# Supplementary material for: Loss of TIP60 (KAT5) abolishes H2AZ lysine 7 acetylation and causes p53, INK4A, and ARF-independent cell cycle arrest
Source: Cell Death Dis. 2022 Jul 20;13(7):627. doi: 10.1038/s41419-022-05055-6 (PMC9296491; doi:10.1038/s41419-022-05055-6)
Supplement: Supplementary file 7 — Dataset S2 [file 41419_2022_5055_MOESM7_ESM.xlsx]

## Sheet: Read me
	Table S2. Genes differentially expressed in Tip60iKO/iKO;ERT2 MEF vs. Tip60+/+;ERT2 MEFs 3 days after tamoxifen treatment

## Sheet: Data
GeneID	Symbol	Full_name_from_nomenclature_authority	logFC	AveExpr	t	P.Value	FDR
13731	Emp2	epithelial membrane protein 2	-2.40586	6.63409	-27.0634	1.03329e-13	1.46603e-09
216188	Aldh1l2	aldehyde dehydrogenase 1 family, member L2	-2.60206	6.55778	-24.7397	3.64867e-13	2.58837e-09
74551	Pck2	phosphoenolpyruvate carboxykinase 2 (mitochondrial)	-2.17069	6.51498	-21.597	2.43876e-12	9.11742e-09
104027	Synpo	synaptopodin	1.85631	7.53008	21.5156	2.57046e-12	9.11742e-09
14664	Slc6a9	solute carrier family 6 (neurotransmitter transporter, glycine), member 9	-3.0754	4.73223	-21.1592	3.24352e-12	9.20381e-09
17872	Ppp1r15a	protein phosphatase 1, regulatory subunit 15A	-2.10749	5.41433	-19.8841	7.69155e-12	1.61278e-08
22027	Hsp90b1	heat shock protein 90, beta (Grp94), member 1	-1.87518	11.0328	-19.8355	7.95704e-12	1.61278e-08
171210	Acot2	acyl-CoA thioesterase 2	-2.12591	4.16765	-19.1228	1.3206e-11	2.34208e-08
360213	Trim46	tripartite motif-containing 46	-2.38261	3.58333	-18.9024	1.55019e-11	2.44379e-08
64136	Sdf2l1	stromal cell-derived factor 2-like 1	-1.75446	4.8847	-17.9622	3.13285e-11	4.0408e-08
107869	Cth	cystathionase (cystathionine gamma-lyase)	-2.35911	4.28088	-18.0255	2.98471e-11	4.0408e-08
13198	Ddit3	DNA-damage inducible transcript 3	-2.00244	5.79904	-17.6907	3.86271e-11	4.2259e-08
22724	Zbtb7b	zinc finger and BTB domain containing 7B	-1.35411	5.95552	-17.6876	3.87205e-11	4.2259e-08
12877	Cpeb1	cytoplasmic polyadenylation element binding protein 1	-2.20093	4.31428	-17.5913	4.17402e-11	4.23007e-08
20377	Sfrp1	secreted frizzled-related protein 1	3.89733	6.90563	17.939	4.79639e-11	4.53674e-08
226144	Erlin1	ER lipid raft associated 1	-1.2849	5.55954	-17.1434	5.94665e-11	5.27319e-08
20226	Sars	seryl-aminoacyl-tRNA synthetase	-1.53575	7.94478	-16.9633	6.87274e-11	5.28046e-08
69065	Chac1	ChaC, cation transport regulator 1	-1.92294	4.58443	-16.9948	6.70033e-11	5.28046e-08
78246	Phf23	PHD finger protein 23	-1.57761	5.75671	-16.928	7.07138e-11	5.28046e-08
66350	Pla2g12a	phospholipase A2, group XIIA	-1.45861	4.49414	-16.5463	9.66084e-11	6.81953e-08
14828	Hspa5	heat shock protein 5	-1.91789	10.8892	-16.4933	1.00937e-10	6.81953e-08
216805	Flcn	folliculin	-1.26787	5.77841	-16.3684	1.11984e-10	7.22194e-08
20909	Stx4a	syntaxin 4A (placental)	-1.46266	5.43929	-15.8476	1.74007e-10	1.0734e-07
74840	Manf	mesencephalic astrocyte-derived neurotrophic factor	-1.62006	7.18046	-15.6181	2.12185e-10	1.24875e-07
12660	Chka	choline kinase alpha	-1.53556	5.4159	-15.5477	2.25607e-10	1.24875e-07
76737	Creld2	cysteine-rich with EGF-like domains 2	-2.06418	5.48503	-15.5314	2.28838e-10	1.24875e-07
13197	Gadd45a	growth arrest and DNA-damage-inducible 45 alpha	-1.426	4.97283	-15.229	2.98811e-10	1.5702e-07
12282	Hyou1	hypoxia up-regulated 1	-1.52724	8.27988	-15.0815	3.40926e-10	1.72752e-07
14313	Fst	follistatin	2.45684	6.95853	14.9369	3.88378e-10	1.84193e-07
216848	Chd3	chromodomain helicase DNA binding protein 3	-1.07714	7.81817	-14.9228	3.93357e-10	1.84193e-07
21815	Tgif1	TGFB-induced factor homeobox 1	-1.36976	5.93856	-14.8976	4.02452e-10	1.84193e-07
71592	Pogk	pogo transposable element with KRAB domain	-1.1626	5.42503	-14.753	4.59163e-10	2.00864e-07
72640	Mex3a	mex3 RNA binding family member A	-1.02682	5.62552	-14.7236	4.71711e-10	2.00864e-07
12304	Pdia4	protein disulfide isomerase associated 4	-1.77383	8.7267	-14.7015	4.81349e-10	2.00864e-07
56055	Gtpbp2	GTP binding protein 2	-1.34602	5.54415	-14.6316	5.13305e-10	2.08079e-07
100678	Psph	phosphoserine phosphatase	-1.99881	5.11031	-14.4644	5.99351e-10	2.29827e-07
22375	Wars	tryptophanyl-tRNA synthetase	-1.64483	6.72097	-14.4673	5.97745e-10	2.29827e-07
234595	Slc38a7	solute carrier family 38, member 7	-1.6769	5.39107	-14.4116	6.29633e-10	2.35085e-07
12317	Calr	calreticulin	-1.5076	10.4596	-14.3701	6.54523e-10	2.38112e-07
12353	Car6	carbonic anhydrase 6	-2.78472	1.50243	-14.3152	6.89173e-10	2.4445e-07
108150	Galnt7	polypeptide N-acetylgalactosaminyltransferase 7	-1.21294	4.28925	-14.1034	8.42024e-10	2.91381e-07
29819	Stau2	staufen double-stranded RNA binding protein 2	-1.62148	4.07758	-14.0765	8.63888e-10	2.9183e-07
18951	Sept5	septin 5	-1.52099	5.89615	-14.0248	9.07667e-10	2.94112e-07
18145	Npc1	NPC intracellular cholesterol transporter 1	-1.23574	6.4057	-14.0197	9.12103e-10	2.94112e-07
329384	Ptrh1	peptidyl-tRNA hydrolase 1 homolog	-1.4295	5.08229	-13.915	1.00864e-09	3.17128e-07
16367	Irs1	insulin receptor substrate 1	1.64713	6.89216	13.895	1.02819e-09	3.17128e-07
68149	Otub2	OTU domain, ubiquitin aldehyde binding 2	-1.63864	3.90188	-13.8623	1.0612e-09	3.18113e-07
64209	Herpud1	homocysteine-inducible, endoplasmic reticulum stress-inducible, ubiquitin-like domain member 1	-1.9096	6.33233	-13.8085	1.11792e-09	3.18113e-07
75705	Eif4b	eukaryotic translation initiation factor 4B	-0.915765	8.92755	-13.7722	1.15809e-09	3.18113e-07
54342	Gnpnat1	glucosamine-phosphate N-acetyltransferase 1	-1.45767	4.77418	-13.741	1.19375e-09	3.18113e-07
74105	Gga2	golgi associated, gamma adaptin ear containing, ARF binding protein 2	-1.23645	6.41008	-13.7417	1.19303e-09	3.18113e-07
106759	Ticam1	toll-like receptor adaptor molecule 1	-1.30662	4.32752	-13.7376	1.19778e-09	3.18113e-07
72017	Cyb5r1	cytochrome b5 reductase 1	-1.71369	6.69016	-13.7265	1.21075e-09	3.18113e-07
63913	Fam129a	family with sequence similarity 129, member A	-1.63166	7.07765	-13.7015	1.24074e-09	3.20065e-07
192193	Edem1	ER degradation enhancer, mannosidase alpha-like 1	-1.14129	7.49794	-13.6683	1.28157e-09	3.24589e-07
11676	Aldoc	aldolase C, fructose-bisphosphate	-2.6247	3.11586	-13.6506	1.30403e-09	3.24589e-07
66092	Ghitm	growth hormone inducible transmembrane protein	-1.09546	8.46228	-13.5791	1.39891e-09	3.39541e-07
171508	Creld1	cysteine-rich with EGF-like domains 1	-1.51091	5.38568	-13.5386	1.4558e-09	3.44249e-07
70726	Angptl6	angiopoietin-like 6	-2.33142	2.23008	-13.5696	1.41196e-09	3.39541e-07
70445	Cd248	CD248 antigen, endosialin	1.6154	8.22627	13.4049	1.66213e-09	3.86594e-07
241520	Fam171b	family with sequence similarity 171, member B	-1.52628	4.57924	-13.3467	1.76135e-09	3.96667e-07
67204	Eif2s2	eukaryotic translation initiation factor 2, subunit 2 (beta)	-1.08681	6.00426	-13.2446	1.95108e-09	4.25875e-07
76809	Bri3bp	Bri3 binding protein	-1.0146	5.79248	-13.2028	2.035e-09	4.37463e-07
74192	Arpc5l	actin related protein 2/3 complex, subunit 5-like	-1.12559	5.32904	-13.1825	2.07717e-09	4.39614e-07
23859	Dlg2	discs large MAGUK scaffold protein 2	-2.78774	2.18093	-13.8373	1.0872e-09	3.18113e-07
21677	Tead2	TEA domain family member 2	-1.16989	5.92455	-13.1684	2.10697e-09	4.39614e-07
93683	Glce	glucuronyl C5-epimerase	-1.12912	6.80669	-13.1078	2.24031e-09	4.60659e-07
210530	P3h2	prolyl 3-hydroxylase 2	-2.72103	2.64514	-13.2743	1.89377e-09	4.19825e-07
108737	Oxsr1	oxidative-stress responsive 1	-1.33204	6.73135	-12.9939	2.51569e-09	5.09895e-07
78248	Armcx1	armadillo repeat containing, X-linked 1	-1.23197	5.61643	-12.9283	2.69061e-09	5.302e-07
72349	Dusp3	dual specificity phosphatase 3 (vaccinia virus phosphatase VH1-related)	-1.3175	6.36127	-12.9383	2.66309e-09	5.302e-07
18792	Plau	plasminogen activator, urokinase	1.7419	6.76014	12.7957	3.08488e-09	5.92451e-07
20535	Slc4a2	solute carrier family 4 (anion exchanger), member 2	-1.12028	6.98168	-12.7691	3.17112e-09	5.99892e-07
76441	Daam2	dishevelled associated activator of morphogenesis 2	1.91909	4.52235	12.7941	3.09003e-09	5.92451e-07
56454	Aldh18a1	aldehyde dehydrogenase 18 family, member A1	-1.55983	7.13415	-12.7051	3.38937e-09	6.32742e-07
20362	Sept8	septin 8	-0.966778	7.34795	-12.6277	3.67481e-09	6.7712e-07
71853	Pdia6	protein disulfide isomerase associated 6	-1.34225	9.17291	-12.595	3.80285e-09	6.9155e-07
16832	Ldhb	lactate dehydrogenase B	1.84061	4.64112	12.5831	3.85061e-09	6.9155e-07
434215	Lrrc32	leucine rich repeat containing 32	1.58492	8.46249	12.567	3.91645e-09	6.94582e-07
12892	Cpox	coproporphyrinogen oxidase	-1.36087	5.60861	-12.5312	4.06679e-09	7.1234e-07
67819	Derl1	Der1-like domain family, member 1	-0.895137	7.11819	-12.506	4.17659e-09	7.22653e-07
106957	Slc39a6	solute carrier family 39 (metal ion transporter), member 6	-1.01485	7.26701	-12.4737	4.32149e-09	7.38714e-07
18451	P4ha1	procollagen-proline, 2-oxoglutarate 4-dioxygenase (proline 4-hydroxylase), alpha 1 polypeptide	-0.933342	9.06668	-12.4293	4.52956e-09	7.65065e-07
268936	Brpf3	bromodomain and PHD finger containing, 3	-0.913959	5.51982	-12.3791	4.7782e-09	7.97566e-07
73192	Xpot	exportin, tRNA (nuclear export receptor for tRNAs)	-0.938036	7.46253	-12.2878	5.26743e-09	8.69003e-07
20719	Serpinb6a	serine (or cysteine) peptidase inhibitor, clade B, member 6a	-1.0637	8.08815	-12.2044	5.76128e-09	9.39553e-07
67169	Nradd	neurotrophin receptor associated death domain	-2.07711	5.07571	-12.1472	6.12881e-09	9.55555e-07
70310	Plscr3	phospholipid scramblase 3	-0.842679	6.59362	-12.1784	5.92532e-09	9.46604e-07
27267	Cars	cysteinyl-tRNA synthetase	-1.56759	6.89863	-12.1685	5.98911e-09	9.46604e-07
226641	Atf6	activating transcription factor 6	-0.979002	6.58852	-12.1661	6.00468e-09	9.46604e-07
14955	H19	H19, imprinted maternally expressed transcript	1.90456	11.869	12.0902	6.51911e-09	9.9455e-07
74127	Krt80	keratin 80	1.44667	4.03401	12.0967	6.47374e-09	9.9455e-07
66271	Tmem126a	transmembrane protein 126A	-1.22166	4.97362	-12.0684	6.676e-09	9.97043e-07
68724	Arl8a	ADP-ribosylation factor-like 8A	-1.21482	6.69796	-12.0746	6.63073e-09	9.97043e-07
74126	Syvn1	synovial apoptosis inhibitor 1, synoviolin	-0.949262	6.0449	-11.9848	7.31295e-09	1.07651e-06
21423	Tcf3	transcription factor 3	-1.03732	6.41448	-11.979	7.35987e-09	1.07651e-06
101476	Plekha1	pleckstrin homology domain containing, family A (phosphoinositide binding specific) member 1	-0.999133	5.70613	-11.9434	7.65283e-09	1.10794e-06
217893	Pacs2	phosphofurin acidic cluster sorting protein 2	-0.98403	6.56365	-11.9099	7.9394e-09	1.13782e-06
14570	Arhgdig	Rho GDP dissociation inhibitor (GDI) gamma	-3.00399	1.57283	-13.3659	1.72799e-09	3.95431e-07
70356	St13	suppression of tumorigenicity 13	-0.96157	7.67353	-11.8533	8.45007e-09	1.1989e-06
71982	Snx10	sorting nexin 10	-1.57576	4.53324	-11.7958	9.00524e-09	1.24045e-06
22433	Xbp1	X-box binding protein 1	-1.38098	6.80047	-11.8358	8.61534e-09	1.21024e-06
22200	Uba3	ubiquitin-like modifier activating enzyme 3	-0.992811	7.14538	-11.8109	8.85597e-09	1.23185e-06
12036	Bcat2	branched chain aminotransferase 2, mitochondrial	-1.05418	4.71448	-11.7342	9.6433e-09	1.30304e-06
68192	Leprotl1	leptin receptor overlapping transcript-like 1	-1.01982	6.18302	-11.7711	9.25542e-09	1.26265e-06
70556	Slc25a33	solute carrier family 25, member 33	-1.47174	3.52617	-11.7219	9.7761e-09	1.30671e-06
110172	Slc35b1	solute carrier family 35, member B1	-1.27297	5.73591	-11.7148	9.85466e-09	1.30671e-06
71765	Klhdc3	kelch domain containing 3	-1.02502	5.5629	-11.6953	1.00708e-08	1.323e-06
231470	Fras1	Fraser extracellular matrix complex subunit 1	2.20792	3.86594	11.661	1.04643e-08	1.3497e-06
171504	Apobr	apolipoprotein B receptor	-0.980313	4.10399	-11.6415	1.06954e-08	1.36708e-06
170625	Snx18	sorting nexin 18	1.00535	7.26579	11.6864	1.01721e-08	1.32406e-06
243300	Nyap1	neuronal tyrosine-phosphorylated phosphoinositide 3-kinase adaptor 1	-1.64481	3.92513	-11.606	1.11299e-08	1.39744e-06
107045	Lars	leucyl-tRNA synthetase	-1.42827	7.29309	-11.6271	1.08697e-08	1.37695e-06
105148	Iars	isoleucine-tRNA synthetase	-1.25763	7.81323	-11.5692	1.16003e-08	1.44373e-06
17254	Slc3a2	solute carrier family 3 (activators of dibasic and neutral amino acid transport), member 2	-1.12919	7.50885	-11.5562	1.17717e-08	1.45232e-06
22145	Tuba4a	tubulin, alpha 4A	-1.65185	4.21615	-11.473	1.29332e-08	1.56409e-06
230157	Tmeff1	transmembrane protein with EGF-like and two follistatin-like domains 1	-1.28973	6.42098	-11.5345	1.20639e-08	1.47554e-06
52187	Rragd	Ras-related GTP binding D	-2.07168	3.70056	-11.4266	1.36331e-08	1.59857e-06
218989	Tmem260	transmembrane protein 260	1.35501	5.7047	11.4318	1.35529e-08	1.59857e-06
383295	Ypel5	yippee like 5	-1.35657	5.74079	-11.446	1.33368e-08	1.59011e-06
107589	Mylk	myosin, light polypeptide kinase	3.81564	5.39161	11.7651	1.30084e-08	1.56409e-06
26889	Cln8	ceroid-lipofuscinosis, neuronal 8	-0.810628	5.43069	-11.417	1.37834e-08	1.60294e-06
68556	Uckl1	uridine-cytidine kinase 1-like 1	-0.934692	4.53719	-11.3532	1.48239e-08	1.69614e-06
75415	Arhgap12	Rho GTPase activating protein 12	-1.21331	5.42961	-11.3892	1.42277e-08	1.64116e-06
18616	Peg3	paternally expressed 3	2.42038	7.07045	11.8831	1.57487e-08	1.73212e-06
18806	Pld2	phospholipase D2	-1.0038	5.07522	-11.3005	1.57479e-08	1.73212e-06
233724	Tmem41b	transmembrane protein 41B	-1.21604	5.56434	-11.322	1.53632e-08	1.7224e-06
59007	Ngly1	N-glycanase 1	1.11749	5.34106	11.2729	1.62551e-08	1.77405e-06
14362	Fzd1	frizzled class receptor 1	1.80682	7.60162	11.4448	1.54012e-08	1.7224e-06
12325	Camk2g	calcium/calmodulin-dependent protein kinase II gamma	1.00969	7.19656	11.319	1.54176e-08	1.7224e-06
268860	Abat	4-aminobutyrate aminotransferase	2.17499	4.99375	11.1802	1.80915e-08	1.90135e-06
212772	Arl14ep	ADP-ribosylation factor-like 14 effector protein	-0.837856	6.29265	-11.2513	1.66645e-08	1.78362e-06
66357	Ostc	oligosaccharyltransferase complex subunit (non-catalytic)	-0.810887	6.6424	-11.2529	1.66344e-08	1.78362e-06
75452	Ascc2	activating signal cointegrator 1 complex subunit 2	-1.16751	6.07576	-11.2426	1.68329e-08	1.78362e-06
216821	Tmem11	transmembrane protein 11	-1.17201	4.19356	-11.1469	1.88031e-08	1.94385e-06
99650	4933434E20Rik	RIKEN cDNA 4933434E20 gene	-1.09687	4.96034	-11.1268	1.92477e-08	1.96465e-06
70802	Pwwp2a	PWWP domain containing 2A	-0.947065	4.67862	-11.1194	1.94155e-08	1.96762e-06
17755	Map1b	microtubule-associated protein 1B	-1.60968	7.86348	-11.155	1.86266e-08	1.9432e-06
77809	Lrrc42	leucine rich repeat containing 42	-1.04653	5.46037	-11.1025	1.9801e-08	1.99246e-06
22785	Slc30a4	solute carrier family 30 (zinc transporter), member 4	-0.890487	7.15905	-11.1422	1.8907e-08	1.94385e-06
22770	Zhx1	zinc fingers and homeoboxes 1	1.77573	5.75842	11.0223	2.17461e-08	2.14259e-06
11443	Chrnb1	cholinergic receptor, nicotinic, beta polypeptide 1 (muscle)	-1.69324	3.18592	-10.9709	2.30981e-08	2.18374e-06
14884	Gtf2h1	general transcription factor II H, polypeptide 1	-1.09261	6.26839	-11.0242	2.16972e-08	2.14259e-06
17428	Mnt	max binding protein	-1.1154	5.21037	-10.9963	2.24189e-08	2.17715e-06
51793	Ddah2	dimethylarginine dimethylaminohydrolase 2	-1.26219	5.47057	-10.991	2.25571e-08	2.17715e-06
14718	Got1	glutamic-oxaloacetic transaminase 1, soluble	-1.63521	5.7644	-10.9951	2.24502e-08	2.17715e-06
71910	Plpp5	phospholipid phosphatase 5	-1.14535	5.33289	-10.9638	2.32907e-08	2.18374e-06
20613	Snai1	snail family zinc finger 1	1.34492	5.52187	10.9212	2.44902e-08	2.27102e-06
16597	Klf12	Kruppel-like factor 12	-1.3274	3.37919	-10.9019	2.50541e-08	2.30095e-06
108682	Gpt2	glutamic pyruvate transaminase (alanine aminotransferase) 2	-1.70469	5.62021	-10.96	2.3395e-08	2.18374e-06
74096	Hvcn1	hydrogen voltage-gated channel 1	-2.27233	2.26418	-10.9787	2.28878e-08	2.18374e-06
67397	Erp29	endoplasmic reticulum protein 29	-0.809777	6.47907	-10.9647	2.32674e-08	2.18374e-06
239217	Kctd12	potassium channel tetramerisation domain containing 12	2.06531	6.48237	11.1432	2.52994e-08	2.30095e-06
52808	Tspyl2	TSPY-like 2	-1.06001	5.32398	-10.8942	2.5284e-08	2.30095e-06
20844	Stam	signal transducing adaptor molecule (SH3 domain and ITAM motif) 1	-1.16664	6.57942	-10.8856	2.55411e-08	2.30814e-06
13014	Cstb	cystatin B	-1.16945	6.06132	-10.8294	2.73014e-08	2.45073e-06
16600	Klf4	Kruppel-like factor 4 (gut)	-1.03741	7.77128	-10.8244	2.74645e-08	2.45073e-06
60345	Nrip2	nuclear receptor interacting protein 2	-2.9432	0.55083	-11.0934	2.00118e-08	1.99949e-06
98711	Rdh10	retinol dehydrogenase 10 (all-trans)	1.74854	4.30442	10.7279	3.08167e-08	2.64918e-06
26558	Homer3	homer scaffolding protein 3	-0.876291	5.9176	-10.7831	2.88492e-08	2.55821e-06
30928	Zbtb18	zinc finger and BTB domain containing 18	-1.82858	5.01984	-10.7969	2.98717e-08	2.63242e-06
105171	Arrdc3	arrestin domain containing 3	1.7276	5.4432	10.7192	3.11382e-08	2.64918e-06
110821	Pcca	propionyl-Coenzyme A carboxylase, alpha polypeptide	1.34764	4.17812	10.7051	3.16714e-08	2.67473e-06
72635	Lins1	lines homolog 1	-1.18336	3.98795	-10.6699	3.30376e-08	2.72218e-06
218271	B4galt7	xylosylprotein beta1,4-galactosyltransferase, polypeptide 7 (galactosyltransferase I)	-1.1737	4.6977	-10.6821	3.25561e-08	2.70806e-06
53895	Clpp	caseinolytic mitochondrial matrix peptidase proteolytic subunit	-1.27956	4.15467	-10.6568	3.35636e-08	2.72218e-06
17347	Mknk2	MAP kinase-interacting serine/threonine kinase 2	1.21195	6.67066	10.7339	3.05955e-08	2.64688e-06
12387	Ctnnb1	catenin (cadherin associated protein), beta 1	0.74985	9.83173	10.7181	3.11822e-08	2.64918e-06
70495	Atp6ap2	ATPase, H+ transporting, lysosomal accessory protein 2	-1.04337	7.00205	-10.6826	3.25391e-08	2.70806e-06
17769	Mthfr	methylenetetrahydrofolate reductase	-0.942931	6.68737	-10.68	3.26387e-08	2.70806e-06
223658	Mroh1	maestro heat-like repeat family member 1	-1.40106	6.81299	-10.6579	3.35195e-08	2.72218e-06
56397	Morf4l2	mortality factor 4 like 2	-0.755015	8.15604	-10.6565	3.35764e-08	2.72218e-06
75033	Mei4	meiotic double-stranded break formation protein 4	-3.34769	0.51599	-11.2419	1.68455e-08	1.78362e-06
100978	Nfxl1	nuclear transcription factor, X-box binding-like 1	-1.05483	5.09716	-10.612	3.54254e-08	2.85577e-06
330627	Trim66	tripartite motif-containing 66	-1.86945	3.69578	-10.5798	3.68299e-08	2.91923e-06
13852	Stx2	syntaxin 2	-1.0803	5.58773	-10.6058	3.56894e-08	2.8608e-06
224860	Plcl2	phospholipase C-like 2	-2.76489	2.02226	-10.7378	3.04547e-08	2.64688e-06
353172	Gars	glycyl-tRNA synthetase	-1.36492	8.14001	-10.5867	3.65246e-08	2.9113e-06
50794	Klf13	Kruppel-like factor 13	-0.935111	6.13417	-10.5692	3.73055e-08	2.9405e-06
53881	Slc5a3	solute carrier family 5 (inositol transporters), member 3	-2.35053	7.28681	-11.093	4.21733e-08	3.30583e-06
74762	Mdga1	MAM domain containing glycosylphosphatidylinositol anchor 1	2.04253	3.26834	10.7484	3.00699e-08	2.63353e-06
22715	Zfp57	zinc finger protein 57	-1.85298	5.08926	-10.4981	4.29729e-08	3.33169e-06
73824	Snhg6	small nucleolar RNA host gene 6	-1.99922	3.878	-10.4083	4.53878e-08	3.46603e-06
71709	Syde1	synapse defective 1, Rho GTPase, homolog 1 (C. elegans)	-1.04712	6.33708	-10.4616	4.25257e-08	3.31513e-06
18286	Odf2	outer dense fiber of sperm tails 2	-0.901307	6.16042	-10.4396	4.368e-08	3.36811e-06
224794	Enpp4	ectonucleotide pyrophosphatase/phosphodiesterase 4	1.47756	3.94698	10.3542	4.85091e-08	3.62235e-06
83921	Tmem2	transmembrane protein 2	1.36362	6.10855	10.3938	4.62041e-08	3.50558e-06
194126	Mtmr11	myotubularin related protein 11	-1.30728	4.7611	-10.3461	4.89975e-08	3.63966e-06
212285	Arap2	ArfGAP with RhoGAP domain, ankyrin repeat and PH domain 2	-1.64458	4.90618	-10.3588	4.82323e-08	3.62074e-06
268515	Bahcc1	BAH domain and coiled-coil containing 1	1.0475	6.28802	10.3752	4.72726e-08	3.56757e-06
19085	Prkar1b	protein kinase, cAMP dependent regulatory, type I beta	-1.10964	4.7937	-10.2935	5.22834e-08	3.76547e-06
170833	Hook2	hook microtubule tethering protein 2	-1.47305	3.88342	-10.258	5.46306e-08	3.85621e-06
108911	Rcc2	regulator of chromosome condensation 2	-1.15039	7.64555	-10.336	4.96078e-08	3.66581e-06
68763	1110038B12Rik	RIKEN cDNA 1110038B12 gene	-1.88135	5.45685	-10.4435	5.27233e-08	3.77797e-06
66799	Ube2w	ubiquitin-conjugating enzyme E2W (putative)	-0.934977	5.82038	-10.31	5.12237e-08	3.74751e-06
234734	Aars	alanyl-tRNA synthetase	-1.21812	8.31078	-10.3006	5.1827e-08	3.76547e-06
67155	Smarca2	SWI/SNF related, matrix associated, actin dependent regulator of chromatin, subfamily a, member 2	1.15783	5.52542	10.2457	5.5471e-08	3.89615e-06
67163	Ccdc47	coiled-coil domain containing 47	-0.759212	7.08348	-10.3098	5.12417e-08	3.74751e-06
107702	Rnh1	ribonuclease/angiogenin inhibitor 1	-0.929093	7.1568	-10.2951	5.21807e-08	3.76547e-06
50772	Mapk6	mitogen-activated protein kinase 6	-1.19662	7.85255	-10.2741	5.35547e-08	3.81826e-06
18483	Palm	paralemmin	-1.28702	5.99104	-10.2632	5.42825e-08	3.8508e-06
380928	Lmo7	LIM domain only 7	1.39052	5.54696	10.1879	5.96039e-08	4.08532e-06
101489	Ric8a	RIC8 guanine nucleotide exchange factor A	-0.740054	5.99364	-10.2312	5.6479e-08	3.92806e-06
233071	Arhgap33	Rho GTPase activating protein 33	-1.56978	3.0943	-10.1334	6.38065e-08	4.29046e-06
103963	Rpn1	ribophorin I	-0.960581	8.17973	-10.2373	5.60566e-08	3.91789e-06
19296	Pvt1	Pvt1 oncogene	-1.09263	4.4169	-10.1538	6.21999e-08	4.22245e-06
218820	Zfp503	zinc finger protein 503	1.37443	6.47137	10.196	5.90082e-08	4.06412e-06
74026	Msl1	male specific lethal 1	-0.759821	6.33978	-10.2128	5.77852e-08	3.9993e-06
192970	Dhrs11	dehydrogenase/reductase (SDR family) member 11	-1.60787	2.74166	-10.1358	6.36163e-08	4.29046e-06
74302	Mtmr3	myotubularin related protein 3	-0.902961	6.41404	-10.1595	6.17603e-08	4.21277e-06
209027	Pycr1	pyrroline-5-carboxylate reductase 1	-1.90695	3.51594	-10.0422	7.15567e-08	4.64076e-06
78816	Gmip	Gem-interacting protein	-1.23917	4.1221	-10.0377	7.19599e-08	4.64076e-06
14314	Fstl1	follistatin-like 1	1.33002	11.3586	10.0796	6.82657e-08	4.49776e-06
19691	Recql	RecQ protein-like	1.1334	4.70469	10.0248	7.31418e-08	4.67448e-06
18023	Nfe2l1	nuclear factor, erythroid derived 2,-like 1	-0.857631	8.5529	-10.1204	6.48582e-08	4.3406e-06
237253	Lrp11	low density lipoprotein receptor-related protein 11	1.87109	4.96201	10.0124	7.42937e-08	4.68525e-06
50784	Plpp2	phospholipid phosphatase 2	-1.10479	5.18607	-10.0829	6.79788e-08	4.49776e-06
70312	Cactin	cactin, spliceosome C complex subunit	-1.13697	5.45504	-10.0833	6.79436e-08	4.49776e-06
11910	Atf3	activating transcription factor 3	-1.4701	3.3464	-10.0179	7.37757e-08	4.68525e-06
100952	Emilin1	elastin microfibril interfacer 1	2.06981	7.5387	10.501	7.17342e-08	4.64076e-06
16800	Arhgef2	rho/rac guanine nucleotide exchange factor (GEF) 2	-0.845239	7.79129	-10.0771	6.84745e-08	4.49776e-06
14827	Pdia3	protein disulfide isomerase associated 3	-1.03706	10.5118	-10.0088	7.46312e-08	4.68525e-06
224807	Tmem63b	transmembrane protein 63b	-1.07112	6.02275	-10.0277	7.28753e-08	4.67448e-06
65970	Lima1	LIM domain and actin binding 1	1.00289	8.67672	10.0551	7.03983e-08	4.60282e-06
225875	Lrfn4	leucine rich repeat and fibronectin type III domain containing 4	-1.13209	4.94959	-9.9821	7.71969e-08	4.76204e-06
15526	Hspa9	heat shock protein 9	-1.31463	9.36655	-10.0043	7.50594e-08	4.69138e-06
17385	Mmp11	matrix metallopeptidase 11	-1.11972	5.82976	-9.98448	7.69653e-08	4.76204e-06
12874	Cpd	carboxypeptidase D	0.991717	7.81175	10.0105	7.4473e-08	4.68525e-06
193670	Rnf185	ring finger protein 185	-0.895602	5.34193	-9.94284	8.11388e-08	4.92217e-06
14043	Ext2	exostoses (multiple) 2	0.783606	7.50459	9.99318	7.61218e-08	4.73691e-06
13649	Egfr	epidermal growth factor receptor	1.97751	6.46582	10.1687	8.36317e-08	5.02782e-06
60507	Qtrt1	queuine tRNA-ribosyltransferase catalytic subunit 1	-1.65353	3.48483	-9.8415	9.23316e-08	5.44333e-06
227620	Uap1l1	UDP-N-acteylglucosamine pyrophosphorylase 1-like 1	-1.23369	6.21153	-9.94994	8.04107e-08	4.92217e-06
107503	Atf5	activating transcription factor 5	-1.27107	7.96048	-9.94244	8.11804e-08	4.92217e-06
231474	Paqr3	progestin and adipoQ receptor family member III	-1.35733	2.72193	-9.83091	9.35923e-08	5.48714e-06
70549	Tln2	talin 2	0.914307	6.57889	9.94389	8.10306e-08	4.92217e-06
107271	Yars	tyrosyl-tRNA synthetase	-1.14688	6.68019	-9.92697	8.27924e-08	4.99855e-06
70223	Nars	asparaginyl-tRNA synthetase	-1.28026	8.63373	-9.88559	8.72728e-08	5.22458e-06
16826	Ldb2	LIM domain binding 2	-2.03494	2.42003	-9.81782	9.51761e-08	5.51167e-06
228875	Slc35c2	solute carrier family 35, member C2	-0.929011	5.23424	-9.84041	9.24613e-08	5.44333e-06
68961	Phkg2	phosphorylase kinase, gamma 2 (testis)	-0.991895	4.17928	-9.77763	1.00218e-07	5.71044e-06
233805	Dcun1d3	DCN1, defective in cullin neddylation 1, domain containing 3 (S. cerevisiae)	-0.892081	5.33207	-9.82757	9.39942e-08	5.48787e-06
11987	Slc7a1	solute carrier family 7 (cationic amino acid transporter, y+ system), member 1	-1.04004	7.16634	-9.87502	8.84588e-08	5.27333e-06
15191	Hdgf	hepatoma-derived growth factor	-1.16064	8.03919	-9.8563	9.06004e-08	5.3784e-06
69890	Zfp219	zinc finger protein 219	-1.34246	5.16573	-9.79008	9.86274e-08	5.66368e-06
20229	Sat1	spermidine/spermine N1-acetyl transferase 1	-1.50158	6.10225	-9.82611	9.43785e-08	5.48787e-06
667410	Gm8615	glucosamine-6-phosphate deaminase 1 pseudogene	-1.20206	3.48331	-9.70809	1.09626e-07	6.03303e-06
14688	Gnb1	guanine nucleotide binding protein (G protein), beta 1	-0.781145	8.96079	-9.8141	9.56312e-08	5.51551e-06
50781	Dkk3	dickkopf WNT signaling pathway inhibitor 3	2.68482	8.00059	10.6588	1.0858e-07	6.03303e-06
108160	Fam50a	family with sequence similarity 50, member A	-1.04334	5.85373	-9.78716	9.89987e-08	5.66368e-06
17133	Maff	v-maf musculoaponeurotic fibrosarcoma oncogene family, protein F (avian)	-1.2077	5.06435	-9.73072	1.06466e-07	5.96963e-06
75219	Dusp18	dual specificity phosphatase 18	-1.17681	4.45371	-9.69717	1.11184e-07	6.09067e-06
75778	Them4	thioesterase superfamily member 4	-1.51937	3.04175	-9.65392	1.176e-07	6.32009e-06
100502841	Epg5	ectopic P-granules autophagy protein 5 homolog (C. elegans)	-0.840304	5.89642	-9.76219	1.02231e-07	5.80179e-06
107272	Psat1	phosphoserine aminotransferase 1	-1.26056	8.08994	-9.75696	1.02923e-07	5.81779e-06
68170	B230118H07Rik	RIKEN cDNA B230118H07 gene	1.28293	3.47038	9.64164	1.19491e-07	6.37346e-06
20393	Sgk1	serum/glucocorticoid regulated kinase 1	0.972073	6.9859	9.73736	1.05557e-07	5.94303e-06
102442	Dennd4a	DENN/MADD domain containing 4A	-1.05143	5.71415	-9.72777	1.06871e-07	5.96963e-06
16011	Igfbp5	insulin-like growth factor binding protein 5	2.18477	8.84551	10.2685	1.15571e-07	6.26696e-06
76867	Rhbdd1	rhomboid domain containing 1	-0.883437	5.92989	-9.70751	1.09707e-07	6.03303e-06
20969	Sdc1	syndecan 1	1.19624	7.48952	9.70986	1.09375e-07	6.03303e-06
13542	Dvl1	dishevelled segment polarity protein 1	-0.873431	6.08067	-9.66334	1.16169e-07	6.26696e-06
108943	Trmt10a	tRNA methyltransferase 10A	-1.08225	4.61855	-9.57205	1.30839e-07	6.78621e-06
15442	Hpse	heparanase	-1.25004	3.32209	-9.53256	1.37781e-07	6.93276e-06
319477	Insyn1	inhibitory synaptic factor 1	-1.12761	5.25579	-9.61961	1.22967e-07	6.53427e-06
75751	Ipo4	importin 4	-0.846053	7.09685	-9.65039	1.1814e-07	6.32517e-06
16413	Itgb1bp1	integrin beta 1 binding protein 1	-0.932435	4.66088	-9.55588	1.33636e-07	6.82959e-06
59044	Rnf130	ring finger protein 130	-1.0641	4.87846	-9.57822	1.29787e-07	6.78621e-06
106672	AI413582	expressed sequence AI413582	-1.78122	3.27168	-9.5026	1.43309e-07	7.10935e-06
108100	Baiap2	brain-specific angiogenesis inhibitor 1-associated protein 2	1.09889	5.50968	9.55483	1.33819e-07	6.82959e-06
72344	Usp36	ubiquitin specific peptidase 36	-0.945913	5.24313	-9.56313	1.32373e-07	6.82949e-06
28006	Washc2	WASH complex subunit 2	-0.805735	7.24618	-9.61145	1.2428e-07	6.57943e-06
233904	Setd1a	SET domain containing 1A	-1.13088	6.23035	-9.59511	1.26956e-07	6.69612e-06
106628	Trip10	thyroid hormone receptor interactor 10	-0.851154	5.70644	-9.57078	1.31056e-07	6.78621e-06
20239	Atxn2	ataxin 2	-0.740208	6.23957	-9.57107	1.31007e-07	6.78621e-06
18130	Ints6	integrator complex subunit 6	-0.775201	4.98642	-9.50675	1.42529e-07	7.10935e-06
83945	Dnaja3	DnaJ heat shock protein family (Hsp40) member A3	-0.918582	5.8786	-9.55131	1.34437e-07	6.83651e-06
14466	Gba	glucosidase, beta, acid	-1.06605	6.33519	-9.55817	1.33235e-07	6.82959e-06
59092	Pcbp4	poly(rC) binding protein 4	-0.858555	6.34794	-9.52264	1.39586e-07	6.99805e-06
22776	Zim1	zinc finger, imprinted 1	2.92798	3.10246	9.59163	1.27535e-07	6.70175e-06
67070	Lsm14a	LSM14A mRNA processing body assembly factor	-0.738855	7.08168	-9.53463	1.37408e-07	6.93276e-06
56516	Rbms2	RNA binding motif, single stranded interacting protein 2	-0.827515	7.15238	-9.53248	1.37795e-07	6.93276e-06
12725	Clcn3	chloride channel, voltage-sensitive 3	-1.24947	5.27543	-9.50486	1.42883e-07	7.10935e-06
18685	Phtf1	putative homeodomain transcription factor 1	0.777844	6.23311	9.46481	1.50618e-07	7.37287e-06
12946	Cr1l	complement component (3b/4b) receptor 1-like	-1.01374	5.10967	-9.43685	1.5628e-07	7.4315e-06
26939	Polr3e	polymerase (RNA) III (DNA directed) polypeptide E	-0.880269	5.18423	-9.43602	1.56451e-07	7.4315e-06
11750	Anxa7	annexin A7	-0.776192	7.3054	-9.49205	1.45311e-07	7.18353e-06
64383	Sirt2	sirtuin 2	-0.793072	6.18411	-9.47535	1.4854e-07	7.31766e-06
53322	Nucb2	nucleobindin 2	-1.49148	5.33017	-9.43524	1.56613e-07	7.4315e-06
17768	Mthfd2	methylenetetrahydrofolate dehydrogenase (NAD+ dependent), methenyltetrahydrofolate cyclohydrolase	-1.53756	6.52183	-9.52665	1.54013e-07	7.38223e-06
228602	4930402H24Rik	RIKEN cDNA 4930402H24 gene	-1.06449	6.39624	-9.45295	1.52993e-07	7.38223e-06
66290	Atp6v1g1	ATPase, H+ transporting, lysosomal V1 subunit G1	-1.12749	6.2353	-9.45256	1.5307e-07	7.38223e-06
94213	Ddx50	DEAD (Asp-Glu-Ala-Asp) box polypeptide 50	-0.756848	6.69924	-9.45769	1.52039e-07	7.38223e-06
68294	Mfsd10	major facilitator superfamily domain containing 10	-0.697566	5.10089	-9.38716	1.66906e-07	7.84125e-06
54189	Rabep1	rabaptin, RAB GTPase binding effector protein 1	-0.782706	7.00483	-9.44849	1.53895e-07	7.38223e-06
19876	Robo1	roundabout guidance receptor 1	1.79679	6.03651	9.52975	1.724e-07	8.02482e-06
67838	Dnajb11	DnaJ heat shock protein family (Hsp40) member B11	-0.917212	7.10413	-9.42868	1.57975e-07	7.47117e-06
210789	Tbc1d4	TBC1 domain family, member 4	1.96016	2.76681	9.4644	1.507e-07	7.37287e-06
13132	Dab2	disabled 2, mitogen-responsive phosphoprotein	1.07796	7.42461	9.41461	1.60943e-07	7.58625e-06
13722	Aimp1	aminoacyl tRNA synthetase complex-interacting multifunctional protein 1	-0.706118	5.85733	-9.36141	1.72709e-07	8.02482e-06
54637	Praf2	PRA1 domain family 2	-1.24889	4.87075	-9.29352	1.89064e-07	8.59757e-06
93871	Brwd1	bromodomain and WD repeat domain containing 1	-0.743891	6.01279	-9.35982	1.73075e-07	8.02482e-06
227659	Slc2a6	solute carrier family 2 (facilitated glucose transporter), member 6	-1.48001	3.10109	-9.2349	2.04506e-07	9.12431e-06
110078	Pygb	brain glycogen phosphorylase	1.07125	7.45779	9.36115	1.72769e-07	8.02482e-06
77087	Ankrd11	ankyrin repeat domain 11	-0.714489	7.74487	-9.35231	1.74813e-07	8.07897e-06
11989	Slc7a3	solute carrier family 7 (cationic amino acid transporter, y+ system), member 3	-2.11748	4.6909	-9.67581	1.98115e-07	8.92336e-06
80837	Rhoj	ras homolog family member J	1.07059	5.91247	9.27092	1.94865e-07	8.83304e-06
67075	Magt1	magnesium transporter 1	-0.874558	7.49547	-9.33184	1.79639e-07	8.24612e-06
21399	Tcea1	transcription elongation factor A (SII) 1	-1.02122	5.98911	-9.3172	1.83181e-07	8.35683e-06
231861	Tnrc18	trinucleotide repeat containing 18	0.791749	8.23621	9.32962	1.80173e-07	8.24612e-06
11792	Apex1	apurinic/apyrimidinic endonuclease 1	-0.990115	5.62616	-9.26533	1.9633e-07	8.87111e-06
22051	Trip6	thyroid hormone receptor interactor 6	-0.942312	5.45811	-9.24799	2.00946e-07	9.02221e-06
207425	Wdr11	WD repeat domain 11	0.689438	6.25592	9.22331	2.07714e-07	9.2095e-06
228012	Tlk1	tousled-like kinase 1	-0.651329	6.38298	-9.22835	2.06312e-07	9.17604e-06
320664	Cass4	Cas scaffolding protein family member 4	-4.11808	0.171123	-9.68897	1.12371e-07	6.13201e-06
16332	Inppl1	inositol polyphosphate phosphatase-like 1	-1.01194	6.86429	-9.20747	2.12186e-07	9.37847e-06
217721	Flvcr2	feline leukemia virus subgroup C cellular receptor 2	-1.6506	1.7037	-9.1241	2.37457e-07	1.03029e-05
22658	Pcgf2	polycomb group ring finger 2	-1.24129	4.26761	-9.08609	2.50021e-07	1.07169e-05
68808	1110046J04Rik	RIKEN cDNA 1110046J04 gene	-2.25457	1.05068	-9.45803	1.5197e-07	7.38223e-06
80907	Lactb	lactamase, beta	1.6875	4.05019	9.02461	2.71852e-07	1.13249e-05
27528	Nrep	neuronal regeneration related protein	1.95636	4.23963	9.02156	2.72986e-07	1.13249e-05
320452	P4ha3	procollagen-proline, 2-oxoglutarate 4-dioxygenase (proline 4-hydroxylase), alpha polypeptide III	1.88888	6.22844	9.20838	2.57436e-07	1.09685e-05
208177	Phldb2	pleckstrin homology like domain, family B, member 2	1.45727	9.56788	9.17595	2.34443e-07	1.02281e-05
19248	Ptpn12	protein tyrosine phosphatase, non-receptor type 12	-1.04043	6.18191	-9.13174	2.35013e-07	1.02281e-05
116891	Derl2	Der1-like domain family, member 2	-0.750824	5.77112	-9.11455	2.4055e-07	1.04053e-05
17156	Man1a2	mannosidase, alpha, class 1A, member 2	0.988599	7.72951	9.15166	2.28767e-07	1.00488e-05
57377	Mogs	mannosyl-oligosaccharide glucosidase	-0.883142	5.28179	-9.07983	2.52157e-07	1.07759e-05
74194	Rnd3	Rho family GTPase 3	1.08758	8.29989	9.14458	2.30968e-07	1.01141e-05
56357	Ivd	isovaleryl coenzyme A dehydrogenase	0.90623	5.15302	9.0273	2.70857e-07	1.13249e-05
18203	Ntan1	N-terminal Asn amidase	-0.818946	4.8118	-9.04381	2.64827e-07	1.1216e-05
15212	Hexb	hexosaminidase B	-0.94114	6.60201	-9.10366	2.44127e-07	1.05137e-05
105727	Slc38a1	solute carrier family 38, member 1	-0.796691	7.11237	-9.10242	2.44539e-07	1.05137e-05
19896	Rpl10a	ribosomal protein L10A	-0.994492	5.02999	-9.03835	2.66804e-07	1.12661e-05
666704	Samd1	sterile alpha motif domain containing 1	-1.13067	4.80666	-9.00842	2.77931e-07	1.13968e-05
15902	Id2	inhibitor of DNA binding 2	1.54427	5.67759	8.98108	2.88528e-07	1.17633e-05
17772	Mtm1	X-linked myotubular myopathy gene 1	-1.72526	4.3097	-9.06528	2.83445e-07	1.15894e-05
109676	Ank2	ankyrin 2, brain	-1.29021	5.41077	-9.04569	2.64149e-07	1.1216e-05
94178	Mcoln1	mucolipin 1	-1.05263	5.41576	-9.03292	2.68788e-07	1.13162e-05
71946	Endod1	endonuclease domain containing 1	1.23177	4.85944	8.92486	3.11677e-07	1.22835e-05
12369	Casp7	caspase 7	1.25668	3.67505	8.90545	3.20121e-07	1.25273e-05
107999	Gtpbp6	GTP binding protein 6 (putative)	-1.08381	3.98743	-8.9323	3.08504e-07	1.22073e-05
69900	Mfsd11	major facilitator superfamily domain containing 11	-1.08102	5.84214	-9.02359	2.72233e-07	1.13249e-05
67920	Mak16	MAK16 homolog	-0.992526	6.08862	-9.01659	2.74846e-07	1.13688e-05
54216	Pcdh7	protocadherin 7	1.14393	7.36504	9.02491	2.71743e-07	1.13249e-05
18010	Neu1	neuraminidase 1	-1.20208	5.03313	-8.97018	2.92868e-07	1.18382e-05
233871	Atxn2l	ataxin 2-like	-0.944113	7.63896	-9.01178	2.76659e-07	1.13775e-05
212999	Tnpo2	transportin 2 (importin 3, karyopherin beta 2b)	-0.716088	7.4918	-9.01418	2.75753e-07	1.13732e-05
235431	Coro2b	coronin, actin binding protein, 2B	-1.15726	3.0006	-8.84439	3.48297e-07	1.30731e-05
70465	Wdr77	WD repeat domain 77	-0.731209	5.98999	-8.97322	2.91652e-07	1.18227e-05
104806	Fancm	Fanconi anemia, complementation group M	1.11743	4.41943	8.83263	3.54021e-07	1.32525e-05
237336	Tbpl1	TATA box binding protein-like 1	-0.811487	5.51785	-8.96066	2.96717e-07	1.19567e-05
66109	Tspan13	tetraspanin 13	2.75235	2.99472	8.89229	3.25984e-07	1.26714e-05
80879	Slc16a3	solute carrier family 16 (monocarboxylic acid transporters), member 3	-1.62739	7.51377	-9.12777	3.01509e-07	1.20502e-05
237898	Usp32	ubiquitin specific peptidase 32	-0.682158	6.59719	-8.97655	2.90322e-07	1.18025e-05
78388	Mvp	major vault protein	-0.932124	6.16774	-8.95875	2.97495e-07	1.19567e-05
18003	Nedd9	neural precursor cell expressed, developmentally down-regulated gene 9	1.07868	6.05523	8.93141	3.08882e-07	1.22073e-05
68140	Tigd2	tigger transposable element derived 2	-0.910554	4.05115	-8.85903	3.41311e-07	1.29906e-05
28200	Dhrs4	dehydrogenase/reductase (SDR family) member 4	1.0536	4.65488	8.82834	3.5613e-07	1.32525e-05
71130	Sh2d6	SH2 domain containing 6	-4.1178	0.93875	-9.08369	3.02783e-07	1.20671e-05
667742	Piezo2	piezo-type mechanosensitive ion channel component 2	2.95299	6.79269	9.69063	3.65825e-07	1.33771e-05
208440	Dip2c	disco interacting protein 2 homolog C	-0.797334	5.58989	-8.93489	3.07409e-07	1.22073e-05
16210	Impact	impact, RWD domain protein	-0.912419	7.4605	-8.95671	2.98328e-07	1.19567e-05
23939	Mapk7	mitogen-activated protein kinase 7	-0.841134	5.32521	-8.90457	3.20511e-07	1.25273e-05
22282	Usf2	upstream transcription factor 2	-0.854507	5.10939	-8.88251	3.30415e-07	1.27736e-05
15485	Hsd17b1	hydroxysteroid (17-beta) dehydrogenase 1	-2.66724	-0.306552	-9.33934	1.77854e-07	8.19284e-06
100532	Rell1	RELT-like 1	-0.837099	5.3783	-8.87535	3.33698e-07	1.28516e-05
66129	Aaed1	AhpC/TSA antioxidant enzyme domain containing 1	-1.05054	4.52517	-8.84481	3.48095e-07	1.30731e-05
26384	Gnpda1	glucosamine-6-phosphate deaminase 1	-1.361	4.95597	-8.87023	3.36065e-07	1.28867e-05
13642	Efnb2	ephrin B2	0.99302	7.57663	8.91525	3.15828e-07	1.24127e-05
18209	Ntn3	netrin 3	2.09383	3.66606	8.75846	3.92476e-07	1.40263e-05
27366	Txnl4a	thioredoxin-like 4A	-0.729153	7.17187	-8.90049	3.22316e-07	1.25632e-05
230936	Phf13	PHD finger protein 13	-0.666959	5.49887	-8.85166	3.44808e-07	1.30457e-05
104923	Adi1	acireductone dioxygenase 1	-0.867718	4.63611	-8.81186	3.64372e-07	1.33764e-05
18516	Pbx3	pre B cell leukemia homeobox 3	1.27233	4.80627	8.75073	3.96734e-07	1.41429e-05
13664	Eif1a	eukaryotic translation initiation factor 1A	-0.695373	7.84803	-8.88649	3.28605e-07	1.27384e-05
14389	Gab2	growth factor receptor bound protein 2-associated protein 2	-1.12774	4.15433	-8.77067	3.85855e-07	1.3845e-05
12567	Cdk4	cyclin-dependent kinase 4	-0.707914	8.10286	-8.87417	3.34243e-07	1.28516e-05
58804	Cdc42ep5	CDC42 effector protein (Rho GTPase binding) 5	-1.72993	3.13988	-8.707	4.21742e-07	1.48478e-05
216850	Kdm6b	KDM1 lysine (K)-specific demethylase 6B	-0.894944	6.36538	-8.86551	3.38266e-07	1.29362e-05
30877	Gnl3	guanine nucleotide binding protein-like 3 (nucleolar)	-1.22432	6.19542	-8.84552	3.47755e-07	1.30731e-05
22083	Ctr9	CTR9 homolog, Paf1/RNA polymerase II complex component	0.621989	6.73541	8.85859	3.4152e-07	1.29906e-05
18195	Nsf	N-ethylmaleimide sensitive fusion protein	0.722401	6.19547	8.82697	3.56812e-07	1.32525e-05
23821	Bace1	beta-site APP cleaving enzyme 1	1.67399	6.18139	8.88882	3.79427e-07	1.38033e-05
52331	Stbd1	starch binding domain 1	-1.44667	4.99244	-8.83476	3.64863e-07	1.33764e-05
11486	Ada	adenosine deaminase	2.4344	3.03347	8.81749	3.61535e-07	1.3358e-05
72611	Zfp655	zinc finger protein 655	-0.817863	6.02468	-8.83071	3.54964e-07	1.32525e-05
72554	Utp14a	UTP14A small subunit processome component	-0.869277	5.14688	-8.79327	3.73903e-07	1.36374e-05
12297	Cacnb3	calcium channel, voltage-dependent, beta 3 subunit	-1.04906	5.64683	-8.81112	3.64746e-07	1.33764e-05
67955	Sugt1	SGT1, suppressor of G2 allele of SKP1 (S. cerevisiae)	-0.641163	6.18407	-8.81902	3.60766e-07	1.3358e-05
67916	Plpp3	phospholipid phosphatase 3	2.11439	6.76105	9.21479	4.09446e-07	1.45231e-05
665402	Gm7623	predicted gene 7623	-1.25707	3.85792	-8.68412	4.35483e-07	1.51809e-05
19158	Cyth2	cytohesin 2	-0.7523	5.53163	-8.77302	3.84595e-07	1.3845e-05
57330	Gigyf1	GRB10 interacting GYF protein 1	-0.974914	5.57962	-8.77717	3.82377e-07	1.38397e-05
68800	Prr32	proline rich 32	-3.83689	0.192639	-9.24225	2.02498e-07	9.06323e-06
20910	Stxbp1	syntaxin binding protein 1	-0.838978	6.00712	-8.77757	3.82166e-07	1.38397e-05
56347	Eif3c	eukaryotic translation initiation factor 3, subunit C	-0.907473	8.96102	-8.76961	3.86427e-07	1.3845e-05
18845	Plxna2	plexin A2	2.17359	6.74492	9.23692	4.30689e-07	1.50879e-05
21825	Thbs1	thrombospondin 1	2.33833	13.5786	8.97327	4.66562e-07	1.58743e-05
108013	Celf4	CUGBP, Elav-like family member 4	-1.27299	3.59705	-8.62235	4.75013e-07	1.60464e-05
27965	Spg21	SPG21, maspardin	-0.68476	6.43152	-8.7737	3.84227e-07	1.3845e-05
19352	Rabggtb	Rab geranylgeranyl transferase, b subunit	-0.824949	5.75589	-8.74388	4.00545e-07	1.42429e-05
381410	Zfp408	zinc finger protein 408	-1.01122	4.27305	-8.63586	4.66054e-07	1.58743e-05
50876	Tmod2	tropomodulin 2	2.01413	3.53533	8.5971	4.92247e-07	1.65498e-05
57267	Apba3	amyloid beta (A4) precursor protein-binding, family A, member 3	-0.944283	5.32682	-8.71521	4.16922e-07	1.47147e-05
76954	St5	suppression of tumorigenicity 5	1.21037	6.63544	8.71671	4.16048e-07	1.47147e-05
16010	Igfbp4	insulin-like growth factor binding protein 4	2.22387	8.3813	9.33443	4.60078e-07	1.58335e-05
65963	Tmem176b	transmembrane protein 176B	1.42001	5.64506	8.64561	4.59699e-07	1.58335e-05
56048	Lgals8	lectin, galactose binding, soluble 8	-0.952318	5.754	-8.68846	4.32845e-07	1.51261e-05
387609	Zhx2	zinc fingers and homeoboxes 2	-1.31269	3.58709	-8.56061	5.18333e-07	1.69203e-05
170749	Mtmr4	myotubularin related protein 4	-0.81832	6.27148	-8.69329	4.29922e-07	1.50879e-05
110095	Pygl	liver glycogen phosphorylase	-1.57369	4.51935	-8.65575	4.73124e-07	1.60207e-05
238130	Dock4	dedicator of cytokinesis 4	1.33793	4.71649	8.56099	5.18053e-07	1.69203e-05
16002	Igf2	insulin-like growth factor 2	1.70329	11.2473	8.66823	4.87996e-07	1.64458e-05
70377	Derl3	Der1-like domain family, member 3	-5.35483	-0.468045	-9.66432	1.16021e-07	6.26696e-06
338349	Cntln	centlein, centrosomal protein	1.04011	5.12526	8.57498	5.07887e-07	1.67974e-05
19346	Rab6a	RAB6A, member RAS oncogene family	-0.78186	7.62235	-8.67958	4.38272e-07	1.52407e-05
66168	Grina	glutamate receptor, ionotropic, N-methyl D-aspartate-associated protein 1 (glutamate binding)	-1.12716	6.73088	-8.67489	4.41162e-07	1.53037e-05
66624	Spcs2	signal peptidase complex subunit 2 homolog (S. cerevisiae)	-0.680912	6.35439	-8.6674	4.45831e-07	1.54279e-05
102626	Mapkapk3	mitogen-activated protein kinase-activated protein kinase 3	-1.28047	4.43943	-8.55653	5.21337e-07	1.69203e-05
15481	Hspa8	heat shock protein 8	-1.05306	8.94992	-8.64033	4.63132e-07	1.58335e-05
66059	Krtcap2	keratinocyte associated protein 2	-0.952679	5.91037	-8.62606	4.72536e-07	1.60207e-05
245847	Amdhd2	amidohydrolase domain containing 2	-1.07218	4.4956	-8.55407	5.23159e-07	1.69203e-05
102857	Slc6a8	solute carrier family 6 (neurotransmitter transporter, creatine), member 8	-0.83476	7.06437	-8.64323	4.6124e-07	1.58335e-05
19155	Npepps	aminopeptidase puromycin sensitive	-0.768829	7.57443	-8.64119	4.62569e-07	1.58335e-05
74365	Lonrf3	LON peptidase N-terminal domain and ring finger 3	-1.69731	2.83284	-8.48095	5.80489e-07	1.83839e-05
56226	Espn	espin	1.69155	2.10117	8.48433	5.77696e-07	1.83364e-05
233335	Synm	synemin, intermediate filament protein	2.27645	2.66271	8.56117	5.17917e-07	1.69203e-05
213753	Zfp598	zinc finger protein 598	-0.986049	5.58494	-8.58118	5.0345e-07	1.67282e-05
50887	Hmgn5	high-mobility group nucleosome binding domain 5	1.79847	4.30733	8.44192	6.13768e-07	1.91388e-05
68259	Ift80	intraflagellar transport 80	0.870917	5.23502	8.51995	5.49123e-07	1.76666e-05
67628	Anp32b	acidic (leucine-rich) nuclear phosphoprotein 32 family, member B	-1.39508	6.86164	-8.65537	4.96801e-07	1.6585e-05
11938	Atp2a2	ATPase, Ca++ transporting, cardiac muscle, slow twitch 2	-0.737707	8.76979	-8.58483	5.00863e-07	1.66813e-05
57370	B4galt3	UDP-Gal:betaGlcNAc beta 1,4-galactosyltransferase, polypeptide 3	-0.995585	4.55835	-8.4912	5.72064e-07	1.81983e-05
66335	Atp6v1c1	ATPase, H+ transporting, lysosomal V1 subunit C1	-0.700599	6.47387	-8.5942	4.94267e-07	1.65703e-05
14256	Flt3l	FMS-like tyrosine kinase 3 ligand	-1.70403	1.56316	-8.51191	5.55442e-07	1.78294e-05
52118	Pvr	poliovirus receptor	-0.986144	6.76119	-8.59288	4.95193e-07	1.65703e-05
18412	Sqstm1	sequestosome 1	-0.985233	8.8955	-8.56128	5.1784e-07	1.69203e-05
26372	Clcn6	chloride channel, voltage-sensitive 6	-1.20129	4.25825	-8.47053	5.89178e-07	1.85761e-05
20409	Ostf1	osteoclast stimulating factor 1	-0.731241	6.58285	-8.57496	5.079e-07	1.67974e-05
244585	Rpgrip1l	Rpgrip1-like	0.988461	4.64728	8.43128	6.23195e-07	1.93477e-05
22378	Wbp2	WW domain binding protein 2	-0.815353	6.46224	-8.56071	5.18257e-07	1.69203e-05
320078	Olfml2b	olfactomedin-like 2B	1.65167	6.43685	8.70724	5.58369e-07	1.78829e-05
116870	Mta1	metastasis associated 1	-0.745545	6.98089	-8.55888	5.19602e-07	1.69203e-05
116848	Baz2a	bromodomain adjacent to zinc finger domain, 2A	-0.73427	6.2312	-8.53359	5.38583e-07	1.73668e-05
20496	Slc12a2	solute carrier family 12, member 2	1.22932	7.08727	8.55355	5.23543e-07	1.69203e-05
18186	Nrp1	neuropilin 1	1.1073	7.95746	8.55593	5.21779e-07	1.69203e-05
56541	Habp4	hyaluronic acid binding protein 4	1.24757	5.38665	8.46248	5.95993e-07	1.87493e-05
72655	Snhg5	small nucleolar RNA host gene 5	-1.70582	4.64429	-8.52472	6.15915e-07	1.91636e-05
66950	Tmem206	transmembrane protein 206	-0.829588	4.06777	-8.41224	6.40432e-07	1.97531e-05
72465	Zfp131	zinc finger protein 131	-1.02299	6.37545	-8.50171	5.63562e-07	1.80086e-05
66277	Klf15	Kruppel-like factor 15	-2.3277	1.93793	-8.31272	7.39129e-07	2.18851e-05
76051	Ganc	glucosidase, alpha; neutral C	1.49885	3.47327	8.31153	7.40402e-07	2.18851e-05
17101	Lyst	lysosomal trafficking regulator	-0.98255	5.16037	-8.45206	6.04938e-07	1.89314e-05
57321	Terf2ip	telomeric repeat binding factor 2, interacting protein	0.804788	4.8681	8.38353	6.6739e-07	2.04072e-05
53381	Prdx4	peroxiredoxin 4	-0.610986	5.86624	-8.45113	6.05738e-07	1.89314e-05
16000	Igf1	insulin-like growth factor 1	1.54956	4.5313	8.32051	7.30847e-07	2.17541e-05
27053	Asns	asparagine synthetase	-1.2528	7.32451	-8.47385	5.86393e-07	1.85295e-05
107508	Eprs	glutamyl-prolyl-tRNA synthetase	-1.0241	8.50175	-8.45108	6.05783e-07	1.89314e-05
68949	Zfas1	zinc finger, NFX1-type containing 1, antisense RNA 1	-2.23297	4.66465	-8.80762	7.21079e-07	2.15837e-05
13039	Ctsl	cathepsin L	-1.03303	9.2989	-8.42876	6.25445e-07	1.93751e-05
77766	Elp4	elongator acetyltransferase complex subunit 4	1.08369	4.10585	8.27952	7.75525e-07	2.25344e-05
408066	BC067074	cDNA sequence BC067074	1.62784	4.27861	8.28101	7.73847e-07	2.25344e-05
227333	Dgkd	diacylglycerol kinase, delta	-0.671903	5.78094	-8.41927	6.34012e-07	1.95977e-05
66973	Mrps18b	mitochondrial ribosomal protein S18B	-1.51941	3.83035	-8.27692	7.78452e-07	2.25344e-05
68169	Ndnf	neuron-derived neurotrophic factor	4.52808	5.91441	8.96888	9.14136e-07	2.49418e-05
13437	Dnpep	aspartyl aminopeptidase	-0.82924	6.02545	-8.3882	6.62924e-07	2.03144e-05
67732	Iah1	isoamyl acetate-hydrolyzing esterase 1 homolog	-1.13207	4.69469	-8.3275	7.23501e-07	2.16106e-05
97884	B3galnt2	UDP-GalNAc:betaGlcNAc beta 1,3-galactosaminyltransferase, polypeptide 2	-0.648715	5.89772	-8.38081	6.70003e-07	2.0443e-05
23966	Tenm4	teneurin transmembrane protein 4	-2.3834	3.89471	-8.82848	7.96958e-07	2.28429e-05
108124	Napa	N-ethylmaleimide sensitive fusion protein attachment protein alpha	-0.788398	7.19627	-8.40224	6.49688e-07	1.99952e-05
217218	Atxn7l3	ataxin 7-like 3	-0.610093	6.4683	-8.39131	6.59969e-07	2.02676e-05
18710	Pik3r3	phosphoinositide-3-kinase regulatory subunit 3	1.99365	5.06023	8.2527	8.36625e-07	2.34586e-05
66844	Ormdl2	ORM1-like 2 (S. cerevisiae)	-1.02018	3.9802	-8.25466	8.0402e-07	2.29989e-05
68521	Fam189b	family with sequence similarity 189, member B	-1.00356	5.29506	-8.32001	7.31372e-07	2.17541e-05
15528	Hspe1	heat shock protein 1 (chaperonin 10)	-1.21617	5.52058	-8.34338	7.07108e-07	2.13003e-05
93716	Pcdhga8	protocadherin gamma subfamily A, 8	-1.10235	2.96205	-8.20502	8.64273e-07	2.40437e-05
73158	Larp1	La ribonucleoprotein domain family, member 1	-0.817639	7.585	-8.37758	6.73121e-07	2.04941e-05
68187	Fam135a	family with sequence similarity 135, member A	-0.851516	6.12296	-8.35839	6.91975e-07	2.1023e-05
212528	Trmt1	tRNA methyltransferase 1	-0.874064	5.89707	-8.34718	7.03243e-07	2.12479e-05
109900	Asl	argininosuccinate lyase	-0.816564	4.73869	-8.27718	7.78161e-07	2.25344e-05
52398	Sept11	septin 11	0.907329	9.32258	8.35092	6.99466e-07	2.12052e-05
81703	Jdp2	Jun dimerization protein 2	-0.910789	5.74397	-8.33529	7.1541e-07	2.15047e-05
68770	Phtf2	putative homeodomain transcription factor 2	0.844952	4.71092	8.22562	8.38711e-07	2.34707e-05
56210	Rev1	REV1, DNA directed polymerase	-0.694782	5.17557	-8.29147	7.62209e-07	2.22515e-05
56486	Gabarap	gamma-aminobutyric acid receptor associated protein	-0.994031	7.73183	-8.34657	7.03869e-07	2.12479e-05
100041286	Snhg15	small nucleolar RNA host gene 15	-1.82016	2.73246	-8.14803	9.39388e-07	2.54352e-05
67128	Ube2g1	ubiquitin-conjugating enzyme E2G 1	-0.715152	6.15495	-8.31639	7.35212e-07	2.18226e-05
108176	Npm3-ps1	nucleoplasmin 3, pseudogene 1	-0.838784	4.13947	-8.18216	8.93609e-07	2.47017e-05
52857	Gramd1a	GRAM domain containing 1A	-0.736793	6.04581	-8.30919	7.42913e-07	2.19136e-05
54325	Elovl1	elongation of very long chain fatty acids (FEN1/Elo2, SUR4/Elo3, yeast)-like 1	-0.616763	6.24213	-8.30431	7.48174e-07	2.19774e-05
232023	Vopp1	vesicular, overexpressed in cancer, prosurvival protein 1	-0.709182	6.09023	-8.29274	7.60808e-07	2.22515e-05
53978	Lpar2	lysophosphatidic acid receptor 2	-1.55874	3.39744	-8.14427	9.44579e-07	2.54785e-05
30930	Vps26a	VPS26 retromer complex component A	-0.744098	7.11114	-8.30651	7.4579e-07	2.19529e-05
70727	Rasgef1a	RasGEF domain family, member 1A	-3.19675	-0.460615	-8.50004	5.64907e-07	1.8011e-05
12330	Canx	calnexin	-0.800041	10.2001	-8.23464	8.27764e-07	2.33492e-05
18133	Nov	nephroblastoma overexpressed gene	2.66202	7.39501	8.96064	9.03697e-07	2.48001e-05
75416	Nop14	NOP14 nucleolar protein	-0.91537	6.03193	-8.26178	7.95751e-07	2.28429e-05
30944	Zfp354c	zinc finger protein 354C	1.15965	5.28504	8.1805	8.95783e-07	2.47017e-05
12261	C1qbp	complement component 1, q subcomponent binding protein	-1.01191	6.70792	-8.27569	7.79841e-07	2.25344e-05
60527	Fads3	fatty acid desaturase 3	-1.00622	7.52034	-8.27068	7.85535e-07	2.26528e-05
102607	Snx19	sorting nexin 19	0.868375	6.21803	8.24475	8.15684e-07	2.31497e-05
17859	Mxi1	MAX interactor 1, dimerization protein	-0.937881	5.3644	-8.24464	8.15819e-07	2.31497e-05
15254	Hint1	histidine triad nucleotide binding protein 1	-0.972371	6.49948	-8.26133	7.96268e-07	2.28429e-05
210622	Pamr1	peptidase domain containing associated with muscle regeneration 1	3.13524	4.41225	8.29779	1.09446e-06	2.844e-05
27015	Polk	polymerase (DNA directed), kappa	-0.636432	6.00521	-8.23214	8.30785e-07	2.33873e-05
68066	Slc25a39	solute carrier family 25, member 39	-0.77501	6.46998	-8.2479	8.11957e-07	2.31497e-05
73834	Atp6v1d	ATPase, H+ transporting, lysosomal V1 subunit D	-0.807568	6.2497	-8.24507	8.15306e-07	2.31497e-05
13807	Eno2	enolase 2, gamma neuronal	-1.20974	4.78092	-8.17853	8.9837e-07	2.47017e-05
18080	Nin	ninein	-0.88507	5.59045	-8.20756	8.61079e-07	2.4002e-05
72057	Phf10	PHD finger protein 10	-0.837221	6.1785	-8.23755	8.24277e-07	2.3343e-05
56334	Tmed2	transmembrane p24 trafficking protein 2	-0.534029	6.60455	-8.23462	8.27788e-07	2.33492e-05
56636	Fgf21	fibroblast growth factor 21	-2.84248	-0.928867	-8.33203	7.18788e-07	2.15606e-05
22340	Vegfb	vascular endothelial growth factor B	-1.45105	5.03598	-8.23772	8.97432e-07	2.47017e-05
13685	Eif4ebp1	eukaryotic translation initiation factor 4E binding protein 1	-0.970112	6.56509	-8.23063	8.32618e-07	2.33925e-05
18655	Pgk1	phosphoglycerate kinase 1	-1.38044	4.65137	-8.1673	9.13244e-07	2.49418e-05
66164	Nip7	NIP7, nucleolar pre-rRNA processing protein	-0.80952	5.03894	-8.15434	9.30742e-07	2.52493e-05
217410	Trib2	tribbles pseudokinase 2	1.64321	6.29204	8.28822	9.48514e-07	2.55361e-05
225358	Fam13b	family with sequence similarity 13, member B	-0.737222	6.91419	-8.21915	8.4665e-07	2.36462e-05
67287	Parp6	poly (ADP-ribose) polymerase family, member 6	-0.860386	4.13215	-8.09147	1.02078e-06	2.70201e-05
110959	Nudt19	nudix (nucleoside diphosphate linked moiety X)-type motif 19	0.851301	5.02484	8.10455	1.00131e-06	2.66041e-05
69538	Antxr1	anthrax toxin receptor 1	1.39609	8.00588	8.33054	8.74212e-07	2.42252e-05
16562	Kif1c	kinesin family member 1C	-0.790353	8.14523	-8.1983	8.72798e-07	2.42252e-05
17118	Marcks	myristoylated alanine rich protein kinase C substrate	1.3856	9.65952	8.23531	9.08838e-07	2.4893e-05
67157	2610301B20Rik	RIKEN cDNA 2610301B20 gene	-0.900281	4.11581	-8.06058	1.06834e-06	2.79661e-05
15529	Sdc2	syndecan 2	1.71912	8.64107	8.50796	9.41729e-07	2.545e-05
19703	Renbp	renin binding protein	-1.39705	4.90673	-8.13053	9.68954e-07	2.59387e-05
17319	Mif	macrophage migration inhibitory factor (glycosylation-inhibiting factor)	-1.36804	6.5046	-8.24883	9.24101e-07	2.51653e-05
22003	Tpm1	tropomyosin 1, alpha	1.51177	10.9472	8.1909	1.01255e-06	2.68524e-05
14423	Galnt1	polypeptide N-acetylgalactosaminyltransferase 1	0.718195	7.35968	8.15671	9.27514e-07	2.52099e-05
15469	Prmt1	protein arginine N-methyltransferase 1	-1.0613	6.54141	-8.13723	9.54383e-07	2.56454e-05
66293	1810032O08Rik	RIKEN cDNA 1810032O08 gene	-1.5344	2.62084	-7.93316	1.29073e-06	3.20653e-05
12785	Cnbp	cellular nucleic acid binding protein	-0.644404	8.21814	-8.1313	9.62723e-07	2.58206e-05
66573	Dzip1	DAZ interacting protein 1	1.09059	6.369	8.1103	9.92891e-07	2.64299e-05
97086	Slc9b2	solute carrier family 9, subfamily B (NHA2, cation proton antiporter 2), member 2	-1.95226	0.834538	-8.03853	1.10373e-06	2.86284e-05
26379	Esrra	estrogen related receptor, alpha	-0.786975	4.46929	-8.00364	1.16226e-06	2.96054e-05
52163	Camk1	calcium/calmodulin-dependent protein kinase I	-1.03608	5.42319	-8.07766	1.04177e-06	2.73715e-05
66998	Psmd5	proteasome (prosome, macropain) 26S subunit, non-ATPase, 5	-0.767585	5.82931	-8.08501	1.03054e-06	2.72277e-05
14086	Fscn1	fascin actin-bundling protein 1	1.08529	9.18221	8.11259	9.89555e-07	2.64138e-05
11821	Aprt	adenine phosphoribosyl transferase	-1.21442	5.61236	-8.07071	1.05249e-06	2.76021e-05
72895	Setd5	SET domain containing 5	-0.723487	7.30117	-8.11199	9.90426e-07	2.64138e-05
67888	Tmem100	transmembrane protein 100	6.13958	0.29099	10.4074	4.54385e-08	3.46603e-06
83768	Dpp7	dipeptidylpeptidase 7	-1.50168	5.46329	-8.17057	1.09112e-06	2.84051e-05
72552	Hsdl1	hydroxysteroid dehydrogenase like 1	-1.03605	4.22801	-7.99776	1.17245e-06	2.9758e-05
218629	Dhx29	DEAH (Asp-Glu-Ala-His) box polypeptide 29	0.684301	5.77864	8.03667	1.10677e-06	2.86549e-05
76580	Mib2	mindbomb E3 ubiquitin protein ligase 2	-0.759307	5.2082	-8.04661	1.09062e-06	2.84051e-05
105841	Dennd3	DENN/MADD domain containing 3	-1.7284	1.68497	-7.92943	1.29793e-06	3.21379e-05
15904	Id4	inhibitor of DNA binding 4	1.62939	4.36611	7.89629	1.36383e-06	3.30769e-05
230101	Gba2	glucosidase beta 2	0.890761	4.20719	7.90816	1.33984e-06	3.27188e-05
170460	Stard5	StAR-related lipid transfer (START) domain containing 5	-1.53231	3.63569	-7.94338	1.27121e-06	3.17535e-05
97212	Hadha	hydroxyacyl-Coenzyme A dehydrogenase/3-ketoacyl-Coenzyme A thiolase/enoyl-Coenzyme A hydratase (trifunctional protein), alpha subunit	0.596325	7.16576	8.08228	1.03469e-06	2.72866e-05
192986	Cyb5d2	cytochrome b5 domain containing 2	1.00051	3.83219	7.87593	1.40607e-06	3.36982e-05
237400	Mex3d	mex3 RNA binding family member D	-0.875917	6.26432	-8.0593	1.07037e-06	2.79677e-05
66120	Fkbp11	FK506 binding protein 11	-1.58745	3.24298	-7.87128	1.4159e-06	3.38766e-05
654432	Gm7334	B-cell translocation gene 3 pseudogene	-0.634009	5.18673	-8.00145	1.16605e-06	2.96485e-05
231834	Snx8	sorting nexin 8	-0.911286	4.50449	-7.96692	1.22742e-06	3.08223e-05
76205	Stard3nl	STARD3 N-terminal like	-0.90568	5.60299	-8.02188	1.13126e-06	2.89445e-05
12642	Ch25h	cholesterol 25-hydroxylase	-1.69062	3.15165	-7.88586	1.3853e-06	3.33128e-05
103534	Mgat4b	mannoside acetylglucosaminyltransferase 4, isoenzyme B	-0.746071	6.12805	-8.02556	1.12511e-06	2.89445e-05
71086	4933412E12Rik	RIKEN cDNA 4933412E12 gene	-1.47365	2.7643	-7.8312	1.50376e-06	3.5265e-05
11853	Rhoc	ras homolog family member C	-0.874019	7.79069	-8.03283	1.11308e-06	2.87656e-05
100037258	Dnajc3	DnaJ heat shock protein family (Hsp40) member C3	-0.792212	7.91008	-8.03118	1.11579e-06	2.87834e-05
20908	Stx3	syntaxin 3	-1.04388	4.48559	-7.92065	1.31506e-06	3.23364e-05
21767	Tex264	testis expressed gene 264	-0.688148	6.31228	-8.0213	1.13224e-06	2.89445e-05
224705	Vps52	VPS52 GARP complex subunit	0.691219	5.76169	7.97567	1.21155e-06	3.05863e-05
19042	Ppm1a	protein phosphatase 1A, magnesium dependent, alpha isoform	-0.646311	6.94785	-8.02342	1.12869e-06	2.89445e-05
225362	Reep2	receptor accessory protein 2	-1.87718	1.87041	-7.82533	1.51709e-06	3.54605e-05
75788	Smurf1	SMAD specific E3 ubiquitin protein ligase 1	-1.04837	6.97472	-8.01778	1.13816e-06	2.90436e-05
74646	Spsb1	splA/ryanodine receptor domain and SOCS box containing 1	1.02015	5.43708	7.93816	1.28115e-06	3.19453e-05
60596	Gucy1a1	guanylate cyclase 1, soluble, alpha 1	2.92954	1.55747	8.30012	7.52724e-07	2.20654e-05
320398	Lrig3	leucine-rich repeats and immunoglobulin-like domains 3	0.722119	5.64414	7.96724	1.22683e-06	3.08223e-05
13445	Cdk2ap1	CDK2 (cyclin-dependent kinase 2)-associated protein 1	-1.33964	3.4968	-7.81471	1.54156e-06	3.5914e-05
83673	Snhg1	small nucleolar RNA host gene 1	-1.48669	4.99649	-7.9946	1.29274e-06	3.20653e-05
64009	Syne1	spectrin repeat containing, nuclear envelope 1	-0.859723	5.72707	-7.98193	1.20033e-06	3.03571e-05
11746	Anxa4	annexin A4	-0.608049	6.32857	-7.99254	1.18157e-06	2.99358e-05
101809	Spred3	sprouty-related, EVH1 domain containing 3	-1.19975	4.89051	-7.90859	1.33897e-06	3.27188e-05
65972	Ifi30	interferon gamma inducible protein 30	-1.01026	5.02619	-7.92626	1.3041e-06	3.22344e-05
235534	Pxylp1	2-phosphoxylose phosphatase 1	1.60034	4.65567	7.80098	1.5738e-06	3.6426e-05
71393	Kctd6	potassium channel tetramerisation domain containing 6	-0.924417	3.41466	-7.80446	1.56557e-06	3.6354e-05
63953	Dusp10	dual specificity phosphatase 10	0.912255	4.7027	7.82846	1.50998e-06	3.53524e-05
110454	Ly6a	lymphocyte antigen 6 complex, locus A	1.76815	7.35931	8.29189	1.35378e-06	3.2946e-05
100862012	Gm21399	peroxiredoxin pseudogene 2	0.582444	7.72674	7.97287	1.2166e-06	3.06593e-05
18563	Pcx	pyruvate carboxylase	1.38411	5.06427	7.84597	1.47074e-06	3.49527e-05
72599	Pdia5	protein disulfide isomerase associated 5	-0.925608	6.04658	-7.93461	1.28796e-06	3.20588e-05
107338	Gbf1	golgi-specific brefeldin A-resistance factor 1	0.800243	6.88182	7.95004	1.25866e-06	3.15511e-05
66834	Acot13	acyl-CoA thioesterase 13	-1.15694	4.17033	-7.83772	1.48908e-06	3.5251e-05
100039864	Snhg12	small nucleolar RNA host gene 12	-2.07769	4.55218	-8.28458	1.49538e-06	3.5251e-05
223701	Mkl1	MKL (megakaryoblastic leukemia)/myocardin-like 1	0.623391	6.32835	7.91737	1.32152e-06	3.24391e-05
69232	Qrich1	glutamine-rich 1	-0.529913	6.86951	-7.94558	1.26705e-06	3.17053e-05
13548	Dyrk1a	dual-specificity tyrosine-(Y)-phosphorylation regulated kinase 1a	-0.641194	6.04018	-7.92255	1.31133e-06	3.23005e-05
15903	Id3	inhibitor of DNA binding 3	1.87043	7.26461	8.24373	1.46295e-06	3.48429e-05
16431	Itm2a	integral membrane protein 2A	1.77996	6.67845	8.26044	1.43327e-06	3.42345e-05
13056	Cyb561	cytochrome b-561	-1.90612	1.57386	-7.73504	1.73884e-06	3.87903e-05
14248	Flii	flightless I actin binding protein	-0.658618	7.51397	-7.92465	1.30722e-06	3.22555e-05
70686	Dusp16	dual specificity phosphatase 16	-0.763333	4.87464	-7.83477	1.49571e-06	3.5251e-05
66235	Eif1ax	eukaryotic translation initiation factor 1A, X-linked	-0.732637	6.32091	-7.90208	1.35207e-06	3.2946e-05
13175	Dclk1	doublecortin-like kinase 1	2.17792	7.44733	8.44774	1.50251e-06	3.5265e-05
76612	Lrrc27	leucine rich repeat containing 27	1.40383	4.21634	7.7326	1.74529e-06	3.8873e-05
20498	Slc12a4	solute carrier family 12, member 4	-0.734084	7.00024	-7.91403	1.32813e-06	3.25448e-05
11826	Aqp1	aquaporin 1	2.14298	6.60522	8.30876	1.58221e-06	3.64421e-05
11783	Apaf1	apoptotic peptidase activating factor 1	-0.80293	6.1477	-7.89271	1.37116e-06	3.30952e-05
100504632	Gm11478	60S ribosomal protein L13a-like	-1.07522	7.91029	-7.89895	1.35843e-06	3.30023e-05
320736	Vstm4	V-set and transmembrane domain containing 4	3.51645	0.718857	9.16644	2.24246e-07	9.88076e-06
74287	Kcmf1	potassium channel modulatory factor 1	-0.864321	6.38277	-7.89251	1.37158e-06	3.30952e-05
52700	Txndc17	thioredoxin domain containing 17	-0.758263	6.27102	-7.88115	1.39511e-06	3.3492e-05
66060	Cystm1	cysteine-rich transmembrane module containing 1	-2.52338	1.85641	-7.69628	1.84429e-06	4.05687e-05
104831	Ptpn23	protein tyrosine phosphatase, non-receptor type 23	-0.677004	6.88851	-7.89283	1.37092e-06	3.30952e-05
75089	Uhrf1bp1l	UHRF1 (ICBP90) binding protein 1-like	-0.882975	7.43372	-7.88733	1.38226e-06	3.32962e-05
26357	Abcg2	ATP binding cassette subfamily G member 2 (Junior blood group)	0.701005	6.14829	7.83545	1.49417e-06	3.5251e-05
382018	Unc13a	unc-13 homolog A	-3.17815	3.42504	-8.31976	1.9476e-06	4.19311e-05
16520	Kcnj4	potassium inwardly-rectifying channel, subfamily J, member 4	-2.47375	1.11267	-7.79276	1.59343e-06	3.65818e-05
328417	Parp4	poly (ADP-ribose) polymerase family, member 4	-0.622548	5.29513	-7.82318	1.52202e-06	3.55171e-05
213575	Dync2li1	dynein cytoplasmic 2 light intermediate chain 1	0.937605	4.22217	7.70454	1.82127e-06	4.01869e-05
26949	Vat1	vesicle amine transport 1	-0.789298	9.17841	-7.83618	1.49254e-06	3.5251e-05
15510	Hspd1	heat shock protein 1 (chaperonin)	-1.2239	7.62129	-7.87807	1.46366e-06	3.48429e-05
67803	Limd2	LIM domain containing 2	-1.21681	4.92544	-7.76449	1.66298e-06	3.76514e-05
13527	Dtna	dystrobrevin alpha	-1.09333	4.00536	-7.71222	1.80012e-06	3.98441e-05
433813	Pusl1	pseudouridylate synthase-like 1	-1.0192	4.14258	-7.70554	1.81851e-06	4.01869e-05
69749	Epb41l4aos	erythrocyte membrane protein band 4.1 like 4a, opposite strand	-1.86091	2.36862	-7.63397	2.02818e-06	4.33929e-05
50527	Ero1l	ERO1-like (S. cerevisiae)	-1.50026	8.68184	-7.88739	1.63655e-06	3.74506e-05
100042173	Rps15a-ps6	ribosomal protein S15A, pseudogene 6	-0.884491	4.72396	-7.766	1.65918e-06	3.76514e-05
71310	Tbc1d9	TBC1 domain family, member 9	-1.39977	3.6567	-7.66595	1.93151e-06	4.17839e-05
215008	Vezt	vezatin, adherens junctions transmembrane protein	-0.741587	4.86326	-7.74835	1.70411e-06	3.84388e-05
14977	Slc39a7	solute carrier family 39 (zinc transporter), member 7	-0.607115	7.56248	-7.8335	1.49857e-06	3.52599e-05
105847	Lmf2	lipase maturation factor 2	-0.743619	5.98517	-7.7978	1.58137e-06	3.64421e-05
244059	Chd2	chromodomain helicase DNA binding protein 2	-0.874603	6.49322	-7.81111	1.54994e-06	3.60502e-05
14252	Flot2	flotillin 2	-0.827343	6.29478	-7.79082	1.59811e-06	3.663e-05
29858	Pmm1	phosphomannomutase 1	-0.855684	5.16887	-7.73826	1.73036e-06	3.8662e-05
223593	Washc5	WASH complex subunit 5	-0.708399	7.70866	-7.80258	1.57001e-06	3.63975e-05
109910	Zfp91	zinc finger protein 91	-0.537449	6.58611	-7.79446	1.58936e-06	3.65475e-05
224826	Ubr2	ubiquitin protein ligase E3 component n-recognin 2	-0.729543	7.09678	-7.79794	1.58103e-06	3.64421e-05
12190	Brca2	breast cancer 2, early onset	1.44003	4.12975	7.58876	2.17365e-06	4.56209e-05
13385	Dlg4	discs large MAGUK scaffold protein 4	-0.84968	5.795	-7.76678	1.65723e-06	3.76514e-05
66711	Sbds	SBDS ribosome maturation factor	-0.686782	5.55761	-7.74271	1.71873e-06	3.86456e-05
67606	Fibin	fin bud initiation factor homolog (zebrafish)	-0.901719	5.48994	-7.77127	1.646e-06	3.76062e-05
75302	Asxl2	additional sex combs like 2, transcriptional regulator	-0.8352	5.60635	-7.7625	1.66799e-06	3.76839e-05
19009	Pou6f1	POU domain, class 6, transcription factor 1	-1.27782	3.66806	-7.62785	2.04727e-06	4.36792e-05
20238	Atxn1	ataxin 1	0.931428	6.30572	7.76676	1.65727e-06	3.76514e-05
20338	Sel1l	sel-1 suppressor of lin-12-like (C. elegans)	-1.079	8.31571	-7.76465	1.66258e-06	3.76514e-05
382090	Cep162	centrosomal protein 162	-0.717942	4.66754	-7.67813	1.89596e-06	4.12576e-05
53382	Txnl1	thioredoxin-like 1	-0.593325	7.1189	-7.76412	1.6639e-06	3.76514e-05
117150	Pip4k2c	phosphatidylinositol-5-phosphate 4-kinase, type II, gamma	-0.709341	5.86458	-7.73904	1.72832e-06	3.8662e-05
73711	Mvb12a	multivesicular body subunit 12A	-0.740659	4.72936	-7.67366	1.90893e-06	4.14762e-05
76080	Ttpal	tocopherol (alpha) transfer protein-like	0.749065	6.21574	7.72333	1.77001e-06	3.93002e-05
11764	Ap1b1	adaptor protein complex AP-1, beta 1 subunit	0.598269	6.61761	7.73912	1.72812e-06	3.8662e-05
15368	Hmox1	heme oxygenase 1	-0.865518	6.96785	-7.74034	1.72493e-06	3.8662e-05
321007	Serac1	serine active site containing 1	-0.931684	3.53141	-7.56508	2.25419e-06	4.64187e-05
69190	Dym	dymeclin	-0.697713	5.57548	-7.699	1.83666e-06	4.04636e-05
72267	Lrrc8e	leucine rich repeat containing 8 family, member E	-2.14561	1.02602	-7.67912	1.89312e-06	4.12576e-05
65969	Cubn	cubilin (intrinsic factor-cobalamin receptor)	1.42472	2.80567	7.52563	2.39545e-06	4.8414e-05
74410	Ttll11	tubulin tyrosine ligase-like family, member 11	1.56117	2.77666	7.5071	2.46501e-06	4.95186e-05
232748	Tcaf2	TRPM8 channel-associated factor 2	1.22177	5.12254	7.58086	2.20017e-06	4.59059e-05
23789	Coro1b	coronin, actin binding protein 1B	-0.690208	7.29269	-7.72437	1.76722e-06	3.92998e-05
16565	Kif21b	kinesin family member 21B	-1.57323	5.33426	-7.91264	1.93512e-06	4.17839e-05
12048	Bcl2l1	BCL2-like 1	-0.824223	5.89729	-7.68444	1.87784e-06	4.09889e-05
209131	Snx30	sorting nexin family member 30	-1.12711	6.09871	-7.69353	1.85202e-06	4.06128e-05
227522	Rpp38	ribonuclease P/MRP 38 subunit	-1.33424	2.86043	-7.4955	2.5096e-06	5.0079e-05
235386	Hykk	hydroxylysine kinase 1	1.31466	3.8747	7.49689	2.5042e-06	5.00416e-05
56470	Rgs19	regulator of G-protein signaling 19	-0.895807	4.80277	-7.61536	2.08678e-06	4.43223e-05
13822	Epb41l2	erythrocyte membrane protein band 4.1 like 2	0.641386	8.15295	7.71253	1.79929e-06	3.98441e-05
100040220	Gm9892	eukaryotic translation initiation factor 2, subunit 2 (beta) pseudogene	-1.16782	7.80267	-7.69746	1.86173e-06	4.07626e-05
66586	Crls1	cardiolipin synthase 1	-0.800298	5.18645	-7.63661	2.02002e-06	4.32931e-05
226252	Fam160b1	family with sequence similarity 160, member B1	-0.519625	6.01053	-7.6708	1.91727e-06	4.15936e-05
72124	Seh1l	SEH1-like (S. cerevisiae	-0.743483	6.87274	-7.69459	1.84904e-06	4.06101e-05
215194	Kri1	KRI1 homolog	-0.935569	4.90056	-7.61215	2.09707e-06	4.44078e-05
20514	Slc1a5	solute carrier family 1 (neutral amino acid transporter), member 5	-1.30458	5.85385	-7.73065	1.93782e-06	4.17839e-05
11982	Atp10a	ATPase, class V, type 10A	1.89934	6.18241	7.9385	2.20388e-06	4.59157e-05
11532	Adh5	alcohol dehydrogenase 5 (class III), chi polypeptide	-0.641087	6.46818	-7.68518	1.87571e-06	4.09889e-05
68796	Tmem214	transmembrane protein 214	-0.702453	6.12934	-7.66394	1.93742e-06	4.17839e-05
17423	Ndst2	N-deacetylase/N-sulfotransferase (heparan glucosaminyl) 2	-0.728822	5.11891	-7.61217	2.097e-06	4.44078e-05
78455	Helz	helicase with zinc finger domain	0.911424	5.34662	7.5851	2.18591e-06	4.57428e-05
56177	Olfm1	olfactomedin 1	0.970284	4.38674	7.50084	2.48897e-06	4.98074e-05
57080	Gtf2ird1	general transcription factor II I repeat domain-containing 1	-0.773934	5.3975	-7.62087	2.06925e-06	4.40818e-05
13482	Dpp4	dipeptidylpeptidase 4	2.36442	3.31461	7.46981	2.7196e-06	5.33561e-05
225870	Rin1	Ras and Rab interactor 1	-0.912881	6.52486	-7.65178	1.97373e-06	4.23649e-05
27399	Ip6k1	inositol hexaphosphate kinase 1	-0.558616	6.66954	-7.65398	1.96711e-06	4.22868e-05
12825	Col3a1	collagen, type III, alpha 1	1.88798	11.0399	7.87462	2.34784e-06	4.77921e-05
216148	Shc2	SHC (Src homology 2 domain containing) transforming protein 2	-1.26136	5.27132	-7.61414	2.13414e-06	4.50583e-05
106585	Ankrd12	ankyrin repeat domain 12	-0.743589	6.0474	-7.63313	2.03079e-06	4.33929e-05
56742	Psrc1	proline/serine-rich coiled-coil 1	-0.723264	5.66483	-7.58746	2.17801e-06	4.56448e-05
319581	Xkr5	X-linked Kx blood group related 5	2.28212	1.4706	8.02485	1.12629e-06	2.89445e-05
228769	Psmf1	proteasome (prosome, macropain) inhibitor subunit 1	0.644369	5.2306	7.53993	2.34321e-06	4.77921e-05
14251	Flot1	flotillin 1	-0.868367	6.02805	-7.5997	2.13746e-06	4.50614e-05
230661	Tesk2	testis-specific kinase 2	1.55024	3.02092	7.4085	2.87256e-06	5.53748e-05
99470	Magi3	membrane associated guanylate kinase, WW and PDZ domain containing 3	1.02513	5.09522	7.50643	2.46756e-06	4.95186e-05
233895	Prr14	proline rich 14	-0.647326	5.49248	-7.57162	2.23166e-06	4.62906e-05
68165	Fdx1l	ferredoxin 1-like	-0.903803	4.22658	-7.50197	2.48462e-06	4.97907e-05
100503607	BB319198	expressed sequence BB319198	-2.40225	1.00451	-7.55169	2.30115e-06	4.7317e-05
114143	Atp6v0b	ATPase, H+ transporting, lysosomal V0 subunit B	-0.933634	6.73661	-7.61807	2.07815e-06	4.42051e-05
103172	Chchd10	coiled-coil-helix-coiled-coil-helix domain containing 10	-3.02992	3.04005	-7.98028	2.92837e-06	5.62477e-05
76251	Ercc6l2	excision repair cross-complementing rodent repair deficiency, complementation group 6 like 2	0.619074	6.09827	7.58945	2.17134e-06	4.56209e-05
240514	Ccdc85b	coiled-coil domain containing 85B	0.837831	4.9861	7.4883	2.5377e-06	5.04661e-05
210973	Kbtbd2	kelch repeat and BTB (POZ) domain containing 2	-0.619647	6.0762	-7.59733	2.14527e-06	4.51588e-05
223272	Itgbl1	integrin, beta-like 1	1.38781	5.74349	7.59865	2.33669e-06	4.77921e-05
19384	Ran	RAN, member RAS oncogene family	-1.02551	7.48457	-7.60182	2.13055e-06	4.50495e-05
245880	Wasf3	WAS protein family, member 3	2.15962	3.48484	7.36688	3.06538e-06	5.83779e-05
224648	Uhrf1bp1	UHRF1 (ICBP90) binding protein 1	-0.773229	5.7172	-7.56721	2.24683e-06	4.64018e-05
19285	Cavin1	caveolae associated 1	0.637293	9.96525	7.56596	2.25115e-06	4.64187e-05
71801	Plekhf2	pleckstrin homology domain containing, family F (with FYVE domain) member 2	-1.1971	4.31023	-7.46745	2.62104e-06	5.1649e-05
66425	Pcp4l1	Purkinje cell protein 4-like 1	3.7161	3.92133	7.52461	2.90725e-06	5.59675e-05
18708	Pik3r1	phosphoinositide-3-kinase regulatory subunit 1	1.56362	6.80465	7.80992	2.34513e-06	4.77921e-05
11740	Slc25a5	solute carrier family 25 (mitochondrial carrier, adenine nucleotide translocator), member 5	-0.940149	6.71645	-7.57601	2.21665e-06	4.6114e-05
12575	Cdkn1a	cyclin-dependent kinase inhibitor 1A (P21)	-0.637653	8.48892	-7.57342	2.22549e-06	4.62303e-05
13819	Epas1	endothelial PAS domain protein 1	2.38901	4.51447	7.58667	3.1045e-06	5.89647e-05
219134	Shisa2	shisa family member 2	2.28271	1.57051	7.53644	2.35583e-06	4.78211e-05
243272	Sbno1	strawberry notch 1	-0.571228	7.2437	-7.56961	2.23857e-06	4.63661e-05
107368	Pdzd8	PDZ domain containing 8	-0.54777	7.04163	-7.56831	2.24302e-06	4.63905e-05
217038	Mrm1	mitochondrial rRNA methyltransferase 1	-0.935705	3.27323	-7.36119	3.09278e-06	5.88208e-05
236539	Phgdh	3-phosphoglycerate dehydrogenase	-1.35278	5.38406	-7.588	2.44649e-06	4.93752e-05
26431	Git2	G protein-coupled receptor kinase-interactor 2	-0.686793	5.92262	-7.5364	2.356e-06	4.78211e-05
212547	Nepro	nucleolus and neural progenitor protein	-0.840082	4.9091	-7.48491	2.55106e-06	5.05509e-05
67891	Rpl4	ribosomal protein L4	-0.747692	10.0029	-7.50719	2.46464e-06	4.95186e-05
217198	Plekhh3	pleckstrin homology domain containing, family H (with MyTH4 domain) member 3	-0.877017	4.21849	-7.43209	2.76898e-06	5.40107e-05
109054	Pfdn4	prefoldin 4	-0.678678	4.82647	-7.46221	2.64241e-06	5.19979e-05
20918	Eif1	eukaryotic translation initiation factor 1	-1.13169	6.84932	-7.54874	2.32264e-06	4.76897e-05
17158	Man2a1	mannosidase 2, alpha 1	1.01221	9.18229	7.53353	2.36644e-06	4.7896e-05
98970	Fibcd1	fibrinogen C domain containing 1	-2.59537	0.518255	-7.39126	2.95084e-06	5.65765e-05
54170	Rragc	Ras-related GTP binding C	-0.676867	7.76688	-7.54132	2.33818e-06	4.77921e-05
21927	Tnfaip1	tumor necrosis factor, alpha-induced protein 1 (endothelial)	-0.63085	7.47035	-7.53956	2.34453e-06	4.77921e-05
319765	Igf2bp2	insulin-like growth factor 2 mRNA binding protein 2	-0.973211	7.07283	-7.5352	2.36037e-06	4.78412e-05
81601	Kat5	K(lysine) acetyltransferase 5	-0.678079	4.62046	-7.42258	2.81025e-06	5.44696e-05
192950	Nacad	NAC alpha domain containing	-1.18921	3.55559	-7.34265	3.18385e-06	6.01497e-05
70497	Arhgap17	Rho GTPase activating protein 17	-0.553396	5.76156	-7.48505	2.55052e-06	5.05509e-05
93692	Glrx	glutaredoxin	1.91804	3.99832	7.28838	3.46707e-06	6.44702e-05
667035	Gm8430	predicted pseudogene 8430	-1.23404	3.39634	-7.32657	3.26514e-06	6.16034e-05
66248	Alg5	asparagine-linked glycosylation 5 (dolichyl-phosphate beta-glucosyltransferase)	-0.617938	4.92899	-7.41628	2.83796e-06	5.48569e-05
18087	Nktr	natural killer tumor recognition sequence	-0.655849	7.42314	-7.50768	2.46277e-06	4.95186e-05
23882	Gadd45g	growth arrest and DNA-damage-inducible 45 gamma	1.15714	6.07341	7.43677	2.74891e-06	5.37953e-05
223770	Brd1	bromodomain containing 1	-0.504749	6.31759	-7.49104	2.52697e-06	5.03549e-05
17134	Mafg	v-maf musculoaponeurotic fibrosarcoma oncogene family, protein G (avian)	-1.04418	5.1257	-7.43405	2.76056e-06	5.39489e-05
17357	Marcksl1	MARCKS-like 1	-0.631565	6.57882	-7.47964	2.57198e-06	5.08944e-05
23943	Esyt1	extended synaptotagmin-like protein 1	-0.936734	7.16854	-7.48781	2.53966e-06	5.04661e-05
67475	Ero1lb	ERO1-like beta (S. cerevisiae)	-0.988232	3.4118	-7.31997	3.29915e-06	6.19167e-05
19414	Rasa3	RAS p21 protein activator 3	0.87342	6.62159	7.4708	2.60744e-06	5.14526e-05
67389	C1qtnf12	C1q and tumor necrosis factor related 12	-0.834564	3.84585	-7.30872	3.35793e-06	6.29358e-05
12611	Cebpg	CCAAT/enhancer binding protein (C/EBP), gamma	-0.808968	6.33207	-7.47813	2.578e-06	5.09424e-05
17256	Mea1	male enhanced antigen 1	-0.661923	5.47997	-7.43114	2.77308e-06	5.40107e-05
100502846	Gm19410	predicted gene, 19410	-4.59819	-1.65529	-7.74562	1.71118e-06	3.85368e-05
69674	Mif4gd	MIF4G domain containing	-1.35343	3.02969	-7.23566	3.7677e-06	6.83582e-05
18148	Npm1	nucleophosmin 1	-0.960338	7.97058	-7.45196	2.6848e-06	5.27588e-05
215693	Zmat1	zinc finger, matrin type 1	1.41734	3.21417	7.22613	3.82491e-06	6.9043e-05
54391	Rfk	riboflavin kinase	0.70408	5.86458	7.41262	2.85419e-06	5.50955e-05
67015	Ccdc91	coiled-coil domain containing 91	0.623264	5.35086	7.386	2.97516e-06	5.69656e-05
56360	Acot9	acyl-CoA thioesterase 9	-0.67514	5.9346	-7.42932	2.78093e-06	5.40491e-05
52690	Setd3	SET domain containing 3	-0.627863	6.04705	-7.43066	2.77515e-06	5.40107e-05
228913	Zfp217	zinc finger protein 217	-1.23382	4.60189	-7.34623	3.16603e-06	5.98929e-05
20321	Frrs1	ferric-chelate reductase 1	-0.906534	4.70921	-7.37839	3.01073e-06	5.74915e-05
114604	Prdm15	PR domain containing 15	-0.914653	4.25061	-7.31996	3.2992e-06	6.19167e-05
19300	Abcd4	ATP-binding cassette, sub-family D (ALD), member 4	-0.940412	4.43623	-7.3241	3.27783e-06	6.17608e-05
213109	Phf3	PHD finger protein 3	-0.492776	7.21469	-7.44293	2.72271e-06	5.33561e-05
28250	Slco1a4	solute carrier organic anion transporter family, member 1a4	6.34388	-0.519128	8.85178	3.44751e-07	1.30457e-05
24051	Sgcb	sarcoglycan, beta (dystrophin-associated glycoprotein)	0.830407	5.55823	7.38027	3.0019e-06	5.74002e-05
100039239	Gm2115	predicted gene 2115	2.19561	5.63976	7.46577	3.77702e-06	6.84397e-05
225896	Ubxn1	UBX domain protein 1	-0.710655	6.34328	-7.41651	2.83695e-06	5.48569e-05
219189	Vwa8	von Willebrand factor A domain containing 8	0.772576	5.66946	7.3746	3.02858e-06	5.77546e-05
20481	Ski	ski sarcoma viral oncogene homolog (avian)	0.80419	8.44881	7.42349	2.80628e-06	5.44671e-05
381045	Ccdc58	coiled-coil domain containing 58	-0.922583	4.57725	-7.3204	3.2969e-06	6.19167e-05
14635	Galk1	galactokinase 1	-0.600144	5.94746	-7.39586	2.92973e-06	5.62477e-05
20204	Prrx2	paired related homeobox 2	2.12919	6.39578	7.6889	3.64084e-06	6.67394e-05
21771	Utp4	UTP4 small subunit processome component	-0.785375	5.56627	-7.35123	3.14137e-06	5.95853e-05
234309	Cbr4	carbonyl reductase 4	0.865284	3.70557	7.18586	4.07697e-06	7.25771e-05
75796	Cdyl2	chromodomain protein, Y chromosome-like 2	-1.01689	3.5744	-7.20905	3.92973e-06	7.04868e-05
52028	Bbs1	Bardet-Biedl syndrome 1 (human)	1.36863	2.70771	7.13918	4.39113e-06	7.71056e-05
70380	Mospd1	motile sperm domain containing 1	-0.725517	4.51208	-7.26573	3.59304e-06	6.61194e-05
57750	Wdr12	WD repeat domain 12	-0.674379	4.59274	-7.26388	3.6035e-06	6.6226e-05
71914	Antxr2	anthrax toxin receptor 2	-0.973805	6.16582	-7.34986	3.1481e-06	5.96331e-05
100503041	Pdzd7	PDZ domain containing 7	-2.22086	0.413616	-7.21768	3.8764e-06	6.97063e-05
108672	Zdhhc15	zinc finger, DHHC domain containing 15	1.60622	3.24295	7.11725	4.54746e-06	7.87783e-05
14227	Fkbp2	FK506 binding protein 2	-1.10018	4.22259	-7.22353	3.84068e-06	6.91518e-05
93747	Echs1	enoyl Coenzyme A hydratase, short chain, 1, mitochondrial	-0.739515	5.17086	-7.28667	3.47643e-06	6.45596e-05
23886	Gdf15	growth differentiation factor 15	-1.32599	2.85187	-7.1395	4.38895e-06	7.71056e-05
66411	Tbcb	tubulin folding cofactor B	-0.787708	5.18838	-7.26824	3.57884e-06	6.59436e-05
80795	Selenok	selenoprotein K	-0.771965	5.71901	-7.29408	3.4361e-06	6.40623e-05
77097	Tanc2	tetratricopeptide repeat, ankyrin repeat and coiled-coil containing 2	-0.867114	5.28472	-7.29461	3.43327e-06	6.40623e-05
216395	Tmem5	transmembrane protein 5	-0.547349	5.71801	-7.28483	3.48648e-06	6.46251e-05
654803	B130055M24Rik	RIKEN cDNA B130055M24 gene	1.05137	4.40419	7.14108	4.37787e-06	7.70636e-05
20439	Siah2	siah E3 ubiquitin protein ligase 2	-0.6772	4.67481	-7.24361	3.72069e-06	6.77652e-05
106248	Qtrt2	queuine tRNA-ribosyltransferase accessory subunit 2	-0.805196	4.19879	-7.16638	4.20507e-06	7.4391e-05
12464	Cct4	chaperonin containing Tcp1, subunit 4 (delta)	-0.563345	8.24161	-7.30182	3.39454e-06	6.35378e-05
56428	Mtch2	mitochondrial carrier 2	-0.622162	6.60974	-7.29674	3.42179e-06	6.39636e-05
100201	Tmem64	transmembrane protein 64	0.779098	6.54376	7.28436	3.48906e-06	6.46251e-05
14109	Fau	Finkel-Biskis-Reilly murine sarcoma virus (FBR-MuSV) ubiquitously expressed (fox derived)	-1.39726	3.37505	-7.09533	4.70958e-06	8.07975e-05
192119	Dicer1	dicer 1, ribonuclease type III	0.527215	6.68664	7.28842	3.46684e-06	6.44702e-05
22411	Wnt11	wingless-type MMTV integration site family, member 11	1.71811	2.5318	7.06192	4.96841e-06	8.38697e-05
66143	Eef1e1	eukaryotic translation elongation factor 1 epsilon 1	-1.16471	4.79679	-7.19489	4.01896e-06	7.19055e-05
22192	Ube2m	ubiquitin-conjugating enzyme E2M	-0.74218	6.61889	-7.2726	3.55431e-06	6.56622e-05
76893	Cers2	ceramide synthase 2	-0.706577	7.24466	-7.28077	3.50888e-06	6.49073e-05
433520	Gm14403	predicted gene 14403	1.63482	2.98982	7.0329	5.20543e-06	8.66838e-05
16438	Itpr1	inositol 1,4,5-trisphosphate receptor 1	1.17227	5.99554	7.24417	3.74901e-06	6.81062e-05
14234	Foxc2	forkhead box C2	1.40378	5.68778	7.26547	4.04402e-06	7.21717e-05
208164	Fam180a	family with sequence similarity 180, member A	2.47765	3.62639	7.16673	5.25693e-06	8.70307e-05
209707	Lcorl	ligand dependent nuclear receptor corepressor-like	-1.20826	4.19518	-7.16945	4.18463e-06	7.42144e-05
347722	Agap1	ArfGAP with GTPase domain, ankyrin repeat and PH domain 1	-0.992739	5.92036	-7.25862	3.63356e-06	6.6692e-05
319636	Fsd1l	fibronectin type III and SPRY domain containing 1-like	-1.0725	3.4837	-7.06154	4.97141e-06	8.38697e-05
381979	Brsk1	BR serine/threonine kinase 1	-0.82905	4.33725	-7.12602	4.4843e-06	7.81612e-05
100041965	Oaz1-ps	ornithine decarboxylase antizyme 1, pseudogene	0.680432	7.43168	7.27107	3.56292e-06	6.57357e-05
12633	Cflar	CASP8 and FADD-like apoptosis regulator	-0.610533	6.5918	-7.25609	3.64808e-06	6.67857e-05
78294	Rps27a	ribosomal protein S27A	-1.69702	2.28899	-7.01358	5.36977e-06	8.84858e-05
101113	Snx21	sorting nexin family member 21	-0.938534	4.26993	-7.1344	4.42472e-06	7.75994e-05
26987	Eif4e2	eukaryotic translation initiation factor 4E member 2	-0.561414	6.55231	-7.25192	3.67214e-06	6.70532e-05
106073	Mfsd5	major facilitator superfamily domain containing 5	-0.630159	5.69866	-7.22472	3.83349e-06	6.911e-05
110960	Tars	threonyl-tRNA synthetase	-0.981202	7.46577	-7.25248	3.66893e-06	6.70532e-05
214812	Zfp609	zinc finger protein 609	-0.761446	5.8514	-7.2325	3.78658e-06	6.85254e-05
72324	Plxdc1	plexin domain containing 1	-1.83195	1.32456	-7.02051	5.31016e-06	8.77073e-05
15982	Ifrd1	interferon-related developmental regulator 1	-1.00114	6.45303	-7.24411	3.71772e-06	6.77652e-05
56690	Mlycd	malonyl-CoA decarboxylase	0.905553	3.70421	7.02735	5.25205e-06	8.70307e-05
67263	Zswim6	zinc finger SWIM-type containing 6	0.679433	5.72801	7.192	4.03741e-06	7.21446e-05
16898	Rps2	ribosomal protein S2	-0.636135	8.48197	-7.22745	3.81692e-06	6.89865e-05
18567	Pdcd2	programmed cell death 2	-0.89245	4.14119	-7.10559	4.63294e-06	7.99662e-05
80288	Bcl9l	B cell CLL/lymphoma 9-like	0.566931	7.02073	7.23983	3.74297e-06	6.80837e-05
16351	Ipp	IAP promoted placental gene	1.22997	3.44057	6.99647	5.51987e-06	9.03297e-05
75747	Sesn3	sestrin 3	2.05246	4.8721	7.22835	5.17239e-06	8.64339e-05
66262	Ing5	inhibitor of growth family, member 5	-0.731443	4.63551	-7.12298	4.50605e-06	7.84128e-05
70676	Gulp1	GULP, engulfment adaptor PTB domain containing 1	1.27259	5.99558	7.21639	4.16628e-06	7.39814e-05
108902	B4gat1	beta-1,4-glucuronyltransferase 1	0.966162	5.33628	7.12701	4.47719e-06	7.81332e-05
404710	Iqgap3	IQ motif containing GTPase activating protein 3	1.57869	4.61161	7.00936	5.40641e-06	8.89863e-05
26961	Rpl8	ribosomal protein L8	-0.606981	9.40015	-7.18837	4.06077e-06	7.23796e-05
26457	Slc27a1	solute carrier family 27 (fatty acid transporter), member 1	-1.38856	5.25617	-7.27713	4.23569e-06	7.48393e-05
243529	H1fx	H1 histone family, member X	1.25515	4.22295	6.99978	5.49049e-06	8.9999e-05
16430	Stt3a	STT3, subunit of the oligosaccharyltransferase complex, homolog A (S. cerevisiae)	-0.521822	8.30298	-7.20964	3.92606e-06	7.04868e-05
211612	Ptchd1	patched domain containing 1	-1.8694	1.79919	-6.96585	5.7996e-06	9.39323e-05
225207	Zfp521	zinc finger protein 521	1.22463	5.9875	7.19028	4.24179e-06	7.4854e-05
53415	Htatip2	HIV-1 Tat interactive protein 2	-0.822824	4.81312	-7.12948	4.45956e-06	7.79689e-05
21858	Timp2	tissue inhibitor of metalloproteinase 2	1.73661	11.256	7.35111	4.76739e-06	8.14135e-05
105372	Utp15	UTP15 small subunit processome component	-0.809787	5.24473	-7.14184	4.3726e-06	7.70636e-05
320376	Bcorl1	BCL6 co-repressor-like 1	-0.8671	4.27134	-7.0737	4.87546e-06	8.2644e-05
75553	Zc3h14	zinc finger CCCH type containing 14	-0.577812	7.13988	-7.18445	4.0861e-06	7.26486e-05
15516	Hsp90ab1	heat shock protein 90 alpha (cytosolic), class B member 1	-0.61193	11.0771	-7.09679	4.69856e-06	8.0706e-05
23965	Tenm3	teneurin transmembrane protein 3	1.67916	7.01496	7.48745	4.60045e-06	7.9502e-05
16201	Ilf3	interleukin enhancer binding factor 3	-0.656749	6.8184	-7.16694	4.20134e-06	7.4391e-05
56325	Abcb9	ATP-binding cassette, sub-family B (MDR/TAP), member 9	1.90675	1.91425	7.03551	5.18361e-06	8.64339e-05
234094	Arhgef10	Rho guanine nucleotide exchange factor (GEF) 10	-0.917331	5.77762	-7.1291	4.46227e-06	7.79689e-05
101631	Pwwp2b	PWWP domain containing 2B	-0.840344	4.10399	-7.00427	5.45087e-06	8.95549e-05
227696	Phyhd1	phytanoyl-CoA dioxygenase domain containing 1	-1.27967	3.85157	-7.05108	5.05563e-06	8.47864e-05
103080	Sept10	septin 10	-0.787157	4.82104	-7.06562	4.93903e-06	8.36216e-05
94212	Pag1	phosphoprotein associated with glycosphingolipid microdomains 1	1.48255	4.13579	6.95519	5.90041e-06	9.53474e-05
14634	Gli3	GLI-Kruppel family member GLI3	0.818962	6.60859	7.13253	4.43795e-06	7.77354e-05
11674	Aldoa	aldolase A, fructose-bisphosphate	-0.940088	10.0833	-7.08116	4.81756e-06	8.203e-05
208727	Hdac4	histone deacetylase 4	-0.877697	4.5815	-7.05614	5.01468e-06	8.42988e-05
19358	Rad23a	RAD23 homolog A, nucleotide excision repair protein	0.883876	6.04697	7.09133	4.73981e-06	8.1218e-05
11804	Aplp2	amyloid beta (A4) precursor-like protein 2	1.04844	9.00021	7.12246	4.50979e-06	7.84128e-05
65114	Vps35	VPS35 retromer complex component	-0.652238	8.47848	-7.11937	4.53211e-06	7.87044e-05
14724	Gp1bb	glycoprotein Ib, beta polypeptide	-1.62844	1.55047	-6.90574	6.39296e-06	0.000101174
29857	Mapk12	mitogen-activated protein kinase 12	-1.37008	2.62785	-6.8777	6.69133e-06	0.000103872
16985	Lsp1	lymphocyte specific 1	1.40943	7.2192	7.30991	4.76261e-06	8.14135e-05
69178	Snx5	sorting nexin 5	-0.716318	7.65011	-7.11843	4.53894e-06	7.87267e-05
14360	Fyn	Fyn proto-oncogene	-1.1781	6.55941	-7.15871	4.66711e-06	8.03603e-05
18933	Prrx1	paired related homeobox 1	1.1162	9.58008	7.11606	4.6907e-06	8.06686e-05
170758	Rac3	Rac family small GTPase 3	-1.38559	2.67171	-6.86443	6.8376e-06	0.000105118
235315	Rnf214	ring finger protein 214	-0.543607	5.43565	-7.06169	4.97022e-06	8.38697e-05
65960	Twsg1	twisted gastrulation BMP signaling modulator 1	1.18211	7.50209	7.18418	4.65912e-06	8.03203e-05
21652	Phf1	PHD finger protein 1	-0.932253	4.52035	-6.99454	5.53703e-06	9.05063e-05
67166	Arl8b	ADP-ribosylation factor-like 8B	-0.496978	7.33328	-7.11129	4.59094e-06	7.94344e-05
14425	Galnt3	polypeptide N-acetylgalactosaminyltransferase 3	-1.71927	1.83019	-6.85586	6.93381e-06	0.00010601
55992	Trim3	tripartite motif-containing 3	-0.546433	6.00006	-7.08468	4.79052e-06	8.16921e-05
98488	Gtf3c3	general transcription factor IIIC, polypeptide 3	0.702386	5.31324	7.02538	5.26878e-06	8.71252e-05
69171	Cnppd1	cyclin Pas1/PHO80 domain containing 1	-1.00553	5.67688	-7.07444	4.86968e-06	8.2644e-05
13723	Emb	embigin	2.09783	5.66025	7.32864	6.04654e-06	9.71555e-05
52589	Ncald	neurocalcin delta	1.84124	1.87758	6.94807	5.96885e-06	9.61249e-05
56332	Amotl2	angiomotin-like 2	1.02662	9.21514	7.0806	4.8219e-06	8.203e-05
56772	Mllt11	myeloid/lymphoid or mixed-lineage leukemia; translocated to, 11	-1.14955	3.96277	-6.92155	6.23097e-06	9.96674e-05
15251	Hif1a	hypoxia inducible factor 1, alpha subunit	1.6728	8.64813	7.40691	5.25206e-06	8.70307e-05
140740	Sec63	SEC63-like (S. cerevisiae)	-0.524108	7.8597	-7.08756	4.76844e-06	8.14135e-05
70591	5730455P16Rik	RIKEN cDNA 5730455P16 gene	0.781004	5.82576	7.04001	5.14628e-06	8.62048e-05
68108	Snhg17	small nucleolar RNA host gene 17	-1.19906	4.16666	-6.93036	6.14256e-06	9.85867e-05
68910	Zfp467	zinc finger protein 467	-1.34125	3.09902	-6.85745	6.91585e-06	0.000105849
19108	Prkx	protein kinase, X-linked	-0.694846	4.4065	-6.9595	5.85949e-06	9.47941e-05
22334	Vdac2	voltage-dependent anion channel 2	-0.669742	7.62951	-7.0739	4.87392e-06	8.2644e-05
70536	Qpct	glutaminyl-peptide cyclotransferase (glutaminyl cyclase)	-1.71842	3.71877	-7.00969	6.36955e-06	0.000101089
68079	Pdcd2l	programmed cell death 2-like	-0.760979	3.71475	-6.90721	6.37774e-06	0.000101103
224273	Crybg3	beta-gamma crystallin domain containing 3	1.02798	4.59711	6.90284	6.4232e-06	0.000101455
69221	2410006H16Rik	RIKEN cDNA 2410006H16 gene	-1.99242	5.3794	-7.43667	5.77317e-06	9.37183e-05
230088	Fam214b	family with sequence similarity 214, member B	-0.782763	5.79493	-7.02953	5.23366e-06	8.69498e-05
105785	Kdelr3	KDEL (Lys-Asp-Glu-Leu) endoplasmic reticulum protein retention receptor 3	-0.784065	6.07297	-7.03542	5.18433e-06	8.64339e-05
13478	Dpagt1	dolichyl-phosphate (UDP-N-acetylglucosamine) acetylglucosaminephosphotransferase 1 (GlcNAc-1-P transferase)	-0.629675	4.95935	-6.97217	5.7407e-06	9.32979e-05
16653	Kras	Kirsten rat sarcoma viral oncogene homolog	-0.652877	7.03717	-7.0569	5.0086e-06	8.42988e-05
18514	Pbx1	pre B cell leukemia homeobox 1	0.948503	7.31688	7.05652	5.01162e-06	8.42988e-05
12167	Bmpr1b	bone morphogenetic protein receptor, type 1B	-1.59036	3.72675	-6.95772	6.47468e-06	0.000101731
215351	Senp6	SUMO/sentrin specific peptidase 6	-0.62282	7.08666	-7.05304	5.03974e-06	8.46199e-05
224640	Lemd2	LEM domain containing 2	-0.747074	6.1524	-7.03713	5.1701e-06	8.64339e-05
94187	Zfp423	zinc finger protein 423	2.16019	2.0347	6.86137	6.87175e-06	0.000105402
56306	Sinhcaf	SIN3-HDAC complex associated factor	-1.22336	2.77277	-6.79444	7.66648e-06	0.000114981
13841	Epha7	Eph receptor A7	1.57208	5.00148	6.95304	6.5585e-06	0.000102706
12972	Cryz	crystallin, zeta	-0.948134	4.1066	-6.90077	6.44481e-06	0.000101464
16852	Lgals1	lectin, galactose binding, soluble 1	-0.879976	10.2016	-6.98306	5.6406e-06	9.18816e-05
666634	Gm8203	H2A histone family, member Z pseudogene	-0.711756	6.30431	-7.0147	5.36011e-06	8.84293e-05
235567	Dnajc13	DnaJ heat shock protein family (Hsp40) member C13	-0.537245	7.7518	-7.03127	5.21905e-06	8.68087e-05
230582	Cyb5rl	cytochrome b5 reductase-like	1.35059	2.54589	6.75803	8.1389e-06	0.000119582
69834	Rab43	RAB43, member RAS oncogene family	-0.77192	5.79081	-6.98066	5.66244e-06	9.21315e-05
107071	Wdr74	WD repeat domain 74	-0.951152	4.52639	-6.89151	6.54265e-06	0.000102571
216154	Med16	mediator complex subunit 16	0.614734	5.58512	6.9514	5.93677e-06	9.57169e-05
22619	Siae	sialic acid acetylesterase	0.927787	4.5851	6.86938	6.7826e-06	0.000104713
100182	Akna	AT-hook transcription factor	-1.272	4.1785	-6.91253	6.35581e-06	0.000101089
66494	Prelid1	PRELI domain containing 1	-0.676657	7.62671	-7.00396	5.45358e-06	8.95549e-05
16949	Loxl1	lysyl oxidase-like 1	0.702622	8.6807	6.99946	5.49331e-06	8.9999e-05
12751	Tpp1	tripeptidyl peptidase I	-0.795259	7.85031	-6.98999	5.57787e-06	9.09642e-05
66337	Fam229b	family with sequence similarity 229, member B	2.0163	1.52702	6.8724	6.74938e-06	0.000104406
231510	Gpat3	glycerol-3-phosphate acyltransferase 3	-1.40372	1.93221	-6.72962	8.5286e-06	0.000123347
240832	Tor1aip2	torsin A interacting protein 2	-0.442918	7.86335	-6.99047	5.57356e-06	9.09642e-05
18453	P4hb	prolyl 4-hydroxylase, beta polypeptide	-0.628689	10.5197	-6.92355	6.21085e-06	9.94577e-05
224129	Adcy5	adenylate cyclase 5	2.71603	2.44939	6.76873	7.997e-06	0.000118066
20932	Surf4	surfeit gene 4	-0.507143	8.60488	-6.9674	5.78514e-06	9.38052e-05
11658	Alcam	activated leukocyte cell adhesion molecule	1.70668	7.38518	7.3138	6.31123e-06	0.000100611
15468	Prmt2	protein arginine N-methyltransferase 2	-0.654777	5.23047	-6.90798	6.36975e-06	0.000101089
68818	Zfand2b	zinc finger, AN1 type domain 2B	-0.86351	3.17616	-6.75435	8.1883e-06	0.00012014
118449	Synpo2	synaptopodin 2	1.79896	4.04095	6.73114	8.50731e-06	0.000123165
320635	Cyb5r2	cytochrome b5 reductase 2	-1.80507	0.856751	-6.69955	8.96266e-06	0.000128188
56375	B4galt4	UDP-Gal:betaGlcNAc beta 1,4-galactosyltransferase, polypeptide 4	0.810936	4.34091	6.79744	7.62888e-06	0.000114659
71371	Arid5b	AT rich interactive domain 5B (MRF1-like)	0.919123	7.08178	6.95211	5.92991e-06	9.5715e-05
29820	Tnfrsf19	tumor necrosis factor receptor superfamily, member 19	3.29763	1.28465	6.90805	6.36911e-06	0.000101089
75692	Nr2c2ap	nuclear receptor 2C2-associated protein	-0.875235	3.36004	-6.73678	8.42856e-06	0.000122344
76267	Fads1	fatty acid desaturase 1	-0.916594	7.78983	-6.94256	6.02232e-06	9.6876e-05
319942	A530016L24Rik	RIKEN cDNA A530016L24 gene	4.52947	-2.28146	8.0809	1.0368e-06	2.72915e-05
320705	Bend6	BEN domain containing 6	-1.28063	2.12525	-6.68446	9.18908e-06	0.000130759
378702	Serf2	small EDRK-rich factor 2	-0.584563	6.28816	-6.92565	6.18973e-06	9.92315e-05
11898	Ass1	argininosuccinate synthetase 1	-1.1213	3.5615	-6.74093	8.37118e-06	0.000121941
217430	Pqlc3	PQ loop repeat containing	-0.789891	5.36452	-6.89423	6.51372e-06	0.000102231
74349	Fam160a2	family with sequence similarity 160, member A2	-0.589694	4.98947	-6.84699	7.03487e-06	0.00010707
72137	Wdsub1	WD repeat, SAM and U-box domain containing 1	-0.774193	3.92033	-6.77489	7.91648e-06	0.000117243
109674	Ampd2	adenosine monophosphate deaminase 2	-0.717969	5.73653	-6.88313	6.63246e-06	0.000103408
67936	Wdr55	WD repeat domain 55	-0.846998	4.22296	-6.79226	7.69401e-06	0.000115029
12465	Cct5	chaperonin containing Tcp1, subunit 5 (epsilon)	-0.626545	8.32955	-6.91765	6.27051e-06	0.000100074
70427	Mier2	MIER family member 2	-0.595312	5.20494	-6.85208	6.97667e-06	0.000106321
57912	Cdc42se1	CDC42 small effector 1	-0.610425	5.71011	-6.87482	6.72278e-06	0.000104226
21376	Tbrg1	transforming growth factor beta regulated gene 1	-0.494363	6.95857	-6.92068	6.23975e-06	9.96954e-05
16330	Inpp5b	inositol polyphosphate-5-phosphatase B	-0.575296	5.68485	-6.88233	6.64105e-06	0.000103428
228829	Phf20	PHD finger protein 20	-0.644234	5.76148	-6.88504	6.61183e-06	0.000103283
240776	Kcnt2	potassium channel, subfamily T, member 2	-1.74002	1.95898	-6.65291	9.68218e-06	0.000136145
74585	Sppl3	signal peptide peptidase 3	-0.56255	6.29021	-6.90022	6.45059e-06	0.000101464
28084	Vps25	vacuolar protein sorting 25	0.501661	5.75716	6.86369	6.84588e-06	0.000105118
27059	Sh3d19	SH3 domain protein D19	0.626492	6.0142	6.86658	6.81368e-06	0.000104985
16976	Lrpap1	low density lipoprotein receptor-related protein associated protein 1	1.18217	6.53548	6.92935	6.72901e-06	0.000104226
54403	Slc4a4	solute carrier family 4 (anion exchanger), member 4	1.56533	6.33536	7.13958	7.07983e-06	0.000107432
71521	Pds5a	PDS5 cohesin associated factor A	-0.530789	6.71781	-6.90227	6.42918e-06	0.000101455
231580	Gak	cyclin G associated kinase	-0.5848	6.94525	-6.90541	6.39647e-06	0.000101174
77862	Thyn1	thymocyte nuclear protein 1	-0.962348	5.40144	-6.84346	7.07555e-06	0.000107432
54198	Snx3	sorting nexin 3	-0.579506	6.87221	-6.90165	6.43566e-06	0.000101455
228139	P2rx3	purinergic receptor P2X, ligand-gated ion channel, 3	-2.91293	0.866111	-6.73644	8.43334e-06	0.000122344
277396	Klhl23	kelch-like 23	1.66126	4.4017	6.68538	9.17518e-06	0.0001307
67608	Narf	nuclear prelamin A recognition factor	-0.912984	4.89692	-6.8179	7.37746e-06	0.000111234
224170	Dzip3	DAZ interacting protein 3, zinc finger	0.754579	5.95029	6.85209	6.97658e-06	0.000106321
20403	Itsn2	intersectin 2	-0.572224	6.10364	-6.87777	6.69052e-06	0.000103872
22330	Vcl	vinculin	1.35334	10.6399	6.92477	7.31042e-06	0.000110694
225339	Ammecr1l	AMME chromosomal region gene 1-like	-0.589725	6.44246	-6.88455	6.61715e-06	0.000103283
70652	Tmem144	transmembrane protein 144	-1.43891	2.66315	-6.64818	9.75852e-06	0.000136273
268970	Arhgap28	Rho GTPase activating protein 28	1.34695	5.35948	6.84546	7.68365e-06	0.000114995
75608	Chmp4b	charged multivesicular body protein 4B	-0.519705	7.12056	-6.88898	6.56961e-06	0.000102767
381338	Lonrf2	LON peptidase N-terminal domain and ring finger 2	2.12038	2.16654	6.6593	9.58019e-06	0.000135113
104215	Rhoq	ras homolog family member Q	-0.683067	8.09599	-6.87768	6.6915e-06	0.000103872
69893	Coa7	cytochrome c oxidase assembly factor 7	-0.927043	2.9732	-6.65457	9.65561e-06	0.000135906
23897	Hax1	HCLS1 associated X-1	-1.36917	3.48729	-6.67955	9.26401e-06	0.000131569
100019	Mdn1	midasin AAA ATPase 1	-0.807281	5.91489	-6.8579	6.91077e-06	0.000105849
75974	Dock11	dedicator of cytokinesis 11	-1.28823	5.51861	-6.92225	7.31834e-06	0.000110696
11520	Plin2	perilipin 2	-0.875584	6.70993	-6.86646	6.815e-06	0.000104985
54709	Eif3i	eukaryotic translation initiation factor 3, subunit I	-0.556899	6.79237	-6.87186	6.75532e-06	0.000104406
106522	Pkdcc	protein kinase domain containing, cytoplasmic	1.17372	4.52293	6.71517	8.73431e-06	0.000125682
231050	Galnt11	polypeptide N-acetylgalactosaminyltransferase 11	0.846442	5.33445	6.78622	7.77056e-06	0.000115686
17188	Maz	MYC-associated zinc finger protein (purine-binding transcription factor)	-0.806215	6.84508	-6.86414	6.84081e-06	0.000105118
20280	Scp2	sterol carrier protein 2, liver	0.780271	5.50733	6.78625	7.77018e-06	0.000115686
381318	Nsl1	NSL1, MIS12 kinetochore complex component	1.38973	2.96813	6.5984	1.06007e-05	0.000145037
53608	Map3k6	mitogen-activated protein kinase kinase kinase 6	-1.13447	3.43211	-6.64857	9.75219e-06	0.000136273
14751	Gpi1	glucose phosphate isomerase 1	-1.05338	8.48778	-6.83264	7.20171e-06	0.000109164
74440	Cmip	c-Maf inducing protein	-0.520556	6.37412	-6.84647	7.04088e-06	0.00010707
20322	Sord	sorbitol dehydrogenase	-0.785131	3.61768	-6.69875	8.97442e-06	0.000128227
14284	Fosl2	fos-like antigen 2	0.604892	8.07758	6.85476	6.94628e-06	0.000106086
57743	Sec61a2	Sec61, alpha subunit 2 (S. cerevisiae)	-0.7976	5.23193	-6.78724	7.75766e-06	0.000115686
72479	Hsdl2	hydroxysteroid dehydrogenase like 2	0.816858	4.85089	6.71807	8.69265e-06	0.000125464
64706	Scube1	signal peptide, CUB domain, EGF-like 1	3.946	2.18479	6.75225	8.24958e-06	0.00012079
19336	Rab24	RAB24, member RAS oncogene family	-0.719055	5.56297	-6.79379	7.67466e-06	0.000114982
66887	Lonp2	lon peptidase 2, peroxisomal	0.500203	6.30265	6.81184	7.45107e-06	0.000112106
11534	Adk	adenosine kinase	0.610753	6.74357	6.82084	7.3421e-06	0.000110819
192652	Wdr81	WD repeat domain 81	-0.720911	6.30908	-6.8221	7.32703e-06	0.000110709
12593	Cdyl	chromodomain protein, Y chromosome-like	-0.779051	5.14162	-6.77269	7.94511e-06	0.000117422
67073	Pi4k2b	phosphatidylinositol 4-kinase type 2 beta	-1.25942	5.49779	-6.83608	8.08153e-06	0.000119066
268880	Xxylt1	xyloside xylosyltransferase 1	0.648558	6.22638	6.78206	7.82382e-06	0.000116357
20437	Siah1a	siah E3 ubiquitin protein ligase 1A	-1.00831	4.28735	-6.69211	9.07357e-06	0.000129383
329908	Usp24	ubiquitin specific peptidase 24	-0.520231	7.17479	-6.81597	7.4008e-06	0.000111468
71665	Fuca1	fucosidase, alpha-L- 1, tissue	0.902886	6.16	6.77644	7.89638e-06	0.000117243
116748	Lsm10	U7 snRNP-specific Sm-like protein LSM10	-1.13776	3.46549	-6.60439	1.04955e-05	0.000143874
320609	Strip2	striatin interacting protein 2	3.90529	-0.0285523	7.58393	2.18985e-06	4.57578e-05
14451	Gas1	growth arrest specific 1	2.74269	6.72451	7.24698	9.55867e-06	0.000135078
11737	Anp32a	acidic (leucine-rich) nuclear phosphoprotein 32 family, member A	-0.697763	6.38097	-6.79613	7.64535e-06	0.000114785
12322	Camk2a	calcium/calmodulin-dependent protein kinase II alpha	3.41438	2.17594	6.68389	9.19773e-06	0.000130759
107065	Lrrtm2	leucine rich repeat transmembrane neuronal 2	2.33986	1.75564	6.7438	8.33166e-06	0.000121684
102580	Alg9	asparagine-linked glycosylation 9 (alpha 1,2 mannosyltransferase)	-0.625165	4.78067	-6.69716	8.99804e-06	0.000128435
110147	Ehmt2	euchromatic histone lysine N-methyltransferase 2	-0.45666	7.19257	-6.7911	7.7086e-06	0.000115126
218203	Mylip	myosin regulatory light chain interacting protein	1.30753	4.65945	6.6329	1.00093e-05	0.000139501
14694	Rack1	receptor for activated C kinase 1	-0.596554	10.0644	-6.73454	8.45977e-06	0.000122602
80898	Erap1	endoplasmic reticulum aminopeptidase 1	0.97092	5.41889	6.71174	8.78395e-06	0.000126013
13681	Eif4a1	eukaryotic translation initiation factor 4A1	-1.02808	6.55173	-6.77409	7.93714e-06	0.000117422
67832	Brix1	BRX1, biogenesis of ribosomes	-0.571829	5.60978	-6.73918	8.39535e-06	0.00012209
320727	Ipo8	importin 8	0.522278	5.97593	6.74215	8.35439e-06	0.000121821
75957	Mir17hg	Mir17 host gene (non-protein coding)	-2.12991	2.36659	-6.50796	1.23318e-05	0.000161109
56086	Set	SET nuclear oncogene	-0.896597	6.88757	-6.77507	7.9141e-06	0.000117243
77987	Ascc3	activating signal cointegrator 1 complex subunit 3	-0.66533	6.75929	-6.77556	7.9077e-06	0.000117243
112406	Egln2	egl-9 family hypoxia-inducible factor 2	-0.699312	5.28508	-6.71286	8.76781e-06	0.000125909
54411	Atp6ap1	ATPase, H+ transporting, lysosomal accessory protein 1	-0.757832	8.01689	-6.75781	8.14183e-06	0.000119582
140580	Elmo1	engulfment and cell motility 1	-1.3869	2.70934	-6.55198	1.1455e-05	0.000153035
12461	Cct2	chaperonin containing Tcp1, subunit 2 (beta)	-0.674301	8.73892	-6.74419	8.32632e-06	0.000121684
21857	Timp1	tissue inhibitor of metalloproteinase 1	0.626103	8.0086	6.76298	8.07294e-06	0.000119063
225280	Ino80c	INO80 complex subunit C	0.867935	4.85247	6.62693	1.01091e-05	0.000140616
105663	Thtpa	thiamine triphosphatase	0.878225	4.36945	6.58949	1.07593e-05	0.000146024
11966	Atp6v1b2	ATPase, H+ transporting, lysosomal V1 subunit B2	-0.552675	6.714	-6.75211	8.2185e-06	0.000120459
67712	Slc25a37	solute carrier family 25, member 37	-1.153	5.83345	-6.76517	8.71108e-06	0.000125475
321022	Cdv3	carnitine deficiency-associated gene expressed in ventricle 3	-0.761756	7.96784	-6.74346	8.33637e-06	0.000121684
66775	Hacd4	3-hydroxyacyl-CoA dehydratase 4	1.19864	4.66647	6.588	1.07862e-05	0.000146024
319481	Wdr59	WD repeat domain 59	-0.617349	4.83527	-6.66871	9.4318e-06	0.000133551
94232	Ubqln4	ubiquilin 4	-0.681976	6.03818	-6.71685	8.71015e-06	0.000125475
23983	Pcbp1	poly(rC) binding protein 1	-0.474858	8.00387	-6.73894	8.39863e-06	0.00012209
194655	Klf11	Kruppel-like factor 11	-1.21479	3.05417	-6.51477	1.21918e-05	0.000160164
21844	Tiam1	T cell lymphoma invasion and metastasis 1	0.923165	4.62751	6.58312	1.08743e-05	0.000146938
66815	Mcub	mitochondrial calcium uniporter dominant negative beta subunit	-1.22109	4.14176	-6.5823	1.0889e-05	0.000146997
78558	Htra3	HtrA serine peptidase 3	2.03484	4.08545	6.5618	1.27896e-05	0.000165868
326623	Tnfsf15	tumor necrosis factor (ligand) superfamily, member 15	3.34536	4.46756	6.77558	1.41725e-05	0.000179696
16543	Mdfic	MyoD family inhibitor domain containing	-0.64657	6.57318	-6.7207	8.65508e-06	0.000125049
268721	Zswim8	zinc finger SWIM-type containing 8	-0.522114	7.8297	-6.71338	8.76025e-06	0.000125909
14151	Fech	ferrochelatase	0.504069	6.02553	6.6733	9.36042e-06	0.000132673
76630	Stambpl1	STAM binding protein like 1	-1.34348	4.39847	-6.62685	1.07169e-05	0.000145783
18104	Nqo1	NAD(P)H dehydrogenase, quinone 1	1.27087	4.0294	6.46643	1.32239e-05	0.00017024
432466	Gm5424	argininosuccinate synthase pseudogene	-0.877348	6.8529	-6.70007	8.95496e-06	0.000128188
217718	Nek9	NIMA (never in mitosis gene a)-related expressed kinase 9	0.900246	7.43004	6.70723	8.84966e-06	0.000126827
71835	Lancl2	LanC (bacterial lantibiotic synthetase component C)-like 2	0.738347	4.66065	6.56233	1.12583e-05	0.000150691
26404	Map3k12	mitogen-activated protein kinase kinase kinase 12	-0.723988	4.94022	-6.6088	1.04186e-05	0.000143235
235036	Ppan	peter pan homolog	-1.26096	4.81564	-6.61358	1.06826e-05	0.000145596
14667	Gm2a	GM2 ganglioside activator protein	1.1706	5.41461	6.61076	1.03977e-05	0.000143225
66273	Aamdc	adipogenesis associated Mth938 domain containing	1.3729	2.68559	6.41621	1.43936e-05	0.000181849
102093	Phkb	phosphorylase kinase beta	0.670132	5.48414	6.62454	1.01494e-05	0.000140899
20016	Polr1c	polymerase (RNA) I polypeptide C	-0.827203	4.97851	-6.61505	1.03108e-05	0.000142583
53607	Snrpa	small nuclear ribonucleoprotein polypeptide A	-0.775737	5.30524	-6.62091	1.02107e-05	0.000141474
14299	Ncs1	neuronal calcium sensor 1	-0.604056	6.813	-6.67416	9.34711e-06	0.000132617
65020	Zfp110	zinc finger protein 110	-0.629628	4.94408	-6.59281	1.06998e-05	0.00014569
16456	F11r	F11 receptor	-1.52444	4.59472	-6.72736	1.12176e-05	0.000150326
17938	Naca	nascent polypeptide-associated complex alpha polypeptide	-1.15266	6.40144	-6.72999	9.70749e-06	0.000136273
24086	Tlk2	tousled-like kinase 2 (Arabidopsis)	-0.604836	6.2748	-6.66131	9.54818e-06	0.000135064
68041	Mid1ip1	Mid1 interacting protein 1 (gastrulation specific G12-like (zebrafish))	-1.21428	5.24054	-6.68431	1.03274e-05	0.000142672
26417	Mapk3	mitogen-activated protein kinase 3	-0.892194	6.26162	-6.65029	9.72442e-06	0.000136273
14824	Grn	granulin	-0.879213	8.37433	-6.65467	9.65394e-06	0.000135906
67897	Rnmt	RNA (guanine-7-) methyltransferase	-0.559478	5.44123	-6.6161	1.02927e-05	0.000142471
70804	Pgrmc2	progesterone receptor membrane component 2	-0.593011	6.65872	-6.65951	9.57677e-06	0.000135113
67525	Trim62	tripartite motif-containing 62	1.2361	3.15506	6.39925	1.48129e-05	0.000185658
105670	Rcbtb2	regulator of chromosome condensation (RCC1) and BTB (POZ) domain containing protein 2	0.623683	5.70925	6.60354	1.05103e-05	0.000143938
226971	Plekhb2	pleckstrin homology domain containing, family B (evectins) member 2	-0.744274	6.53208	-6.64844	9.75427e-06	0.000136273
16818	Lck	lymphocyte protein tyrosine kinase	-1.98599	-0.096208	-6.48171	1.2888e-05	0.000166687
241576	Ldlrad3	low density lipoprotein receptor class A domain containing 3	-0.868678	4.3667	-6.56768	1.11582e-05	0.000149918
216549	Aftph	aftiphilin	-0.516186	5.75538	-6.63096	1.00415e-05	0.000139813
20397	Sgpl1	sphingosine phosphate lyase 1	-0.630503	7.76126	-6.65067	9.71819e-06	0.000136273
231642	Alkbh2	alkB homolog 2, alpha-ketoglutarate-dependent dioxygenase	-1.24004	2.49201	-6.37859	1.53407e-05	0.00019032
20084	Rps18	ribosomal protein S18	-0.976264	5.48114	-6.6102	1.03943e-05	0.000143225
211286	Cln5	ceroid-lipofuscinosis, neuronal 5	-0.673916	6.65937	-6.64847	9.75377e-06	0.000136273
72981	Thap12	THAP domain containing 12	0.732847	7.068	6.64666	9.78308e-06	0.000136482
381022	Kmt2d	lysine (K)-specific methyltransferase 2D	-0.677025	6.05307	-6.62358	1.01655e-05	0.000140985
219228	Pcdh17	protocadherin 17	2.56369	1.74191	6.41425	1.44416e-05	0.000182008
70750	Kdsr	3-ketodihydrosphingosine reductase	-0.865451	5.52454	-6.58743	1.07964e-05	0.000146024
83675	Bicc1	BicC family RNA binding protein 1	1.01478	5.85362	6.58135	1.09063e-05	0.00014709
80287	Apobec3	apolipoprotein B mRNA editing enzyme, catalytic polypeptide 3	1.64771	2.82731	6.34085	1.63568e-05	0.000200233
68119	Cmtm3	CKLF-like MARVEL transmembrane domain containing 3	-0.789234	6.51334	-6.61345	1.03383e-05	0.000142684
20112	Rps6ka2	ribosomal protein S6 kinase, polypeptide 2	-1.02091	5.78994	-6.59423	1.06746e-05	0.000145596
218793	Ube2e2	ubiquitin-conjugating enzyme E2E 2	-1.0562	3.51655	-6.43479	1.39488e-05	0.000177334
242083	Ppm1l	protein phosphatase 1 (formerly 2C)-like	1.0394	4.96155	6.51871	1.21114e-05	0.000159551
66307	Isoc1	isochorismatase domain containing 1	-1.04374	5.71655	-6.60884	1.06702e-05	0.000145596
227743	Mapkap1	mitogen-activated protein kinase associated protein 1	0.460094	6.11106	6.58817	1.0783e-05	0.000146024
330788	Zfp866	zinc finger protein 866	0.676537	5.11167	6.5189	1.21076e-05	0.000159551
19035	Ppib	peptidylprolyl isomerase B	-0.641314	8.0118	-6.60941	1.04081e-05	0.00014323
56367	Scoc	short coiled-coil protein	0.56468	6.10021	6.56768	1.11581e-05	0.000149918
67873	Mri1	methylthioribose-1-phosphate isomerase 1	-0.954425	4.03255	-6.44627	1.36809e-05	0.000174869
654824	Ankrd37	ankyrin repeat domain 37	-1.45101	3.2787	-6.48029	1.35716e-05	0.000173786
70186	Fam162a	family with sequence similarity 162, member A	-1.23643	7.20403	-6.70682	1.09685e-05	0.000147648
110109	Nop2	NOP2 nucleolar protein	-0.921716	5.96902	-6.57891	1.0951e-05	0.000147552
55949	Eef1b2	eukaryotic translation elongation factor 1 beta 2	-0.681423	8.82863	-6.58778	1.07901e-05	0.000146024
207740	Ubald1	UBA-like domain containing 1	-0.821374	4.85324	-6.52237	1.20373e-05	0.000159018
75690	Vsig10l	V-set and immunoglobulin domain containing 10 like	-1.38657	2.47014	-6.32905	1.66887e-05	0.000202369
98388	Chst10	carbohydrate sulfotransferase 10	1.48996	2.21923	6.33078	1.66396e-05	0.000201953
18032	Nfix	nuclear factor I/X	0.781861	7.14718	6.60553	1.04755e-05	0.00014374
226518	Nmnat2	nicotinamide nucleotide adenylyltransferase 2	2.04859	1.84989	6.4148	1.44279e-05	0.000182008
664862	Gpr137b-ps	G protein-coupled receptor 137B, pseudogene	-0.849728	4.59637	-6.50301	1.24347e-05	0.000162154
67576	4930429B21Rik	RIKEN cDNA 4930429B21 gene	1.67039	3.0047	6.31563	1.70748e-05	0.000205477
98732	Rab3gap2	RAB3 GTPase activating protein subunit 2	-0.543998	6.81208	-6.59624	1.06389e-05	0.000145418
18037	Nfkbie	nuclear factor of kappa light polypeptide gene enhancer in B cells inhibitor, epsilon	1.33039	3.05329	6.32452	1.6818e-05	0.000203083
170742	Sertad3	SERTA domain containing 3	-1.1342	2.74122	-6.3279	1.67216e-05	0.000202428
140703	Emid1	EMI domain containing 1	2.03843	1.9159	6.3363	1.64839e-05	0.000200923
21803	Tgfb1	transforming growth factor, beta 1	-1.16654	5.44741	-6.56311	1.19366e-05	0.000158129
93761	Smarca1	SWI/SNF related, matrix associated, actin dependent regulator of chromatin, subfamily a, member 1	1.06017	3.67643	6.35854	1.5872e-05	0.000195456
21813	Tgfbr2	transforming growth factor, beta receptor II	0.945864	8.06338	6.58793	1.07874e-05	0.000146024
58226	Cacna1h	calcium channel, voltage-dependent, T type, alpha 1H subunit	1.55344	4.24584	6.5965	1.37066e-05	0.00017504
64540	Tspan4	tetraspanin 4	0.634434	6.77276	6.56647	1.11808e-05	0.000150078
17067	Ly6c1	lymphocyte antigen 6 complex, locus C1	2.90284	4.4468	6.55313	1.81571e-05	0.00021601
17294	Mest	mesoderm specific transcript	4.48482	6.60894	6.88619	1.60307e-05	0.000196751
22628	Ywhag	tyrosine 3-monooxygenase/tryptophan 5-monooxygenase activation protein, gamma polypeptide	-0.605969	8.77	-6.55957	1.13104e-05	0.000151246
58520	Erg28	ergosterol biosynthesis 28	-0.80309	5.37444	-6.52765	1.19312e-05	0.000158129
114128	Laptm4b	lysosomal-associated protein transmembrane 4B	-0.850587	5.17164	-6.50584	1.23759e-05	0.000161536
241296	Lrrc8a	leucine rich repeat containing 8A	-0.449301	5.74184	-6.53174	1.18496e-05	0.000157565
100494	Zfand2a	zinc finger, AN1-type domain 2A	-0.890967	5.04962	-6.48854	1.27409e-05	0.000165387
338355	Fkbp15	FK506 binding protein 15	0.496447	5.794	6.51083	1.22726e-05	0.000160928
14387	Gaa	glucosidase, alpha, acid	-0.757745	8.07925	-6.54407	1.16076e-05	0.000154637
118445	Klf16	Kruppel-like factor 16	-0.884967	4.7657	-6.45783	1.34169e-05	0.000172271
19091	Prkg1	protein kinase, cGMP-dependent, type I	1.75042	6.28406	6.78425	1.36148e-05	0.000174181
319960	4930513N10Rik	RIKEN cDNA 4930513N10 gene	2.01323	1.19584	6.44225	1.37741e-05	0.000175428
67154	Mtdh	metadherin	-0.586504	7.74545	-6.54601	1.15698e-05	0.000154279
20336	Exoc4	exocyst complex component 4	0.57217	7.37239	6.55064	1.14806e-05	0.000153232
667739	Rps6-ps4	ribosomal protein S6, pseudogene 4	-0.591707	8.65158	-6.52825	1.19192e-05	0.000158129
244954	Prss35	protease, serine 35	4.19737	4.84862	6.68393	2.00289e-05	0.000232355
77976	Nuak1	NUAK family, SNF1-like kinase, 1	1.03503	6.81387	6.53998	1.2021e-05	0.00015895
16534	Kcnn4	potassium intermediate/small conductance calcium-activated channel, subfamily N, member 4	-1.75179	2.64662	-6.27653	1.82541e-05	0.000216728
18015	Nf1	neurofibromin 1	-0.455073	6.36301	-6.53464	1.17922e-05	0.000156949
72381	2210409E12Rik	transcription elongation factor B (SIII), polypeptide 2 pseudogene	6.27668	-0.580019	7.20648	3.94579e-06	7.06854e-05
208228	Mob3a	MOB kinase activator 3A	-0.711464	6.05787	-6.51487	1.21897e-05	0.000160164
74106	Dcaf6	DDB1 and CUL4 associated factor 6	-0.70031	5.82714	-6.51371	1.22134e-05	0.0001603
20815	Srpk1	serine/arginine-rich protein specific kinase 1	-0.631378	6.22275	-6.52022	1.20808e-05	0.000159444
434782	Gm5637	predicted pseudogene 5637	-0.577404	5.76386	-6.50176	1.2461e-05	0.000162348
319468	Ppm1h	protein phosphatase 1H (PP2C domain containing)	-0.810347	3.09377	-6.33529	1.65123e-05	0.000201096
17354	Mllt10	myeloid/lymphoid or mixed-lineage leukemia; translocated to, 10	-0.595744	5.70466	-6.5002	1.24937e-05	0.000162624
55963	Slc1a4	solute carrier family 1 (glutamate/neutral amino acid transporter), member 4	-0.517327	6.92838	-6.5296	1.18923e-05	0.000157986
76854	Gper1	G protein-coupled estrogen receptor 1	2.39425	2.28803	6.24312	1.93291e-05	0.000226459
227634	Camsap1	calmodulin regulated spectrin-associated protein 1	-0.533765	6.27805	-6.50963	1.22973e-05	0.000160953
330695	Ctxn1	cortexin 1	-0.968087	4.13436	-6.34471	1.62497e-05	0.000199093
192196	Luc7l2	LUC7-like 2 (S. cerevisiae)	-0.467568	7.2005	-6.52364	1.20116e-05	0.00015895
67222	Srfbp1	serum response factor binding protein 1	-0.837055	4.48027	-6.42072	1.42844e-05	0.00018063
67454	Ikbip	IKBKB interacting protein	-0.57371	6.86266	-6.51769	1.21322e-05	0.000159677
14089	Fap	fibroblast activation protein	1.79579	2.04265	6.26026	1.87696e-05	0.000221182
20317	Serpinf1	serine (or cysteine) peptidase inhibitor, clade F, member 1	-0.912773	8.82621	-6.49546	1.25935e-05	0.000163773
55983	Pdzrn3	PDZ domain containing RING finger 3	0.802139	7.02332	6.50838	1.23231e-05	0.000161109
13498	Atn1	atrophin 1	-0.552421	7.06236	-6.51011	1.22874e-05	0.000160953
14545	Gdap1	ganglioside-induced differentiation-associated-protein 1	3.28392	0.580161	6.75853	8.13214e-06	0.000119582
66401	Nudt2	nudix (nucleoside diphosphate linked moiety X)-type motif 2	-0.734698	3.47507	-6.3003	1.75273e-05	0.00021034
77951	Cyp20a1	cytochrome P450, family 20, subfamily a, polypeptide 1	-0.595442	5.91957	-6.48226	1.28761e-05	0.000166687
19261	Sirpa	signal-regulatory protein alpha	-0.873643	6.00039	-6.48205	1.28807e-05	0.000166687
72480	Tspyl4	TSPY-like 4	-0.875697	3.92145	-6.32704	1.6746e-05	0.000202551
64934	Pes1	pescadillo ribosomal biogenesis factor 1	-0.562058	5.91526	-6.4713	1.31158e-05	0.000169478
237868	Sarm1	sterile alpha and HEAT/Armadillo motif containing 1	1.96123	1.09621	6.35823	1.58805e-05	0.000195456
56433	Vps29	VPS29 retromer complex component	-0.639412	6.12837	-6.46996	1.31454e-05	0.000169706
75847	Ispd	isoprenoid synthase domain containing	1.44957	2.32209	6.19943	2.08363e-05	0.0002386
103967	Dnm3	dynamin 3	2.00992	2.58484	6.2012	2.07726e-05	0.000238156
74427	Eaf1	ELL associated factor 1	-0.838226	6.23896	-6.46894	1.3168e-05	0.000169843
12257	Tspo	translocator protein	-0.557422	6.28592	-6.46714	1.32081e-05	0.000170206
70544	Tmem242	transmembrane protein 242	0.600283	5.23527	6.39203	1.49952e-05	0.000186988
192216	Tmem47	transmembrane protein 47	-0.992801	6.09092	-6.45844	1.34528e-05	0.000172576
68970	Dcaf12	DDB1 and CUL4 associated factor 12	-0.44962	6.19938	-6.45888	1.3393e-05	0.00017212
219024	Pip4p1	phosphatidylinositol-4,5-bisphosphate 4-phosphatase 1	-0.902899	5.66508	-6.44376	1.37391e-05	0.00017514
98910	Usp6nl	USP6 N-terminal like	-0.772831	4.92679	-6.4025	1.47316e-05	0.000184855
330817	Dhps	deoxyhypusine synthase	-0.853877	4.47799	-6.35284	1.60266e-05	0.000196751
246198	Mllt6	myeloid/lymphoid or mixed-lineage leukemia; translocated to, 6	-0.699372	5.25637	-6.40486	1.46729e-05	0.000184392
70358	Steap1	six transmembrane epithelial antigen of the prostate 1	-2.99386	3.56516	-6.5986	2.10697e-05	0.00024069
71670	Acy3	aspartoacylase (aminoacylase) 3	1.38546	2.17551	6.17678	2.16654e-05	0.000245769
217716	Mlh3	mutL homolog 3	0.594003	5.17022	6.37122	1.5534e-05	0.000191983
21872	Tjp1	tight junction protein 1	0.86993	7.8974	6.46594	1.32347e-05	0.00017024
76007	Zmym2	zinc finger, MYM-type 2	-0.602761	6.58838	-6.45178	1.35544e-05	0.000173722
22403	Wisp2	WNT1 inducible signaling pathway protein 2	3.99237	7.5368	6.80709	1.79521e-05	0.000214217
56361	Pus1	pseudouridine synthase 1	-0.894919	4.44186	-6.33982	1.63855e-05	0.000200412
237553	Trhde	TRH-degrading enzyme	-2.22717	0.598293	-6.20306	2.07066e-05	0.000238075
239706	Mettl22	methyltransferase like 22	-0.888177	2.76092	-6.20827	2.05217e-05	0.000236717
18176	Nras	neuroblastoma ras oncogene	-0.484739	7.13263	-6.4444	1.37242e-05	0.000175106
108155	Ogt	O-linked N-acetylglucosamine (GlcNAc) transferase (UDP-N-acetylglucosamine:polypeptide-N-acetylglucosaminyl transferase)	-0.703116	7.91085	-6.43753	1.38844e-05	0.000176674
66296	Haus2	HAUS augmin-like complex, subunit 2	0.632455	5.08899	6.34622	1.62082e-05	0.000198757
28135	Cep63	centrosomal protein 63	0.585348	4.95085	6.32857	1.67024e-05	0.000202369
114584	Clic1	chloride intracellular channel 1	-0.911379	7.78426	-6.42974	1.40681e-05	0.000178691
23879	Fxr2	fragile X mental retardation, autosomal homolog 2	-0.505912	6.76906	-6.42582	1.41616e-05	0.000179696
74167	Nudt9	nudix (nucleoside diphosphate linked moiety X)-type motif 9	-0.553377	4.82535	-6.33877	1.64148e-05	0.000200594
140481	Man2a2	mannosidase 2, alpha 2	-0.535703	6.67287	-6.42146	1.42664e-05	0.00018063
99412	Golga2	golgi autoantigen, golgin subfamily a, 2	-0.469055	6.67691	-6.42116	1.42737e-05	0.00018063
231889	Bud31	BUD31 homolog	-0.517534	5.85294	-6.39192	1.49979e-05	0.000186988
237178	Ppef1	protein phosphatase with EF hand calcium-binding domain 1	-3.42618	-0.511588	-6.39501	1.49197e-05	0.000186832
66043	Atp5d	ATP synthase, H+ transporting, mitochondrial F1 complex, delta subunit	-0.547436	6.99585	-6.41412	1.44446e-05	0.000182008
28146	Serp1	stress-associated endoplasmic reticulum protein 1	-0.634188	8.19456	-6.40545	1.46582e-05	0.000184371
75605	Kdm5b	lysine (K)-specific demethylase 5B	-0.633327	7.05015	-6.41098	1.45215e-05	0.000182814
66488	Fam136a	family with sequence similarity 136, member A	-0.839567	4.41857	-6.29073	1.78162e-05	0.000213064
242481	Palm2	paralemmin 2	1.44685	5.16733	6.35203	1.8524e-05	0.000219015
66548	Adamtsl5	ADAMTS-like 5	-0.923036	6.289	-6.39114	1.50178e-05	0.000186988
242864	Napepld	N-acyl phosphatidylethanolamine phospholipase D	1.11189	2.44511	6.10494	2.45315e-05	0.000267146
108829	Jmjd1c	jumonji domain containing 1C	-0.516739	6.52011	-6.39403	1.49443e-05	0.000186975
74044	Ttf2	transcription termination factor, RNA polymerase II	0.615714	5.26107	6.30617	1.73526e-05	0.000208643
19262	Ptpra	protein tyrosine phosphatase, receptor type, A	0.464542	7.27856	6.40233	1.47357e-05	0.000184855
668829	Gm9385	predicted pseudogene 9385	-0.758894	8.24791	-6.38649	1.51365e-05	0.000188218
668706	Gm11425	predicted gene 11425	-0.961759	2.89153	-6.16662	2.20484e-05	0.000249062
13426	Dync1i1	dynein cytoplasmic 1 intermediate chain 1	2.68172	2.40136	6.11759	2.39992e-05	0.000262328
14178	Fgf7	fibroblast growth factor 7	1.04465	6.69374	6.38681	1.5706e-05	0.00019379
56401	P3h1	prolyl 3-hydroxylase 1	-0.577976	6.91678	-6.39088	1.50244e-05	0.000186988
11787	Apbb2	amyloid beta (A4) precursor protein-binding, family B, member 2	0.590976	7.02463	6.39166	1.50044e-05	0.000186988
432731	Zscan26	zinc finger and SCAN domain containing 26	-0.585568	6.11457	-6.37511	1.54316e-05	0.000190884
268512	Slc26a11	solute carrier family 26, member 11	-1.04126	3.24351	-6.17785	2.16253e-05	0.000245652
12580	Cdkn2c	cyclin dependent kinase inhibitor 2C	1.49725	3.16157	6.09803	2.48274e-05	0.000268894
212090	Tmem60	transmembrane protein 60	-0.890577	3.92983	-6.22957	1.97839e-05	0.000230266
13244	Degs1	delta(4)-desaturase, sphingolipid 1	-0.522821	8.11117	-6.38375	1.52071e-05	0.00018893
99031	Osbpl6	oxysterol binding protein-like 6	1.0289	3.51484	6.13928	2.31148e-05	0.000257622
74781	Wipi2	WD repeat domain, phosphoinositide interacting 2	-0.545562	6.69199	-6.37811	1.53534e-05	0.00019032
16773	Lama2	laminin, alpha 2	-1.22801	5.58097	-6.43792	1.65835e-05	0.00020179
320795	Pkn1	protein kinase N1	-0.520561	5.95811	-6.35648	1.59277e-05	0.000195825
71722	Cic	capicua transcriptional repressor	-0.628334	7.52449	-6.37788	1.53592e-05	0.00019032
70355	Gprc5c	G protein-coupled receptor, family C, group 5, member C	2.07783	2.17307	6.08319	2.54755e-05	0.000273202
18795	Plcb1	phospholipase C, beta 1	1.65666	3.56748	6.1099	2.43213e-05	0.000265439
76829	Dok5	docking protein 5	-1.05508	3.18036	-6.1722	2.18371e-05	0.000247266
16709	Ktn1	kinectin 1	-0.577849	7.35045	-6.3759	1.54109e-05	0.000190794
257633	Acsf3	acyl-CoA synthetase family member 3	0.799859	3.82258	6.16492	2.21132e-05	0.000249205
27643	Ubl4a	ubiquitin-like 4A	-1.0196	4.25332	-6.22302	2.00078e-05	0.0002323
66383	Iscu	iron-sulfur cluster assembly enzyme	0.706462	4.54857	6.21026	2.04515e-05	0.000236484
106795	Tcf19	transcription factor 19	1.15601	3.86521	6.10488	2.45342e-05	0.000267146
72195	Supt7l	suppressor of Ty 7-like	0.81845	4.28443	6.18894	2.12159e-05	0.00024197
226075	Glis3	GLIS family zinc finger 3	1.89091	4.61253	6.27191	2.30974e-05	0.000257622
76784	Mtif2	mitochondrial translational initiation factor 2	0.498832	5.14732	6.2712	1.84211e-05	0.000217981
237387	Lrrc3	leucine rich repeat containing 3	-1.4279	2.0407	-6.06795	2.61594e-05	0.000278432
108148	Galnt2	polypeptide N-acetylgalactosaminyltransferase 2	0.528137	8.40088	6.36467	1.57075e-05	0.00019379
56320	Dbn1	drebrin 1	-0.631635	7.18717	-6.3581	1.58839e-05	0.000195456
18746	Pkm	pyruvate kinase, muscle	-0.877538	10.406	-6.29043	1.78254e-05	0.000213064
320473	Heatr5b	HEAT repeat containing 5B	0.554584	5.97275	6.32376	1.68397e-05	0.000203145
76429	Lhpp	phospholysine phosphohistidine inorganic pyrophosphate phosphatase	1.47711	2.16871	6.06422	2.63295e-05	0.000279815
26434	Prnd	prion like protein doppel	2.50557	1.01399	6.23103	1.97343e-05	0.000230066
16669	Krt19	keratin 19	-1.65576	5.47958	-6.60586	1.83306e-05	0.000217193
232539	Klhl42	kelch-like 42	0.567961	5.3059	6.27381	1.83392e-05	0.000217193
11911	Atf4	activating transcription factor 4	-0.825093	8.38115	-6.33827	1.64287e-05	0.000200594
19242	Ptn	pleiotrophin	1.59388	7.9414	6.65459	1.75152e-05	0.00021034
58223	Mmp19	matrix metallopeptidase 19	-1.02882	5.09719	-6.29591	1.76593e-05	0.000211434
69156	Comtd1	catechol-O-methyltransferase domain containing 1	-1.33087	3.22789	-6.1266	2.36279e-05	0.000260274
77739	Adamtsl1	ADAMTS-like 1	2.17795	4.96527	6.41412	2.35273e-05	0.000259966
193736	Zbtb12	zinc finger and BTB domain containing 12	-1.03063	3.14213	-6.11887	2.39461e-05	0.000262151
57259	Tob2	transducer of ERBB2, 2	-0.491369	5.62032	-6.29808	1.7594e-05	0.000210831
18720	Pip5k1a	phosphatidylinositol-4-phosphate 5-kinase, type 1 alpha	-0.602479	6.10138	-6.32282	1.68667e-05	0.000203145
269261	Rpl12	ribosomal protein L12	-1.52116	3.92354	-6.2551	2.16868e-05	0.000245769
53625	B3gnt2	UDP-GlcNAc:betaGal beta-1,3-N-acetylglucosaminyltransferase 2	-0.825495	5.06669	-6.27945	1.81632e-05	0.00021601
277360	Prex1	phosphatidylinositol-3,4,5-trisphosphate-dependent Rac exchange factor 1	1.42679	3.16359	6.06381	2.63486e-05	0.000279815
14069	F8	coagulation factor VIII	1.98184	2.2395	6.06123	2.64672e-05	0.000280865
23942	Mta2	metastasis-associated gene family, member 2	-0.533847	7.13535	-6.33748	1.64508e-05	0.000200691
19294	Nectin2	nectin cell adhesion molecule 2	-1.70673	5.91262	-6.60863	1.90878e-05	0.000223816
67661	Ift172	intraflagellar transport 172	-0.536449	5.52701	-6.29994	1.75383e-05	0.00021034
100169874	Gm11110	predicted gene 11110	-1.82509	0.659785	-6.0517	2.69098e-05	0.000284074
54393	Gabbr1	gamma-aminobutyric acid (GABA) B receptor, 1	-0.926556	5.06113	-6.25143	1.90557e-05	0.000223625
208777	Sned1	sushi, nidogen and EGF-like domains 1	3.84975	6.38972	6.61513	2.37081e-05	0.000260834
56637	Gsk3b	glycogen synthase kinase 3 beta	-0.607918	7.33679	-6.33105	1.66321e-05	0.000201953
56213	Htra1	HtrA serine peptidase 1	-1.25262	7.84396	-6.44019	1.78727e-05	0.000213449
76559	Atg2b	autophagy related 2B	-0.611266	6.35029	-6.32332	1.68525e-05	0.000203145
80982	Cemip	cell migration inducing protein, hyaluronan binding	5.33671	8.19868	6.64065	2.28412e-05	0.000255576
12445	Ccnd3	cyclin D3	0.423331	7.09011	6.3245	1.68186e-05	0.000203083
69882	Ints14	integrator complex subunit 14	0.512976	4.85476	6.20906	2.04937e-05	0.000236586
207596	Thsd4	thrombospondin, type I, domain containing 4	1.96424	5.30277	6.45221	2.26417e-05	0.000253744
98496	Pid1	phosphotyrosine interaction domain containing 1	1.28674	5.40322	6.23155	2.09558e-05	0.000239582
270672	Map3k15	mitogen-activated protein kinase kinase kinase 15	-1.40038	1.62918	-6.01631	2.86233e-05	0.000297594
69159	Rhebl1	Ras homolog enriched in brain like 1	-1.31322	1.57021	-6.02322	2.82799e-05	0.000295242
78670	Plekhj1	pleckstrin homology domain containing, family J member 1	-0.560693	4.7085	-6.20717	2.05607e-05	0.000236974
72106	Jmjd8	jumonji domain containing 8	0.786871	4.37207	6.1272	2.3603e-05	0.000260202
50753	Fbxo8	F-box protein 8	0.772561	4.54702	6.15959	2.23175e-05	0.000251079
18074	Nid2	nidogen 2	2.76608	7.32876	6.70647	2.07569e-05	0.000238156
18150	Npm3	nucleoplasmin 3	-1.21194	3.11628	-6.05912	2.65642e-05	0.000281387
12842	Col1a1	collagen, type I, alpha 1	0.898209	13.0799	6.16133	2.22506e-05	0.000250549
237339	L3mbtl3	L3MBTL3 histone methyl-lysine binding protein	0.936053	4.52382	6.12863	2.3545e-05	0.000259966
195531	Zfp982	zinc finger protein 982	1.15877	2.96491	6.01354	2.87619e-05	0.000298517
24050	Sept3	septin 3	-1.7311	1.49973	-5.99616	2.96494e-05	0.000305494
100043508	Ptges3-ps	prostaglandin E synthase 3, pseudogene	-0.722563	6.55354	-6.28499	1.79918e-05	0.000214511
224613	Flywch1	FLYWCH-type zinc finger 1	-0.595832	5.56274	-6.25305	1.9003e-05	0.000223191
67630	Samd8	sterile alpha motif domain containing 8	-0.670709	6.19377	-6.28415	1.80179e-05	0.000214641
64143	Ralb	v-ral simian leukemia viral oncogene B	-0.669205	6.35013	-6.2789	1.81802e-05	0.00021603
71767	Tysnd1	trypsin domain containing 1	0.665569	4.9092	6.16526	2.21002e-05	0.000249205
75410	Kmt2b	lysine (K)-specific methyltransferase 2B	-0.562036	6.0186	-6.26297	1.86828e-05	0.000220709
68750	Rreb1	ras responsive element binding protein 1	-0.710176	5.31086	-6.23198	1.97024e-05	0.000230027
241289	Ppp1r26	protein phosphatase 1, regulatory subunit 26	1.92004	2.87331	5.98791	3.00806e-05	0.000308592
13543	Dvl2	dishevelled segment polarity protein 2	-0.586175	5.75868	-6.2548	1.89459e-05	0.000222704
26364	Adgre5	adhesion G protein-coupled receptor E5	-0.812162	6.25017	-6.26084	1.87509e-05	0.000221145
74142	Lonp1	lon peptidase 1, mitochondrial	-1.28933	7.30263	-6.41711	1.94618e-05	0.000227637
105278	Cdk20	cyclin-dependent kinase 20	-1.04344	2.5669	-6.00945	2.89684e-05	0.000300002
24068	Sra1	steroid receptor RNA activator 1	-0.648544	5.56893	-6.23513	1.95961e-05	0.000229019
94353	Hmgn3	high mobility group nucleosomal binding domain 3	0.852357	4.49257	6.09259	2.50629e-05	0.000270207
19058	Ppp3r1	protein phosphatase 3, regulatory subunit B, alpha isoform (calcineurin B, type I)	-0.513545	7.48477	-6.27391	1.83361e-05	0.000217193
15898	Icam5	intercellular adhesion molecule 5, telencephalin	2.82991	0.474717	6.33178	1.66113e-05	0.000201953
212647	Aldh4a1	aldehyde dehydrogenase 4 family, member A1	0.893574	5.72526	6.20182	2.07508e-05	0.000238156
11370	Acadvl	acyl-Coenzyme A dehydrogenase, very long chain	0.542489	6.15564	6.23161	1.97147e-05	0.000230027
621961	Anp32b-ps1	Bacidic (leucine-rich) nuclear phosphoprotein 32 family, member B, pseudogene 1	-1.15298	5.3378	-6.24583	2.07807e-05	0.000238156
18526	Pcdh10	protocadherin 10	2.05771	3.48089	6.06092	2.97475e-05	0.000305821
231855	Ap5z1	adaptor-related protein complex 5, zeta 1 subunit	-0.667517	4.7013	-6.17835	2.1607e-05	0.000245641
20515	Slc20a1	solute carrier family 20, member 1	-1.22191	7.83584	-6.37453	1.97787e-05	0.000230266
58240	Hs1bp3	HCLS1 binding protein 3	-0.798221	5.55696	-6.22747	1.98554e-05	0.000230719
20971	Sdc4	syndecan 4	0.999024	7.24596	6.29526	1.88101e-05	0.000221475
319207	Pgbd1	piggyBac transposable element derived 1	1.69294	1.77998	5.96498	3.13138e-05	0.00031689
22631	Ywhaz	tyrosine 3-monooxygenase/tryptophan 5-monooxygenase activation protein, zeta polypeptide	-0.503698	7.41129	-6.26111	1.87423e-05	0.000221145
13052	Cxadr	coxsackie virus and adenovirus receptor	-1.88112	5.31314	-6.56636	2.21137e-05	0.000249205
67727	Stx17	syntaxin 17	0.6565	5.45898	6.18202	2.14705e-05	0.000244415
232164	Paip2b	poly(A) binding protein interacting protein 2B	0.500575	5.89076	6.21263	2.03683e-05	0.000235714
319944	Taf2	TATA-box binding protein associated factor 2	0.473741	6.47954	6.24251	1.93496e-05	0.000226512
28126	Nop16	NOP16 nucleolar protein	-0.752659	4.8099	-6.14268	2.29792e-05	0.000256716
229004	Gmeb2	glucocorticoid modulatory element binding protein 2	-0.735359	4.56357	-6.13615	2.32406e-05	0.000258415
21807	Tsc22d1	TSC22 domain family, member 1	0.828549	7.94758	6.25651	1.88905e-05	0.000222238
98363	Efhd1	EF hand domain containing 1	1.96089	1.02471	5.98081	3.04567e-05	0.000311101
12583	Cdo1	cysteine dioxygenase 1, cytosolic	3.03042	6.34996	6.53777	2.65565e-05	0.000281387
66648	Tpgs2	tubulin polyglutamylase complex subunit 2	0.895912	4.35321	6.04649	2.7155e-05	0.0002856
212862	Chpt1	choline phosphotransferase 1	1.146	5.42309	6.1549	2.29301e-05	0.000256369
67534	Ttll4	tubulin tyrosine ligase-like family, member 4	-0.718476	4.62908	-6.13129	2.34365e-05	0.000259577
235130	Adamts15	a disintegrin-like and metallopeptidase (reprolysin type) with thrombospondin type 1 motif, 15	3.09286	2.71057	6.02373	3.36409e-05	0.0003357
14181	Fgfbp1	fibroblast growth factor binding protein 1	4.37504	-0.197431	6.62578	1.01284e-05	0.000140746
108800	Ston2	stonin 2	1.20731	2.30703	5.93211	3.31746e-05	0.000331933
22059	Trp53	transformation related protein 53	-0.674262	6.30431	-6.21808	2.01783e-05	0.000233897
236733	Usp11	ubiquitin specific peptidase 11	0.52237	5.13436	6.15365	2.25479e-05	0.000252893
74355	Smchd1	SMC hinge domain containing 1	0.536335	6.78509	6.22872	1.98128e-05	0.000230413
30059	Timm10	translocase of inner mitochondrial membrane 10	-0.880715	2.94396	-5.98	3.05003e-05	0.000311322
19377	Rai1	retinoic acid induced 1	-0.57073	6.07968	-6.20934	2.0484e-05	0.000236586
268417	Zkscan17	zinc finger with KRAB and SCAN domains 17	-0.482568	5.65531	-6.20448	2.06559e-05	0.000237685
67484	Eepd1	endonuclease/exonuclease/phosphatase family domain containing 1	2.12177	1.08713	6.04919	2.70278e-05	0.000284896
67045	Riok2	RIO kinase 2	-0.5382	4.95703	-6.1366	2.32222e-05	0.000258415
18035	Nfkbia	nuclear factor of kappa light polypeptide gene enhancer in B cells inhibitor, alpha	1.33439	4.9273	6.1043	2.58979e-05	0.000276478
20612	Siglec1	sialic acid binding Ig-like lectin 1, sialoadhesin	-2.09664	0.225133	-6.00468	2.92111e-05	0.000301855
52463	Tet1	tet methylcytosine dioxygenase 1	1.19358	3.38363	5.97745	3.06369e-05	0.000312267
216963	Git1	G protein-coupled receptor kinase-interactor 1	-0.59205	6.39833	-6.20601	2.06015e-05	0.000237251
26877	B3galt1	UDP-Gal:betaGlcNAc beta 1,3-galactosyltransferase, polypeptide 1	1.18354	3.18444	5.93858	3.27991e-05	0.000328872
192651	Zfp286	zinc finger protein 286	1.01223	2.85995	5.92073	3.38452e-05	0.000337216
17829	Muc1	mucin 1, transmembrane	2.51769	0.349274	6.39319	1.49658e-05	0.000186988
105351	AW209491	expressed sequence AW209491	-0.827909	3.75207	-6.02012	2.84336e-05	0.000296088
268390	Ahsa2	AHA1, activator of heat shock protein ATPase 2	-0.762052	5.63866	-6.15919	2.23331e-05	0.000251079
101401	Adamts9	a disintegrin-like and metallopeptidase (reprolysin type) with thrombospondin type 1 motif, 9	1.33707	5.22191	6.16046	2.52339e-05	0.000271048
407786	Taf9b	TATA-box binding protein associated factor 9B	1.96294	2.4592	5.92306	3.37067e-05	0.000336072
106894	Hmgxb3	HMG box domain containing 3	-0.511797	5.86667	-6.17619	2.16876e-05	0.000245769
22122	Tsta3	tissue specific transplantation antigen P35B	-0.847958	4.79442	-6.10015	2.4736e-05	0.000268227
110816	Pwp2	PWP2 periodic tryptophan protein homolog (yeast)	-0.733204	5.09368	-6.12874	2.35403e-05	0.000259966
12336	Capns1	calpain, small subunit 1	-0.498641	7.87943	-6.19669	2.09348e-05	0.000239534
70093	Ube2q1	ubiquitin-conjugating enzyme E2Q family member 1	-0.471361	6.45792	-6.18925	2.12047e-05	0.00024197
54670	Atp8b1	ATPase, class I, type 8B, member 1	1.69736	2.09621	5.88693	3.59222e-05	0.000352953
57296	Psmd8	proteasome (prosome, macropain) 26S subunit, non-ATPase, 8	-0.737393	7.85131	-6.18488	2.13648e-05	0.000243473
100434	Slc44a1	solute carrier family 44, member 1	0.79601	4.8383	6.07646	2.5775e-05	0.000275546
14455	Gas5	growth arrest specific 5	-1.44362	7.11823	-6.39674	2.35785e-05	0.000260134
20411	Sorbs1	sorbin and SH3 domain containing 1	1.63279	7.75284	6.47438	2.37523e-05	0.000260834
74030	Rin2	Ras and Rab interactor 2	1.3212	5.36103	6.14809	2.60283e-05	0.000277245
228775	Trib3	tribbles pseudokinase 3	-1.46476	5.56061	-6.40212	2.37502e-05	0.000260834
22253	Unc5c	unc-5 netrin receptor C	2.31346	5.79379	6.41782	2.87948e-05	0.000298641
223732	Rtl6	retrotransposon Gag like 6	0.975386	4.26623	5.99547	2.96854e-05	0.000305644
105522	Ankrd28	ankyrin repeat domain 28	0.50117	6.48541	6.15713	2.24127e-05	0.000251575
67621	Bend5	BEN domain containing 5	1.47369	2.36034	5.89347	3.551e-05	0.000349145
69008	Cab39l	calcium binding protein 39-like	0.626488	5.41716	6.09204	2.50868e-05	0.000270259
108954	Ppp1r15b	protein phosphatase 1, regulatory subunit 15B	-0.595159	7.07531	-6.17142	2.18665e-05	0.000247402
67160	Eef1g	eukaryotic translation elongation factor 1 gamma	-1.32978	6.88368	-6.33688	2.38391e-05	0.000261382
14645	Glul	glutamate-ammonia ligase (glutamine synthetase)	1.00051	5.60934	6.09613	2.49094e-05	0.000269371
233902	Fbxl19	F-box and leucine-rich repeat protein 19	-0.659788	4.92533	-6.07178	2.59856e-05	0.000277206
666899	Gm12191	ribosomal protein L30 pseudogene	-0.873714	6.64531	-6.15783	2.23858e-05	0.000251472
215627	Zbtb8b	zinc finger and BTB domain containing 8b	2.16094	1.16904	5.86823	3.71286e-05	0.000361303
20778	Scarb1	scavenger receptor class B, member 1	-0.750281	6.05056	-6.13645	2.32284e-05	0.000258415
64930	Tsc1	tuberous sclerosis 1	-0.480258	5.84319	-6.13408	2.33237e-05	0.00025873
432502	Rpl6l	ribosomal protein L6-like	-0.5823	6.40256	-6.14678	2.28171e-05	0.000255508
74360	Cep57	centrosomal protein 57	-0.526469	4.99197	-6.06713	2.61965e-05	0.000278618
50773	Nt5c	5',3'-nucleotidase, cytosolic	-0.61131	4.80911	-6.04436	2.72563e-05	0.000286029
102462	Imp3	IMP3, U3 small nucleolar ribonucleoprotein	-0.578992	5.05685	-6.08412	2.54341e-05	0.000272964
14270	Srgap2	SLIT-ROBO Rho GTPase activating protein 2	-0.413469	6.41319	-6.13509	2.32831e-05	0.000258685
14218	Sh3pxd2a	SH3 and PX domains 2A	0.96132	9.05054	6.15124	2.33236e-05	0.00025873
18938	Ppp1r14b	protein phosphatase 1, regulatory inhibitor subunit 14B	-0.902531	6.21144	-6.11992	2.39028e-05	0.000261878
56036	Ccnl2	cyclin L2	-0.885725	6.55464	-6.13312	2.33626e-05	0.00025896
66684	Tceal8	transcription elongation factor A (SII)-like 8	-0.666629	6.99489	-6.14008	2.30829e-05	0.000257622
66905	Plin3	perilipin 3	-0.853465	6.13083	-6.1223	2.38041e-05	0.000261201
217109	Utp18	UTP18 small subunit processome component	-0.745803	5.52572	-6.09405	2.49994e-05	0.000269811
22166	Txn1	thioredoxin 1	-0.641833	6.98617	-6.13078	2.34575e-05	0.000259606
27050	Rps3	ribosomal protein S3	-0.80323	9.16202	-6.10033	2.47283e-05	0.000268227
245404	Dcaf12l1	DDB1 and CUL4 associated factor 12-like 1	1.54122	2.56763	5.81809	4.05753e-05	0.000387926
338362	Ust	uronyl-2-sulfotransferase	-0.94351	4.23469	-5.99449	2.9736e-05	0.000305821
102632	Acad11	acyl-Coenzyme A dehydrogenase family, member 11	0.848366	4.70355	5.97266	3.08949e-05	0.000313995
17126	Smad2	SMAD family member 2	-0.493211	6.35249	-6.11561	2.40818e-05	0.000263027
72416	Lrpprc	leucine-rich PPR-motif containing	-0.629929	6.68538	-6.12438	2.37189e-05	0.000260834
246228	Vwa1	von Willebrand factor A domain containing 1	2.57469	1.33438	5.95411	3.1917e-05	0.000322075
16997	Ltbp2	latent transforming growth factor beta binding protein 2	2.37902	8.82706	6.51767	2.73545e-05	0.000286636
545370	Hmcn1	hemicentin 1	1.80978	4.71893	6.24689	3.10192e-05	0.000314807
75812	Tasp1	taspase, threonine aspartase 1	1.06203	3.59156	5.8803	3.6345e-05	0.000355525
81018	Rnf114	ring finger protein 114	-0.588865	5.4197	-6.0761	2.57912e-05	0.000275546
12443	Ccnd1	cyclin D1	0.628846	8.90444	6.11791	2.3986e-05	0.000262328
268491	Meioc	meiosis specific with coiled-coil domain	3.92939	-1.76757	6.60663	1.04563e-05	0.000143614
19274	Ptprm	protein tyrosine phosphatase, receptor type, M	-0.724829	5.89138	-6.10194	2.46595e-05	0.000268099
77552	Shisa4	shisa family member 4	0.916583	5.2968	6.00741	2.90716e-05	0.000300852
52696	Zwint	ZW10 interactor	-0.610257	6.18557	-6.09095	2.51345e-05	0.000270567
18733	Pirb	paired Ig-like receptor B	-3.86825	-0.793338	-6.21534	2.02738e-05	0.000234812
69718	Ipmk	inositol polyphosphate multikinase	-0.665685	4.97245	-6.03439	2.77343e-05	0.000290187
114863	Plpbp	pyridoxal phosphate binding protein	-0.438342	5.8869	-6.07726	2.57394e-05	0.000275546
67636	Etfrf1	electron transfer flavoprotein regulatory factor 1	0.951543	4.52067	5.94531	3.24135e-05	0.000325696
13185	Dscr3	DSCR3 arrestin fold containing	-0.536215	6.26968	-6.09554	2.49348e-05	0.000269441
68420	Ankrd13a	ankyrin repeat domain 13a	0.491843	7.13956	6.10904	2.43578e-05	0.000265633
67903	Gipc1	GIPC PDZ domain containing family, member 1	-0.503707	6.32884	-6.09387	2.50071e-05	0.000269811
22321	Vars	valyl-tRNA synthetase	-0.957048	7.15282	-6.12381	2.47175e-05	0.000268227
11567	Avil	advillin	-2.2407	1.29723	-5.79419	4.2334e-05	0.000399093
69553	Ripor3	RIPOR family member 3	2.12673	1.83523	5.83689	3.92453e-05	0.0003775
381511	Pdp1	pyruvate dehyrogenase phosphatase catalytic subunit 1	1.19172	4.66828	5.9557	3.18277e-05	0.000321403
100504486	Gdap10	ganglioside-induced differentiation-associated-protein 10	-1.58476	1.63992	-5.79937	4.19465e-05	0.000397819
54132	Pdlim1	PDZ and LIM domain 1 (elfin)	-0.930633	5.82471	-6.07084	2.6028e-05	0.000277245
30960	Vapa	vesicle-associated membrane protein, associated protein A	-0.529714	7.47834	-6.0999	2.47469e-05	0.000268227
19376	Rab34	RAB34, member RAS oncogene family	-0.486096	6.75921	-6.09739	2.48548e-05	0.000268985
12006	Axin2	axin 2	2.76175	2.51583	5.81501	4.31546e-05	0.000404366
56409	Nudt3	nudix (nucleotide diphosphate linked moiety X)-type motif 3	-0.59401	6.26973	-6.07985	2.56236e-05	0.000274582
230709	Zmpste24	zinc metallopeptidase, STE24	0.635121	7.38509	6.10195	2.46591e-05	0.000268099
399599	Ccdc87	coiled-coil domain containing 87	3.73223	-1.42509	6.56435	1.12204e-05	0.000150326
70439	Taf15	TATA-box binding protein associated factor 15	-0.754222	6.88435	-6.09038	2.51591e-05	0.000270627
24045	Scamp3	secretory carrier membrane protein 3	-0.721232	5.6031	-6.04245	2.73469e-05	0.000286636
102193	Zdhhc7	zinc finger, DHHC domain containing 7	0.600266	5.00371	5.98354	3.03118e-05	0.000310068
68304	Kdelc2	KDEL (Lys-Asp-Glu-Leu) containing 2	0.631163	6.83897	6.08862	2.52364e-05	0.000271048
240442	Adnp2	ADNP homeobox 2	-0.474378	5.41239	-6.03558	2.76764e-05	0.000289796
107607	Nod1	nucleotide-binding oligomerization domain containing 1	1.09649	4.12012	5.85585	3.79503e-05	0.00036829
225631	Onecut2	one cut domain, family member 2	2.21372	1.4413	5.81944	4.0478e-05	0.000387259
76453	Prss23	protease, serine 23	1.10324	9.49507	6.14526	2.66054e-05	0.00028149
14426	Galnt4	polypeptide N-acetylgalactosaminyltransferase 4	0.669987	5.07837	5.96879	3.11053e-05	0.000315302
104458	Rars	arginyl-tRNA synthetase	-1.17779	7.26551	-6.18564	2.7123e-05	0.000285529
75216	Cep128	centrosomal protein 128	1.27656	3.58832	5.79519	4.2259e-05	0.000398916
100503380	Snhg4	small nucleolar RNA host gene 4	-1.07904	3.04853	-5.8026	4.17066e-05	0.000395808
100042959	Gm4130	heterogeneous nuclear ribonucleoprotein K pseudogene	-0.558752	5.92966	-6.05022	2.69791e-05	0.000284595
108899	2700081O15Rik	RIKEN cDNA 2700081O15 gene	-0.659693	6.19184	-6.05239	2.68774e-05	0.000283944
27362	Dnajb9	DnaJ heat shock protein family (Hsp40) member B9	-1.10931	5.65264	-6.10932	2.77942e-05	0.0002906
67472	Mtfr1	mitochondrial fission regulator 1	-0.497022	6.17567	-6.05416	2.67947e-05	0.000283281
27373	Csnk1e	casein kinase 1, epsilon	-0.725506	6.38048	-6.04706	2.7128e-05	0.000285529
338523	Kdm7a	lysine (K)-specific demethylase 7A	-1.18564	4.79434	-6.05182	3.02134e-05	0.000309455
68183	Bcas2	breast carcinoma amplified sequence 2	-0.498019	5.79951	-6.02779	2.80552e-05	0.000293112
67512	Agpat2	1-acylglycerol-3-phosphate O-acyltransferase 2 (lysophosphatidic acid acyltransferase, beta)	-0.821568	3.90327	-5.89566	3.53737e-05	0.000348046
24084	Tekt2	tektin 2	-1.37547	1.56577	-5.74448	4.62527e-05	0.000429191
330119	Adamts3	a disintegrin-like and metallopeptidase (reprolysin type) with thrombospondin type 1 motif, 3	2.11981	1.65986	5.77504	4.3801e-05	0.000409656
17765	Mtf2	metal response element binding transcription factor 2	-0.599194	4.91933	-5.96866	3.11124e-05	0.000315302
192285	Phf21a	PHD finger protein 21A	-0.656618	5.30383	-5.99661	2.96259e-05	0.000305474
75739	Mpp7	membrane protein, palmitoylated 7 (MAGUK p55 subfamily member 7)	0.883645	4.53332	5.89862	3.51891e-05	0.000346952
53859	Map3k14	mitogen-activated protein kinase kinase kinase 14	0.863699	4.23134	5.84167	3.89145e-05	0.000375335
26941	Slc9a3r1	solute carrier family 9 (sodium/hydrogen exchanger), member 3 regulator 1	0.99232	5.34825	5.9505	3.21194e-05	0.000323199
56030	Tmem131	transmembrane protein 131	-0.597676	7.10022	-6.04456	2.72468e-05	0.000286029
56214	Scamp4	secretory carrier membrane protein 4	-0.499098	6.03924	-6.0199	2.84443e-05	0.000296088
72179	Fbxl2	F-box and leucine-rich repeat protein 2	-0.98251	3.47277	-5.83965	3.90539e-05	0.000376424
66241	Tmem9	transmembrane protein 9	0.67201	5.41835	5.97109	3.098e-05	0.000314634
228598	Ebf4	early B cell factor 4	-1.4767	1.86617	-5.72933	4.75207e-05	0.000437318
50875	Tmod3	tropomodulin 3	0.724428	7.53195	6.04562	2.71963e-05	0.000285823
56406	Ncoa6	nuclear receptor coactivator 6	-0.469347	6.12929	-6.02131	2.83743e-05	0.000296005
68299	Vps53	VPS53 GARP complex subunit	0.718074	5.7693	5.98508	3.02301e-05	0.000309455
77590	Chst15	carbohydrate (N-acetylgalactosamine 4-sulfate 6-O) sulfotransferase 15	1.15611	3.54488	5.78475	4.3051e-05	0.000404241
14400	Gabrb1	gamma-aminobutyric acid (GABA) A receptor, subunit beta 1	-1.58621	1.83186	-5.7319	4.73032e-05	0.000436371
243362	Stard13	StAR-related lipid transfer (START) domain containing 13	0.848444	5.6334	5.96517	3.13032e-05	0.00031689
433693	Akirin2	akirin 2	-0.528213	6.28642	-6.0209	2.83946e-05	0.000296005
75316	Taf1d	TATA-box binding protein associated factor, RNA polymerase I, D	-0.934554	5.3835	-5.98283	3.03494e-05	0.000310228
22032	Traf4	TNF receptor associated factor 4	-0.676383	5.66857	-5.99121	2.99074e-05	0.000307037
217057	Ptrh2	peptidyl-tRNA hydrolase 2	-0.56857	4.37483	-5.90537	3.47731e-05	0.000344525
102448	Xylb	xylulokinase homolog (H. influenzae)	-1.19773	2.43431	-5.73114	4.73669e-05	0.000436674
319934	Sbf2	SET binding factor 2	-0.517999	6.6036	-6.01616	2.8631e-05	0.000297594
17476	Mpeg1	macrophage expressed gene 1	-1.07568	4.26756	-5.89974	3.512e-05	0.000346952
329679	Fnip2	folliculin interacting protein 2	-0.779867	5.6845	-6.00403	2.92444e-05	0.000301979
12331	Cap1	CAP, adenylate cyclase-associated protein 1 (yeast)	-0.670414	8.58446	-6.01014	2.89334e-05	0.000299859
71268	Lrrfip2	leucine rich repeat (in FLII) interacting protein 2	-0.691661	5.49613	-5.97448	3.07963e-05	0.000313442
237759	Col23a1	collagen, type XXIII, alpha 1	3.51852	1.87564	5.81111	4.10813e-05	0.000391062
72902	Spock3	sparc/osteonectin, cwcv and kazal-like domains proteoglycan 3	1.2222	2.24197	5.70519	4.96166e-05	0.000449205
225028	Map4k3	mitogen-activated protein kinase kinase kinase kinase 3	0.656386	6.99527	6.01404	2.87368e-05	0.000298476
110532	Adarb1	adenosine deaminase, RNA-specific, B1	1.36978	3.12029	5.72923	4.75292e-05	0.000437318
69186	Tmem256	transmembrane protein 256	-1.17074	4.35814	-5.8877	3.61328e-05	0.000354286
383348	Kctd16	potassium channel tetramerisation domain containing 16	-1.58803	-0.168426	-5.69286	5.07238e-05	0.000456643
333654	Ppp1r13l	protein phosphatase 1, regulatory subunit 13 like	-1.02387	4.7238	-5.92647	3.3505e-05	0.000334982
218693	Paip1	polyadenylate binding protein-interacting protein 1	-0.434924	6.77414	-6.00648	2.91193e-05	0.000301126
13831	Epc1	enhancer of polycomb homolog 1	0.52727	5.47089	5.95127	3.20759e-05	0.000323121
56070	Tcerg1	transcription elongation regulator 1 (CA150)	-0.675636	6.6	-5.99693	2.96093e-05	0.000305474
71878	Fam83d	family with sequence similarity 83, member D	1.3755	3.93532	5.72355	4.8014e-05	0.000440636
17207	Mcf2l	mcf.2 transforming sequence-like	1.29494	3.5826	5.71778	4.85118e-05	0.000443669
223267	Ggact	gamma-glutamylamine cyclotransferase	0.963788	3.1372	5.72052	4.82745e-05	0.00044274
106014	Fam19a5	family with sequence similarity 19, member A5	1.64838	3.18104	5.7122	4.89984e-05	0.000445634
73288	Vps50	VPS50 EARP/GARPII complex subunit	-0.51025	5.91656	-5.97382	3.08323e-05	0.000313583
59004	Pias4	protein inhibitor of activated STAT 4	-0.593783	4.71385	-5.9037	3.48758e-05	0.000345062
668745	Oaz2-ps	ornithine decarboxylase antizyme 2, pseudogene	1.00693	3.44633	5.71718	4.85635e-05	0.000443669
72587	Pan3	PAN3 poly(A) specific ribonuclease subunit	-0.489815	5.62367	-5.95183	3.20449e-05	0.000323121
84113	Ptov1	prostate tumor over expressed gene 1	-0.538422	6.74234	-5.98641	3.01599e-05	0.000309182
79202	Tnfrsf22	tumor necrosis factor receptor superfamily, member 22	-1.18442	3.86284	-5.81053	4.11232e-05	0.000391062
13057	Cyba	cytochrome b-245, alpha polypeptide	-0.919498	5.03548	-5.89907	3.51616e-05	0.000346952
70574	Cpm	carboxypeptidase M	1.46222	1.74744	5.66095	5.37111e-05	0.00047688
72843	Prdm4	PR domain containing 4	-0.528537	6.008	-5.95964	3.16082e-05	0.000319414
69534	Avpi1	arginine vasopressin-induced 1	-0.702408	4.64529	-5.88017	3.63535e-05	0.000355525
17356	Afdn	afadin, adherens junction formation factor	-0.601476	7.03627	-5.97908	3.05495e-05	0.000311601
64450	Gpr85	G protein-coupled receptor 85	-1.48356	2.2038	-5.66588	5.32385e-05	0.000473869
20230	Satb1	special AT-rich sequence binding protein 1	-1.95676	3.20788	-5.89466	4.68385e-05	0.000432685
104263	Kdm3a	lysine (K)-specific demethylase 3A	-0.754153	6.86991	-5.97493	3.07726e-05	0.000313425
80904	Dtx3	deltex 3, E3 ubiquitin ligase	-0.806492	5.61315	-5.93351	3.3093e-05	0.00033135
17129	Smad5	SMAD family member 5	0.541292	6.74166	5.96446	3.13422e-05	0.000316951
58250	Chst11	carbohydrate sulfotransferase 11	0.775246	4.77591	5.83623	3.92914e-05	0.000377687
64704	Htra2	HtrA serine peptidase 2	-0.658122	5.37204	-5.904	3.4857e-05	0.000345062
70884	Ccdc81	coiled-coil domain containing 81	3.78344	-1.19508	6.49062	1.26963e-05	0.000164959
66977	Nuf2	NUF2, NDC80 kinetochore complex component	1.5584	4.56917	5.70961	4.9226e-05	0.000447131
108096	Slco1a5	solute carrier organic anion transporter family, member 1a5	4.63692	0.761384	6.16977	2.19288e-05	0.000247909
27403	Abca7	ATP-binding cassette, sub-family A (ABC1), member 7	-0.946295	4.74466	-5.86292	3.74787e-05	0.000364211
78885	Coro7	coronin 7	-0.748094	4.00758	-5.80745	4.13488e-05	0.000392675
28081	Fam104a	family with sequence similarity 104, member A	-0.494611	5.28831	-5.89635	3.53301e-05	0.000347967
116871	Mta3	metastasis associated 3	-0.584537	4.71863	-5.8507	3.82972e-05	0.000370413
80883	Ntng1	netrin G1	1.88728	0.560002	5.80764	4.13346e-05	0.000392675
55989	Nop58	NOP58 ribonucleoprotein	-0.889202	6.70273	-5.94437	3.24671e-05	0.000326004
211651	Fancd2	Fanconi anemia, complementation group D2	1.37045	3.39213	5.64911	5.48663e-05	0.00048565
19089	Prkcsh	protein kinase C substrate 80K-H	-0.624622	7.44655	-5.95105	3.20889e-05	0.000323121
22629	Ywhah	tyrosine 3-monooxygenase/tryptophan 5-monooxygenase activation protein, eta polypeptide	-0.588598	7.21823	-5.94666	3.23369e-05	0.000325157
77782	Polq	polymerase (DNA directed), theta	1.57496	3.30824	5.63565	5.62102e-05	0.000493815
18643	Pfn1	profilin 1	-0.72757	8.38181	-5.93902	3.2774e-05	0.000328852
232371	C1rl	complement component 1, r subcomponent-like	2.50073	2.78856	5.62401	5.74009e-05	0.000501663
67181	Ctdnep1	CTD nuclear envelope phosphatase 1	-0.563641	6.5384	-5.93453	3.30335e-05	0.000330988
29875	Iqgap1	IQ motif containing GTPase activating protein 1	-0.649659	9.56563	-5.90825	3.45974e-05	0.00034328
319195	Rpl17	ribosomal protein L17	-1.19124	2.42698	-5.64278	5.5494e-05	0.000489645
211770	Trib1	tribbles pseudokinase 1	0.893516	4.73651	5.78748	4.28426e-05	0.000402817
68048	Aen	apoptosis enhancing nuclease	-0.554396	6.1464	-5.91248	3.43405e-05	0.000341432
21416	Tcf7l2	transcription factor 7 like 2, T cell specific, HMG box	0.734392	4.835	5.79528	4.22527e-05	0.000398916
14766	Adgrg1	adhesion G protein-coupled receptor G1	2.04164	2.16716	5.62312	5.74925e-05	0.000501663
23797	Akt3	thymoma viral proto-oncogene 3	-0.528812	5.86037	-5.90541	3.47706e-05	0.000344525
18700	Piga	phosphatidylinositol glycan anchor biosynthesis, class A	-1.16317	4.15108	-5.79876	4.20958e-05	0.000398576
72668	Skida1	SKI/DACH domain containing 1	1.21474	2.72056	5.62439	5.73617e-05	0.000501663
76932	Arfip2	ADP-ribosylation factor interacting protein 2	-0.5032	5.78059	-5.89618	3.53412e-05	0.000347967
18107	Nmt1	N-myristoyltransferase 1	-0.46102	6.83084	-5.92611	3.35265e-05	0.000334982
67115	Rpl14	ribosomal protein L14	-0.734665	6.65243	-5.92409	3.36457e-05	0.0003357
65098	Zfand6	zinc finger, AN1-type domain 6	-0.514866	5.94793	-5.89897	3.51679e-05	0.000346952
11983	Atpif1	ATPase inhibitory factor 1	-0.692267	5.32375	-5.85067	3.82997e-05	0.000370413
66717	Ccdc96	coiled-coil domain containing 96	2.43776	0.390065	5.85806	3.78022e-05	0.000367103
240396	Mex3c	mex3 RNA binding family member C	-0.573149	7.11167	-5.91825	3.3993e-05	0.000338214
67025	Rpl11	ribosomal protein L11	-1.48931	2.21486	-5.60916	5.89568e-05	0.000511608
11487	Adam10	a disintegrin and metallopeptidase domain 10	0.530943	8.24094	5.91946	3.39212e-05	0.000337736
66756	Cfap97	cilia and flagella associated protein 97	0.514623	5.13535	5.82091	4.03726e-05	0.00038677
80901	Cxcr6	chemokine (C-X-C motif) receptor 6	2.98405	0.794961	6.07622	2.5786e-05	0.000275546
114249	Npnt	nephronectin	2.0089	5.47512	5.98076	4.89075e-05	0.000445634
233107	Kctd15	potassium channel tetramerisation domain containing 15	-0.770243	5.09802	-5.8499	3.83513e-05	0.000370659
21769	Zfand3	zinc finger, AN1-type domain 3	-0.526066	6.95867	-5.91039	3.44673e-05	0.000342452
269536	Tex10	testis expressed gene 10	-0.487516	5.90599	-5.88459	3.60711e-05	0.000353926
11364	Acadm	acyl-Coenzyme A dehydrogenase, medium chain	0.787847	5.74814	5.8542	3.80607e-05	0.000368856
109042	Cavin3	caveolae associated 3	0.999026	6.40389	5.90586	3.66777e-05	0.000357651
100043324	Bnip3l-ps	BCL2/adenovirus E1B interacting protein 3-like, pseudogene	-0.431445	5.3673	-5.87913	3.64206e-05	0.000355879
67972	Atp2b1	ATPase, Ca++ transporting, plasma membrane 1	-0.508554	7.63477	-5.90822	3.4599e-05	0.00034328
57344	As3mt	arsenic (+3 oxidation state) methyltransferase	1.39194	3.15494	5.60508	5.93918e-05	0.000514439
232560	Caprin2	caprin family member 2	1.1867	3.47853	5.64092	5.56802e-05	0.000490096
67469	Abhd5	abhydrolase domain containing 5	-0.723169	5.79567	-5.87529	3.66679e-05	0.000357651
195727	Nhs	NHS actin remodeling regulator	2.74513	3.13416	5.63208	6.33696e-05	0.000540317
104009	Qsox1	quiescin Q6 sulfhydryl oxidase 1	0.87914	8.64264	5.90579	3.4957e-05	0.000345623
268567	Tmem229b	transmembrane protein 229B	2.1983	1.87705	5.58992	6.10387e-05	0.000525815
110616	Atxn3	ataxin 3	-0.725089	4.97716	-5.82599	4.0011e-05	0.000384084
13078	Cyp1b1	cytochrome P450, family 1, subfamily b, polypeptide 1	2.0688	8.47093	6.25585	4.00777e-05	0.000384464
223920	Soat2	sterol O-acyltransferase 2	-2.30493	0.297948	-5.61075	5.87881e-05	0.000510769
268902	Robo2	roundabout guidance receptor 2	1.9185	3.58911	5.72564	5.65077e-05	0.000496121
70209	Tmem143	transmembrane protein 143	0.730195	4.25013	5.70833	4.93385e-05	0.000447866
56017	Slc2a8	solute carrier family 2, (facilitated glucose transporter), member 8	0.728137	3.98259	5.7038	4.974e-05	0.000449784
11308	Abi1	abl-interactor 1	-0.487548	6.88799	-5.88604	3.59791e-05	0.000353268
101861	Ints4	integrator complex subunit 4	0.611222	5.22975	5.79218	4.24856e-05	0.000400256
240185	Jcad	junctional cadherin 5 associated	-0.527974	6.4993	-5.87779	3.65069e-05	0.000356476
14708	Gng7	guanine nucleotide binding protein (G protein), gamma 7	1.61111	2.67325	5.56284	6.41002e-05	0.000545891
19647	Rbbp6	retinoblastoma binding protein 6, ubiquitin ligase	-0.499171	6.53552	-5.87373	3.67696e-05	0.000358302
73736	Fcf1	FCF1 rRNA processing protein	-0.740912	3.49588	-5.66436	5.33834e-05	0.000474564
18230	Nxn	nucleoredoxin	0.893708	7.41609	5.89338	3.63594e-05	0.000355525
75871	Zfp821	zinc finger protein 821	-0.661606	3.65592	-5.67985	5.19205e-05	0.000464176
14609	Gja1	gap junction protein, alpha 1	0.997654	8.0378	5.93101	3.71749e-05	0.000361506
21379	Tbrg4	transforming growth factor beta regulated gene 4	-0.849806	5.06974	-5.79695	4.2127e-05	0.000398576
11891	Rab27a	RAB27A, member RAS oncogene family	1.61244	1.90241	5.55653	6.48372e-05	0.000549856
12812	Coil	coilin	0.929455	4.17915	5.67675	5.221e-05	0.000466177
246104	Rhbdl3	rhomboid like 3	2.29931	0.877774	5.62655	5.7139e-05	0.000500425
67771	Arpc5	actin related protein 2/3 complex, subunit 5	-0.541751	7.82012	-5.86861	3.71036e-05	0.000361303
20617	Snca	synuclein, alpha	-2.22683	1.39107	-5.54355	6.6379e-05	0.00055992
230789	Fam76a	family with sequence similarity 76, member A	-0.655747	5.4254	-5.81706	4.06493e-05	0.000388043
105377	Slf1	SMC5-SMC6 complex localization factor 1	0.775613	4.54098	5.68668	5.12888e-05	0.000459978
245607	Gprasp2	G protein-coupled receptor associated sorting protein 2	1.9445	1.52423	5.55508	6.50076e-05	0.000550643
11352	Abl2	v-abl Abelson murine leukemia viral oncogene 2 (arg, Abelson-related gene)	-0.564372	6.60448	-5.8536	3.81015e-05	0.000369
215705	Arrdc1	arrestin domain containing 1	-0.814973	3.08943	-5.61004	5.88632e-05	0.000511108
320560	Dennd5b	DENN/MADD domain containing 5B	0.62377	3.61963	5.61342	5.85063e-05	0.000508944
56424	Stub1	STIP1 homology and U-Box containing protein 1	-0.517494	6.44254	-5.83806	3.91639e-05	0.000376973
18476	Pafah1b3	platelet-activating factor acetylhydrolase, isoform 1b, subunit 3	-0.827049	4.57157	-5.75593	4.53176e-05	0.000421341
59014	Rrs1	ribosome biogenesis regulator 1	-0.686068	5.45832	-5.79731	4.20999e-05	0.000398576
546546	Serpina3h	serine (or cysteine) peptidase inhibitor, clade A, member 3H	2.85344	2.46159	5.55032	6.55694e-05	0.000554409
72333	Palld	palladin, cytoskeletal associated protein	1.5238	7.80551	6.1013	4.23251e-05	0.000399093
67866	Wfdc1	WAP four-disulfide core domain 1	3.63507	-1.29145	6.18171	2.1482e-05	0.000244415
213993	Ccdc186	coiled-coil domain containing 186	-0.539163	5.24262	-5.78995	4.26548e-05	0.000401584
54418	Fmn2	formin 2	2.10602	2.38262	5.51496	6.99109e-05	0.00058244
382253	Cdkl5	cyclin-dependent kinase-like 5	1.62227	2.02877	5.51262	7.02085e-05	0.000584386
228993	Slc17a9	solute carrier family 17, member 9	-2.39919	-0.264353	-5.75979	4.50069e-05	0.000419001
66877	Crnkl1	crooked neck pre-mRNA splicing factor 1	0.529871	5.71589	5.78801	4.28021e-05	0.000402703
18111	Nnat	neuronatin	2.72823	3.22981	5.63269	7.1322e-05	0.000590066
102644	Oaf	out at first homolog	0.76034	7.44385	5.83899	3.90995e-05	0.000376608
50782	Rgs11	regulator of G-protein signaling 11	-2.41821	1.59401	-5.52591	7.13253e-05	0.000590066
234959	Med17	mediator complex subunit 17	-0.435613	5.2553	-5.77413	4.38719e-05	0.000410049
68852	Lrrn4cl	LRRN4 C-terminal like	-1.83877	5.05825	-6.065	4.78879e-05	0.000439762
80708	Pacsin3	protein kinase C and casein kinase substrate in neurons 3	-1.04693	4.05234	-5.66377	5.34407e-05	0.000474776
20361	Sema7a	sema domain, immunoglobulin domain (Ig), and GPI membrane anchor, (semaphorin) 7A	1.6098	3.92432	5.58736	6.26006e-05	0.000535647
70420	Arpin	actin-related protein 2/3 complex inhibitor	0.552311	4.98498	5.71351	4.88835e-05	0.000445634
100073351	Yy2	Yy2 transcription factor	-1.19816	3.02297	-5.57471	6.27389e-05	0.000536229
14702	Gng2	guanine nucleotide binding protein (G protein), gamma 2	-1.25735	4.47068	-5.7798	4.89196e-05	0.000445634
19367	Rad9a	RAD9 checkpoint clamp component A	-0.85321	4.50159	-5.70028	5.00549e-05	0.000452343
66464	Taf12	TATA-box binding protein associated factor 12	0.628695	4.49977	5.67735	5.21544e-05	0.000465974
52633	Nit2	nitrilase family, member 2	-0.566794	4.015	-5.65913	5.38876e-05	0.000478147
13358	Slc25a1	solute carrier family 25 (mitochondrial carrier, citrate transporter), member 1	-0.677841	6.90536	-5.82175	4.03129e-05	0.000386459
70351	Ppp4r1	protein phosphatase 4, regulatory subunit 1	-0.528689	6.69199	-5.81746	4.0621e-05	0.000388043
76302	Pcnp	PEST proteolytic signal containing nuclear protein	-0.476647	6.16371	-5.79623	4.2181e-05	0.00039871
66854	Trim35	tripartite motif-containing 35	-0.489764	7.88996	-5.81678	4.06695e-05	0.000388043
28015	Polr2m	polymerase (RNA) II (DNA directed) polypeptide M	-0.379636	7.68244	-5.81944	4.04782e-05	0.000387259
16560	Kif1a	kinesin family member 1A	-0.853593	7.60031	-5.8125	4.09796e-05	0.000390739
22339	Vegfa	vascular endothelial growth factor A	-1.03569	8.11191	-5.84579	4.30827e-05	0.00040427
227738	Lrsam1	leucine rich repeat and sterile alpha motif containing 1	-0.808795	4.42102	-5.68136	5.17802e-05	0.000463333
30941	Usp21	ubiquitin specific peptidase 21	-0.518576	4.58383	-5.69376	5.06427e-05	0.000456492
53869	Rab11a	RAB11A, member RAS oncogene family	-0.428827	6.79961	-5.81052	4.11238e-05	0.000391062
66868	Mfsd1	major facilitator superfamily domain containing 1	-0.700563	7.47078	-5.81149	4.10532e-05	0.000391062
53412	Ppp1r3c	protein phosphatase 1, regulatory subunit 3C	1.64543	2.64426	5.5088	7.06972e-05	0.000586923
16155	Il10rb	interleukin 10 receptor, beta	-0.780417	4.82145	-5.71277	4.89483e-05	0.000445634
76179	Usp31	ubiquitin specific peptidase 31	-0.613318	5.85979	-5.78634	4.29294e-05	0.000403366
68897	Disp1	dispatched RND transporter family member 1	0.749103	6.32641	5.78309	4.31784e-05	0.000404366
110596	Arhgef28	Rho guanine nucleotide exchange factor (GEF) 28	-1.01325	5.56658	-5.79848	4.46579e-05	0.000416572
319885	Zcchc7	zinc finger, CCHC domain containing 7	-0.622657	4.88382	-5.7197	4.83451e-05	0.000442978
80797	Clca3a2	chloride channel accessory 3A2	4.20952	0.367765	5.99389	2.97674e-05	0.000305821
68394	Ccdc163	coiled-coil domain containing 163	-1.08352	3.14913	-5.57092	6.31712e-05	0.000538949
381110	Rmdn2	regulator of microtubule dynamics 2	0.93778	3.94076	5.58521	6.1561e-05	0.000529671
12028	Bax	BCL2-associated X protein	-0.644131	6.74797	-5.7968	4.21388e-05	0.000398576
214944	Mob3b	MOB kinase activator 3B	1.89689	0.783382	5.52248	6.89627e-05	0.000576137
66147	Necap2	NECAP endocytosis associated 2	-0.63662	5.73205	-5.76118	4.4896e-05	0.000418243
12122	Bid	BH3 interacting domain death agonist	-0.699781	4.83316	-5.71832	4.84652e-05	0.000443628
215653	Rassf2	Ras association (RalGDS/AF-6) domain family member 2	1.89246	4.74358	5.80473	6.11667e-05	0.000526598
16518	Kcnj2	potassium inwardly-rectifying channel, subfamily J, member 2	3.39524	2.61602	5.59807	7.97744e-05	0.000641632
50883	Chek2	checkpoint kinase 2	-0.699629	3.78541	-5.62128	5.76834e-05	0.000503019
14102	Fas	Fas (TNF receptor superfamily member 6)	1.76938	3.70697	5.50345	7.17653e-05	0.000593014
100561	Slc15a4	solute carrier family 15, member 4	-0.695292	4.72997	-5.69577	5.04604e-05	0.000455428
107449	Unc5b	unc-5 netrin receptor B	-0.931378	7.87905	-5.80707	4.35399e-05	0.000407483
77683	Ehmt1	euchromatic histone methyltransferase 1	-0.414545	5.92351	-5.76242	4.47965e-05	0.00041759
11529	Adh7	alcohol dehydrogenase 7 (class IV), mu or sigma polypeptide	-1.83676	1.78581	-5.45544	7.79074e-05	0.000630362
270120	Fat3	FAT atypical cadherin 3	-1.23671	1.81326	-5.49337	7.27079e-05	0.000600104
100336	Ppp1r8	protein phosphatase 1, regulatory subunit 8	-0.638433	5.25131	-5.7195	4.83629e-05	0.000442978
69895	Snhg8	small nucleolar RNA host gene 8	-1.47229	3.87778	-5.71933	5.81528e-05	0.00050649
76482	Rmc1	regulator of MON1-CCZ1	-0.542105	5.186	-5.71613	4.86546e-05	0.000444216
67812	Ubxn4	UBX domain protein 4	-0.388431	7.17986	-5.78331	4.31612e-05	0.000404366
21991	Tpi1	triosephosphate isomerase 1	-0.871224	8.95065	-5.75074	4.57388e-05	0.000424978
66409	Rsl1d1	ribosomal L1 domain containing 1	-0.755538	7.18574	-5.77141	4.40853e-05	0.000411502
93681	Zkscan8	zinc finger with KRAB and SCAN domains 8	0.962735	5.42612	5.68122	5.17935e-05	0.000463333
104156	Etv5	ets variant 5	-0.614525	5.62482	-5.72574	4.78262e-05	0.000439481
14623	Gjb6	gap junction protein, beta 6	3.48912	0.1594	5.77184	4.40513e-05	0.000411454
24069	Sufu	SUFU negative regulator of hedgehog signaling	0.804606	4.5851	5.60437	5.94684e-05	0.000514788
19988	Rpl6	ribosomal protein L6	-0.832403	5.89846	-5.74524	4.61896e-05	0.000428886
216987	Utp6	UTP6 small subunit processome component	0.446428	6.29208	5.74384	4.63053e-05	0.000429398
18417	Cldn11	claudin 11	7.91405	0.925276	6.11675	3.63133e-05	0.000355525
12169	Bmx	BMX non-receptor tyrosine kinase	3.45256	-1.44194	6.05887	2.65759e-05	0.000281387
106565	Dlk2	delta like non-canonical Notch ligand 2	2.58614	1.43877	5.52129	6.91125e-05	0.000576804
18415	Hspa4l	heat shock protein 4 like	-0.809987	5.19576	-5.7118	4.90329e-05	0.000445662
18753	Prkcd	protein kinase C, delta	-0.649804	6.02921	-5.73738	4.68427e-05	0.000432685
11881	Arsb	arylsulfatase B	0.66926	6.3407	5.74047	4.65852e-05	0.00043143
193813	Mcfd2	multiple coagulation factor deficiency 2	-0.365535	7.00488	-5.75769	4.5176e-05	0.0004203
229595	Adamtsl4	ADAMTS-like 4	2.83535	5.81005	5.90585	6.86202e-05	0.000574385
74682	Wdr35	WD repeat domain 35	0.492606	5.80895	5.71221	4.8997e-05	0.000445634
68744	Zfp740	zinc finger protein 740	-0.402812	6.18254	-5.73863	4.67377e-05	0.00043256
67367	Paxbp1	PAX3 and PAX7 binding protein 1	-0.851922	5.96058	-5.72739	4.76857e-05	0.000438474
12035	Bcat1	branched chain aminotransferase 1, cytosolic	-1.46455	6.64222	-5.96412	5.08984e-05	0.000457344
76238	Grhpr	glyoxylate reductase/hydroxypyruvate reductase	-0.689629	4.24901	-5.62501	5.72972e-05	0.000501501
72392	Tmem175	transmembrane protein 175	0.77137	4.80908	5.628	5.69895e-05	0.000499842
217944	Rapgef5	Rap guanine nucleotide exchange factor (GEF) 5	1.9952	0.945849	5.4467	7.91593e-05	0.00063777
217127	Kat7	K(lysine) acetyltransferase 7	-0.475733	6.2218	-5.72926	4.75267e-05	0.000437318
17127	Smad3	SMAD family member 3	0.440216	6.65434	5.73744	4.68372e-05	0.000432685
14236	Foxn2	forkhead box N2	-0.799761	5.6032	-5.70653	4.94976e-05	0.00044845
76448	Ppp1r18	protein phosphatase 1, regulatory subunit 18	-0.581389	6.64491	-5.73479	4.70595e-05	0.000434405
17380	Mme	membrane metallo endopeptidase	3.02237	4.81788	5.80839	7.6598e-05	0.000623865
192976	Lrrc75a	leucine rich repeat containing 75A	-0.808327	4.16798	-5.59894	6.00532e-05	0.000518585
319909	Ism1	isthmin 1, angiogenesis inhibitor	6.58028	1.55992	5.95734	3.95392e-05	0.000379812
230751	Oscp1	organic solute carrier partner 1	1.25214	2.27562	5.40564	8.53267e-05	0.000675849
20135	Rrm2	ribonucleotide reductase M2	1.36653	6.11392	5.69998	6.00497e-05	0.000518585
68939	Rasl11b	RAS-like, family 11, member B	1.24194	3.66354	5.49196	7.2895e-05	0.000600308
209334	Gen1	GEN1, Holliday junction 5' flap endonuclease	1.48818	3.236	5.41032	8.46005e-05	0.000672443
18477	Prdx1	peroxiredoxin 1	0.488335	7.65568	5.74081	4.65566e-05	0.00043143
268935	Scube3	signal peptide, CUB domain, EGF-like 3	2.60592	1.98698	5.40542	8.53624e-05	0.000675849
71147	Oxsm	3-oxoacyl-ACP synthase, mitochondrial	0.866953	3.77462	5.49229	7.28513e-05	0.000600308
83924	Gpr137b	G protein-coupled receptor 137B	-0.700697	4.19868	-5.5971	6.02529e-05	0.000519993
16195	Il6st	interleukin 6 signal transducer	1.43504	9.18049	5.91983	5.3277e-05	0.000473914
211323	Nrg1	neuregulin 1	1.45901	3.71783	5.4635	7.67712e-05	0.000624126
245578	Pcdh11x	protocadherin 11 X-linked	-1.08051	2.41943	-5.47854	7.46971e-05	0.000610837
76479	Smndc1	survival motor neuron domain containing 1	-0.487331	5.8346	-5.69865	5.02011e-05	0.000453376
58994	Smpd3	sphingomyelin phosphodiesterase 3, neutral	2.58833	3.71414	5.56368	8.63098e-05	0.000682092
13599	Ecel1	endothelin converting enzyme-like 1	-2.35366	-0.976197	-5.46248	7.69134e-05	0.000624641
233115	Dpy19l3	dpy-19-like 3 (C. elegans)	0.59795	5.99341	5.68689	5.12699e-05	0.000459978
71939	Apol6	apolipoprotein L 6	3.37086	0.557173	5.84893	3.84172e-05	0.000371044
240427	Setbp1	SET binding protein 1	1.59396	6.39774	5.92792	5.58854e-05	0.00049157
66952	2310030G06Rik	RIKEN cDNA 2310030G06 gene	-1.31307	1.4427	-5.38394	8.87874e-05	0.00069829
353502	Hcfc1r1	host cell factor C1 regulator 1 (XPO1-dependent)	-0.781519	5.81735	-5.69423	5.05997e-05	0.000456395
195040	Tmem199	transmembrane protein 199	-0.811018	3.96791	-5.55523	6.49893e-05	0.000550643
56421	Pfkp	phosphofructokinase, platelet	-0.943026	6.49303	-5.74827	4.94179e-05	0.000448144
232989	Hnrnpul1	heterogeneous nuclear ribonucleoprotein U-like 1	-0.485999	7.18636	-5.7172	4.85621e-05	0.000443669
433968	Gm5566	predicted pseudogene 5566	-0.617338	4.40652	-5.5842	6.1673e-05	0.000530313
20130	Rras	related RAS viral (r-ras) oncogene	-0.597187	5.54389	-5.67038	5.28105e-05	0.000470946
19934	Rpl22	ribosomal protein L22	-0.907275	7.36964	-5.73324	4.94323e-05	0.000448144
77579	Myh10	myosin, heavy polypeptide 10, non-muscle	0.992945	9.20103	5.75055	5.06821e-05	0.000456557
100040123	Gm2614	predicted gene 2614	-0.658873	4.51962	-5.60649	5.9241e-05	0.000513446
11964	Atp6v1a	ATPase, H+ transporting, lysosomal V1 subunit A	-0.525467	8.02623	-5.70488	4.96444e-05	0.000449205
54598	Calcrl	calcitonin receptor-like	-1.26451	4.14626	-5.63545	6.26331e-05	0.000535647
20779	Src	Rous sarcoma oncogene	-0.640742	6.30844	-5.69151	5.08473e-05	0.000457199
22337	Vdr	vitamin D (1,25-dihydroxyvitamin D3) receptor	2.22075	4.15107	5.46379	8.8303e-05	0.000695251
69170	1810026B05Rik	RIKEN cDNA 1810026B05 gene	-0.966801	3.44851	-5.47992	7.45083e-05	0.000610249
12452	Ccng2	cyclin G2	-0.493171	5.98518	-5.68619	5.13335e-05	0.000460088
74776	Ppa2	pyrophosphatase (inorganic) 2	-0.603974	4.40911	-5.55687	6.47973e-05	0.000549856
22413	Wnt2	wingless-type MMTV integration site family, member 2	1.54812	2.49579	5.35765	9.3175e-05	0.000722699
217203	Tmem106a	transmembrane protein 106A	-1.06474	3.01562	-5.42862	8.18155e-05	0.000655818
212627	Prpsap2	phosphoribosyl pyrophosphate synthetase-associated protein 2	-0.881533	3.12387	-5.45356	7.81752e-05	0.00063149
224792	Adgrf5	adhesion G protein-coupled receptor F5	1.7011	3.38278	5.41937	8.51182e-05	0.000675423
99633	Adgrl2	adhesion G protein-coupled receptor L2	1.41226	7.44515	5.91402	5.56009e-05	0.000489978
56150	Mad2l1	MAD2 mitotic arrest deficient-like 1	0.965507	5.12835	5.52866	6.81946e-05	0.000572173
12557	Cdh17	cadherin 17	3.57426	3.34743	5.514	9.93229e-05	0.000759673
56700	Glmp	glycosylated lysosomal membrane protein	-0.651116	7.0915	-5.68808	5.11601e-05	0.000459405
71949	Cers5	ceramide synthase 5	-0.499409	6.40357	-5.67539	5.23377e-05	0.000467024
67937	Tmem59l	transmembrane protein 59-like	4.38799	0.998186	5.69148	5.08501e-05	0.000457199
67089	Psmc6	proteasome (prosome, macropain) 26S subunit, ATPase, 6	-0.508358	7.37448	-5.68349	5.15825e-05	0.000462028
67526	Atg12	autophagy related 12	0.450916	6.25504	5.66619	5.32091e-05	0.000473869
433667	Ankrd13c	ankyrin repeat domain 13c	0.487651	5.8953	5.64188	5.55842e-05	0.000489978
320712	Abi3bp	ABI gene family, member 3 (NESH) binding protein	4.84846	5.54908	5.74609	8.88826e-05	0.000698651
67009	Ttc23	tetratricopeptide repeat domain 23	-0.869695	4.07161	-5.54915	6.5709e-05	0.000555172
18570	Pdcd6	programmed cell death 6	-0.593218	5.80639	-5.64439	5.53338e-05	0.000488839
227674	Ddx31	DEAD/H (Asp-Glu-Ala-Asp/His) box polypeptide 31	-0.615034	3.77764	-5.48534	7.37778e-05	0.000606465
319845	Bbs9	Bardet-Biedl syndrome 9 (human)	1.03491	3.12377	5.37635	9.00316e-05	0.000704949
30045	Dnajc12	DnaJ heat shock protein family (Hsp40) member C12	1.45598	1.90288	5.33368	9.73725e-05	0.00074786
20931	Surf2	surfeit gene 2	-0.643293	4.38188	-5.54093	6.66942e-05	0.000562244
93837	Dach2	dachshund family transcription factor 2	-1.53319	1.17945	-5.32828	9.83447e-05	0.000753817
218460	Wdr41	WD repeat domain 41	0.610319	5.23279	5.58134	6.19923e-05	0.000532151
106869	Tnfaip8	tumor necrosis factor, alpha-induced protein 8	1.06252	4.5285	5.50627	7.10232e-05	0.000589285
11603	Agrn	agrin	0.956597	6.66216	5.69654	5.50366e-05	0.000486517
29864	Rnf11	ring finger protein 11	-0.573797	7.82711	-5.657	5.40939e-05	0.000479677
268449	Rpl23a	ribosomal protein L23A	-1.54269	1.15993	-5.31774	0.000100272	0.000766106
235627	Nbeal2	neurobeachin-like 2	-1.0884	2.24014	-5.34178	9.59317e-05	0.000740119
56551	Txn2	thioredoxin 2	-0.478057	6.44926	-5.64872	5.49044e-05	0.00048565
14911	Thumpd3	THUMP domain containing 3	-0.531037	4.87477	-5.56109	6.43038e-05	0.000547296
18797	Plcb3	phospholipase C, beta 3	-0.556671	6.66825	-5.6489	5.48866e-05	0.00048565
106861	Abhd3	abhydrolase domain containing 3	2.28545	0.710594	5.45529	7.79289e-05	0.000630362
140497	Cd300c2	CD300C molecule 2	-4.52213	-1.96023	-5.84377	3.87698e-05	0.000374195
52014	Nus1	NUS1 dehydrodolichyl diphosphate synthase subunit	-0.460013	7.2465	-5.65274	5.45093e-05	0.000483059
68520	Zfyve21	zinc finger, FYVE domain containing 21	-0.599765	4.52845	-5.52781	6.82996e-05	0.000572715
100198	H6pd	hexose-6-phosphate dehydrogenase (glucose 1-dehydrogenase)	1.08673	6.95392	5.7277	5.8313e-05	0.000507573
108841	Rdh13	retinol dehydrogenase 13 (all-trans and 9-cis)	-0.566912	4.57526	-5.52337	6.88525e-05	0.000575651
668212	Efr3b	EFR3 homolog B	1.16808	2.89659	5.33668	9.68366e-05	0.000745075
26395	Map2k1	mitogen-activated protein kinase kinase 1	-0.716461	7.53064	-5.64293	5.54791e-05	0.000489645
30956	Aass	aminoadipate-semialdehyde synthase	1.69836	1.50795	5.31369	0.000101022	0.000770177
208836	Fanci	Fanconi anemia, complementation group I	1.83481	3.70768	5.3468	9.69056e-05	0.000745201
19334	Rab22a	RAB22A, member RAS oncogene family	-0.459182	6.05758	-5.62335	5.74691e-05	0.000501663
233033	Samd4b	sterile alpha motif domain containing 4B	-0.619197	6.99521	-5.64089	5.56833e-05	0.000490096
16658	Mafb	v-maf musculoaponeurotic fibrosarcoma oncogene family, protein B (avian)	1.48836	3.82329	5.45163	8.33792e-05	0.000665719
75292	Prkd3	protein kinase D3	-0.448722	6.51305	-5.63738	5.60357e-05	0.000492586
212307	Mapre2	microtubule-associated protein, RP/EB family, member 2	0.809672	5.76353	5.57574	6.26224e-05	0.000535647
12350	Car3	carbonic anhydrase 3	3.94423	-1.66848	5.85513	3.79985e-05	0.000368505
239857	Cadm2	cell adhesion molecule 2	2.08949	2.43148	5.29858	0.000103876	0.000786443
20529	Slc31a1	solute carrier family 31, member 1	-0.500387	6.17555	-5.6193	5.78893e-05	0.000504504
68616	Gdpd3	glycerophosphodiester phosphodiesterase domain containing 3	-2.6899	-0.797438	-5.60785	5.90962e-05	0.000512505
245841	Polr2h	polymerase (RNA) II (DNA directed) polypeptide H	-0.64849	3.3617	-5.39466	8.70609e-05	0.000686615
238123	Cog5	component of oligomeric golgi complex 5	0.691496	4.84476	5.50999	7.05444e-05	0.000586103
18028	Nfib	nuclear factor I/B	0.811673	6.46225	5.61262	5.85901e-05	0.000509361
19045	Ppp1ca	protein phosphatase 1 catalytic subunit alpha	-0.420313	7.7682	-5.62347	5.74559e-05	0.000501663
71207	Nudt4	nudix (nucleoside diphosphate linked moiety X)-type motif 4	0.633066	7.96261	5.62754	5.70373e-05	0.000499842
98878	Ehd4	EH-domain containing 4	0.684163	5.47846	5.54014	6.679e-05	0.000562383
218639	Arl15	ADP-ribosylation factor-like 15	-0.572232	4.7407	-5.5375	6.71099e-05	0.000564479
68449	Tbc1d10b	TBC1 domain family, member 10b	-0.569763	5.90523	-5.59277	6.0726e-05	0.000523439
67477	Abhd15	abhydrolase domain containing 15	2.20136	0.612406	5.36328	9.22171e-05	0.000716397
66972	Slc25a23	solute carrier family 25 (mitochondrial carrier; phosphate carrier), member 23	1.01154	3.1901	5.37238	9.06898e-05	0.000708539
67116	Cuedc2	CUE domain containing 2	-0.587996	5.61842	-5.58128	6.19993e-05	0.000532151
11781	Ap4m1	adaptor-related protein complex AP-4, mu 1	-0.620829	3.69663	-5.40542	8.53619e-05	0.000675849
17880	Myh11	myosin, heavy polypeptide 11, smooth muscle	2.78482	5.87788	5.76081	8.63432e-05	0.000682092
108760	Galnt16	polypeptide N-acetylgalactosaminyltransferase 16	2.2784	1.77016	5.2897	0.000105592	0.000796885
68142	Ino80	INO80 complex subunit	-0.403041	5.84476	-5.58365	6.17346e-05	0.000530521
272009	Srsf12	serine/arginine-rich splicing factor 12	1.40813	2.0196	5.26863	0.000109783	0.00082239
53883	Celsr2	cadherin, EGF LAG seven-pass G-type receptor 2	1.01674	2.12774	5.28181	0.000107141	0.000806855
229675	Rsbn1	rosbin, round spermatid basic protein 1	-0.748697	5.27537	-5.56453	6.39045e-05	0.000544551
11670	Aldh3a1	aldehyde dehydrogenase family 3, subfamily A1	5.44494	-0.406036	5.69372	5.30742e-05	0.000473
76527	Il34	interleukin 34	1.70697	3.14636	5.29225	0.000105096	0.000793986
74478	Snx29	sorting nexin 29	1.0305	2.42326	5.27446	0.000108606	0.000816156
276770	Eif5a	eukaryotic translation initiation factor 5A	-0.806299	8.61362	-5.59358	6.06372e-05	0.000522991
22218	Sumo1	small ubiquitin-like modifier 1	-0.49776	5.45608	-5.54858	6.5777e-05	0.000555172
72572	Spats2	spermatogenesis associated, serine-rich 2	-0.712573	5.35885	-5.55696	6.47864e-05	0.000549856
67281	Rpl37	ribosomal protein L37	-1.11901	3.07265	-5.37088	9.09393e-05	0.000710097
50762	Fbxo6	F-box protein 6	-0.696662	4.53625	-5.48769	7.34625e-05	0.000604574
15901	Id1	inhibitor of DNA binding 1	1.54506	5.59199	5.55516	8.2745e-05	0.000661399
75695	Rilpl1	Rab interacting lysosomal protein-like 1	-0.596878	4.6895	-5.49191	7.29017e-05	0.000600308
71833	Dcaf7	DDB1 and CUL4 associated factor 7	0.382962	7.55519	5.60188	5.97365e-05	0.000516793
269233	Fam171a1	family with sequence similarity 171, member A1	-0.593166	5.85384	-5.55662	6.48261e-05	0.000549856
140499	Ube2j2	ubiquitin-conjugating enzyme E2J 2	-0.629606	4.7698	-5.50156	7.16334e-05	0.000592269
11865	Arntl	aryl hydrocarbon receptor nuclear translocator-like	-1.09715	5.5533	-5.63713	6.67734e-05	0.000562383
98682	Mfsd6	major facilitator superfamily domain containing 6	-0.953779	2.96603	-5.34187	9.59166e-05	0.000740119
210719	Mkx	mohawk homeobox	1.40974	2.9318	5.29774	0.000104038	0.000787245
14567	Gdi1	guanosine diphosphate (GDP) dissociation inhibitor 1	-0.636395	6.22435	-5.55724	6.4754e-05	0.000549856
54611	Pde3a	phosphodiesterase 3A, cGMP inhibited	1.2182	3.69497	5.3352	9.70999e-05	0.000746291
77106	Tmem181a	transmembrane protein 181A	-0.751383	3.90512	-5.42613	8.21895e-05	0.000658072
18798	Plcb4	phospholipase C, beta 4	-0.797903	4.73515	-5.4925	7.2823e-05	0.000600308
79201	Tnfrsf23	tumor necrosis factor receptor superfamily, member 23	-0.794737	5.42876	-5.52346	6.88407e-05	0.000575651
52530	Nhp2	NHP2 ribonucleoprotein	-0.698896	4.76765	-5.47385	7.53375e-05	0.00061499
72938	Hspb11	heat shock protein family B (small), member 11	-0.890402	3.80543	-5.41623	8.36898e-05	0.000667448
107951	Cdk9	cyclin-dependent kinase 9 (CDC2-related kinase)	-0.591952	5.83815	-5.5487	6.57621e-05	0.000555172
19359	Rad23b	RAD23 homolog B, nucleotide excision repair protein	-0.551107	8.12317	-5.57598	6.25953e-05	0.000535647
226652	Arhgap30	Rho GTPase activating protein 30	-1.64867	0.860898	-5.24186	0.000115356	0.000855537
217705	Fam161b	family with sequence similarity 161, member B	1.49286	1.30121	5.24747	0.000114165	0.000848938
66855	Tcf25	transcription factor 25 (basic helix-loop-helix)	-0.458256	8.31327	-5.57109	6.31518e-05	0.000538949
13858	Eps15	epidermal growth factor receptor pathway substrate 15	-0.515423	6.61535	-5.57263	6.29755e-05	0.000537927
27280	Phlda3	pleckstrin homology like domain, family A, member 3	0.45644	7.53302	5.57993	6.21509e-05	0.00053313
229599	Ciart	circadian associated repressor of transcription	-1.41416	1.97672	-5.30501	0.000102652	0.00078009
71943	Tom1l1	target of myb1-like 1 (chicken)	-0.833178	4.39618	-5.45406	7.8104e-05	0.000631419
13615	Edn2	endothelin 2	4.99569	0.455284	5.60079	6.00263e-05	0.000518585
20585	Hltf	helicase-like transcription factor	0.405891	5.5385	5.50474	7.12202e-05	0.000590066
13386	Dlk1	delta like non-canonical Notch ligand 1	1.04467	7.55467	5.66256	6.54511e-05	0.000553739
22410	Wnt10b	wingless-type MMTV integration site family, member 10B	2.24587	3.01965	5.27526	0.000118047	0.000869598
81799	C1qtnf3	C1q and tumor necrosis factor related protein 3	2.47976	7.45317	5.84839	7.56652e-05	0.000616621
269356	Slc4a11	solute carrier family 4, sodium bicarbonate transporter-like, member 11	-1.20515	2.00869	-5.23541	0.000116742	0.000862223
170574	Sp7	Sp7 transcription factor 7	3.99858	0.111348	5.62768	5.70227e-05	0.000499842
26451	Rpl27a	ribosomal protein L27A	-0.570175	5.36938	-5.51248	7.02268e-05	0.000584386
94352	Loxl2	lysyl oxidase-like 2	0.592566	9.55645	5.53503	6.74108e-05	0.000566602
22210	Ube2b	ubiquitin-conjugating enzyme E2B	-0.581998	6.74112	-5.55811	6.46516e-05	0.000549856
56458	Foxo1	forkhead box O1	1.14805	5.0024	5.48733	7.93959e-05	0.000639313
276846	Pigs	phosphatidylinositol glycan anchor biosynthesis, class S	0.782829	6.84794	5.55417	6.5114e-05	0.000551216
102371	Myzap	myocardial zonula adherens protein	2.08	1.86892	5.20072	0.000124501	0.000906785
192136	Sugct	succinyl-CoA glutarate-CoA transferase	1.86215	0.774047	5.27205	0.000109089	0.000818921
218454	Lhfpl2	lipoma HMGIC fusion partner-like 2	-0.956053	6.34975	-5.58309	6.80807e-05	0.000571556
17965	Nbl1	neuroblastoma, suppression of tumorigenicity 1	1.53074	7.1033	5.76942	7.45392e-05	0.000610249
140721	Caskin2	CASK-interacting protein 2	0.532401	5.02014	5.42623	8.21737e-05	0.000658072
72170	Chchd4	coiled-coil-helix-coiled-coil-helix domain containing 4	-0.83989	3.50962	-5.30699	0.000102278	0.000778082
212326	Fam149a	family with sequence similarity 149, member A	0.677375	5.65947	5.46325	7.6806e-05	0.000624126
12572	Cdk7	cyclin-dependent kinase 7	-0.411899	5.98484	-5.50561	7.11085e-05	0.000589647
237082	Nxt2	nuclear transport factor 2-like export factor 2	0.548441	4.5457	5.38038	8.93678e-05	0.0007013
17876	Myef2	myelin basic protein expression factor 2, repressor	-0.694917	5.5663	-5.47415	7.52955e-05	0.00061499
54196	Pabpn1	poly(A) binding protein, nuclear 1	-0.749215	6.69431	-5.52225	6.89919e-05	0.000576137
70103	Znhit1	zinc finger, HIT domain containing 1	-0.642107	4.11668	-5.37476	9.02952e-05	0.000706234
242291	Impad1	inositol monophosphatase domain containing 1	0.794095	7.82176	5.53743	6.71184e-05	0.000564479
20744	Strbp	spermatid perinuclear RNA binding protein	-0.712877	5.20925	-5.47684	7.49277e-05	0.00061237
73246	Rassf6	Ras association (RalGDS/AF-6) domain family member 6	2.20538	2.33366	5.18696	0.000127725	0.000924104
18011	Neurl1a	neuralized E3 ubiquitin protein ligase 1A	-0.9908	3.47559	-5.33266	9.75549e-05	0.000748572
27360	Add3	adducin 3 (gamma)	0.521015	6.41703	5.51543	6.9852e-05	0.000582291
74108	Parn	poly(A)-specific ribonuclease (deadenylation nuclease)	0.428917	5.41612	5.45886	7.74224e-05	0.000627338
26360	Angptl2	angiopoietin-like 2	0.522828	7.2395	5.52631	6.84859e-05	0.000573939
22634	Plagl1	pleiomorphic adenoma gene-like 1	0.981363	6.70057	5.58164	7.03436e-05	0.000585015
14226	Fkbp1b	FK506 binding protein 1b	-1.02875	1.04993	-5.17104	0.000131565	0.000944658
56745	C1qtnf1	C1q and tumor necrosis factor related protein 1	3.76699	4.93606	5.50733	0.000129246	0.000934151
18120	Mrpl49	mitochondrial ribosomal protein L49	0.603903	4.66883	5.37252	9.06656e-05	0.000708539
240057	Syngap1	synaptic Ras GTPase activating protein 1 homolog (rat)	-0.761951	4.81261	-5.42213	8.27915e-05	0.000661399
18438	P2rx4	purinergic receptor P2X, ligand-gated ion channel 4	-0.921559	5.11236	-5.46483	7.67965e-05	0.000624126
76561	Snx7	sorting nexin 7	1.09689	7.0746	5.59988	7.39606e-05	0.000607616
67851	1700021F05Rik	RIKEN cDNA 1700021F05 gene	-0.68147	3.91416	-5.35741	9.32153e-05	0.000722699
67956	Kmt5a	lysine methyltransferase 5A	-0.779501	6.21978	-5.49963	7.18857e-05	0.000593663
56348	Hsd17b12	hydroxysteroid (17-beta) dehydrogenase 12	-0.521059	7.52765	-5.51817	6.95048e-05	0.000579738
65967	Eefsec	eukaryotic elongation factor, selenocysteine-tRNA-specific	0.720722	4.02066	5.32099	9.96726e-05	0.000761937
77015	Mpped2	metallophosphoesterase domain containing 2	2.31668	1.77468	5.17876	0.000129688	0.000936224
56187	Rabggta	Rab geranylgeranyl transferase, a subunit	-0.714294	3.93974	-5.34503	9.53612e-05	0.000737614
55950	Bri3	brain protein I3	-0.85254	5.09699	-5.46188	7.69973e-05	0.000624964
26396	Map2k2	mitogen-activated protein kinase kinase 2	-0.570191	6.70855	-5.50989	7.0557e-05	0.000586103
69046	Isca1	iron-sulfur cluster assembly 1	0.588634	5.65481	5.45569	7.7872e-05	0.000630362
54394	Crlf3	cytokine receptor-like factor 3	-0.700315	4.92716	-5.41322	8.41514e-05	0.00067
27494	Amot	angiomotin	1.58959	7.08454	5.7457	7.96114e-05	0.000640684
78928	Pigt	phosphatidylinositol glycan anchor biosynthesis, class T	0.562158	6.084	5.48069	7.44045e-05	0.00060985
74277	Chic2	cysteine-rich hydrophobic domain 2	-0.670599	4.68804	-5.41276	8.42237e-05	0.0006702
72667	Zfp444	zinc finger protein 444	-0.66165	3.85295	-5.33065	9.79166e-05	0.000750941
11489	Adam12	a disintegrin and metallopeptidase domain 12 (meltrin alpha)	1.19485	6.94586	5.63619	7.67352e-05	0.000624126
100042069	Impdh2-ps	inosine monophosphate dehydrogenase 2, pseudogene	-0.555848	7.08875	-5.50411	7.13019e-05	0.000590066
67468	Mmd	monocyte to macrophage differentiation-associated	0.758817	5.90219	5.44103	7.99829e-05	0.000642581
68215	Fam98b	family with sequence similarity 98, member B	0.710357	5.81941	5.44147	7.99185e-05	0.000642427
22255	Uncx	UNC homeobox	4.26133	-0.267693	5.53458	6.74664e-05	0.000566734
67171	Dram2	DNA-damage regulated autophagy modulator 2	-0.738285	4.72882	-5.40312	8.57222e-05	0.000678295
13669	Eif3a	eukaryotic translation initiation factor 3, subunit A	-0.48172	9.40594	-5.47323	7.54216e-05	0.00061499
12125	Bcl2l11	BCL2-like 11 (apoptosis facilitator)	1.11779	4.92883	5.40054	8.98717e-05	0.000704086
52874	Pum3	pumilio RNA-binding family member 3	-0.722464	6.27538	-5.48684	7.35764e-05	0.000605161
20353	Sema4c	sema domain, immunoglobulin domain (Ig), transmembrane domain (TM) and short cytoplasmic domain, (semaphorin) 4C	-0.656112	4.55834	-5.38291	8.89548e-05	0.000698832
212127	Proser1	proline and serine rich 1	-0.528847	4.41739	-5.37508	9.02422e-05	0.000706208
70717	Medag	mesenteric estrogen dependent adipogenesis	1.05563	7.1518	5.58687	7.54192e-05	0.00061499
56364	Zmym3	zinc finger, MYM-type 3	-0.49297	5.23433	-5.42309	8.26474e-05	0.000661366
21454	Tcp1	t-complex protein 1	-0.537684	8.76416	-5.48094	7.43715e-05	0.00060985
20979	Syt1	synaptotagmin I	1.85151	1.12412	5.16984	0.000131859	0.000946289
18020	Nfatc2ip	nuclear factor of activated T cells, cytoplasmic, calcineurin dependent 2 interacting protein	0.860724	3.26931	5.20723	0.000123007	0.000898491
67210	Gatad1	GATA zinc finger domain containing 1	-0.455807	6.58541	-5.48166	7.42728e-05	0.000609475
69237	Gtpbp4	GTP binding protein 4	-0.652525	6.444	-5.47904	7.4628e-05	0.000610624
26563	Ror1	receptor tyrosine kinase-like orphan receptor 1	3.24641	2.68937	5.18873	0.000140563	0.000990226
67149	Nkain1	Na+/K+ transporting ATPase interacting 1	-1.27487	5.56446	-5.58846	8.3668e-05	0.000667448
278507	Wfikkn2	WAP, follistatin/kazal, immunoglobulin, kunitz and netrin domain containing 2	2.12014	0.69084	5.21095	0.00012216	0.000893618
100504089	Gm20056	calcium-binding protein p22-like	0.940992	3.12714	5.17859	0.000129731	0.000936224
12162	Bmp7	bone morphogenetic protein 7	3.12999	-0.533614	5.37894	8.96047e-05	0.000702382
108811	Ccdc122	coiled-coil domain containing 122	0.999985	3.68396	5.23447	0.000116946	0.000862832
547166	Gm6023	predicted gene 6023	-1.11234	2.11555	-5.17231	0.000131254	0.000944311
382118	Zkscan7	zinc finger with KRAB and SCAN domains 7	1.09261	2.85878	5.16763	0.000132403	0.000948756
69181	Dyrk2	dual-specificity tyrosine-(Y)-phosphorylation regulated kinase 2	-0.773625	4.75032	-5.39355	8.72371e-05	0.000687622
53325	Banp	BTG3 associated nuclear protein	-0.52081	5.01252	-5.40283	8.57669e-05	0.000678295
54218	B3galt4	UDP-Gal:betaGlcNAc beta 1,3-galactosyltransferase, polypeptide 4	1.62908	1.58805	5.1273	0.000142741	0.0010004
14756	Gpld1	glycosylphosphatidylinositol specific phospholipase D1	2.47052	-0.467068	5.48355	7.4018e-05	0.000607736
73205	C9orf72	C9orf72, member of C9orf72-SMCR8 complex	-0.635725	4.91684	-5.40735	8.50607e-05	0.000675345
66859	Slc16a9	solute carrier family 16 (monocarboxylic acid transporters), member 9	2.70925	0.77616	5.22496	0.000119027	0.000875453
74186	Ccdc3	coiled-coil domain containing 3	-1.34861	1.49725	-5.13718	0.000140134	0.000988989
74241	Chpf	chondroitin polymerizing factor	0.977968	7.38495	5.52813	7.82019e-05	0.00063149
56277	Tmem45a	transmembrane protein 45a	-0.919663	6.31598	-5.49726	7.84062e-05	0.00063278
20005	Rpl9	ribosomal protein L9	-1.12613	3.07226	-5.21215	0.000121889	0.00089234
22121	Rpl13a	ribosomal protein L13A	-1.52668	8.15961	-5.65882	8.78834e-05	0.000692332
228836	Dlgap4	DLG associated protein 4	-0.425051	6.87371	-5.46124	7.70872e-05	0.000625336
76263	Gstk1	glutathione S-transferase kappa 1	1.59035	2.15927	5.10505	0.000148799	0.00103337
239027	Arhgap22	Rho GTPase activating protein 22	-0.666705	4.66026	-5.37938	8.95319e-05	0.0007022
235574	Atp2c1	ATPase, Ca++-sequestering	-0.5379	7.06125	-5.45986	7.72814e-05	0.000626554
66233	Dmap1	DNA methyltransferase 1-associated protein 1	0.666182	4.41734	5.30446	0.000102755	0.000780364
215707	Ccdc92	coiled-coil domain containing 92	1.11432	2.59446	5.13368	0.000141051	0.000991688
17182	Matn3	matrilin 3	3.87851	2.0395	5.20822	0.000132697	0.00094942
13712	Elk1	ELK1, member of ETS oncogene family	-0.812074	4.92392	-5.36751	9.15033e-05	0.000712931
17975	Ncl	nucleolin	-0.780947	9.71269	-5.41345	8.41175e-05	0.00067
69772	Bdh2	3-hydroxybutyrate dehydrogenase, type 2	-2.08339	0.535765	-5.13464	0.000140798	0.000990402
239559	A4galt	alpha 1,4-galactosyltransferase	3.08368	2.17619	5.14178	0.000152596	0.00105201
12709	Ckb	creatine kinase, brain	1.68148	6.981	5.66854	9.11148e-05	0.000710686
21787	Tfg	Trk-fused gene	-0.422575	6.85879	-5.44822	7.89398e-05	0.000636724
229877	Rap1gds1	RAP1, GTP-GDP dissociation stimulator 1	-0.627694	7.07379	-5.44695	7.91238e-05	0.00063777
66049	Rogdi	rogdi homolog	1.03737	2.94411	5.12688	0.000142853	0.0010004
241391	Galnt5	polypeptide N-acetylgalactosaminyltransferase 5	3.67856	-1.40965	5.52526	6.8616e-05	0.000574385
20354	Sema4d	sema domain, immunoglobulin domain (Ig), transmembrane domain (TM) and short cytoplasmic domain, (semaphorin) 4D	-1.02413	2.14672	-5.14474	0.000138172	0.000977748
110521	Hivep1	human immunodeficiency virus type I enhancer binding protein 1	-0.579452	5.87771	-5.42265	8.27135e-05	0.000661399
66660	Sltm	SAFB-like, transcription modulator	-0.81465	6.58759	-5.43226	8.13449e-05	0.000652414
76687	Spcs3	signal peptidase complex subunit 3 homolog (S. cerevisiae)	-0.530765	7.55566	-5.43842	8.03649e-05	0.000645284
78309	Cul9	cullin 9	1.23423	4.16106	5.23037	0.000117837	0.000868504
78834	Zfp623	zinc finger protein 623	-0.621794	3.95106	-5.26031	0.000111484	0.00083337
19246	Ptpn1	protein tyrosine phosphatase, non-receptor type 1	0.460585	5.68366	5.36846	9.13444e-05	0.000712085
15461	Hras	Harvey rat sarcoma virus oncogene	-0.584779	5.48159	-5.37008	9.10721e-05	0.000710686
268857	Nlrc3	NLR family, CARD domain containing 3	-1.76971	0.499841	-5.1271	0.000142795	0.0010004
329941	Col8a2	collagen, type VIII, alpha 2	3.72028	5.27758	5.50353	0.000130962	0.000942782
54208	Arl6ip1	ADP-ribosylation factor-like 6 interacting protein 1	0.339595	7.59213	5.43271	8.12076e-05	0.000651682
56149	Grasp	GRP1 (general receptor for phosphoinositides 1)-associated scaffold protein	-0.742415	4.01461	-5.2761	0.000108277	0.000814114
448987	Fbxl7	F-box and leucine-rich repeat protein 7	0.765096	5.26681	5.34539	9.52977e-05	0.000737614
100503044	A730020M07Rik	RIKEN cDNA A730020M07 gene	3.71962	-2.07273	5.57942	6.22076e-05	0.000533294
106393	Srl	sarcalumenin	-1.37001	1.45422	-5.06699	0.000159788	0.00109104
12814	Col11a1	collagen, type XI, alpha 1	2.13207	8.86279	5.70142	9.53991e-05	0.000737614
20852	Stat6	signal transducer and activator of transcription 6	-0.497211	6.47578	-5.41576	8.37615e-05	0.000667645
17260	Mef2c	myocyte enhancer factor 2C	1.06386	4.25355	5.25374	0.000112847	0.00084223
74140	Tm9sf1	transmembrane 9 superfamily member 1	0.438725	6.45624	5.40574	8.53121e-05	0.000675849
13835	Epha1	Eph receptor A1	0.913037	4.72527	5.24159	0.000115414	0.000855537
380785	Begain	brain-enriched guanylate kinase-associated	-1.05079	2.79712	-5.17347	0.000130971	0.000942782
18707	Pik3cd	phosphatidylinositol-4,5-bisphosphate 3-kinase catalytic subunit delta	-1.13766	2.59839	-5.13035	0.00014193	0.00099691
633188	Gm20762	predicted gene, 20762	-1.07258	2.83078	-5.14739	0.00013749	0.000973801
223669	Zfp7	zinc finger protein 7	-0.895824	3.64557	-5.21082	0.000122189	0.000893618
78610	Uvrag	UV radiation resistance associated gene	-0.594973	5.75596	-5.38177	8.91407e-05	0.000699905
269120	Optc	opticin	1.73818	1.57129	5.06495	0.0001604	0.00109411
54638	Ccdc22	coiled-coil domain containing 22	-0.684741	4.61084	-5.30993	0.000101725	0.000774706
208449	Sgms1	sphingomyelin synthase 1	0.82181	6.20334	5.38467	8.86682e-05	0.00069774
13040	Ctss	cathepsin S	-1.57104	2.9213	-5.20552	0.00013403	0.000957027
14123	Fbrs	fibrosin	-0.444029	5.62169	-5.36308	9.2251e-05	0.000716397
11867	Arpc1b	actin related protein 2/3 complex, subunit 1B	-0.637983	7.51696	-5.41047	8.45773e-05	0.000672443
69694	Tatdn1	TatD DNase domain containing 1	-0.573784	3.90241	-5.2502	0.000113589	0.000846623
668724	Gm9320	ribosomal protein S24 pseudogene	-0.998353	4.82015	-5.34974	9.85579e-05	0.000755043
56045	Samhd1	SAM domain and HD domain, 1	1.05566	6.70201	5.45501	9.21659e-05	0.000716397
67050	Nkap	NFKB activating protein	0.481776	5.51198	5.34792	9.48556e-05	0.000734613
231842	Amz1	archaelysin family metallopeptidase 1	-2.17466	2.14088	-5.3377	0.000140523	0.000990226
237313	Il20ra	interleukin 20 receptor, alpha	3.88285	0.655992	5.36537	9.18635e-05	0.000714953
226098	Hectd2	HECT domain E3 ubiquitin protein ligase 2	-0.976544	3.62762	-5.24079	0.000115585	0.000855905
12034	Phb2	prohibitin 2	-0.561498	6.71387	-5.39611	8.68293e-05	0.000685169
433940	Fam222a	family with sequence similarity 222, member A	3.11893	-0.349928	5.30366	0.000102908	0.000780781
15166	Hcn2	hyperpolarization-activated, cyclic nucleotide-gated K+ 2	1.28739	3.01015	5.09789	0.000150803	0.00104405
276952	Rasl10b	RAS-like, family 10, member B	2.06241	1.30078	5.0619	0.000161318	0.00109649
620016	Gm12669	glutaredoxin 3 pseudogene	-0.414041	7.24453	-5.39871	8.64162e-05	0.000682289
73132	Slc25a16	solute carrier family 25 (mitochondrial carrier, Graves disease autoantigen), member 16	0.634178	4.57892	5.24807	0.000114037	0.000848428
242915	Garem2	GRB2 associated regulator of MAPK1 subtype 2	-1.11517	2.23426	-5.06542	0.000160258	0.00109367
282619	Sbsn	suprabasin	1.74781	3.33523	5.06216	0.000161239	0.00109649
15245	Hhip	Hedgehog-interacting protein	2.14758	2.92175	5.12774	0.000162747	0.00110113
69612	Kansl2	KAT8 regulatory NSL complex subunit 2	-0.859774	4.22287	-5.23502	0.000116828	0.000862409
21809	Tgfb3	transforming growth factor, beta 3	1.92837	7.83438	5.66257	0.000100756	0.000768562
271127	Adamts16	a disintegrin-like and metallopeptidase (reprolysin type) with thrombospondin type 1 motif, 16	4.88503	-1.45219	5.40758	8.50249e-05	0.000675345
16765	Stmn1	stathmin 1	-0.86342	4.02025	-5.19051	0.000126885	0.000919902
66148	Dnajc15	DnaJ heat shock protein family (Hsp40) member C15	-0.747944	3.33323	-5.13641	0.000140333	0.000989586
20276	Scnn1a	sodium channel, nonvoltage-gated 1 alpha	1.48858	1.1723	5.01783	0.000175236	0.00116397
70552	Lrrc56	leucine rich repeat containing 56	1.32524	1.51464	5.01364	0.000176623	0.00117086
232370	Clstn3	calsyntenin 3	1.81376	-0.0432658	5.08128	0.000155565	0.00106833
216551	Lgalsl	lectin, galactoside binding-like	-0.719482	5.82498	-5.34093	9.60829e-05	0.000740883
53332	Mtmr1	myotubularin related protein 1	0.654147	4.88197	5.25126	0.000113367	0.000845661
230848	Zbtb40	zinc finger and BTB domain containing 40	-0.637763	4.33782	-5.24194	0.000115338	0.000855537
12801	Cnr1	cannabinoid receptor 1 (brain)	-2.01386	0.897711	-5.00752	0.00017867	0.00117936
17540	Mrvi1	MRV integration site 1	1.97339	3.4174	5.07928	0.000167605	0.00112541
83669	Wdr6	WD repeat domain 6	0.746471	6.88658	5.35918	9.29132e-05	0.000721145
319277	Washc4	WASH complex subunit 4	-0.397551	7.438	-5.36677	9.16279e-05	0.000713511
233208	Scaf1	SR-related CTD-associated factor 1	-0.436282	7.01759	-5.36399	9.20965e-05	0.000716374
12995	Csnk2a1	casein kinase 2, alpha 1 polypeptide	-0.496916	6.145	-5.34451	9.54528e-05	0.000737628
105246	Brd9	bromodomain containing 9	0.543595	5.54537	5.29027	0.00010548	0.000796462
16783	Lamp1	lysosomal-associated membrane protein 1	-0.538734	10.1702	-5.30507	0.000102639	0.00078009
242553	Kank4	KN motif and ankyrin repeat domains 4	2.34354	1.35404	5.0016	0.00018067	0.00118894
14787	Rhpn1	rhophilin, Rho GTPase binding protein 1	1.79662	1.58255	4.99285	0.000183672	0.00120722
75580	Zbtb4	zinc finger and BTB domain containing 4	-0.794195	6.24788	-5.33838	9.6534e-05	0.00074315
52713	Ccdc59	coiled-coil domain containing 59	-0.642945	4.75301	-5.25556	0.000112467	0.000840275
171180	Syt12	synaptotagmin XII	2.49533	1.59173	5.01141	0.000177367	0.00117373
57440	Ehd3	EH-domain containing 3	1.73059	3.63244	5.07187	0.000165048	0.00111088
100504728	Gm13985	predicted gene 13985	4.25819	-0.843898	5.3552	9.35944e-05	0.000725242
54003	Nell2	NEL-like 2	2.53205	3.10194	5.09224	0.000183734	0.00120722
13010	Cst3	cystatin C	0.923784	7.41979	5.39681	9.62896e-05	0.00074167
50785	Hs6st1	heparan sulfate 6-O-sulfotransferase 1	0.728205	5.79413	5.29929	0.000103739	0.000785825
66420	Polr2e	polymerase (RNA) II (DNA directed) polypeptide E	-0.530077	5.42211	-5.28753	0.000106015	0.000799649
75723	Amotl1	angiomotin-like 1	-0.429862	7.43486	-5.34278	9.57565e-05	0.000739572
20471	Six1	sine oculis-related homeobox 1	0.958889	4.99195	5.2198	0.000120171	0.000882038
229725	Clcc1	chloride channel CLIC-like 1	0.45861	4.9352	5.22587	0.000118825	0.000874704
66691	Gapvd1	GTPase activating protein and VPS9 domains 1	-0.41467	6.92231	-5.33979	9.62839e-05	0.00074167
68021	Bphl	biphenyl hydrolase-like (serine hydrolase, breast epithelial mucin-associated antigen)	0.858608	3.89273	5.11853	0.000145097	0.00101411
24117	Wif1	Wnt inhibitory factor 1	3.85709	0.738188	5.26905	0.000109696	0.00082239
76719	Kansl1	KAT8 regulatory NSL complex subunit 1	-0.376557	6.68413	-5.33347	9.74095e-05	0.00074786
71732	Vps11	VPS11, CORVET/HOPS core subunit	-0.402649	5.98314	-5.32308	9.92902e-05	0.000759673
224111	Ubxn7	UBX domain protein 7	-0.486989	6.26595	-5.32489	9.89607e-05	0.00075772
109225	Ms4a7	membrane-spanning 4-domains, subfamily A, member 7	-2.06775	0.715285	-4.99436	0.000183151	0.00120471
18791	Plat	plasminogen activator, tissue	1.30378	6.59665	5.46491	0.00010982	0.00082239
100043755	Gm10132	ribosomal protein L23A pseudogene	-0.754888	2.83842	-5.08596	0.000154209	0.00106106
241732	Tspyl3	TSPY-like 3	0.788707	3.45854	5.05469	0.000163514	0.00110477
26568	Slc27a3	solute carrier family 27 (fatty acid transporter), member 3	0.879295	5.04669	5.24647	0.000114376	0.000849618
100303738	D030025P21Rik	RIKEN cDNA D030025P21 gene	1.78307	1.77699	4.9827	0.000187221	0.00122515
14783	Grb10	growth factor receptor bound protein 10	0.670801	10.5836	5.27057	0.000109389	0.000820735
80718	Rab27b	RAB27B, member RAS oncogene family	1.36629	3.84339	5.07504	0.000157394	0.00107828
15239	Hgs	HGF-regulated tyrosine kinase substrate	-0.453981	6.37922	-5.31719	0.000100373	0.000766465
12291	Cacna1g	calcium channel, voltage-dependent, T type, alpha 1G subunit	1.10254	4.88158	5.14801	0.000137331	0.000973741
67845	Rnf115	ring finger protein 115	-0.400823	5.54251	-5.28687	0.000106145	0.000800207
73910	Arhgap18	Rho GTPase activating protein 18	1.17362	3.71052	5.09709	0.00015103	0.00104426
100689	Spon2	spondin 2, extracellular matrix protein	2.40694	2.2066	4.96611	0.00019317	0.0012572
19777	Uri1	URI1, prefoldin-like chaperone	-0.453097	6.20753	-5.31322	0.00010111	0.000770437
246696	Slc25a28	solute carrier family 25, member 28	-0.666063	3.23499	-5.06696	0.000159796	0.00109104
235441	Usp3	ubiquitin specific peptidase 3	-0.458235	4.53633	-5.21995	0.000120137	0.000882038
83383	Tfap4	transcription factor AP4	-1.34949	2.22569	-4.99252	0.000183788	0.00120722
67255	Zfp422	zinc finger protein 422	0.541346	5.26382	5.2361	0.000116593	0.000861573
64451	Dip2a	disco interacting protein 2 homolog A	-0.470161	6.38921	-5.30424	0.000102798	0.000780364
16579	Kifap3	kinesin-associated protein 3	0.435108	6.58868	5.30281	0.000103068	0.000781161
29861	Dpf1	D4, zinc and double PHD fingers family 1	0.995467	2.82757	5.03592	0.000169379	0.00113409
74154	Unkl	unkempt family like zinc finger	-0.891257	3.18705	-5.06248	0.000161144	0.00109649
83964	Jam3	junction adhesion molecule 3	0.613743	5.66029	5.24986	0.000113659	0.000846623
56434	Tspan3	tetraspanin 3	0.773296	7.43931	5.3156	0.000100668	0.000768307
68628	Fbxw9	F-box and WD-40 domain protein 9	-0.814853	4.45141	-5.18828	0.000127414	0.000922792
226169	Pprc1	peroxisome proliferative activated receptor, gamma, coactivator-related 1	-0.671601	6.32442	-5.29499	0.000104566	0.000790541
13430	Dnm2	dynamin 2	-0.468451	7.09067	-5.30734	0.000102211	0.000777987
228413	Prrg4	proline rich Gla (G-carboxyglutamic acid) 4 (transmembrane)	-1.22659	3.67949	-5.08234	0.000155258	0.00106777
193385	Ripor2	RHO family interacting cell polarization regulator 2	-1.09584	4.44351	-5.24355	0.000125247	0.00091035
58172	Sertad2	SERTA domain containing 2	-0.549317	6.41058	-5.29489	0.000104585	0.000790541
12380	Cast	calpastatin	-0.478976	7.87076	-5.30306	0.000103022	0.000781161
207375	Fam120c	family with sequence similarity 120, member C	1.07348	4.94294	5.19456	0.000130482	0.000940688
70466	Ckap2l	cytoskeleton associated protein 2-like	1.34525	5.15321	5.15127	0.000148462	0.00103254
75617	Rps25	ribosomal protein S25	-0.989255	4.82267	-5.23583	0.000121403	0.000889704
217864	Rcor1	REST corepressor 1	-0.4353	5.77049	-5.26647	0.000110221	0.000824799
212555	Pqlc2	PQ loop repeat containing 2	-0.714734	3.70903	-5.12011	0.00014467	0.00101162
320292	Rasgef1b	RasGEF domain family, member 1B	1.25647	2.52034	4.97315	0.000190623	0.00124233
74116	Pi16	peptidase inhibitor 16	2.12863	0.314405	5.02412	0.000173179	0.00115355
14579	Gem	GTP binding protein (gene overexpressed in skeletal muscle)	1.37544	3.52823	5.06406	0.00016352	0.00110477
212483	Fam193b	family with sequence similarity 193, member B	-0.609133	5.06269	-5.21296	0.000121704	0.000891445
22034	Traf6	TNF receptor-associated factor 6	-0.49399	5.19293	-5.24846	0.000113955	0.000848269
231999	Plekha8	pleckstrin homology domain containing, family A (phosphoinositide binding specific) member 8	0.664846	4.31597	5.12948	0.000142162	0.000998017
244421	Lonrf1	LON peptidase N-terminal domain and ring finger 1	-0.646776	4.40409	-5.21909	0.000120328	0.000882741
100042008	Gm9794	predicted pseudogene 9794	-0.801172	8.90871	-5.26834	0.000109841	0.00082239
57782	Rbak	RB-associated KRAB zinc finger	0.828058	3.99973	5.06263	0.000161098	0.00109649
107771	Bmyc	brain expressed myelocytomatosis oncogene	0.808631	3.41675	5.0255	0.000172729	0.00115314
13885	Esd	esterase D/formylglutathione hydrolase	-0.617513	6.62593	-5.28506	0.000106499	0.00080245
109270	Prr5	proline rich 5 (renal)	-0.567307	3.5895	-5.07293	0.00015802	0.00108204
14773	Grk5	G protein-coupled receptor kinase 5	0.628771	4.87007	5.15499	0.000135557	0.000963509
100041120	Gm3150	guanine nucleotide binding protein (G protein), gamma 5 pseudogene	-1.11014	3.09193	-5.04036	0.000167972	0.00112734
66087	Emc3	ER membrane protein complex subunit 3	0.409523	6.66339	5.27728	0.000108041	0.000812772
320678	Iffo1	intermediate filament family orphan 1	0.824327	4.20625	5.0557	0.000163207	0.00110371
[truncated: 12,189 more rows]
