# Supplementary material for: Loss of TIP60 (KAT5) abolishes H2AZ lysine 7 acetylation and causes p53, INK4A, and ARF-independent cell cycle arrest
Source: Cell Death Dis. 2022 Jul 20;13(7):627. doi: 10.1038/s41419-022-05055-6 (PMC9296491; doi:10.1038/s41419-022-05055-6)
Supplement: Supplementary file 8 — Dataset S3 [file 41419_2022_5055_MOESM8_ESM.xlsx]

## Sheet: Read me
	Table S3. GO term BP in Tip60iKO/iKO;ERT2 MEF vs. Tip60+/+;ERT2 MEFs 3 days after tamoxifen treatment

## Sheet: KO vs. C MEFs 3 days BP
Original order	GO number	Term	Ont	N	Up	Down	Percentage up	Percentage down	P.Up	P.Down	UpGenes	DownGenes
15	GO:0043604	amide biosynthetic process	BP	614	72	252	0.12	0.41	1	2.68e-21	Aplp1,Bmp4,Cyp1b1,Dhfr,Dmd,Egfr,Fech,Gclc,Gspt2,Eif2ak1,Rida,Igf1,Igfbp5,Itga2,Eif2d,Mknk2,Nfkb1,Mrpl49,Pcsk5,Prkca,Eif2ak2,St6galnac3,St8sia2,Smpd1,Ncor2,Sox4,Stat3,Thbs1,Tyms,Xrn1,B3galt1,Cnot11,B3galt4,B4galt6,Noa1,Habp4,Mtor,Smpd3,Mrps25,Eefsec,Mrpl4,Mrpl33,Upf3a,Slc35a4,Ncbp2,Taco1,Hars2,Cars2,Sars2,Rps6kb1,2810006K23Rik,Qrsl1,Mtif2,Smpd4,Ltn1,Mrpl27,Carns1,Mrpl10,Sgms1,Eif2b1,Mtrf1,Pm20d1,D…	Akt1,Ang,Rplp0,Ass1,Atpif1,Hnrnpd,Btg2,C1qbp,Calr,Cdk4,Cpeb1,Degs1,Eef1a1,Eef2,Eef2k,Eif1a,Eif2s1,Eif3a,Eif4a1,Eif4e,Eif4ebp1,Aimp1,Erbb2,Fmr1,Fxr1,B4galnt1,Gba,Rack1,Ilf3,Impact,Eif6,Khsrp,Rpsa,Rps2,Mecp2,Ppp1r15a,Nck1,Ncl,Neurl1a,Npm1,Furin,Prkcd,Pa2g4,Ppp1ca,Ptbp1,Ptk2b,Qk,Rbm3,Rbm4,Rpl10a,Rpl18,Rpl19,Rpl21,Rpl22,Rpl26,Rpl28,Rpl29,Rpl30,Rpl32,Rpl6,Rpl7,Rpl9,Rps14,Rps15,Rps16,Rps18,Rps19,Rps24,…
17	GO:0006412	translation	BP	544	58	229	0.11	0.42	1	4.47e-21	Aplp1,Bmp4,Cyp1b1,Dhfr,Egfr,Fech,Gspt2,Eif2ak1,Rida,Igf1,Igfbp5,Itga2,Eif2d,Mknk2,Nfkb1,Mrpl49,Prkca,Eif2ak2,Ncor2,Sox4,Stat3,Thbs1,Tyms,Xrn1,Cnot11,Noa1,Habp4,Mtor,Mrps25,Eefsec,Mrpl4,Mrpl33,Upf3a,Slc35a4,Ncbp2,Taco1,Hars2,Cars2,Sars2,Rps6kb1,2810006K23Rik,Qrsl1,Mtif2,Ltn1,Mrpl27,Mrpl10,Eif2b1,Mtrf1,Dhx29,Dars,Dars2,Guf1,Paip2b,Caprin2,Kbtbd8,Tarsl2,Gfm2,Nanos1	Akt1,Ang,Rplp0,Hnrnpd,Btg2,C1qbp,Calr,Cdk4,Cpeb1,Eef1a1,Eef2,Eef2k,Eif1a,Eif2s1,Eif3a,Eif4a1,Eif4e,Eif4ebp1,Aimp1,Erbb2,Fmr1,Fxr1,Rack1,Ilf3,Impact,Eif6,Khsrp,Rpsa,Rps2,Mecp2,Ppp1r15a,Nck1,Ncl,Neurl1a,Npm1,Pa2g4,Ppp1ca,Ptbp1,Ptk2b,Qk,Rbm3,Rbm4,Rpl10a,Rpl18,Rpl19,Rpl21,Rpl22,Rpl26,Rpl28,Rpl29,Rpl30,Rpl32,Rpl6,Rpl7,Rpl9,Rps14,Rps15,Rps16,Rps18,Rps19,Rps24,Rps3a1,Rps4x,Rps5,Rps7,Rps8,Ncor1,Sars,Cyfi…
18	GO:0022613	ribonucleoprotein complex biogenesis	BP	393	21	179	0.05	0.46	1	5.06e-21	Bop1,Tfb2m,Eif2d,Noa1,Srpk3,Mbnl1,C1d,Bud23,Gtf2h5,Crnkl1,Lsm3,Tsr2,Mettl15,Mrpl10,Dicer1,Dis3l2,Dis3l,Ybey,Utp6,Gm1818,Txnl4b	Rplp0,C1qbp,Dync1h1,Eif3a,Celf2,Srsf10,Fbl,Emg1,Hsp90ab1,Hsp90aa1,Eif6,Rpsa,Rps2,Ncl,Npm1,Npm3,Pa2g4,Nup88,Ran,Rpl10a,Rpl26,Rpl6,Rpl7,Rps14,Rps15,Rps16,Rps18,Rps19,Rps24,Rps5,Rps6,Rps7,Rps8,Ruvbl2,Atxn2,Snrpd1,Snrpe,Srpk1,Utp4,Rpl13a,Zrsr2,Rpl7a,Txnl4a,Rpl3,Prmt5,Rrp9,Imp4,Exosc5,Usp39,Nop16,Gnl3,Ddx56,Zfp622,Nhp2,Ddx39b,Rps28,Eif3d,Nop58,Ftsj3,Ptbp2,Aatf,Ptges3,Rps27,Isg20,Noc2l,Wdr12,Rpl35a,Rrs…
20	GO:0042254	ribosome biogenesis	BP	266	14	134	0.05	0.5	1	9.78e-21	Bop1,Tfb2m,Noa1,C1d,Bud23,Gtf2h5,Tsr2,Mettl15,Mrpl10,Dis3l2,Dis3l,Ybey,Utp6,Gm1818	Rplp0,C1qbp,Fbl,Emg1,Eif6,Rpsa,Rps2,Ncl,Npm1,Npm3,Pa2g4,Nup88,Ran,Rpl10a,Rpl26,Rpl6,Rpl7,Rps14,Rps15,Rps16,Rps18,Rps19,Rps24,Rps5,Rps6,Rps7,Rps8,Utp4,Rpl7a,Rpl3,Rrp9,Imp4,Exosc5,Nop16,Gnl3,Ddx56,Zfp622,Nhp2,Rps28,Nop58,Ftsj3,Aatf,Rps27,Isg20,Noc2l,Wdr12,Rpl35a,Rrs1,Tsc1,Pes1,Nip7,Rsl1d1,Rpl35,Exosc1,Gtf3a,Sbds,Riok3,Riox2,Rpl11,Riok2,Rps10,Rpl14,Nop56,Utp11,Srfbp1,Nob1,Rpl38,Brix1,Mak16,Wdr55,Rps…
21	GO:0010467	gene expression	BP	4099	701	1207	0.17	0.29	1	1.29e-20	Adam10,Aebp1,Agrn,Agt,Agtr2,Ahr,Alx4,Apbb2,Xiap,Aplp1,Aqr,Arnt2,Rab27a,Atp1b1,Axin2,Nkx3-2,Bmp4,Bmp7,Bmp8b,Bmpr1a,Bop1,Brca1,Brca2,Btrc,Camk2a,Camk4,Cat,Casp12,Casp3,Casp7,Ctnnb1,Ctnnd1,Runx2,Runx1t1,Ccna2,Ccnd1,Ccnd3,Ccne1,Cd59a,Cdc45,Cdh1,Cebpd,Chrd,Clu,Cntn1,Col2a1,Col4a2,Col1a1,Coq7,Cpd,Csf1,Cux2,Cyp1b1,Dab2,Dhfr,Dlk1,Dlx5,Dmd,Trdmt1,Lefty1,Ebf2,Ebf3,Eda,Egfr,Egr3,Eng,Enpep,Epas1,Epc1,Erg,Esr…	Ace,Acvr1b,Acvrl1,Adnp,Aebp2,Aga,Ager,Akt1,Ang,Anp32a,Anxa3,Anxa4,Anxa7,Prdx6,Apex1,Apobec1,Rplp0,Rhoa,Arnt,Arntl,Atf1,Atf2,Atf3,Atf4,Hnrnpd,Axin1,Bach1,Bag1,Bak1,Phb2,Bmi1,Bmpr1b,Btg2,C1qbp,Calr,Capn1,Cask,Cast,Serpinh1,Cbx4,Cd84,Cdc37,Cdc42,Cdk2,Cdk4,Cdk7,Cdkn1a,Cdyl,Cebpz,Cebpg,Cflar,Chuk,Clk2,Clk4,Cln3,Cnbp,Plk3,Cpeb1,Cr1l,Cry1,Csnk2a2,Ctbp2,Ctsl,Ctss,Daxx,Ddit3,Dlg1,Arid3a,Atn1,Dvl1,Dvl2,Dyr…
24	GO:0043043	peptide biosynthetic process	BP	557	62	231	0.11	0.41	1	2.89e-20	Aplp1,Bmp4,Cyp1b1,Dhfr,Dmd,Egfr,Fech,Gclc,Gspt2,Eif2ak1,Rida,Igf1,Igfbp5,Itga2,Eif2d,Mknk2,Nfkb1,Mrpl49,Pcsk5,Prkca,Eif2ak2,Ncor2,Sox4,Stat3,Thbs1,Tyms,Xrn1,Cnot11,Noa1,Habp4,Mtor,Mrps25,Eefsec,Mrpl4,Mrpl33,Upf3a,Slc35a4,Ncbp2,Taco1,Hars2,Cars2,Sars2,Rps6kb1,2810006K23Rik,Qrsl1,Mtif2,Ltn1,Mrpl27,Carns1,Mrpl10,Eif2b1,Mtrf1,Dhx29,Dars,Dars2,Guf1,Paip2b,Caprin2,Kbtbd8,Tarsl2,Gfm2,Nanos1	Akt1,Ang,Rplp0,Hnrnpd,Btg2,C1qbp,Calr,Cdk4,Cpeb1,Eef1a1,Eef2,Eef2k,Eif1a,Eif2s1,Eif3a,Eif4a1,Eif4e,Eif4ebp1,Aimp1,Erbb2,Fmr1,Fxr1,Rack1,Ilf3,Impact,Eif6,Khsrp,Rpsa,Rps2,Mecp2,Ppp1r15a,Nck1,Ncl,Neurl1a,Npm1,Furin,Pa2g4,Ppp1ca,Ptbp1,Ptk2b,Qk,Rbm3,Rbm4,Rpl10a,Rpl18,Rpl19,Rpl21,Rpl22,Rpl26,Rpl28,Rpl29,Rpl30,Rpl32,Rpl6,Rpl7,Rpl9,Rps14,Rps15,Rps16,Rps18,Rps19,Rps24,Rps3a1,Rps4x,Rps5,Rps7,Rps8,Ncor1,Sar…
26	GO:0043603	cellular amide metabolic process	BP	793	122	304	0.15	0.38	0.999896	4.33e-20	Adam10,Aebp1,Aplp1,Bmp4,Clu,Cpd,Cyp1b1,Dhfr,Dmd,Egfr,Enpep,Epha4,Fech,Gdap1,Gclc,Gm2a,Gspt2,Gstm4,Gstm5,Gstt1,Gstt2,Eif2ak1,Rida,Igf1,Igfbp5,Itga2,Anpep,Eif2d,Mknk2,Mme,Mmp13,Nfkb1,Mrpl49,Pam,Pcsk2,Pcsk5,Prkca,Plpp1,Eif2ak2,Rock2,St6galnac3,St8sia2,Smpd1,Ncor2,Sorl1,Sox4,Stat3,Stat5a,Tapbp,Thbs1,Tyms,Vnn1,Bace1,Xrn1,Btd,B3galt1,Neu3,Hmgn5,Cnot11,Corin,B3galt4,Asah2,Bace2,Olfm1,Cpxm1,B4galt6,Noa1,…	Ace,Gla,Akt1,Ang,Rplp0,Ass1,Atpif1,Hnrnpd,Btg2,C1qbp,Calr,Cdk4,Tpp1,Cln3,Plk3,Cpeb1,Degs1,Dnpep,Dyrk1a,Eef1a1,Eef2,Eef2k,Eif1a,Eif2s1,Eif3a,Eif4a1,Eif4e,Eif4ebp1,Aimp1,Erbb2,Fmr1,Fxr1,Galc,B4galnt1,Gba,Rack1,Gsr,Gstp1,Gsto1,H13,Hexa,Hexb,Hspa8,Idh1,Ilf3,Impact,Eif6,Khsrp,Rpsa,Rps2,Mecp2,Mthfd2,Mthfr,Ppp1r15a,Naga,Nck1,Ncl,Neu1,Neurl1a,Npm1,Furin,Pgam1,Prkcd,Pa2g4,Ctsa,Ppp1ca,Npepps,Psen1,Ptbp1,Pt…
30	GO:0006518	peptide metabolic process	BP	685	97	266	0.14	0.39	0.999992	1.6e-18	Adam10,Aebp1,Aplp1,Bmp4,Clu,Cpd,Cyp1b1,Dhfr,Dmd,Egfr,Enpep,Epha4,Fech,Gdap1,Gclc,Gspt2,Gstm4,Gstm5,Gstt1,Gstt2,Eif2ak1,Rida,Igf1,Igfbp5,Itga2,Anpep,Eif2d,Mknk2,Mme,Mmp13,Nfkb1,Mrpl49,Pam,Pcsk2,Pcsk5,Prkca,Eif2ak2,Rock2,Ncor2,Sorl1,Sox4,Stat3,Tapbp,Thbs1,Tyms,Bace1,Xrn1,Hmgn5,Cnot11,Corin,Bace2,Olfm1,Cpxm1,Noa1,Habp4,Mtor,Mrps25,Eefsec,Mrpl4,Sppl2a,Mrpl33,Upf3a,Slc35a4,Ncbp2,Gstm7,Taco1,Mipep,Cpm,…	Ace,Akt1,Ang,Rplp0,Hnrnpd,Btg2,C1qbp,Calr,Cdk4,Tpp1,Plk3,Cpeb1,Dnpep,Dyrk1a,Eef1a1,Eef2,Eef2k,Eif1a,Eif2s1,Eif3a,Eif4a1,Eif4e,Eif4ebp1,Aimp1,Erbb2,Fmr1,Fxr1,Rack1,Gsr,Gstp1,Gsto1,H13,Hspa8,Idh1,Ilf3,Impact,Eif6,Khsrp,Rpsa,Rps2,Mecp2,Ppp1r15a,Nck1,Ncl,Neurl1a,Npm1,Furin,Pa2g4,Ctsa,Ppp1ca,Npepps,Psen1,Ptbp1,Ptk2b,Qk,Rbm3,Rbm4,Rpl10a,Rpl18,Rpl19,Rpl21,Rpl22,Rpl26,Rpl28,Rpl29,Rpl30,Rpl32,Rpl6,Rpl7,Rp…
35	GO:0044267	cellular protein metabolic process	BP	3632	686	1062	0.19	0.29	0.994195	1.74e-16	Abca1,Acta2,Adam10,Angpt1,Angpt4,Agrn,Agt,Agtr1a,Agtr2,Atg5,Xiap,Aplp1,Aplp2,Aqp1,Axin2,Bard1,Bcl2l11,Bmp4,Bmp7,Bmp8b,Bmpr1a,Bmx,Brca1,Brca2,Btrc,Ddr1,Camk2a,Camk2b,Camk2g,Camk4,Casp12,Casp3,Ctnnb1,Ctnnd1,Cbs,Ccna2,Ccnd1,Ccnd3,Ccne1,Cd59a,Cdh1,Cdkn2b,Cdkn2c,Socs3,Clu,Ackr3,Cntn1,Col3a1,Csf1,Cst3,Ctf1,Cyp1b1,Dab2,Dag1,Dclk1,Dcc,Dhfr,Dmd,Dpep1,Lefty1,Ect2,Ednra,Efna3,Efna5,Egfr,Eng,Epc1,Epha1,Epha3…	Abi1,Abl2,Ace,Acvr1b,Acvrl1,Adh5,Adnp,Adra2a,Aga,Ager,Akt1,Ang,Apaf1,Rplp0,Areg,Rhoa,Arnt,Arntl,Atf3,Atpif1,Hnrnpd,Aup1,Axin1,Bach1,Bag1,Bak1,Bax,Phb2,Bckdk,Bdkrb2,Bid,Bmi1,Bmpr1b,Bnip3,Bnip3l,Btg2,Tspo,C1qbp,Cab39,Calr,Cask,Casp9,Cast,Serpinh1,Cbx4,Cd84,Cdc25a,Cdc37,Cdc42,Cdk2,Cdk4,Cdk7,Cdkn1a,Cdyl,Cflar,Chm,Chml,Chuk,Clk2,Clk4,Cln3,Plk3,Cpeb1,Cr1l,Cry1,Csk,Csnk2a1,Csnk2a2,Csnk2b,Cstb,Ctsc,Ctsk,…
38	GO:0044237	cellular metabolic process	BP	7588	1462	2038	0.19	0.27	0.99961	4.15e-16	Abca1,Acadm,Acadvl,Ache,Aco2,Acp5,Actn3,Acta2,Ada,Adam10,Adk,Adm,Aebp1,Acan,Angpt1,Angpt4,Agrn,Agt,Agtr1a,Agtr2,Ahr,Alpl,Abcd1,Aldh3a1,Alx4,Aox1,Apbb2,Atg5,Xiap,Aplp1,Aplp2,Aqp1,Aqr,Arnt2,Arsb,Rab27a,Atp1b1,Atp6v0a1,Axin2,Nkx3-2,Bard1,Bcl2l11,Bmp4,Bmp7,Bmp8b,Bmpr1a,Bmx,Bop1,Brca1,Brca2,Btrc,Ddr1,Car8,Camk2a,Camk2b,Camk2g,Camk4,Car3,Cat,Casp12,Casp3,Ctnnb1,Ctnnd1,Runx2,Runx1t1,Cbr2,Cbs,Ccna2,Ccnd1…	Abi1,Abl2,Acadl,Acads,Ace,Acvr1b,Acvrl1,Add1,Adh7,Adh5,Adnp,Adra2a,Aebp2,Aga,Ager,Gla,Akt1,Aldoa,Aldoc,Gfer,Ang,Ank1,Anp32a,Anxa3,Anxa4,Anxa7,Prdx6,Ap2a1,Apaf1,Apex1,Apobec1,Aprt,Rplp0,Areg,Arf1,Rhoa,Arnt,Arntl,Arsa,Ass1,Atf1,Atf2,Atf3,Atf4,Atp5b,Atp5c1,Atp5g1,Atp6v1a,Atp6v1b2,Atpif1,Hnrnpd,Aup1,Axin1,Bach1,Bag1,Bak1,Bax,Phb2,Bcat1,Bcat2,Bckdk,Bcl2l1,Bdkrb2,Bid,Bmi1,Bmpr1b,Bnip3,Bnip3l,Btg2,Tspo,…
40	GO:0034660	ncRNA metabolic process	BP	416	40	174	0.1	0.42	1	6.04e-16	Bop1,Trdmt1,Tfb2m,Mybl1,Nfkb1,Cavin1,Xrn1,Mtor,C1d,Dtd1,Bud23,Gtf2h5,Elac2,Tsr2,2210016F16Rik,Ints2,Hars2,Cars2,Sars2,Ints8,Parn,Nudt16,Qrsl1,Mettl15,Ints7,Elp4,Ice2,Ints4,Elac1,Dicer1,Ell2,Dis3l2,Dis3l,Ybey,Utp6,Gm1818,Dars,Dars2,Thada,Tarsl2	Ang,Aimp1,Fbl,Emg1,Thumpd3,Hsd17b10,Hras,Eif6,Khsrp,Rpsa,Mecp2,Ncl,Ints6,Npm1,Npm3,Pa2g4,Rela,Rpl10a,Rpl26,Rpl7,Polr1b,Polr1a,Rps14,Rps15,Rps16,Rps19,Rps24,Rps6,Rps7,Rps8,Sars,Utp4,Dedd,Top1,Trp53,Vars,Wars,Farsb,Rpl7a,Cars,Rrp9,Imp4,Exosc5,Nsun2,Ddx56,Nhp2,Trmt10c,Rps28,Elp5,Nop58,Ftsj3,Mettl3,Pus1,Isg20,Wdr12,Wdr4,Rpl35a,Rrs1,Qtrt1,Pes1,Rsl1d1,Rpl35,Exosc1,Sbds,Adat2,Riok3,Trmt6,Trit1,Mettl6,Rp…
41	GO:0016072	rRNA metabolic process	BP	209	16	104	0.08	0.5	1	6.48e-16	Bop1,Tfb2m,Cavin1,Xrn1,Mtor,C1d,Bud23,Gtf2h5,Tsr2,Mettl15,Dicer1,Dis3l2,Dis3l,Ybey,Utp6,Gm1818	Ang,Fbl,Emg1,Eif6,Rpsa,Ncl,Npm1,Npm3,Pa2g4,Rpl10a,Rpl26,Rpl7,Polr1b,Polr1a,Rps14,Rps15,Rps16,Rps19,Rps24,Rps6,Rps7,Rps8,Utp4,Dedd,Top1,Trp53,Rpl7a,Rrp9,Imp4,Exosc5,Ddx56,Nhp2,Rps28,Nop58,Ftsj3,Isg20,Wdr12,Rpl35a,Rrs1,Pes1,Rsl1d1,Rpl35,Exosc1,Sbds,Riok3,Rpl11,Riok2,Rpl14,Nop56,Utp11,Srfbp1,Nob1,Mak16,Wdr55,Mphosph10,Nop53,Gar1,Tsr3,Trir,Pih1d1,Ngdn,Ebna1bp2,Gtpbp4,Mterf4,Mrto4,Rpf1,Cd3eap,Utp20,Us…
45	GO:0044271	cellular nitrogen compound biosynthetic process	BP	3610	636	1050	0.18	0.29	0.999999	1.67e-15	Acadm,Acp5,Actn3,Ada,Adk,Aebp1,Agrn,Agt,Agtr2,Ahr,Alx4,Apbb2,Aplp1,Aqp1,Arnt2,Atp6v0a1,Nkx3-2,Bmp4,Bmp7,Bmp8b,Bmpr1a,Brca1,Brca2,Btrc,Camk2a,Camk4,Cat,Ctnnb1,Runx2,Runx1t1,Ccna2,Ccnd1,Ccnd3,Ccne1,Entpd2,Cdc45,Cdh1,Cebpd,Chrd,Clu,Col4a2,Col1a1,Coq7,Cux2,Cyp1b1,Dab2,Ddc,Dhfr,Dlx5,Dmd,Lefty1,Ebf2,Ebf3,Egfr,Egr3,Eng,Epas1,Epc1,Erg,Esr2,Mecom,Bcl11a,Eya1,Eya2,Eya3,Eya4,Fadd,Fanca,Fech,Fgf1,Fgf7,Fgf9,F…	Acvr1b,Acvrl1,Adnp,Aebp2,Ager,Gla,Akt1,Aldoa,Aldoc,Gfer,Ang,Ank1,Anp32a,Anxa3,Anxa4,Apex1,Apobec1,Aprt,Rplp0,Rhoa,Arnt,Arntl,Ass1,Atf1,Atf2,Atf3,Atf4,Atp5b,Atp5c1,Atp5g1,Atpif1,Hnrnpd,Axin1,Bach1,Bag1,Phb2,Bcl2l1,Bmi1,Bmpr1b,Btg2,Tspo,C1qbp,Calr,Cap1,Cask,Cbx4,Cct2,Cct3,Cct4,Cct5,Cct6a,Cct7,Cct8,Cd84,Cdk2,Cdk4,Cdk7,Cdkn1a,Cdyl,Cebpz,Cebpg,Cflar,Chuk,Cmas,Cnbp,Plk3,Cpeb1,Cpox,Cry1,Csnk2a2,Ctbp2,Da…
50	GO:0034641	cellular nitrogen compound metabolic process	BP	4875	843	1369	0.17	0.28	1	2.77e-15	Acadm,Acp5,Actn3,Ada,Adam10,Adk,Adm,Aebp1,Agrn,Agt,Agtr2,Ahr,Alx4,Aox1,Apbb2,Aplp1,Aqp1,Aqr,Arnt2,Atp1b1,Atp6v0a1,Axin2,Nkx3-2,Bard1,Bmp4,Bmp7,Bmp8b,Bmpr1a,Bop1,Brca1,Brca2,Btrc,Camk2a,Camk4,Cat,Ctnnb1,Runx2,Runx1t1,Cbr2,Cbs,Ccna2,Ccnd1,Ccnd3,Ccne1,Ccne2,Entpd2,Cdc45,Cdh1,Cebpd,Chrd,Clu,Col4a2,Col1a1,Coq7,Cpd,Cst3,Cux2,Cyp1b1,Dab2,Ddc,Dhfr,Dlx5,Dmd,Trdmt1,Lefty1,Ebf2,Ebf3,Egfr,Egr3,Eng,Enpep,Epas…	Acadl,Ace,Acvr1b,Acvrl1,Adnp,Adra2a,Aebp2,Ager,Gla,Akt1,Aldoa,Aldoc,Gfer,Ang,Ank1,Anp32a,Anxa3,Anxa4,Prdx6,Apaf1,Apex1,Apobec1,Aprt,Rplp0,Areg,Rhoa,Arnt,Arntl,Ass1,Atf1,Atf2,Atf3,Atf4,Atp5b,Atp5c1,Atp5g1,Atp6v1a,Atp6v1b2,Atpif1,Hnrnpd,Axin1,Bach1,Bag1,Bax,Phb2,Bcl2l1,Bid,Bmi1,Bmpr1b,Btg2,Tspo,C1qbp,Cacybp,Calr,Cap1,Cask,Cbx4,Cct2,Cct3,Cct4,Cct5,Cct6a,Cct7,Cct8,Cd84,Cdc42,Cdk2,Cdk4,Cdk7,Cdkn1a,Cdy…
55	GO:0044238	primary metabolic process	BP	7435	1429	1994	0.19	0.27	0.999705	4.35e-15	Abca1,Acadm,Acadvl,Aco2,Actn3,Acta2,Ada,Adam10,Adam12,Adam19,Adk,Adm,Aebp1,Acan,Angpt1,Angpt4,Agrn,Agt,Agtr1a,Agtr2,Ahr,Abcd1,Alx4,Aox1,Apbb2,Atg5,Xiap,Aplp1,Aplp2,Aqp1,Aqr,Arnt2,Atp1b1,Atp6v0a1,Axin2,Nkx3-2,Bard1,Bcl2l11,Bmp4,Bmp7,Bmp8b,Bmpr1a,Bmx,Bop1,Brca1,Brca2,Btrc,Ddr1,Camk2a,Camk2b,Camk2g,Camk4,Capn7,Cat,Casp12,Casp3,Casp7,Ctnnb1,Ctnnd1,Runx2,Runx1t1,Cbr2,Cbs,Ccna2,Ccnd1,Ccnd3,Ccne1,Ccne2,…	Abi1,Abl2,Acadl,Acads,Ace,Acvr1b,Acvrl1,Add1,Adh7,Adh5,Adnp,Adra2a,Aebp2,Aga,Ager,Gla,Akt1,Aldoa,Aldoc,Gfer,Ang,Anp32a,Anxa3,Anxa4,Prdx6,Ap2a1,Apaf1,Apex1,Apobec1,Aprt,Rplp0,Areg,Arf1,Rhoa,Arnt,Arntl,Asah1,Ass1,Atf1,Atf2,Atf3,Atf4,Atp5b,Atp5c1,Atp5g1,Atp6v1a,Atp6v1b2,Atpif1,Hnrnpd,Aup1,Axin1,Bach1,Bag1,Bak1,Bax,Phb2,Bcat1,Bcat2,Bckdk,Bcl2l1,Bdkrb2,Bid,Bmi1,Bmpr1b,Bnip3,Bnip3l,Btg2,Tspo,C1qa,C1qbp…
59	GO:0002181	cytoplasmic translation	BP	83	2	53	0.02	0.64	1	1.73e-14	Gspt2,Eif2d	Rplp0,Cpeb1,Eef2,Eif3a,Eif4ebp1,Fmr1,Rps2,Nck1,Rbm4,Rpl10a,Rpl18,Rpl19,Rpl22,Rpl26,Rpl29,Rpl30,Rpl6,Rpl7,Rpl9,Rps3a1,Rps7,Rpl13a,Rpl27a,Rpl8,Rps3,Rps26,Rps28,Rpl36,Eif3d,Mettl3,Rpl35a,Rps23,Dph6,Rpl11,Rplp2,Rpl39,Rpl38,Rpl4,Rpl22l1,Denr,Rpl24,Zc3h15,Dph5,Mrto4,Eif4b,Rpl31,Ythdf2,Eif5,Aars,Rpl17,Rpl6l,Rpl32l,Gm10020
60	GO:0043170	macromolecule metabolic process	BP	6651	1280	1800	0.19	0.27	0.998703	2e-14	Abca1,Acadm,Ache,Acta2,Adam10,Adam12,Adam19,Adm,Aebp1,Acan,Angpt1,Angpt4,Agrn,Agt,Agtr1a,Agtr2,Ahr,Alx4,Apbb2,Atg5,Xiap,Aplp1,Aplp2,Aqp1,Aqr,Arnt2,Rab27a,Atp1b1,Axin2,Nkx3-2,Bard1,Bcl2l11,Bmp4,Bmp7,Bmp8b,Bmpr1a,Bmx,Bop1,Brca1,Brca2,Btrc,Ddr1,Camk2a,Camk2b,Camk2g,Camk4,Capn7,Cat,Casp12,Casp3,Casp7,Ctnnb1,Ctnnd1,Runx2,Runx1t1,Cbs,Ccna2,Ccnd1,Ccnd3,Ccne1,Ccne2,Cd59a,Cdc45,Cdh1,Cdkn2b,Cdkn2c,Cebpd,Ch…	Abi1,Abl2,Ace,Acvr1b,Acvrl1,Add1,Adh5,Adnp,Adra2a,Aebp2,Aga,Ager,Akt1,Gfer,Ang,Anp32a,Anxa3,Anxa4,Anxa7,Prdx6,Ap2a1,Apaf1,Apex1,Apobec1,Rplp0,Areg,Arf1,Rhoa,Arnt,Arntl,Atf1,Atf2,Atf3,Atf4,Atpif1,Hnrnpd,Aup1,Axin1,Bach1,Bag1,Bak1,Bax,Phb2,Bckdk,Bdkrb2,Bid,Bmi1,Bmpr1b,Bnip3,Bnip3l,Btg2,Tspo,C1qa,C1qbp,C2,Cab39,Cacybp,Calr,Capn1,Cask,Casp9,Cast,Serpinh1,Cbx4,Cct2,Cct3,Cct4,Cct5,Cct6a,Cct7,Cct8,Cd63,…
61	GO:0006364	rRNA processing	BP	182	12	91	0.07	0.5	1	2.94e-14	Bop1,Tfb2m,C1d,Bud23,Gtf2h5,Tsr2,Mettl15,Dis3l2,Dis3l,Ybey,Utp6,Gm1818	Fbl,Emg1,Eif6,Rpsa,Ncl,Npm1,Npm3,Pa2g4,Rpl10a,Rpl26,Rpl7,Rps14,Rps15,Rps16,Rps19,Rps24,Rps6,Rps7,Rps8,Utp4,Rpl7a,Rrp9,Imp4,Exosc5,Ddx56,Nhp2,Rps28,Nop58,Ftsj3,Isg20,Wdr12,Rpl35a,Rrs1,Pes1,Rsl1d1,Rpl35,Exosc1,Sbds,Riok3,Rpl11,Riok2,Rpl14,Nop56,Utp11,Srfbp1,Nob1,Mak16,Wdr55,Mphosph10,Gar1,Tsr3,Pih1d1,Ngdn,Ebna1bp2,Gtpbp4,Mterf4,Mrto4,Rpf1,Utp20,Usp36,Wdr43,Utp14a,Dis3,Fcf1,Nol9,Rrp7a,Nop14,Utp23,Si…
64	GO:0006807	nitrogen compound metabolic process	BP	7084	1364	1901	0.19	0.27	0.999239	6.04e-14	Abca1,Acadm,Ache,Acp5,Actn3,Acta2,Ada,Adam10,Adam12,Adam19,Adk,Adm,Aebp1,Acan,Angpt1,Angpt4,Agrn,Agt,Agtr1a,Agtr2,Ahr,Alx4,Aoc3,Aox1,Apbb2,Atg5,Xiap,Aplp1,Aplp2,Aqp1,Aqr,Arnt2,Atp1b1,Atp6v0a1,Axin2,Nkx3-2,Bard1,Bcl2l11,Bmp4,Bmp7,Bmp8b,Bmpr1a,Bmx,Bop1,Brca1,Brca2,Btrc,Ddr1,Camk2a,Camk2b,Camk2g,Camk4,Capn7,Cat,Casp12,Casp3,Casp7,Ctnnb1,Ctnnd1,Runx2,Runx1t1,Cbr2,Cbs,Ccna2,Ccnd1,Ccnd3,Ccne1,Ccne2,Ent…	Abi1,Abl2,Acadl,Ace,Acvr1b,Acvrl1,Add1,Adh5,Adnp,Adra2a,Aebp2,Aga,Ager,Gla,Akt1,Aldoa,Aldoc,Gfer,Ang,Ank1,Anp32a,Anxa3,Anxa4,Prdx6,Ap2a1,Apaf1,Apex1,Apobec1,Aprt,Rplp0,Areg,Rhoa,Arnt,Arntl,Ass1,Atf1,Atf2,Atf3,Atf4,Atp5b,Atp5c1,Atp5g1,Atp6v1a,Atp6v1b2,Atpif1,Hnrnpd,Aup1,Axin1,Bach1,Bag1,Bak1,Bax,Phb2,Bcat1,Bcat2,Bckdk,Bcl2l1,Bdkrb2,Bid,Bmi1,Bmpr1b,Bnip3,Bnip3l,Btg2,Tspo,C1qa,C1qbp,C2,Cab39,Cacybp,…
66	GO:0009058	biosynthetic process	BP	4481	822	1260	0.18	0.28	0.999971	7e-14	Abca1,Acadm,Acadvl,Ache,Acp5,Actn3,Ada,Adk,Aebp1,Acan,Angpt1,Agrn,Agt,Agtr1a,Agtr2,Ahr,Alx4,Apbb2,Atg5,Aplp1,Aqp1,Arnt2,Rab27a,Atp6v0a1,Nkx3-2,Bmp4,Bmp7,Bmp8b,Bmpr1a,Brca1,Brca2,Btrc,Camk2a,Camk4,Cat,Ctnnb1,Runx2,Runx1t1,Cbs,Ccna2,Ccnd1,Ccnd3,Ccne1,Ccne2,Entpd2,Cdc45,Cdh1,Cebpd,Chrd,Clu,Col4a2,Col5a1,Col1a1,Coq7,Cst3,Cux2,Cyp1b1,Cyp7b1,Dab2,Ddc,Dhfr,Dio2,Dlx5,Dmd,Lefty1,Ebf2,Ebf3,Edn2,Egfr,Egr3,E…	Acadl,Acvr1b,Acvrl1,Adnp,Adra2a,Aebp2,Ager,Gla,Akt1,Aldoa,Aldoc,Gfer,Ang,Ank1,Anp32a,Anxa3,Anxa4,Ap2a1,Apex1,Apobec1,Aprt,Rplp0,Areg,Rhoa,Arnt,Arntl,Ass1,Atf1,Atf2,Atf3,Atf4,Atp5b,Atp5c1,Atp5g1,Atpif1,Hnrnpd,Axin1,Bach1,Bag1,Phb2,Bcat1,Bcat2,Bcl2l1,Bmi1,Bmpr1b,Btg2,Tspo,C1qbp,Cacybp,Calr,Cap1,Cask,Serpinh1,Cbx4,Cct2,Cct3,Cct4,Cct5,Cct6a,Cct7,Cct8,Cd84,Cdc42,Cdk2,Cdk4,Cdk7,Cdkn1a,Cdyl,Cebpz,Cebpg,…
67	GO:0071704	organic substance metabolic process	BP	7716	1499	2050	0.19	0.27	0.998161	1.29e-13	Abca1,Acadm,Acadvl,Ache,Aco2,Actn3,Acta2,Ada,Adam10,Adam12,Adam19,Adk,Adm,Aebp1,Acan,Angpt1,Angpt4,Agrn,Agt,Agtr1a,Agtr2,Ahr,Abcd1,Aldh3a1,Alx4,Aoc3,Aox1,Apbb2,Atg5,Xiap,Aplp1,Aplp2,Aqp1,Aqr,Arnt2,Rab27a,Atp1b1,Atp6v0a1,Axin2,Nkx3-2,Bard1,Bcl2l11,Bmp4,Bmp7,Bmp8b,Bmpr1a,Bmx,Bop1,Brca1,Brca2,Btrc,Ddr1,Camk2a,Camk2b,Camk2g,Camk4,Capn7,Cat,Casp12,Casp3,Casp7,Ctnnb1,Ctnnd1,Runx2,Runx1t1,Cbr2,Cbs,Ccna2…	Abi1,Abl2,Acadl,Acads,Ace,Acvr1b,Acvrl1,Add1,Adh7,Adh5,Adnp,Adra2a,Aebp2,Aga,Ager,Gla,Akt1,Aldoa,Aldoc,Gfer,Ang,Ank1,Anp32a,Anxa3,Anxa4,Anxa7,Prdx6,Ap2a1,Apaf1,Apex1,Apobec1,Aprt,Rplp0,Areg,Arf1,Rhoa,Arnt,Arntl,Asah1,Ass1,Atf1,Atf2,Atf3,Atf4,Atp5b,Atp5c1,Atp5g1,Atp6v1a,Atp6v1b2,Atpif1,Hnrnpd,Aup1,Axin1,Bach1,Bag1,Bak1,Bax,Phb2,Bcat1,Bcat2,Bckdk,Bcl2l1,Bdkrb2,Bid,Bmi1,Bmpr1b,Bnip3,Bnip3l,Btg2,Tspo…
68	GO:1901576	organic substance biosynthetic process	BP	4418	809	1242	0.18	0.28	0.999974	1.37e-13	Abca1,Acadm,Acadvl,Ache,Actn3,Ada,Adk,Aebp1,Acan,Angpt1,Agrn,Agt,Agtr1a,Agtr2,Ahr,Alx4,Apbb2,Atg5,Aplp1,Aqp1,Arnt2,Atp6v0a1,Nkx3-2,Bmp4,Bmp7,Bmp8b,Bmpr1a,Brca1,Brca2,Btrc,Camk2a,Camk4,Cat,Ctnnb1,Runx2,Runx1t1,Cbs,Ccna2,Ccnd1,Ccnd3,Ccne1,Ccne2,Entpd2,Cdc45,Cdh1,Cebpd,Chrd,Clu,Col4a2,Col5a1,Col1a1,Coq7,Cst3,Cux2,Cyp1b1,Cyp7b1,Dab2,Ddc,Dhfr,Dlx5,Dmd,Lefty1,Ebf2,Ebf3,Edn2,Egfr,Egr3,Eng,Epas1,Epc1,Eph…	Acadl,Acvr1b,Acvrl1,Adnp,Adra2a,Aebp2,Ager,Akt1,Aldoa,Aldoc,Gfer,Ang,Ank1,Anp32a,Anxa3,Anxa4,Ap2a1,Apex1,Apobec1,Aprt,Rplp0,Areg,Rhoa,Arnt,Arntl,Ass1,Atf1,Atf2,Atf3,Atf4,Atp5b,Atp5c1,Atp5g1,Atpif1,Hnrnpd,Axin1,Bach1,Bag1,Phb2,Bcat1,Bcat2,Bcl2l1,Bmi1,Bmpr1b,Btg2,Tspo,C1qbp,Cacybp,Calr,Cap1,Cask,Cbx4,Cct2,Cct3,Cct4,Cct5,Cct6a,Cct7,Cct8,Cd84,Cdc42,Cdk2,Cdk4,Cdk7,Cdkn1a,Cdyl,Cebpz,Cebpg,Cflar,Cftr,Ch…
69	GO:0044260	cellular macromolecule metabolic process	BP	5879	1137	1605	0.19	0.27	0.993153	1.41e-13	Abca1,Acadm,Ache,Acta2,Adam10,Adm,Aebp1,Acan,Angpt1,Angpt4,Agrn,Agt,Agtr1a,Agtr2,Ahr,Alx4,Apbb2,Atg5,Xiap,Aplp1,Aplp2,Aqp1,Arnt2,Axin2,Nkx3-2,Bard1,Bcl2l11,Bmp4,Bmp7,Bmp8b,Bmpr1a,Bmx,Brca1,Brca2,Btrc,Ddr1,Camk2a,Camk2b,Camk2g,Camk4,Cat,Casp12,Casp3,Ctnnb1,Ctnnd1,Runx2,Runx1t1,Cbs,Ccna2,Ccnd1,Ccnd3,Ccne1,Ccne2,Cd59a,Cdc45,Cdh1,Cdkn2b,Cdkn2c,Cebpd,Chrd,Socs3,Clu,Ackr3,Cntn1,Col11a1,Col2a1,Col3a1,Co…	Abi1,Abl2,Ace,Acvr1b,Acvrl1,Add1,Adh5,Adnp,Adra2a,Aebp2,Aga,Ager,Akt1,Gfer,Ang,Anp32a,Anxa3,Anxa4,Apaf1,Apex1,Apobec1,Rplp0,Areg,Arf1,Rhoa,Arnt,Arntl,Atf1,Atf2,Atf3,Atf4,Atpif1,Hnrnpd,Aup1,Axin1,Bach1,Bag1,Bak1,Bax,Phb2,Bckdk,Bdkrb2,Bid,Bmi1,Bmpr1b,Bnip3,Bnip3l,Btg2,Tspo,C1qbp,Cab39,Cacybp,Calr,Capn1,Cask,Casp9,Cast,Serpinh1,Cbx4,Cct2,Cct3,Cct4,Cct5,Cct6a,Cct7,Cct8,Cd63,Cd84,Cdc25a,Cdc37,Cdc42,Cd…
70	GO:0019538	protein metabolic process	BP	4016	797	1139	0.2	0.28	0.817304	2.15e-13	Abca1,Acta2,Adam10,Adam12,Adam19,Aebp1,Acan,Angpt1,Angpt4,Agrn,Agt,Agtr1a,Agtr2,Atg5,Xiap,Aplp1,Aplp2,Aqp1,Axin2,Bard1,Bcl2l11,Bmp4,Bmp7,Bmp8b,Bmpr1a,Bmx,Brca1,Brca2,Btrc,Ddr1,Camk2a,Camk2b,Camk2g,Camk4,Capn7,Cat,Casp12,Casp3,Casp7,Ctnnb1,Ctnnd1,Cbs,Ccna2,Ccnd1,Ccnd3,Ccne1,Cd59a,Cdh1,Cdkn2b,Cdkn2c,Socs3,Clca3a1,Clu,Ackr3,Cntn1,Col11a1,Col2a1,Col3a1,Cpd,Csf1,Cst3,Ctf1,Cyp1b1,Dab2,Dag1,Dclk1,Dcc,Dh…	Abi1,Abl2,Ace,Acvr1b,Acvrl1,Add1,Adh5,Adnp,Adra2a,Aga,Ager,Akt1,Ang,Apaf1,Apobec1,Rplp0,Areg,Rhoa,Arnt,Arntl,Atf3,Atpif1,Hnrnpd,Aup1,Axin1,Bach1,Bag1,Bak1,Bax,Phb2,Bckdk,Bdkrb2,Bid,Bmi1,Bmpr1b,Bnip3,Bnip3l,Btg2,Tspo,C1qa,C1qbp,C2,Cab39,Calr,Capn1,Cask,Casp9,Cast,Serpinh1,Cbx4,Cd84,Cdc25a,Cdc37,Cdc42,Cdk2,Cdk4,Cdk7,Cdkn1a,Cdyl,Cebpg,Cflar,Chm,Chml,Chuk,Clk2,Clk4,Tpp1,Cln3,Plk3,Cpeb1,Cr1l,Cry1,Csk,…
71	GO:0042273	ribosomal large subunit biogenesis	BP	68	1	45	0.01	0.66	1	2.45e-13	Bop1	Eif6,Npm1,Rpl10a,Rpl26,Rpl6,Rpl7,Rpl7a,Rpl3,Nop16,Zfp622,Nhp2,Ftsj3,Noc2l,Wdr12,Rpl35a,Rrs1,Pes1,Nip7,Rsl1d1,Rpl35,Gtf3a,Rpl11,Rpl14,Rpl38,Brix1,Mak16,Wdr55,Nop53,Pak1ip1,Rpl24,Ebna1bp2,Gtpbp4,Mrto4,Rpf1,Nol9,Mdn1,Wdr74,Nop2,Rpl10,Aamp,Sdad1,Ppan,Rpl23a,Rpl12,Rpl6l
74	GO:0044249	cellular biosynthetic process	BP	4356	796	1221	0.18	0.28	0.999978	7.11e-13	Abca1,Acadm,Acadvl,Acp5,Actn3,Ada,Adk,Aebp1,Acan,Angpt1,Agrn,Agt,Agtr1a,Agtr2,Ahr,Alx4,Apbb2,Atg5,Aplp1,Aqp1,Arnt2,Atp6v0a1,Nkx3-2,Bmp4,Bmp7,Bmp8b,Bmpr1a,Brca1,Brca2,Btrc,Camk2a,Camk4,Cat,Ctnnb1,Runx2,Runx1t1,Cbs,Ccna2,Ccnd1,Ccnd3,Ccne1,Ccne2,Entpd2,Cdc45,Cdh1,Cebpd,Chrd,Clu,Col4a2,Col1a1,Coq7,Cst3,Cux2,Cyp1b1,Cyp7b1,Dab2,Ddc,Dhfr,Dlx5,Dmd,Lefty1,Ebf2,Ebf3,Edn2,Egfr,Egr3,Eng,Epas1,Epc1,Erg,Esr2,M…	Acadl,Acvr1b,Acvrl1,Adnp,Adra2a,Aebp2,Ager,Gla,Akt1,Aldoa,Aldoc,Gfer,Ang,Ank1,Anp32a,Anxa3,Anxa4,Ap2a1,Apex1,Apobec1,Aprt,Rplp0,Areg,Rhoa,Arnt,Arntl,Ass1,Atf1,Atf2,Atf3,Atf4,Atp5b,Atp5c1,Atp5g1,Atpif1,Hnrnpd,Axin1,Bach1,Bag1,Phb2,Bcat1,Bcat2,Bcl2l1,Bmi1,Bmpr1b,Btg2,Tspo,C1qbp,Cacybp,Calr,Cap1,Cask,Cbx4,Cct2,Cct3,Cct4,Cct5,Cct6a,Cct7,Cct8,Cd84,Cdc42,Cdk2,Cdk4,Cdk7,Cdkn1a,Cdyl,Cebpz,Cebpg,Cflar,Chk…
78	GO:0034470	ncRNA processing	BP	320	23	134	0.07	0.42	1	1.29e-12	Bop1,Trdmt1,Tfb2m,C1d,Bud23,Gtf2h5,Elac2,Tsr2,2210016F16Rik,Ints2,Ints8,Mettl15,Ints7,Elp4,Ints4,Elac1,Dicer1,Dis3l2,Dis3l,Ybey,Utp6,Gm1818,Thada	Fbl,Emg1,Thumpd3,Hsd17b10,Eif6,Rpsa,Mecp2,Ncl,Ints6,Npm1,Npm3,Pa2g4,Rpl10a,Rpl26,Rpl7,Rps14,Rps15,Rps16,Rps19,Rps24,Rps6,Rps7,Rps8,Utp4,Rpl7a,Rrp9,Imp4,Exosc5,Nsun2,Ddx56,Nhp2,Trmt10c,Rps28,Elp5,Nop58,Ftsj3,Mettl3,Pus1,Isg20,Wdr12,Wdr4,Rpl35a,Rrs1,Qtrt1,Pes1,Rsl1d1,Rpl35,Exosc1,Sbds,Adat2,Riok3,Trmt6,Trit1,Mettl6,Rpl11,Riok2,Rpp14,Rpl14,Nop56,Utp11,Srfbp1,Nob1,Rpp21,Mak16,Wdr55,Mphosph10,Rtraf,Ga…
81	GO:0008152	metabolic process	BP	8110	1594	2135	0.2	0.26	0.98909	1.64e-12	Abca1,Acadm,Acadvl,Ache,Aco2,Acp5,Actn3,Acta2,Ada,Adam10,Adam12,Adam19,Adk,Adm,Aebp1,Acan,Angpt1,Angpt4,Agrn,Agt,Agtr1a,Agtr2,Ahr,Alpl,Abcd1,Aldh2,Aldh3a1,Alx4,Aoc3,Aox1,Apbb2,Atg5,Xiap,Aplp1,Aplp2,Aqp1,Aqr,Arnt2,Arsb,Rab27a,Atp1b1,Atp6v0a1,Axin2,Nkx3-2,Bard1,Bcl2l11,Bmp4,Bmp7,Bmp8b,Bmpr1a,Bmx,Bop1,Brca1,Brca2,Btrc,Ddr1,Car8,Camk2a,Camk2b,Camk2g,Camk4,Capn7,Car3,Cat,Casp12,Casp3,Casp7,Ctnnb1,Ctnn…	Abi1,Abl2,Acadl,Acads,Ace,Acvr1b,Acvrl1,Add1,Adh7,Adh5,Adnp,Adra2a,Aebp2,Aga,Ager,Gla,Akt1,Aldoa,Aldoc,Gfer,Ang,Ank1,Anp32a,Anxa3,Anxa4,Anxa7,Prdx6,Ap2a1,Apaf1,Apex1,Apobec1,Aprt,Rplp0,Areg,Arf1,Rhoa,Arnt,Arntl,Arsa,Asah1,Ass1,Atf1,Atf2,Atf3,Atf4,Atp5b,Atp5c1,Atp5g1,Atp6v1a,Atp6v1b2,Atpif1,Hnrnpd,Aup1,Axin1,Bach1,Bag1,Bak1,Bax,Phb2,Bcat1,Bcat2,Bckdk,Bcl2l1,Bdkrb2,Bid,Bmi1,Bmpr1b,Bnip3,Bnip3l,Btg2…
82	GO:0006396	RNA processing	BP	768	71	269	0.09	0.35	1	2.32e-12	Aplp1,Aqr,Bmp4,Bop1,Trdmt1,Egfr,Tfb2m,Zfp638,Pik3r1,Prkaca,Plcb1,Zc3h7b,Ncor2,Ctr9,Xrn1,Mapkbp1,Larp7,Tfip11,Spen,Srpk3,Habp4,Mbnl1,C1d,Bud23,Gtf2h5,Aggf1,Pspc1,Crnkl1,Rnpc3,Gpatch1,Lsm3,Ncbp2,Elac2,Dhx16,Tsr2,2210016F16Rik,Ints2,Rnf219,Ints8,Ttf2,Mettl15,Ints7,Elp4,Cstf2t,Cpsf1,Ints4,Sf3b3,Csdc2,Adarb1,Elac1,Brdt,Mbnl3,Dicer1,Dis3l2,Dis3l,Ybey,Utp6,Dhx8,Gm1818,Nrde2,Dhx29,Wdhd1,Ccar2,Cstf3,Ahcyl…	Prdx6,Apobec1,C1qbp,Clk2,Clk4,Cpeb1,Dyrk1a,Celf2,Srsf10,Fbl,Fmr1,Emg1,Thumpd3,Hsd17b10,Hnrnpc,Hnrnpa1,Hspa8,Eif6,Khsrp,Rpsa,Lgals3,Mecp2,Ncl,Ints6,Npm1,Npm3,Pabpc1,Papola,Pa2g4,Pnn,Ptbp1,Qk,Rbbp6,Rbm3,Rbm4,Rbpms,Rpl10a,Rpl26,Rpl7,Rps14,Rps15,Rps16,Rps19,Rps24,Rps6,Rps7,Rps8,Ncor1,Srsf5,Snrpd1,Snrpe,Srpk1,Supt5,Tbrg4,Tep1,Utp4,Tgfb1,Zrsr2,Wbp4,Sf1,Zpr1,Zfp64,Pcbp1,Xrn2,Map2k1,Map2k2,Rpl7a,Txnl4a,R…
85	GO:0042274	ribosomal small subunit biogenesis	BP	72	2	45	0.03	0.63	0.999999	4.96e-12	Tsr2,Utp6	Emg1,Rpsa,Rps2,Npm1,Rps14,Rps15,Rps16,Rps19,Rps24,Rps5,Rps6,Rps7,Rps8,Utp4,Rps28,Rps27,Rrs1,Riok3,Riok2,Rps10,Utp11,Srfbp1,Nob1,Rpl38,Rps27l,Mphosph10,Tsr3,Ngdn,Utp20,Utp14a,Fcf1,Rrp7a,Nop14,Rps25,Utp23,Nat10,Tsr1,Pwp2,Diexf,Kri1,Utp18,Heatr1,Dcaf13,Wdr3,Ltv1
86	GO:1901564	organonitrogen compound metabolic process	BP	4663	933	1291	0.2	0.28	0.74741	5.55e-12	Abca1,Acadm,Actn3,Acta2,Ada,Adam10,Adam12,Adam19,Adk,Adm,Aebp1,Acan,Angpt1,Angpt4,Agrn,Agt,Agtr1a,Agtr2,Aoc3,Aox1,Atg5,Xiap,Aplp1,Aplp2,Aqp1,Atp1b1,Atp6v0a1,Axin2,Bard1,Bcl2l11,Bmp4,Bmp7,Bmp8b,Bmpr1a,Bmx,Brca1,Brca2,Btrc,Ddr1,Camk2a,Camk2b,Camk2g,Camk4,Capn7,Cat,Casp12,Casp3,Casp7,Ctnnb1,Ctnnd1,Cbr2,Cbs,Ccna2,Ccnd1,Ccnd3,Ccne1,Cd59a,Cdh1,Cdkn2b,Cdkn2c,Cdo1,Socs3,Clca3a1,Clu,Ackr3,Cntn1,Col11a1,Co…	Abi1,Abl2,Acadl,Ace,Acvr1b,Acvrl1,Add1,Adh5,Adnp,Adra2a,Aga,Ager,Gla,Akt1,Aldoa,Aldoc,Ang,Ank1,Ap2a1,Apaf1,Apobec1,Aprt,Rplp0,Areg,Rhoa,Arnt,Arntl,Ass1,Atf3,Atp5b,Atp5c1,Atp5g1,Atp6v1a,Atp6v1b2,Atpif1,Hnrnpd,Aup1,Axin1,Bach1,Bag1,Bak1,Bax,Phb2,Bcat1,Bcat2,Bckdk,Bcl2l1,Bdkrb2,Bid,Bmi1,Bmpr1b,Bnip3,Bnip3l,Btg2,Tspo,C1qa,C1qbp,C2,Cab39,Calr,Cap1,Capn1,Cask,Casp9,Cast,Serpinh1,Cbx4,Cd84,Cdc25a,Cdc37,…
89	GO:0009059	macromolecule biosynthetic process	BP	3718	693	1052	0.19	0.28	0.998684	7.04e-12	Abca1,Acadm,Ache,Aebp1,Acan,Angpt1,Agrn,Agt,Agtr2,Ahr,Alx4,Apbb2,Atg5,Aplp1,Arnt2,Nkx3-2,Bmp4,Bmp7,Bmp8b,Bmpr1a,Brca1,Brca2,Btrc,Camk2a,Camk4,Cat,Ctnnb1,Runx2,Runx1t1,Ccna2,Ccnd1,Ccnd3,Ccne1,Ccne2,Cdc45,Cdh1,Cebpd,Chrd,Clu,Col4a2,Col5a1,Col1a1,Coq7,Cst3,Cux2,Cyp1b1,Dab2,Dhfr,Dlx5,Dmd,Lefty1,Ebf2,Ebf3,Egfr,Egr3,Eng,Epas1,Epc1,Erg,Esr2,Mecom,Bcl11a,Ext1,Ext2,Eya1,Eya2,Eya3,Eya4,Fadd,Fanca,Fech,Fen1…	Acvr1b,Acvrl1,Adnp,Adra2a,Aebp2,Ager,Akt1,Gfer,Ang,Anp32a,Anxa3,Anxa4,Ap2a1,Apex1,Apobec1,Rplp0,Areg,Rhoa,Arnt,Arntl,Atf1,Atf2,Atf3,Atf4,Hnrnpd,Axin1,Bach1,Bag1,Phb2,Bmi1,Bmpr1b,Btg2,C1qbp,Cacybp,Calr,Cask,Cbx4,Cct2,Cct3,Cct4,Cct5,Cct6a,Cct7,Cct8,Cd84,Cdc42,Cdk2,Cdk4,Cdk7,Cdkn1a,Cdyl,Cebpz,Cebpg,Cflar,Chuk,Cnbp,Plk3,Cpeb1,Cry1,Csnk2a2,Ctbp2,Daxx,Ddit3,Dlg1,Dpagt1,Dpm2,Arid3a,Atn1,Dvl1,Dvl2,E2f3,E…
93	GO:0034645	cellular macromolecule biosynthetic process	BP	3653	677	1034	0.19	0.28	0.999213	1.1e-11	Abca1,Acadm,Aebp1,Acan,Agrn,Agt,Agtr2,Ahr,Alx4,Apbb2,Atg5,Aplp1,Arnt2,Nkx3-2,Bmp4,Bmp7,Bmp8b,Bmpr1a,Brca1,Brca2,Btrc,Camk2a,Camk4,Cat,Ctnnb1,Runx2,Runx1t1,Ccna2,Ccnd1,Ccnd3,Ccne1,Ccne2,Cdc45,Cdh1,Cebpd,Chrd,Clu,Col4a2,Col1a1,Coq7,Cst3,Cux2,Cyp1b1,Dab2,Dhfr,Dlx5,Dmd,Lefty1,Ebf2,Ebf3,Egfr,Egr3,Eng,Epas1,Epc1,Erg,Esr2,Mecom,Bcl11a,Ext1,Ext2,Eya1,Eya2,Eya3,Eya4,Fadd,Fanca,Fech,Fen1,Fgf1,Fgf7,Fgf9,Fgf…	Acvr1b,Acvrl1,Adnp,Adra2a,Aebp2,Ager,Akt1,Gfer,Ang,Anp32a,Anxa3,Anxa4,Apex1,Apobec1,Rplp0,Areg,Rhoa,Arnt,Arntl,Atf1,Atf2,Atf3,Atf4,Hnrnpd,Axin1,Bach1,Bag1,Phb2,Bmi1,Bmpr1b,Btg2,C1qbp,Cacybp,Calr,Cask,Cbx4,Cct2,Cct3,Cct4,Cct5,Cct6a,Cct7,Cct8,Cd84,Cdc42,Cdk2,Cdk4,Cdk7,Cdkn1a,Cdyl,Cebpz,Cebpg,Cflar,Chuk,Cnbp,Plk3,Cpeb1,Cry1,Csnk2a2,Ctbp2,Daxx,Ddit3,Dlg1,Dpagt1,Dpm2,Arid3a,Atn1,Dvl1,Dvl2,E2f3,E4f1,Ee…
94	GO:1901566	organonitrogen compound biosynthetic process	BP	1301	228	416	0.18	0.32	0.996569	1.14e-11	Abca1,Acadm,Actn3,Ada,Adk,Acan,Angpt1,Agtr1a,Agtr2,Atg5,Aplp1,Aqp1,Atp6v0a1,Bmp4,Ctnnb1,Cbs,Ccnd3,Cyp1b1,Ddc,Dhfr,Dmd,Egfr,Epas1,Ext1,Ext2,Fech,Fgf7,Galnt1,Galnt4,Nipsnap2,Gcnt1,Gcnt2,Gclc,Glul,Gls,Gng7,Gpaa1,Pigq,Gspt2,Has1,Has2,Hif1a,Eif2ak1,Rida,Igf1,Igfbp5,Il18,Itga2,Itm2a,Eif2d,Mknk2,Mttp,Nfkb1,Nfs1,Mrpl49,Nppb,Npr3,Oaz1,Oaz2,Ogdh,Pcsk5,Prkca,Plcb1,Ppargc1a,Eif2ak2,Pthlh,Pts,Rfng,St6galnac3,…	Adnp,Akt1,Aldoa,Aldoc,Ang,Ank1,Ap2a1,Apobec1,Aprt,Rplp0,Ass1,Atp5b,Atp5c1,Atp5g1,Atpif1,Hnrnpd,Bcat1,Bcat2,Bcl2l1,Btg2,C1qbp,Calr,Cap1,Cdk4,Chkb,Chka,Cpeb1,Cpox,Degs1,Dpagt1,Dpm2,Eef1a1,Eef2,Eef2k,Eif1a,Eif2s1,Eif3a,Eif4a1,Eif4e,Eif4ebp1,Aimp1,Eno2,Erbb2,Fabp3,Fmr1,Fxr1,B4galnt1,B4galnt2,Galnt3,Gba,Gfpt1,Galk1,Rack1,Got1,Gpi1,Hexa,Hk1,Hk2,Prmt1,Ilf3,Impact,Insr,Eif6,Stt3a,Khk,Khsrp,Klf4,Rpsa,Ldb1…
96	GO:0016070	RNA metabolic process	BP	3466	576	985	0.17	0.28	1	1.64e-11	Aebp1,Agrn,Agt,Agtr2,Ahr,Alx4,Apbb2,Aplp1,Aqr,Arnt2,Axin2,Nkx3-2,Bmp4,Bmp7,Bmp8b,Bmpr1a,Bop1,Brca1,Brca2,Btrc,Camk2a,Camk4,Cat,Ctnnb1,Runx2,Runx1t1,Ccna2,Ccnd1,Ccnd3,Ccne1,Cdc45,Cdh1,Cebpd,Chrd,Clu,Col4a2,Col1a1,Coq7,Cux2,Cyp1b1,Dab2,Dlx5,Dmd,Trdmt1,Lefty1,Ebf2,Ebf3,Egfr,Egr3,Eng,Epas1,Epc1,Erg,Esr2,Mecom,Bcl11a,Eya1,Eya2,Eya3,Eya4,Fadd,Fanca,Fen1,Fgf1,Fgf7,Fgf9,Fgfr2,Fhit,Foxc2,Foxm1,Fosl2,Fst,F…	Acvr1b,Acvrl1,Adnp,Aebp2,Ager,Akt1,Ang,Anp32a,Anxa3,Anxa4,Prdx6,Apex1,Apobec1,Rhoa,Arnt,Arntl,Atf1,Atf2,Atf3,Atf4,Hnrnpd,Axin1,Bach1,Bag1,Phb2,Bmi1,Bmpr1b,Btg2,C1qbp,Calr,Cask,Cbx4,Cd84,Cdk2,Cdk7,Cdyl,Cebpz,Cebpg,Cflar,Chuk,Clk2,Clk4,Cnbp,Plk3,Cpeb1,Cry1,Csnk2a2,Ctbp2,Daxx,Ddit3,Dlg1,Arid3a,Atn1,Dvl1,Dvl2,Dyrk1a,E2f3,E4f1,Eif4a1,Elf1,Elk1,Elk3,Aimp1,Emx2,Erbb2,Erf,Celf2,F2rl1,Faf1,Srsf10,Fbl,Fcgr…
106	GO:0046907	intracellular transport	BP	1294	220	410	0.17	0.32	0.999325	6.68e-11	Abca1,Adam10,Angpt1,Agt,Agtr2,Ankfy1,Ap1b1,Rab27a,Bard1,Bcap29,Bmp4,Brca1,Camk4,Ctnnb1,Dab2,Dag1,Dync1i1,Ect2,Stom,Fgf9,Fgfr2,Fzd5,Gas1,Gas6,Gata2,Bloc1s1,Gdap1,Gli3,Foxf1,Hif1a,Igf1,Il13ra2,Kif5c,Kit,Kpna4,Fyco1,Myo6,Ppp1r12a,Nedd4,Nfkbia,Nefl,Nefm,Nr4a3,Nsf,Ntn1,Oaz1,Oaz2,Pex7,Pik3r1,Prkaca,Prkcz,Ptpn1,Ptpn14,Rab12,Rasgrp1,Rtn2,Atxn1,Scp2,Exoc4,Six2,Sorl1,Sort1,Sox4,Stat3,Stxbp4,Syt1,Tap1,Tcf7l…	Akt1,Ank1,Anp32a,Ap1g2,Ap2a1,Ap3d1,Ap4m1,Arf1,Arntl,Atp2a2,Atpif1,Aup1,Axin1,Phb2,Bcl2l1,Bid,Bnip3l,Hyou1,Calr,Cd63,Cd84,Cdc42,Cdkn1a,Chm,Chml,Cln3,Clta,Plk3,Dpysl2,Csnk2a2,Ctsk,Dscr3,Dync1h1,Dnm1,Dnm2,Dst,Ei24,Emd,Emp2,Dmtn,Stx2,Eps15,Erbb2,Ptk2,Srsf10,Fcer1g,Fcgr2b,Fer,Fmr1,Fxr1,Fyn,Gab2,Kat2a,Gdi1,Lrp2,H13,Hgs,Hmox1,Hspa8,Hspd1,Hsp90ab1,Hsp90aa1,Hspa9,Kpnb1,Itgam,Itgb1bp1,Eif6,Mdfic,Kif16b,Kif…
112	GO:0051649	establishment of localization in cell	BP	1554	285	480	0.18	0.31	0.982468	8.84e-11	Abca1,Asic1,Adam10,Angpt1,Agt,Agtr2,Ankfy1,Ap1b1,Atg5,Rab27a,Bard1,Bcap29,Bmp4,Brca1,Brca2,Cacna1g,Camk2a,Camk4,Ctnnb1,Dab2,Dag1,Ddc,Dmd,Dync1i1,Ect2,Ednra,Efna5,Stom,Eya1,Fgf9,Fgfr2,Fzd5,Gas1,Gas6,Gata2,Bloc1s1,Gdap1,Gem,Gli3,Gpld1,Gpm6b,Gpr27,Foxf1,Hif1a,Cxcl10,Igf1,Il13ra2,Itpr1,Kcnc3,Kif5c,Kit,Kpna4,Mad1l1,Mef2c,Fyco1,Myo6,Ppp1r12a,Nedd4,Nfkbia,Nefl,Nefm,Nr4a3,Nrxn1,Nsf,Ntn1,Ntrk2,Oaz1,Oaz2,P…	Adra2a,Akt1,Ank1,Anp32a,Ap1g2,Ap2a1,Ap3d1,Ap4m1,Arf1,Arntl,Atp2a2,Atpif1,Aup1,Axin1,Bak1,Bax,Phb2,Bcl2l1,Bid,Bnip3l,Hyou1,Cacnb3,Calr,Canx,Cd63,Cd84,Cdc42,Cdkn1a,Cenpc1,Cftr,Chm,Chml,Clcn3,Cln3,Clta,Plk3,Dpysl2,Csnk2a2,Ctsk,Cyba,Dscr3,Ddit3,Dlg1,Dync1h1,Dnm1,Dnm2,Dst,Dvl1,Ei24,Emd,Emp2,Dmtn,Stx2,Eps15,Erbb2,Ptk2,Srsf10,Fcer1g,Fcgr2b,Fer,Fkbp1a,Fkbp1b,Fmr1,Fxr1,Fyn,Gab2,Kat2a,Gdi1,Slc6a9,Lrp2,Grn,…
116	GO:0051641	cellular localization	BP	2108	392	627	0.19	0.3	0.985265	1.14e-10	Abca1,Asic1,Adam10,Angpt1,Agrn,Agt,Agtr2,Ankfy1,Ap1b1,Atg5,Rab27a,Atp1b1,Atp1b3,Axin2,Bard1,Bcap29,Bmp4,Bmp7,Brca1,Brca2,Cacna1g,Cacnb2,Aspm,Camk2a,Camk2b,Camk2g,Camk4,Ctnnb1,Ccne1,Ccne2,Cdh1,Col1a1,Dab2,Dag1,Dclk1,Ddc,Dmd,Dync1i1,Ect2,Ednra,Efna5,Egfr,Epb41l2,Stom,Epha3,Eya1,Fgf7,Fgf9,Fgfr2,Fth1,Fzd5,Gas1,Gas6,Gata2,Bloc1s1,Gdap1,Gem,Gli3,Gnai1,Gpld1,Gpm6b,Gpr27,Haspin,Foxf1,Hif1a,Id4,Cxcl10,Igf…	Abl2,Adra2a,Ager,Akt1,Ank1,Anp32a,Ap1g2,Ap2a1,Ap3d1,Ap4m1,Arf1,Arntl,Atp2a2,Atpif1,Aup1,Axin1,Bag1,Bak1,Bax,Phb2,Bcl2l1,Bid,Bnip3l,Tspo,Hyou1,Cacnb3,Calr,Canx,Cask,Cct2,Cct3,Cct4,Cct5,Cct6a,Cct7,Cct8,Cd63,Cd84,Cdc42,Cdkn1a,Cenpc1,Cftr,Chm,Chml,Clcn3,Cln3,Clta,Plk3,Dpysl2,Csk,Csnk2a1,Csnk2a2,Ctsk,Cyba,Daxx,Dscr3,Ddit3,Dlg1,Dlg4,Dync1h1,Dnm1,Dnm2,Dpp6,Dst,Dvl1,Dvl2,Ei24,Emd,Emp2,Dmtn,Stx2,Eps15,Erb…
117	GO:0031329	regulation of cellular catabolic process	BP	580	88	207	0.15	0.36	0.999517	1.4e-10	Actn3,Atp6v0a1,Axin2,Btrc,Clu,Cst3,Dab2,Epha4,Epm2a,Fhit,Fzd5,Gclc,Gpld1,Hif1a,Hp,Irgm1,Igf1,Igfbp3,Irs1,Mcl1,Fyco1,Prkaca,Plk1,Ppargc1a,Ptpn1,Rab12,Rad23a,Stat3,Timp1,Timp2,Timp3,Tnfaip3,Tnfrsf1b,Tsc2,Ulk1,Wnt10b,Sufu,Abcd2,Sh3d19,Fbxw7,Pbk,Rybp,Scoc,Foxo1,Mlycd,Mtor,Erlec1,Lonp2,Dyx1c1,Tysnd1,Rnf180,Plekhf1,Brf1,Prr5l,Parn,Clec16a,Sesn3,Rab1b,Il33,Wdr6,Sh3bp4,Tbc1d14,Qsox1,Csdc2,Nod1,Prkaa2,Ede…	Adra2a,Ager,Akt1,Apaf1,Apex1,Apobec1,Atpif1,Hnrnpd,Axin1,Bax,Bnip3,Bnip3l,Btg2,Tspo,Cdc37,Plk3,Cnr1,Csnk2a2,Ctsc,Ctsk,Dvl1,Rhbdf1,Ptk2,Fmr1,Fxr1,Gba,Kat2a,Gna12,Rack1,Hk2,Hmox1,Hnrnpc,Hsp90ab1,Hsp90aa1,Elavl4,Idh1,Insr,Eif6,Khsrp,Ldlr,Mdm2,Rab8a,Mif,Mtm1,Npc1,Npm1,Slc11a1,Pabpc1,Pafah1b2,Furin,Pgam1,Pik3r2,Prkcd,Ctsa,Ppp1ca,Psen1,Psme1,Psme3,Ptbp1,Ptk2b,Qk,Rad23b,Rps7,Ncor1,Smarcc1,Snca,Sptlc2,Sc…
120	GO:0016569	covalent chromatin modification	BP	384	39	147	0.1	0.38	1	3.14e-10	Atg5,Brca1,Brca2,Ctnnb1,Ccna2,Epc1,Eya1,Eya2,Eya3,Eya4,Gata2,Haspin,Igf2,Nap1l2,Prkca,Aurkb,Skp1a,Ctr9,Vrk1,Tet1,Rybp,Eid1,Dmap1,Taf12,Rnf168,Supt7l,Msl3l2,Phf19,Hopx,Kdm8,Elp4,BC004004,Tbl1xr1,Scml2,Arrb1,Hdac10,L3mbtl2,Kdm1b,Taf9b	Apobec1,Bmi1,Cdk2,Daxx,Ddb1,Fbl,Lpin1,Fmr1,Kat2a,Prmt2,Prmt1,Ldb1,Smad4,Mbd2,Mbd3,Mecp2,Mtf2,Mthfr,Ncoa1,Nsd1,Phb,Prkcd,Ruvbl2,Ncor1,Satb1,Sin3a,Sin3b,Snca,Slk,Tbl1x,Tcf3,Phf1,Tgfb1,Trim28,Trp53,Ube2e1,Ube2b,Vegfa,Wbp2,Xbp1,Pcgf2,Zfp64,Map3k12,Mapk3,Prmt5,Usp21,Setd3,Morf4l2,Akap8,Ncoa6,Brd4,Noc2l,Carm1,Sirt2,Setd6,Ing5,Coprs,Ntmt1,Pagr1a,Paxbp1,Ppm1f,Trim37,Pih1d1,Pygo2,Kmt2e,Ing2,Pcgf3,Kansl2,Z…
122	GO:0006914	autophagy	BP	337	48	132	0.14	0.39	0.998586	4.49e-10	Atg5,Arsb,Atp6v0a1,Epm2a,Fzd5,Hif1a,Irgm1,Mcl1,Fyco1,Rab12,Tnfaip3,Tsc2,Ulk1,Fbxw7,Srpx,Scoc,Foxo1,Mtor,Atg12,Stx17,Ubxn2b,Tbc1d5,1600014C10Rik,Plekhf1,Tm9sf1,Clec16a,Pik3r4,Sesn3,Vmp1,Rab1b,Wdr6,Sh3bp4,Tbc1d14,Qsox1,Nod1,Prkaa2,Vps4a,Synpo2,Sesn1,Ripk2,Mtmr9,Wdr41,Pik3c3,Rab3gap1,Pik3c2b,Rragb,Tpcn1,Zkscan4	Ager,Akt1,Anxa7,Arsa,Atpif1,Bnip3,Bnip3l,Tspo,Cdc37,Cln3,Plk3,Csnk2a2,Ctsk,Ei24,Ptk2,Gba,Kat2a,Hk2,Hmox1,Hspa8,Rab8a,Mtm1,Npc1,Sqstm1,Pafah1b2,Pik3r2,Plaa,Ctsa,Psen1,Rab1a,Rab24,Vps4b,Snca,Sptlc2,Stk11,Supt5,Trp53,Vdac1,Xbp1,Capn10,Map2k1,Mapk3,Tcirg1,Zdhhc8,Rragd,Stbd1,Rragc,Tollip,Wdr45,Sh3glb1,Lgals8,Ubqln1,Tbk1,Gabarap,Gsk3b,Gabarapl1,Ralb,Sirt2,Htra2,Tsc1,Emc6,Tmem208,Ubxn6,Trim13,Map1lc3a,M…
123	GO:0061919	process utilizing autophagic mechanism	BP	337	48	132	0.14	0.39	0.998586	4.49e-10	Atg5,Arsb,Atp6v0a1,Epm2a,Fzd5,Hif1a,Irgm1,Mcl1,Fyco1,Rab12,Tnfaip3,Tsc2,Ulk1,Fbxw7,Srpx,Scoc,Foxo1,Mtor,Atg12,Stx17,Ubxn2b,Tbc1d5,1600014C10Rik,Plekhf1,Tm9sf1,Clec16a,Pik3r4,Sesn3,Vmp1,Rab1b,Wdr6,Sh3bp4,Tbc1d14,Qsox1,Nod1,Prkaa2,Vps4a,Synpo2,Sesn1,Ripk2,Mtmr9,Wdr41,Pik3c3,Rab3gap1,Pik3c2b,Rragb,Tpcn1,Zkscan4	Ager,Akt1,Anxa7,Arsa,Atpif1,Bnip3,Bnip3l,Tspo,Cdc37,Cln3,Plk3,Csnk2a2,Ctsk,Ei24,Ptk2,Gba,Kat2a,Hk2,Hmox1,Hspa8,Rab8a,Mtm1,Npc1,Sqstm1,Pafah1b2,Pik3r2,Plaa,Ctsa,Psen1,Rab1a,Rab24,Vps4b,Snca,Sptlc2,Stk11,Supt5,Trp53,Vdac1,Xbp1,Capn10,Map2k1,Mapk3,Tcirg1,Zdhhc8,Rragd,Stbd1,Rragc,Tollip,Wdr45,Sh3glb1,Lgals8,Ubqln1,Tbk1,Gabarap,Gsk3b,Gabarapl1,Ralb,Sirt2,Htra2,Tsc1,Emc6,Tmem208,Ubxn6,Trim13,Map1lc3a,M…
132	GO:0009894	regulation of catabolic process	BP	679	117	233	0.17	0.34	0.983467	6.69e-10	Actn3,Atp6v0a1,Axin2,Btrc,Clu,Cst3,Dab2,Egfr,Epha4,Epm2a,Fap,Fhit,Fzd5,Gja1,Gclc,Gpc3,Gpld1,Hif1a,Hp,Irgm1,Igf1,Igfbp3,Irs1,Smad3,Mcl1,Fyco1,Nedd4,Nsf,Oaz1,Oaz2,Prkaca,Plk1,Ppargc1a,Ptpn1,Rab12,Rad23a,Sorl1,Sox9,Serpine2,Stat3,Timp1,Timp2,Timp3,Tnfaip3,Tnfrsf1b,Tsc2,Ulk1,Vip,Wnt10b,Sufu,Abcd2,Sh3d19,Snf8,Fbxw7,Pbk,Azin1,Fmn2,Mad2l1,Rybp,Scoc,Foxo1,Mlycd,Mtor,Serpinb1a,Smurf2,Erlec1,Lonp2,Wwp2,Dyx…	Adra2a,Ager,Akt1,Apaf1,Apex1,Apobec1,Arntl,Atpif1,Hnrnpd,Axin1,Bax,Bnip3,Bnip3l,Btg2,Tspo,Cdc37,Cdc42,Cdk4,Plk3,Cnr1,Csnk2a1,Csnk2a2,Ctsc,Ctsk,Ddb1,Dvl1,Rhbdf1,Ptk2,Faf1,Fmr1,Fxr1,Fyn,Gba,Kat2a,Gna12,Rack1,Hk2,Hmox1,Hnrnpc,Hsp90ab1,Hsp90aa1,Elavl4,Idh1,Insr,Eif6,Khsrp,Ldlr,Smad4,Mdm2,Mdm4,Rab8a,Mif,Mtm1,Npc1,Npm1,Slc11a1,Pabpc1,Pafah1b2,Furin,Pde3b,Pgam1,Phb,Pik3r2,Prkcd,Ctsa,Ppp1ca,Ppp2ca,Psen1,…
134	GO:0016570	histone modification	BP	376	39	143	0.1	0.38	1	9.24e-10	Atg5,Brca1,Brca2,Ctnnb1,Ccna2,Epc1,Eya1,Eya2,Eya3,Eya4,Gata2,Haspin,Igf2,Nap1l2,Prkca,Aurkb,Skp1a,Ctr9,Vrk1,Tet1,Rybp,Eid1,Dmap1,Taf12,Rnf168,Supt7l,Msl3l2,Phf19,Hopx,Kdm8,Elp4,BC004004,Tbl1xr1,Scml2,Arrb1,Hdac10,L3mbtl2,Kdm1b,Taf9b	Bmi1,Cdk2,Daxx,Ddb1,Fbl,Lpin1,Fmr1,Kat2a,Prmt2,Prmt1,Ldb1,Smad4,Mbd3,Mecp2,Mtf2,Mthfr,Ncoa1,Nsd1,Phb,Prkcd,Ruvbl2,Ncor1,Satb1,Sin3a,Sin3b,Snca,Slk,Tbl1x,Tcf3,Phf1,Tgfb1,Trp53,Ube2e1,Ube2b,Vegfa,Wbp2,Xbp1,Pcgf2,Zfp64,Map3k12,Mapk3,Prmt5,Usp21,Setd3,Morf4l2,Akap8,Ncoa6,Brd4,Noc2l,Carm1,Sirt2,Setd6,Ing5,Coprs,Ntmt1,Pagr1a,Paxbp1,Ppm1f,Trim37,Pih1d1,Pygo2,Kmt2e,Ing2,Pcgf3,Kansl2,Znhit1,Mier2,Pcgf6,Pr…
135	GO:0006325	chromatin organization	BP	602	88	210	0.15	0.35	0.999907	1.01e-09	Atg5,Brca1,Brca2,Ctnnb1,Ccna2,Cdc45,Epc1,Eya1,Eya2,Eya3,Eya4,Gata2,Haspin,Igf2,Mki67,Nap1l2,Prkca,Rb1,Rbl2,Hltf,Snai1,Sox9,Aurkb,Skp1a,Trp63,Ctr9,Ttf1,Vrk1,Hmgn5,Tet1,Nap1l3,Rybp,Smarce1,Eid1,Bud23,Dmap1,Cenpp,Taf12,Mis18a,Asf1b,Smarca2,Itgb3bp,Hist1h2bc,Chd1l,Cdan1,Rnf168,Oip5,Hmgxb4,Supt7l,Msl3l2,Phf19,Hopx,Kdm8,Elp4,BC004004,Tbl1xr1,Smarcd1,Smarca1,Loxl2,Hmgn3,Brd9,Scml2,Prkaa2,Arrb1,Dek,Brdt,…	Aebp2,Anp32a,Apobec1,Bmi1,Cbx4,Cdk2,Cebpg,Daxx,Ddb1,Fbl,Lpin1,Fmr1,Kat2a,Hira,Hmgn1,Hmg20b,Hp1bp3,Prmt2,Prmt1,Ldb1,Smad4,Mbd2,Mbd3,Mcm2,Mecp2,Mtf2,Mthfr,Ncoa1,Npm1,Npm3,Nsd1,Phb,Prkcd,Rbbp4,Ruvbl2,Ncor1,Satb1,Sin3a,Sin3b,Smarcc1,Snca,Ssrp1,Slk,Tbl1x,Tcf3,Ubtf,Phf1,Tgfb1,Trim28,Top1,Trp53,Ube2e1,Ube2b,Vegfa,Wbp2,Xbp1,Pcgf2,Zfp64,Mta2,Tlk2,Map3k12,Mapk3,Prmt5,Usp21,Sirt6,H2afz,Hnrnpu,Setd3,Tspyl2,B…
136	GO:0090304	nucleic acid metabolic process	BP	3886	664	1077	0.17	0.28	1	1.01e-09	Aebp1,Agrn,Agt,Agtr2,Ahr,Alx4,Apbb2,Aplp1,Aqr,Arnt2,Axin2,Nkx3-2,Bard1,Bmp4,Bmp7,Bmp8b,Bmpr1a,Bop1,Brca1,Brca2,Btrc,Camk2a,Camk4,Cat,Ctnnb1,Runx2,Runx1t1,Ccna2,Ccnd1,Ccnd3,Ccne1,Ccne2,Cdc45,Cdh1,Cebpd,Chrd,Clu,Col4a2,Col1a1,Coq7,Cst3,Cux2,Cyp1b1,Dab2,Dlx5,Dmd,Trdmt1,Lefty1,Ebf2,Ebf3,Egfr,Egr3,Eng,Epas1,Epc1,Erg,Esr2,Mecom,Bcl11a,Eya1,Eya2,Eya3,Eya4,Fadd,Fanca,Fen1,Fgf1,Fgf7,Fgf9,Fgfr2,Fhit,Smc2,C…	Acvr1b,Acvrl1,Adnp,Adra2a,Aebp2,Ager,Akt1,Gfer,Ang,Anp32a,Anxa3,Anxa4,Prdx6,Apaf1,Apex1,Apobec1,Areg,Rhoa,Arnt,Arntl,Atf1,Atf2,Atf3,Atf4,Hnrnpd,Axin1,Bach1,Bag1,Bax,Phb2,Bmi1,Bmpr1b,Btg2,C1qbp,Cacybp,Calr,Cask,Cbx4,Cct2,Cct3,Cct4,Cct5,Cct6a,Cct7,Cct8,Cd84,Cdc42,Cdk2,Cdk7,Cdkn1a,Cdyl,Cebpz,Cebpg,Cflar,Chuk,Clk2,Clk4,Cnbp,Plk3,Cpeb1,Cry1,Csnk2a2,Ctbp2,Daxx,Ddb1,Ddit3,Dlg1,Dnase2a,Arid3a,Atn1,Dvl1,D…
143	GO:0042255	ribosome assembly	BP	59	1	36	0.02	0.61	0.999999	1.75e-09	Bop1	C1qbp,Eif6,Rpsa,Rps2,Rpl6,Rps14,Rps15,Rps19,Rps5,Rpl3,Rps28,Rps27,Rrs1,Nip7,Sbds,Rpl11,Rps10,Rpl38,Brix1,Rps27l,Nop53,Rpl24,Mterf4,Mrto4,Rpf1,Rrp7a,Rps25,Mdn1,Nop2,Pwp2,Rpl10,Eif2a,Ppan,Rpl23a,Rpl12,Rpl6l
149	GO:0016192	vesicle-mediated transport	BP	1092	202	345	0.18	0.32	0.945992	3.79e-09	Abca1,Ache,Adm,Angpt1,Ankfy1,Ap1b1,Atg5,Aplp1,Arf2,Rab27a,Atp8a1,Bcap29,Cacna1c,Cacna1g,Ctnnb1,Clu,Ackr3,Cux2,Dab2,Egfr,Epha3,Fgfr2,Gas1,Gas6,Gata2,Bloc1s1,Gpc3,Grk4,Gria1,Foxf1,Eif2ak1,Icam5,Il13ra2,Itga2,Kif5c,Kit,Lbp,Anxa1,Lrpap1,Myo6,Nedd4,Nr4a3,Nrxn1,Nsf,Prkca,Lypla1,Ppt1,Pros1,Ptpn1,Rab12,Rasgrp1,Ccl5,Exoc4,Sfrp4,Sh3gl3,Sorl1,Sort1,Sdc1,Sdc4,Syt1,Cntn2,Tgfbr2,Thbs1,Tsc2,Tub,Ulk1,Nr1h3,Vps45…	Abl2,Add1,Adra2a,Ager,Ank1,Anxa3,Ap1g2,Ap2a1,Ap3d1,Ap4m1,Arf1,Arf5,Atp2a2,Atp5b,Bcl2l1,C2,Hyou1,Calr,Canx,Cap1,Cd151,Cd63,Cd84,Cdc42,Cftr,Clcn3,Cln3,Clta,Cnih1,Dpysl2,Csk,Cyba,Dlg4,Dnm1,Dnm2,Eef2k,Emp2,Dmtn,Stx2,Epn2,Eps15,F2rl1,Ptk2,Fcer1g,Fcgr2b,Fcgr3,Fer,Flot1,Fmr1,Fnbp1,Ncs1,Gab2,Rack1,Lrp2,Grn,Hgs,Hmox1,Hras,Hspa8,Inppl1,Itgam,Itgb2,Kif16b,Kif1a,Kif1c,Kif3a,Lamp1,Ldlr,Lgals3,Lgals9,Llgl1,Lrp…
152	GO:0006810	transport	BP	3158	625	887	0.2	0.28	0.805727	4.34e-09	Abca1,Abca4,Asic1,Ache,Ada,Adam10,Adm,Angpt1,Agrn,Agt,Agtr1a,Agtr2,Abcd1,Ank,Ankfy1,Aoc3,Ap1b1,Atg5,Aplp1,Aqp1,Arf2,Rab27a,Atp1b1,Atp1b2,Atp1b3,Atp6v0a1,Atp8a1,Atp10a,Bard1,Bcap29,Bcl2l11,Bmp4,Brca1,Cacna1c,Cacna1g,Cacna2d3,Cacnb2,Ddr1,Camk2a,Camk2b,Camk2g,Camk4,Ctnnb1,Ccnd1,Cdh17,Cdo1,Clca3a1,Clu,Ackr3,Cntn1,Col1a1,Cux2,Dab2,Dag1,Ddc,Dio2,Dmd,Dync1i1,Slc26a2,Ect2,Edn2,Ednra,Efna5,Egfr,Emb,Eng,St…	Abcb7,Abl2,Ace,Chrnb1,Add1,Plin2,Adra2a,Ager,Akt1,Ang,Ank1,Anp32a,Slc25a5,Anxa3,Anxa4,Ap1g2,Ap2a1,Ap3d1,Ap4m1,Apobec1,Aprt,Arf1,Arf5,Rhoa,Arntl,Atf2,Atf4,Atp2a2,Atp5b,Atp5c1,Atp5g1,Atp6v1a,Atp6v1b2,Atp6v0d1,Atp6v1e1,Atpif1,Atp6v0c,Slc7a1,Slc7a3,Aup1,Axin1,Bak1,Bax,Phb2,Bcl2l1,Bdkrb2,Bid,Bnip3,Bnip3l,Tspo,C2,Hyou1,Cacnb3,Calr,Canx,Cap1,Cask,Cct2,Cct3,Cct4,Cct5,Cct6a,Cct7,Cct8,Cd151,Cd63,Cd84,Cdc42…
154	GO:0051234	establishment of localization	BP	3265	653	914	0.2	0.28	0.705672	4.65e-09	Abca1,Abca4,Asic1,Ache,Ada,Adam10,Adm,Angpt1,Agrn,Agt,Agtr1a,Agtr2,Abcd1,Ank,Ankfy1,Aoc3,Ap1b1,Atg5,Aplp1,Aqp1,Arf2,Rab27a,Atp1b1,Atp1b2,Atp1b3,Atp6v0a1,Atp8a1,Atp10a,Bard1,Bcap29,Bcl2l11,Bmp4,Brca1,Brca2,Cacna1c,Cacna1g,Cacna2d3,Cacnb2,Ddr1,Camk2a,Camk2b,Camk2g,Camk4,Ctnnb1,Ccnd1,Cdh17,Cdo1,Clca3a1,Clu,Ackr3,Cntn1,Col1a1,Cux2,Dab2,Dag1,Ddc,Dio2,Dmd,Dync1i1,Dpp4,Slc26a2,Ect2,Edn2,Ednra,Efna5,Egfr…	Abcb7,Abl2,Ace,Chrnb1,Add1,Plin2,Adra2a,Ager,Akt1,Ang,Ank1,Anp32a,Slc25a5,Anxa3,Anxa4,Ap1g2,Ap2a1,Ap3d1,Ap4m1,Apobec1,Aprt,Arf1,Arf5,Rhoa,Arntl,Atf2,Atf4,Atp2a2,Atp5b,Atp5c1,Atp5g1,Atp6v1a,Atp6v1b2,Atp6v0d1,Atp6v1e1,Atpif1,Atp6v0c,Slc7a1,Slc7a3,Aup1,Axin1,Bak1,Bax,Phb2,Bcl2l1,Bdkrb2,Bid,Bnip3,Bnip3l,Tspo,C2,Hyou1,Cacnb3,Calr,Canx,Cap1,Cask,Cct2,Cct3,Cct4,Cct5,Cct6a,Cct7,Cct8,Cd151,Cd63,Cd84,Cdc42…
156	GO:0071826	ribonucleoprotein complex subunit organization	BP	202	10	86	0.05	0.43	1	5.31e-09	Bop1,Eif2d,Tfip11,Srpk3,Mbnl1,Crnkl1,Lsm3,Dicer1,Txnl4b,Gfm2	C1qbp,Dync1h1,Eif3a,Celf2,Srsf10,Hsp90ab1,Hsp90aa1,Eif6,Klc1,Rpsa,Rps2,Rpl6,Rps14,Rps15,Rps19,Rps5,Ruvbl2,Atxn2,Snrpd1,Snrpe,Srpk1,Rpl13a,Zrsr2,Txnl4a,Rpl3,Prmt5,Usp39,Ddx39b,Rps28,Eif3d,Ptbp2,Ptges3,Rps27,Rrs1,Nip7,Rps23,Sbds,Luc7l,Rpl11,Lsm14a,Rps10,Snrpd3,Rpl38,Brix1,Mrrf,Rps27l,Nop53,Denr,Rpl24,Pih1d1,Mterf4,Snrpf,Mrto4,Rpf1,Pan3,C9orf72,Khdc4,Rrp7a,Rps25,Eif4b,Pum2,Rbm5,Mdn1,Celf4,Taf9,Nop2,…
157	GO:0022618	ribonucleoprotein complex assembly	BP	193	8	83	0.04	0.43	1	5.54e-09	Bop1,Eif2d,Srpk3,Mbnl1,Crnkl1,Lsm3,Dicer1,Txnl4b	C1qbp,Dync1h1,Eif3a,Celf2,Srsf10,Hsp90ab1,Hsp90aa1,Eif6,Rpsa,Rps2,Rpl6,Rps14,Rps15,Rps19,Rps5,Ruvbl2,Atxn2,Snrpd1,Snrpe,Srpk1,Rpl13a,Zrsr2,Txnl4a,Rpl3,Prmt5,Usp39,Ddx39b,Rps28,Eif3d,Ptbp2,Ptges3,Rps27,Rrs1,Nip7,Rps23,Sbds,Luc7l,Rpl11,Lsm14a,Rps10,Snrpd3,Rpl38,Brix1,Rps27l,Nop53,Denr,Rpl24,Pih1d1,Mterf4,Snrpf,Mrto4,Rpf1,Pan3,C9orf72,Khdc4,Rrp7a,Rps25,Eif4b,Pum2,Rbm5,Mdn1,Celf4,Taf9,Nop2,Pwp2,Rpl10…
160	GO:0044248	cellular catabolic process	BP	1565	264	471	0.17	0.3	0.999892	7.44e-09	Acadm,Acadvl,Ache,Actn3,Ada,Abcd1,Aox1,Atg5,Arsb,Atp6v0a1,Axin2,Btrc,Cat,Entpd2,Cdo1,Clu,Cst3,Cyp1b1,Dab2,Dio2,Enpep,Epha4,Ephx1,Epm2a,Ptprv,Acsl1,Fap,Fen1,Fhit,Fzd5,Gclc,Gls,Gm2a,Gpc1,Gpld1,Gspt2,Gstm4,Gstm5,Hif1a,Hp,Irgm1,Igf1,Igfbp3,Irs1,Anpep,Psmb9,Psmb8,Phyh,Maoa,Mcl1,Fyco1,Mmp13,Nedd4,Ogdh,Prdx1,Pde1a,Enpp1,Enpp2,Pex7,Prkaca,Plcb1,Plk1,Ppargc1a,Ppt1,Ptpn1,Rab12,Rad23a,Siah1b,Smpd1,Stat3,Skp…	Acadl,Acads,Ace,Adh7,Adh5,Adra2a,Ager,Gla,Akt1,Aldoa,Aldoc,Anxa7,Prdx6,Apaf1,Apex1,Apobec1,Arntl,Arsa,Atpif1,Hnrnpd,Aup1,Axin1,Bax,Bcat1,Bcat2,Bckdk,Bnip3,Bnip3l,Btg2,Tspo,Capn1,Cdc37,Tpp1,Cln3,Plk3,Cnr1,Cryz,Csnk2a2,Ctsc,Ctsk,Ctsl,Ctss,Eci1,Ddb1,Ddit3,Dnase2a,Dvl1,Rhbdf1,Ei24,Eno2,Esd,Ptk2,Fah,Akr1b8,Lpin1,Fmr1,Fxr1,Gaa,Galc,Gba,Kat2a,Galk1,Gna12,Rack1,Got1,Gpi1,Hspa5,Gsto1,H13,Hexa,Hexb,Hint1,H…
161	GO:0043412	macromolecule modification	BP	2925	566	825	0.19	0.28	0.932175	8.52e-09	Abca1,Acta2,Adam10,Angpt1,Angpt4,Agrn,Agt,Agtr1a,Agtr2,Atg5,Xiap,Aplp2,Axin2,Bard1,Bmp4,Bmp7,Bmp8b,Bmpr1a,Bmx,Brca1,Brca2,Btrc,Ddr1,Camk2a,Camk2b,Camk2g,Camk4,Casp3,Ctnnb1,Ctnnd1,Cbs,Ccna2,Ccnd1,Ccnd3,Ccne1,Cdkn2b,Cdkn2c,Socs3,Clu,Ackr3,Cntn1,Col3a1,Csf1,Ctf1,Cyp1b1,Dab2,Dag1,Dclk1,Dcc,Dmd,Trdmt1,Lefty1,Ect2,Ednra,Efna5,Egfr,Eng,Epc1,Epha1,Epha3,Epha4,Epha7,Ephb3,Ephb6,Epm2a,Ptprv,Esr2,Mecom,Bcl1…	Abi1,Abl2,Ace,Acvr1b,Acvrl1,Adh5,Adnp,Adra2a,Aga,Ager,Akt1,Ang,Apex1,Apobec1,Areg,Rhoa,Arnt,Arntl,Atf3,Axin1,Bach1,Bag1,Bak1,Bax,Phb2,Bckdk,Bdkrb2,Bmi1,Bmpr1b,Btg2,Tspo,Cab39,Cask,Cbx4,Cd84,Cdc25a,Cdc37,Cdc42,Cdk2,Cdk4,Cdk7,Cdkn1a,Cdyl,Cflar,Chm,Chml,Chuk,Clk2,Clk4,Cln3,Plk3,Cry1,Csk,Csnk2a1,Csnk2a2,Csnk2b,Daxx,Ddb1,Gadd45a,Dlg1,Dmwd,Cdk2ap1,Dpagt1,Dpm2,Dvl1,Dvl2,Dyrk1a,Eef2k,Eif2s1,Eif3a,Mark2,E…
164	GO:0071840	cellular component organization or biogenesis	BP	4899	1018	1320	0.21	0.27	0.166888	1.25e-08	Abca1,Abca4,Acadm,Ache,Actc1,Adam10,Adm,Acan,Angpt1,Agrn,Agt,Ahr,Alcam,Abcd1,Ankfy1,Ap1b1,Apbb2,Atg5,Xiap,Aplp1,Aplp2,Aqp1,Artn,Arsb,Rab27a,Atp6v0a1,Atp8a1,Atp10a,Axin2,Bcl2l11,Bmp4,Bmp7,Bop1,Brca1,Brca2,Cacnb2,Ddr1,Aspm,Camk2a,Camk2b,Camk2g,Cat,Ctnnb1,Cbr2,Ccna2,Ccne1,Ccne2,Entpd2,Cdc45,Cdh1,Cdh15,Cdh17,Cdkn2c,Clgn,Clu,Cnn1,Cntn1,Col11a1,Col14a1,Col19a1,Col2a1,Col3a1,Col4a1,Col5a1,Col5a2,Col6a1,…	Abi1,Abl2,Acadl,Acads,Ace,Chrnb1,Acvr1b,Acvrl1,Add1,Adnp,Avil,Aebp2,Ager,Akt1,Aldoa,Aldoc,Ank1,Anp32a,Slc25a5,Anxa7,Prdx6,Ap2a1,Ap3d1,Apaf1,Apex1,Apobec1,Rplp0,Areg,Arf1,Rhoa,Rhoc,Arhgdib,Arpc1b,Atf1,Atf2,Atp2a2,Atp6v0d1,Atpif1,Atp6v0c,Hnrnpd,Axin1,Bak1,Bax,Phb2,Bcl2l1,Bid,Bmi1,Bmpr1b,Bnip3,Bnip3l,Btg2,Tspo,C1qbp,C2,Cacnb3,Calr,Cap1,Capg,Capza2,Cask,Serpinh1,Cbx4,Cct2,Cct3,Cct4,Cct5,Cct6a,Cct7,Cc…
165	GO:0006139	nucleobase-containing compound metabolic process	BP	4306	734	1172	0.17	0.27	1	1.4e-08	Actn3,Ada,Adk,Adm,Aebp1,Agrn,Agt,Agtr2,Ahr,Alx4,Aox1,Apbb2,Aplp1,Aqp1,Aqr,Arnt2,Atp1b1,Atp6v0a1,Axin2,Nkx3-2,Bard1,Bmp4,Bmp7,Bmp8b,Bmpr1a,Bop1,Brca1,Brca2,Btrc,Camk2a,Camk4,Cat,Ctnnb1,Runx2,Runx1t1,Cbr2,Cbs,Ccna2,Ccnd1,Ccnd3,Ccne1,Ccne2,Entpd2,Cdc45,Cdh1,Cebpd,Chrd,Clu,Col4a2,Col1a1,Coq7,Cst3,Cux2,Cyp1b1,Dab2,Dlx5,Dmd,Trdmt1,Lefty1,Ebf2,Ebf3,Egfr,Egr3,Eng,Epas1,Epc1,Erg,Esr2,Mecom,Bcl11a,Eya1,Eya…	Acvr1b,Acvrl1,Adnp,Adra2a,Aebp2,Ager,Akt1,Aldoa,Aldoc,Gfer,Ang,Anp32a,Anxa3,Anxa4,Prdx6,Apaf1,Apex1,Apobec1,Aprt,Areg,Rhoa,Arnt,Arntl,Atf1,Atf2,Atf3,Atf4,Atp5b,Atp5c1,Atp5g1,Atp6v1a,Atp6v1b2,Atpif1,Hnrnpd,Axin1,Bach1,Bag1,Bax,Phb2,Bcl2l1,Bid,Bmi1,Bmpr1b,Btg2,Tspo,C1qbp,Cacybp,Calr,Cap1,Cask,Cbx4,Cct2,Cct3,Cct4,Cct5,Cct6a,Cct7,Cct8,Cd84,Cdc42,Cdk2,Cdk7,Cdkn1a,Cdyl,Cebpz,Cebpg,Cflar,Chuk,Clk2,Clk4,…
168	GO:0010608	posttranscriptional regulation of gene expression	BP	371	49	137	0.13	0.37	0.999886	1.83e-08	Aplp1,Axin2,Bmp4,Cyp1b1,Dhfr,Egfr,Fech,Gcnt2,Eif2ak1,Rida,Igf1,Igfbp5,Itga2,Mknk2,Nfkb1,Prkca,Eif2ak2,Zc3h7b,Ncor2,Sox4,Stat3,Thbs1,Tnfrsf1b,Tyms,Xrn1,Cnot11,Habp4,Mtor,Eefsec,Upf3a,Slc35a4,Ncbp2,Taco1,Brf1,Rps6kb1,2810006K23Rik,Parn,Ltn1,Tdrd7,Csdc2,Fbxo4,Dicer1,Nrde2,Paip2b,Caprin2,Kbtbd8,Meioc,Nanos1,Rbm24	Ace,Akt1,Ang,Apex1,Apobec1,Hnrnpd,Btg2,C1qbp,Calr,Cdc37,Cdk4,Cpeb1,Eef2,Eif2s1,Eif4e,Eif4ebp1,Erbb2,Fmr1,Fxr1,Rack1,Hnrnpc,Elavl4,Ilf3,Impact,Eif6,Khsrp,Matr3,Mecp2,Ppp1r15a,Nck1,Ncl,Neurl1a,Npm1,Slc11a1,Pa2g4,Ppp1ca,Ptbp1,Ptk2b,Qk,Rbm3,Rbm4,Rpl26,Rps3a1,Ncor1,Cyfip1,Tbrg4,Tgfb1,Rpl13a,Vegfa,Fxr2,Map2k1,Map2k2,Mapk3,Eif4e2,Rps3,Serp1,Hnrnpu,Carhsp1,Trmt10c,Pum3,Ddx39b,Eif3d,Gtpbp2,Rbm38,Mettl3,Ei…
176	GO:0034976	response to endoplasmic reticulum stress	BP	204	24	85	0.12	0.42	0.999581	2.18e-08	Bcl2l11,Casp12,Casp3,Ccnd1,Clu,Itpr1,Pik3r1,Eif2ak2,Ptpn1,Thbs1,Map3k5,Srpx,Tmx4,Ufc1,Erlec1,Edem3,Tmco1,Ubxn8,Edem2,Creb3l2,Dzip3,Fbxo2,Erlin2,Tmem117	Apaf1,Atf3,Atf4,Aup1,Bak1,Bax,Hyou1,Pdia4,Casp9,Ddit3,Eif2s1,Fcgr2b,Flot1,Pdia3,Hspa5,H13,Ppp1r15a,Nck1,P4hb,Pik3r2,Ppp2cb,Psmc5,Rasgrf2,Sel1l,Stc2,Hsp90b1,Trp53,Ube2g2,Wfs1,Xbp1,Cops5,Dnajb9,Serp1,Ero1l,Fbxo6,Sgta,Pla2g6,Ubqln1,Ube2j1,Stub1,Gsk3b,Dnajb2,Fam129a,Sdf2l1,Herpud1,Grina,Sec61b,Ubxn6,Trim13,Psmc6,Ccdc47,Erp29,Get4,Ubxn4,Derl1,Tmem33,Stt3b,Chac1,Derl3,Pdia6,Pdia5,Tmx1,Syvn1,Erp44,Rhbdd…
177	GO:0006886	intracellular protein transport	BP	821	136	266	0.17	0.32	0.997872	2.22e-08	Angpt1,Agt,Agtr2,Ap1b1,Rab27a,Bard1,Bcap29,Bmp4,Brca1,Camk4,Dag1,Ect2,Stom,Fgf9,Fzd5,Gas6,Gdap1,Gli3,Igf1,Kif5c,Kpna4,Myo6,Nedd4,Nfkbia,Nsf,Oaz1,Oaz2,Pex7,Pik3r1,Prkaca,Ptpn1,Ptpn14,Rab12,Rtn2,Exoc4,Six2,Sorl1,Sox4,Stat3,Stxbp4,Tcf7l2,Tek,Tsc2,Zic1,Synj2bp,Sytl4,Snf8,Vps25,Fbxw7,Copb2,Ppp1r3c,Pmm2,Arl6ip1,Ramp2,Tbc1d8,Timm22,Chp1,Gosr2,Pex3,Xpo4,Stx6,Erbin,Ap3m2,Tmed3,Mis18a,Erlec1,Lonp2,Zdhhc6,T…	Akt1,Ap1g2,Ap2a1,Ap3d1,Ap4m1,Arntl,Atpif1,Aup1,Phb2,Bid,Bnip3l,Hyou1,Calr,Cdc42,Cdkn1a,Chm,Chml,Clta,Plk3,Csnk2a2,Ctsk,Dscr3,Ei24,Emd,Dmtn,Stx2,Erbb2,Srsf10,Fyn,Kat2a,Gdi1,H13,Hgs,Hspa8,Hspd1,Hsp90ab1,Hsp90aa1,Hspa9,Kpnb1,Itgam,Itgb1bp1,Eif6,Mdfic,Kif1a,Kif3a,Klc1,Kpna6,Rpsa,M6pr,Mdm2,Rab8a,Grpel1,Grpel2,Myo5a,Ncf1,Npm1,Nucb1,Ogg1,Pdcd6,Prkcd,Med1,Ppm1a,Ppp2ca,Ppp3r1,Nup88,Npepps,Psen1,Pex5,Rab1a…
183	GO:0045184	establishment of protein localization	BP	1539	278	460	0.18	0.3	0.991546	3.03e-08	Abca1,Angpt1,Agt,Agtr1a,Agtr2,Ap1b1,Atg5,Arf2,Rab27a,Bard1,Bcap29,Bmp4,Brca1,Brca2,Cacna1c,Camk4,Clu,Col1a1,Dab2,Dag1,Ect2,Efna5,Egfr,Stom,Ephb6,Ptprv,Fgf9,Fzd5,Gas6,Gdap1,Gja1,Gja5,Gli3,Glul,Gpam,Gpld1,Gpm6b,Gpr27,Hif1a,Igf1,Il1rn,Irs1,Itga2,Itgb6,Kif5c,Kpna4,Anxa1,Mmp13,Mttp,Myo6,Nedd4,Nfkbia,Nnat,Notch2,Nov,Nrxn1,Nsf,Oaz1,Oaz2,Pam,Pex7,Pik3r1,Prkaca,Prkcz,Lypla1,Plk1,Ppt1,Ptpn1,Ptpn14,Rab12,Ki…	Abl2,Adra2a,Akt1,Ang,Anxa4,Ap1g2,Ap2a1,Ap3d1,Ap4m1,Apobec1,Arf1,Arf5,Arntl,Atpif1,Aup1,Bax,Phb2,Bid,Bnip3l,Tspo,Hyou1,Calr,Cask,Cct2,Cct4,Cct5,Cct6a,Cct7,Cct8,Cd63,Cd84,Cdc42,Cdkn1a,Cftr,Chm,Chml,Chuk,Clta,Plk3,Cnr1,Csk,Csnk2a2,Ctsk,Dscr3,Ddit3,Dlg4,Dnm2,Rhbdf1,Ei24,Emd,Dmtn,Stx2,Eps15,Erbb2,F2rl1,Srsf10,Fkbp1b,Fyn,Kat2a,Gdi1,Gdi2,Rack1,Lrp2,Gpi1,H13,Hgs,Hk1,Hk2,Hspa8,Hspd1,Hsp90ab1,Hsp90aa1,Hspa…
186	GO:1901360	organic cyclic compound metabolic process	BP	4538	791	1226	0.17	0.27	1	3.46e-08	Abca1,Acadvl,Actn3,Ada,Adk,Adm,Aebp1,Agrn,Agt,Agtr1a,Agtr2,Ahr,Alx4,Aox1,Apbb2,Aplp1,Aplp2,Aqp1,Aqr,Arnt2,Atp1b1,Atp6v0a1,Axin2,Nkx3-2,Bard1,Bmp4,Bmp7,Bmp8b,Bmpr1a,Bop1,Brca1,Brca2,Btrc,Camk2a,Camk4,Cat,Ctnnb1,Runx2,Runx1t1,Cbr2,Cbs,Ccna2,Ccnd1,Ccnd3,Ccne1,Ccne2,Entpd2,Cdc45,Cdh1,Cebpd,Chrd,Clu,Col4a2,Col1a1,Coq7,Cst3,Cux2,Cyp1b1,Cyp46a1,Cyp7b1,Dab2,Ddc,Dhfr,Dio2,Dlx5,Dmd,Trdmt1,Lefty1,Ebf2,Ebf3,…	Acadl,Acvr1b,Acvrl1,Adnp,Adra2a,Aebp2,Ager,Akt1,Aldoa,Aldoc,Gfer,Ang,Ank1,Anp32a,Anxa3,Anxa4,Prdx6,Apaf1,Apex1,Apobec1,Aprt,Areg,Rhoa,Arnt,Arntl,Atf1,Atf2,Atf3,Atf4,Atp5b,Atp5c1,Atp5g1,Atp6v1a,Atp6v1b2,Atpif1,Hnrnpd,Axin1,Bach1,Bag1,Bax,Phb2,Bcl2l1,Bid,Bmi1,Bmpr1b,Btg2,Tspo,C1qbp,Cacybp,Calr,Cap1,Cask,Cbx4,Cct2,Cct3,Cct4,Cct5,Cct6a,Cct7,Cct8,Cd84,Cdc42,Cdk2,Cdk7,Cdkn1a,Cdyl,Cebpz,Cebpg,Cflar,Cftr…
192	GO:0034613	cellular protein localization	BP	1459	268	437	0.18	0.3	0.977613	5.43e-08	Angpt1,Agrn,Agt,Agtr2,Ap1b1,Rab27a,Atp1b1,Atp1b3,Axin2,Bard1,Bcap29,Bmp4,Bmp7,Brca1,Brca2,Cacnb2,Camk2a,Camk2b,Camk2g,Camk4,Ctnnb1,Ccne1,Ccne2,Cdh1,Col1a1,Dab2,Dag1,Dclk1,Dmd,Ect2,Egfr,Epb41l2,Stom,Epha3,Eya1,Fgf7,Fgf9,Fzd5,Gas6,Gdap1,Gli3,Gnai1,Gpm6b,Haspin,Id4,Igf1,Irs1,Kif5c,Kpna4,Msx1,Myo6,Nedd4,Nfkbia,Nrp1,Nrxn1,Nsf,Oaz1,Oaz2,Pex7,Pik3r1,Prkaca,Prkcz,Lypla1,Plk1,Ptn,Ptpn1,Ptpn14,Rab12,Rb1,Ro…	Abl2,Ager,Akt1,Ank1,Ap1g2,Ap2a1,Ap3d1,Ap4m1,Arntl,Atpif1,Aup1,Bag1,Bax,Phb2,Bcl2l1,Bid,Bnip3l,Tspo,Hyou1,Cacnb3,Calr,Cask,Cct2,Cct3,Cct4,Cct5,Cct6a,Cct7,Cct8,Cd63,Cdc42,Cdkn1a,Chm,Chml,Cln3,Clta,Plk3,Csk,Csnk2a1,Csnk2a2,Ctsk,Daxx,Dscr3,Ddit3,Dlg1,Dlg4,Dpp6,Dvl1,Dvl2,Ei24,Emd,Emp2,Dmtn,Stx2,Erbb2,Srsf10,Fcer1g,Flot1,Flot2,Fyn,Kat2a,Gdi1,Rack1,Lrp2,Hspa5,H13,Hdgf,Hgs,Hk1,Hk2,Hspa8,Hspd1,Hsp90ab1,Hs…
199	GO:0009889	regulation of biosynthetic process	BP	3216	581	891	0.18	0.28	0.99988	7.19e-08	Acadm,Acadvl,Acp5,Actn3,Aebp1,Agrn,Agt,Agtr2,Ahr,Alx4,Apbb2,Aplp1,Arnt2,Rab27a,Nkx3-2,Bmp4,Bmp7,Bmp8b,Bmpr1a,Brca1,Brca2,Btrc,Camk2a,Camk4,Cat,Ctnnb1,Runx2,Runx1t1,Ccna2,Ccnd1,Ccnd3,Ccne1,Cdc45,Cdh1,Cebpd,Chrd,Clu,Col1a1,Coq7,Cst3,Cux2,Cyp1b1,Dab2,Dhfr,Dlx5,Dmd,Lefty1,Ebf2,Ebf3,Egfr,Egr3,Eng,Epas1,Epc1,Erg,Esr2,Mecom,Bcl11a,Eya1,Eya2,Eya3,Eya4,Fadd,Fanca,Fech,Fgf1,Fgf7,Fgf9,Fgfr2,Fhit,Ctgf,Foxc2,…	Acadl,Acvr1b,Acvrl1,Adnp,Aebp2,Ager,Gla,Akt1,Gfer,Ang,Anp32a,Anxa3,Anxa4,Ap2a1,Apex1,Apobec1,Areg,Rhoa,Arnt,Arntl,Ass1,Atf1,Atf2,Atf3,Atf4,Hnrnpd,Axin1,Bach1,Bag1,Phb2,Bcl2l1,Bmi1,Bmpr1b,Btg2,Tspo,C1qbp,Cacybp,Calr,Cap1,Cask,Cbx4,Cct2,Cct3,Cct4,Cct5,Cct6a,Cct7,Cct8,Cd84,Cdc42,Cdk2,Cdk4,Cdk7,Cdkn1a,Cdyl,Cebpz,Cebpg,Cflar,Chuk,Clcn3,Clk2,Cnbp,Plk3,Cpeb1,Cry1,Csnk2a2,Ctbp2,Cyba,Daxx,Ddit3,Dlg1,Dnm2,…
200	GO:0046483	heterocycle metabolic process	BP	4395	757	1187	0.17	0.27	1	7.56e-08	Actn3,Ada,Adk,Adm,Aebp1,Agrn,Agt,Agtr2,Ahr,Alx4,Aox1,Apbb2,Aplp1,Aqp1,Aqr,Arnt2,Atp1b1,Atp6v0a1,Axin2,Nkx3-2,Bard1,Bmp4,Bmp7,Bmp8b,Bmpr1a,Bop1,Brca1,Brca2,Btrc,Camk2a,Camk4,Cat,Ctnnb1,Runx2,Runx1t1,Cbr2,Cbs,Ccna2,Ccnd1,Ccnd3,Ccne1,Ccne2,Entpd2,Cdc45,Cdh1,Cebpd,Chrd,Clu,Col4a2,Col1a1,Coq7,Cst3,Cux2,Cyp1b1,Dab2,Ddc,Dhfr,Dlx5,Dmd,Trdmt1,Lefty1,Ebf2,Ebf3,Egfr,Egr3,Eng,Epas1,Epc1,Ephx1,Erg,Esr2,Mecom,…	Acvr1b,Acvrl1,Adnp,Adra2a,Aebp2,Ager,Akt1,Aldoa,Aldoc,Gfer,Ang,Ank1,Anp32a,Anxa3,Anxa4,Prdx6,Apaf1,Apex1,Apobec1,Aprt,Areg,Rhoa,Arnt,Arntl,Atf1,Atf2,Atf3,Atf4,Atp5b,Atp5c1,Atp5g1,Atp6v1a,Atp6v1b2,Atpif1,Hnrnpd,Axin1,Bach1,Bag1,Bax,Phb2,Bcl2l1,Bid,Bmi1,Bmpr1b,Btg2,Tspo,C1qbp,Cacybp,Calr,Cap1,Cask,Cbx4,Cct2,Cct3,Cct4,Cct5,Cct6a,Cct7,Cct8,Cd84,Cdc42,Cdk2,Cdk7,Cdkn1a,Cdyl,Cebpz,Cebpg,Cflar,Chuk,Clk2,…
201	GO:0006413	translational initiation	BP	98	11	48	0.11	0.49	0.994192	7.93e-08	Fech,Eif2ak1,Eif2d,Eif2ak2,Habp4,Ncbp2,Rps6kb1,Mtif2,Eif2b1,Dhx29,Paip2b	Eif1a,Eif2s1,Eif3a,Eif4a1,Eif4e,Eif4ebp1,Fmr1,Impact,Eif6,Rps2,Ppp1r15a,Nck1,Npm1,Rbm4,Eif1,Rpl13a,Eif4e2,Eif3g,Eif3i,Eif3d,Mettl3,Eif3c,Eif3f,Eif1ax,Eif2s2,Polr2g,Eif3h,Denr,Mif4gd,Eif1ad,Larp1,Eif3k,Eif4b,Eif2b3,Ppp1r15b,Klhl25,Eif4g1,Alkbh1,Ythdf2,Eif2b2,Eif5,Paip1,Eif3l,Eif5b,Eif2a,Ago2,Ncbp1,Dnajc3
204	GO:0031323	regulation of cellular metabolic process	BP	4539	885	1222	0.19	0.27	0.954959	9.11e-08	Acadm,Acadvl,Ache,Acp5,Actn3,Acta2,Adm,Aebp1,Angpt1,Angpt4,Agrn,Agt,Agtr1a,Agtr2,Ahr,Alx4,Apbb2,Atg5,Xiap,Aplp1,Aplp2,Aqp1,Arnt2,Rab27a,Atp6v0a1,Axin2,Nkx3-2,Bard1,Bcl2l11,Bmp4,Bmp7,Bmp8b,Bmpr1a,Brca1,Brca2,Btrc,Ddr1,Camk2a,Camk4,Cat,Casp12,Casp3,Ctnnb1,Ctnnd1,Runx2,Runx1t1,Cbs,Ccna2,Ccnd1,Ccnd3,Ccne1,Cd59a,Cdc45,Cdh1,Cdkn2b,Cdkn2c,Cebpd,Chrd,Socs3,Clu,Ackr3,Cntn1,Col1a1,Coq7,Csf1,Cst3,Ctf1,Cux2,…	Abl2,Acadl,Ace,Acvr1b,Acvrl1,Adnp,Adra2a,Aebp2,Ager,Gla,Akt1,Gfer,Ang,Anp32a,Anxa3,Anxa4,Prdx6,Ap2a1,Apaf1,Apex1,Apobec1,Areg,Arf1,Rhoa,Arnt,Arntl,Ass1,Atf1,Atf2,Atf3,Atf4,Atpif1,Hnrnpd,Axin1,Bach1,Bag1,Bak1,Bax,Phb2,Bcl2l1,Bdkrb2,Bid,Bmi1,Bmpr1b,Bnip3,Bnip3l,Btg2,Tspo,C1qbp,Cab39,Cacybp,Calr,Cap1,Cask,Casp9,Cast,Serpinh1,Cbx4,Cct2,Cct3,Cct4,Cct5,Cct6a,Cct7,Cct8,Cd63,Cd84,Cdc37,Cdc42,Cdk2,Cdk4,Cd…
205	GO:0030490	maturation of SSU-rRNA	BP	53	2	31	0.04	0.58	0.999916	9.49e-08	Tsr2,Utp6	Emg1,Rpsa,Rps14,Rps16,Rps19,Rps24,Rps8,Utp4,Rps28,Rrs1,Riok3,Riok2,Srfbp1,Nob1,Mphosph10,Tsr3,Ngdn,Utp20,Utp14a,Fcf1,Nop14,Utp23,Nat10,Tsr1,Pwp2,Diexf,Kri1,Utp18,Heatr1,Dcaf13,Wdr3
206	GO:0009056	catabolic process	BP	1723	308	505	0.18	0.29	0.997063	9.91e-08	Acadm,Acadvl,Ache,Actn3,Ada,Abcd1,Aox1,Atg5,Arsb,Atp6v0a1,Axin2,Btrc,Cat,Entpd2,Cdo1,Clu,Cst3,Cyp1b1,Cyp46a1,Dab2,Dio2,Egfr,Enpep,Epha4,Ephx1,Epm2a,Ptprv,Acsl1,Fap,Fen1,Fhit,Fzd5,Gja1,Gclc,Gls,Gm2a,Gpc1,Gpc3,Gpld1,Gspt2,Gstm4,Gstm5,Hif1a,Hp,Rida,Irgm1,Igf1,Igfbp3,Irs1,Anpep,Psmb9,Psmb8,Phyh,Smad3,Maoa,Mcl1,Fyco1,Mmp13,Nedd4,Nsf,Oaz1,Oaz2,Ogdh,Prdx1,Pde1a,Enpp1,Enpp2,Pex7,Prkaca,Lypla1,Plcb1,Plk1,…	Acadl,Acads,Ace,Adh7,Adh5,Adra2a,Ager,Gla,Akt1,Aldoa,Aldoc,Anxa7,Prdx6,Apaf1,Apex1,Apobec1,Arntl,Arsa,Atpif1,Hnrnpd,Aup1,Axin1,Bax,Bcat1,Bcat2,Bckdk,Bnip3,Bnip3l,Btg2,Tspo,Capn1,Cast,Cdc37,Cdc42,Cdk4,Tpp1,Cln3,Plk3,Cnr1,Cryz,Csnk2a1,Csnk2a2,Ctsc,Ctsk,Ctsl,Ctss,Eci1,Ddb1,Ddit3,Dnase2a,Dvl1,Rhbdf1,Ei24,Eno2,Esd,Ptk2,Faf1,Fah,Akr1b8,Lpin1,Fmr1,Fxr1,Fyn,Gaa,Galc,Gba,Kat2a,Galk1,Gna12,Rack1,Got1,Gpi1,…
208	GO:0010506	regulation of autophagy	BP	213	33	86	0.15	0.4	0.971031	9.98e-08	Atp6v0a1,Epm2a,Fzd5,Hif1a,Irgm1,Mcl1,Fyco1,Rab12,Tnfaip3,Tsc2,Ulk1,Fbxw7,Scoc,Foxo1,Mtor,Plekhf1,Clec16a,Sesn3,Rab1b,Wdr6,Sh3bp4,Tbc1d14,Qsox1,Nod1,Prkaa2,Sesn1,Ripk2,Mtmr9,Wdr41,Rab3gap1,Rragb,Tpcn1,Zkscan4	Ager,Akt1,Atpif1,Bnip3,Bnip3l,Tspo,Cdc37,Plk3,Csnk2a2,Ctsk,Ptk2,Gba,Kat2a,Hk2,Hmox1,Rab8a,Mtm1,Npc1,Pafah1b2,Pik3r2,Ctsa,Snca,Sptlc2,Stk11,Supt5,Trp53,Vdac1,Xbp1,Map2k1,Mapk3,Zdhhc8,Rragd,Rragc,Sh3glb1,Tbk1,Gsk3b,Ralb,Sirt2,Htra2,Tsc1,Trim13,Mtdh,Dram2,Rnf41,Rab39b,Poldip2,Rraga,Washc1,Optn,Ulk3,Fbxl2,Usp36,Larp1,C9orf72,Mtmr3,Chmp4b,Smurf1,Rmc1,Phf23,Trim8,Sirt1,Ubqln4,Rab3gap2,Golga2,Ticam1,Lar…
210	GO:0009895	negative regulation of catabolic process	BP	229	44	91	0.19	0.4	0.687946	1.03e-07	Actn3,Axin2,Cst3,Egfr,Epha4,Fhit,Gpld1,Hp,Smad3,Mcl1,Ppargc1a,Serpine2,Stat3,Timp1,Timp2,Timp3,Tnfaip3,Tsc2,Sufu,Pbk,Azin1,Fmn2,Mad2l1,Rybp,Mtor,Erlec1,Mad2l2,Parn,Clec16a,Wdr6,Tbc1d14,Sf3b3,Qsox1,Dicer1,Mtmr9,Nrg1,Agap2,Ccar2,Senp1,Psmf1,Azin2,Meioc,Atp2b4,Zkscan4	Adra2a,Akt1,Apobec1,Hnrnpd,Tspo,Cnr1,Ptk2,Fmr1,Fyn,Hmox1,Hnrnpc,Hsp90ab1,Smad4,Mdm4,Mtm1,Npc1,Slc11a1,Pabpc1,Furin,Pde3b,Phb,Ctsa,Psen1,Ptbp1,Qk,Rela,Rps7,Smarcc1,Snca,Dedd,Trp53,Ube2g2,Vegfa,Pin1,Tlk2,Sirt6,Hnrnpu,Sgta,Banp,Snx3,Snx12,Rbm38,Ube2j1,Mtch2,Sirt2,Htra2,Tsc1,Rpl23,Vps35,Fmc1,Rpl11,Rnf41,Poldip2,Gipc1,Nop53,Rraga,Washc1,Derl3,Crtc3,Dhx36,Lrpprc,Larp1,Chmp4b,Phf23,Ubqln4,Golga2,Lars,Ta…
211	GO:0031647	regulation of protein stability	BP	229	36	91	0.16	0.4	0.969215	1.03e-07	Apbb2,Atp1b1,Atp1b2,Atp1b3,Btrc,Clu,Epha4,Id1,Igf1,Smad3,Msx1,Pik3r1,Plk1,Prkdc,Rad23a,Sox4,Stxbp4,Wnt10b,Hip1r,Fbxw7,Chp1,Crtap,Cdc37l1,Plpp3,Ccdc88c,Qrsl1,Trim44,Fbxo4,Mtmr9,Rassf2,Mylip,Ccar2,Rab3gap1,Gsn,Smo,Taf9b	Phb2,Calr,Cct2,Cct3,Cct4,Cct5,Cct6a,Cct7,Cct8,Cdc37,Cdc42,Cdk7,Dpm2,Dvl1,Flot1,Flot2,Kat2a,Hspa8,Hspd1,Hsp90aa1,Kras,Lamp1,Mdm2,Nlk,Npm1,Pfn1,Phb,Ctsa,Ppib,Rps7,Siah1a,Snca,Src,Stxbp1,Tbrg1,Tcf3,Tcp1,Trp53,Ube2b,Sumo1,Wfs1,Wiz,Xbp1,Pin1,Cul3,Sirt6,Fbxl3,Chek2,Nckap1,Sh3glb1,Rassf1,Ptges3,P3h1,Stub1,Psmd8,Stk4,Tsc1,Rpl23,Vps35,Ifi30,Asph,Dph6,Naa16,Rpl11,Get4,Hypk,Derl1,Gipc1,Sugt1,Nop53,Gtpbp4,Vp…
212	GO:0006725	cellular aromatic compound metabolic process	BP	4430	770	1194	0.17	0.27	1	1.11e-07	Actn3,Ada,Adk,Adm,Aebp1,Agrn,Agt,Agtr1a,Agtr2,Ahr,Alx4,Aox1,Apbb2,Aplp1,Aqp1,Aqr,Arnt2,Atp1b1,Atp6v0a1,Axin2,Nkx3-2,Bard1,Bmp4,Bmp7,Bmp8b,Bmpr1a,Bop1,Brca1,Brca2,Btrc,Camk2a,Camk4,Cat,Ctnnb1,Runx2,Runx1t1,Cbr2,Cbs,Ccna2,Ccnd1,Ccnd3,Ccne1,Ccne2,Entpd2,Cdc45,Cdh1,Cebpd,Chrd,Clu,Col4a2,Col1a1,Coq7,Cst3,Cux2,Cyp1b1,Dab2,Ddc,Dhfr,Dio2,Dlx5,Dmd,Trdmt1,Lefty1,Ebf2,Ebf3,Egfr,Egr3,Eng,Enpep,Epas1,Epc1,Eph…	Acvr1b,Acvrl1,Adnp,Adra2a,Aebp2,Ager,Akt1,Aldoa,Aldoc,Gfer,Ang,Ank1,Anp32a,Anxa3,Anxa4,Prdx6,Apaf1,Apex1,Apobec1,Aprt,Areg,Rhoa,Arnt,Arntl,Atf1,Atf2,Atf3,Atf4,Atp5b,Atp5c1,Atp5g1,Atp6v1a,Atp6v1b2,Atpif1,Hnrnpd,Axin1,Bach1,Bag1,Bax,Phb2,Bcl2l1,Bid,Bmi1,Bmpr1b,Btg2,Tspo,C1qbp,Cacybp,Calr,Cap1,Cask,Cbx4,Cct2,Cct3,Cct4,Cct5,Cct6a,Cct7,Cct8,Cd84,Cdc42,Cdk2,Cdk7,Cdkn1a,Cdyl,Cebpz,Cebpg,Cflar,Chuk,Clk2,…
213	GO:0070727	cellular macromolecule localization	BP	1469	269	437	0.18	0.3	0.980908	1.32e-07	Angpt1,Agrn,Agt,Agtr2,Ap1b1,Rab27a,Atp1b1,Atp1b3,Axin2,Bard1,Bcap29,Bmp4,Bmp7,Brca1,Brca2,Cacnb2,Camk2a,Camk2b,Camk2g,Camk4,Ctnnb1,Ccne1,Ccne2,Cdh1,Col1a1,Dab2,Dag1,Dclk1,Dmd,Ect2,Egfr,Epb41l2,Stom,Epha3,Eya1,Fgf7,Fgf9,Fzd5,Gas6,Gdap1,Gli3,Gnai1,Gpm6b,Haspin,Id4,Igf1,Irs1,Kif5c,Kpna4,Msx1,Myo6,Nedd4,Nfkbia,Nrp1,Nrxn1,Nsf,Oaz1,Oaz2,Pex7,Pik3r1,Prkaca,Prkcz,Lypla1,Plk1,Ptn,Ptpn1,Ptpn14,Rab12,Rb1,Ro…	Abl2,Ager,Akt1,Ank1,Ap1g2,Ap2a1,Ap3d1,Ap4m1,Arntl,Atpif1,Aup1,Bag1,Bax,Phb2,Bcl2l1,Bid,Bnip3l,Tspo,Hyou1,Cacnb3,Calr,Cask,Cct2,Cct3,Cct4,Cct5,Cct6a,Cct7,Cct8,Cd63,Cdc42,Cdkn1a,Chm,Chml,Cln3,Clta,Plk3,Csk,Csnk2a1,Csnk2a2,Ctsk,Daxx,Dscr3,Ddit3,Dlg1,Dlg4,Dpp6,Dvl1,Dvl2,Ei24,Emd,Emp2,Dmtn,Stx2,Erbb2,Srsf10,Fcer1g,Flot1,Flot2,Fyn,Kat2a,Gdi1,Rack1,Lrp2,Hspa5,H13,Hdgf,Hgs,Hk1,Hk2,Hspa8,Hspd1,Hsp90ab1,Hs…
214	GO:0031326	regulation of cellular biosynthetic process	BP	3167	571	876	0.18	0.28	0.99989	1.36e-07	Acadvl,Acp5,Actn3,Aebp1,Agrn,Agt,Agtr2,Ahr,Alx4,Apbb2,Aplp1,Arnt2,Nkx3-2,Bmp4,Bmp7,Bmp8b,Bmpr1a,Brca1,Brca2,Btrc,Camk2a,Camk4,Cat,Ctnnb1,Runx2,Runx1t1,Ccna2,Ccnd1,Ccnd3,Ccne1,Cdc45,Cdh1,Cebpd,Chrd,Clu,Col1a1,Coq7,Cst3,Cux2,Cyp1b1,Dab2,Dhfr,Dlx5,Dmd,Lefty1,Ebf2,Ebf3,Egfr,Egr3,Eng,Epas1,Epc1,Erg,Esr2,Mecom,Bcl11a,Eya1,Eya2,Eya3,Eya4,Fadd,Fanca,Fech,Fgf1,Fgf7,Fgf9,Fgfr2,Fhit,Foxc2,Foxm1,Fosl2,Fst,Fz…	Acadl,Acvr1b,Acvrl1,Adnp,Aebp2,Ager,Gla,Akt1,Gfer,Ang,Anp32a,Anxa3,Anxa4,Ap2a1,Apex1,Apobec1,Areg,Rhoa,Arnt,Arntl,Ass1,Atf1,Atf2,Atf3,Atf4,Hnrnpd,Axin1,Bach1,Bag1,Phb2,Bcl2l1,Bmi1,Bmpr1b,Btg2,Tspo,C1qbp,Cacybp,Calr,Cap1,Cask,Cbx4,Cct2,Cct3,Cct4,Cct5,Cct6a,Cct7,Cct8,Cd84,Cdc42,Cdk2,Cdk4,Cdk7,Cdkn1a,Cdyl,Cebpz,Cebpg,Cflar,Chuk,Clk2,Cnbp,Plk3,Cpeb1,Cry1,Csnk2a2,Ctbp2,Daxx,Ddit3,Dlg1,Dnm2,Arid3a,Atn1…
215	GO:0034248	regulation of cellular amide metabolic process	BP	345	44	126	0.13	0.37	0.999926	1.39e-07	Aplp1,Bmp4,Clu,Cyp1b1,Dhfr,Egfr,Epha4,Fech,Eif2ak1,Rida,Igf1,Igfbp5,Itga2,Mknk2,Nfkb1,Prkca,Eif2ak2,Rock2,Zc3h7b,Ncor2,Sorl1,Sox4,Stat3,Thbs1,Tyms,Xrn1,Cnot11,Olfm1,Habp4,Mtor,Smpd3,Eefsec,Upf3a,Slc35a4,Ncbp2,Taco1,Rps6kb1,2810006K23Rik,Ltn1,Dicer1,Paip2b,Caprin2,Kbtbd8,Nanos1	Akt1,Ang,Hnrnpd,Btg2,C1qbp,Calr,Cdk4,Plk3,Cpeb1,Eef2,Eif2s1,Eif4e,Eif4ebp1,Erbb2,Fmr1,Fxr1,Rack1,Ilf3,Impact,Eif6,Khsrp,Mecp2,Ppp1r15a,Nck1,Ncl,Neurl1a,Npm1,Pgam1,Prkcd,Pa2g4,Ctsa,Ppp1ca,Ptbp1,Ptk2b,Qk,Rbm3,Rbm4,Rpl26,Rps3a1,Ncor1,Cyfip1,Snca,Tgfb1,Rpl13a,Fxr2,Map2k1,Map2k2,Mapk3,Eif4e2,Rps3,Csnk1e,Abca7,Serp1,Bin1,Trmt10c,Pum3,Pla2g6,Ddx39b,Eif3d,Gtpbp2,Mettl3,Eif3c,Fam129a,Tsc1,Dph6,Ormdl2,Lsm1…
218	GO:0010556	regulation of macromolecule biosynthetic process	BP	3052	551	846	0.18	0.28	0.999823	1.66e-07	Aebp1,Agrn,Agt,Agtr2,Ahr,Alx4,Apbb2,Aplp1,Arnt2,Nkx3-2,Bmp4,Bmp7,Bmp8b,Bmpr1a,Brca1,Brca2,Btrc,Camk2a,Camk4,Cat,Ctnnb1,Runx2,Runx1t1,Ccna2,Ccnd1,Ccnd3,Ccne1,Cdc45,Cdh1,Cebpd,Chrd,Clu,Col1a1,Coq7,Cst3,Cux2,Cyp1b1,Dab2,Dhfr,Dlx5,Dmd,Lefty1,Ebf2,Ebf3,Egfr,Egr3,Eng,Epas1,Epc1,Erg,Esr2,Mecom,Bcl11a,Eya1,Eya2,Eya3,Eya4,Fadd,Fanca,Fech,Fgf1,Fgf7,Fgf9,Fgfr2,Fhit,Foxc2,Foxm1,Fnta,Fosl2,Fst,Fzd1,Fzd4,Fzd5,…	Acvr1b,Acvrl1,Adnp,Aebp2,Ager,Akt1,Gfer,Ang,Anp32a,Anxa3,Anxa4,Ap2a1,Apex1,Apobec1,Areg,Rhoa,Arnt,Arntl,Atf1,Atf2,Atf3,Atf4,Hnrnpd,Axin1,Bach1,Bag1,Phb2,Bmi1,Bmpr1b,Btg2,C1qbp,Cacybp,Calr,Cask,Cbx4,Cct2,Cct3,Cct4,Cct5,Cct6a,Cct7,Cct8,Cd84,Cdc42,Cdk2,Cdk4,Cdk7,Cdkn1a,Cdyl,Cebpz,Cebpg,Cflar,Chuk,Cnbp,Plk3,Cpeb1,Cry1,Csnk2a2,Ctbp2,Daxx,Ddit3,Dlg1,Arid3a,Atn1,Dvl1,Dvl2,E2f3,E4f1,Eef2,Eif2s1,Eif4e,Eif…
221	GO:0033036	macromolecule localization	BP	2349	449	666	0.19	0.28	0.947793	1.72e-07	Abca1,Abca4,Angpt1,Agrn,Agt,Agtr1a,Agtr2,Abcd1,Ap1b1,Atg5,Arf2,Rab27a,Atp1b1,Atp1b3,Atp8a1,Atp10a,Axin2,Bard1,Bcap29,Bmp4,Bmp7,Brca1,Brca2,Cacna1c,Cacnb2,Camk2a,Camk2b,Camk2g,Camk4,Ctnnb1,Ccne1,Ccne2,Cdh1,Clu,Col1a1,Dab2,Dag1,Dclk1,Dmd,Ect2,Efna5,Egfr,Epb41l2,Stom,Epha3,Ephb6,Ptprv,Eya1,Acsl1,Fbn2,Fgf7,Fgf9,Fzd4,Fzd5,Gas6,Gdap1,Gja1,Gja5,Gli3,Glul,Gm2a,Gnai1,Gpam,Gpld1,Gpm6b,Gpr27,Haspin,Hif1a,Id…	Abl2,Ace,Plin2,Adra2a,Ager,Akt1,Ang,Ank1,Anxa4,Ap1g2,Ap2a1,Ap3d1,Ap4m1,Apobec1,Arf1,Arf5,Arntl,Atpif1,Aup1,Bag1,Bax,Phb2,Bcl2l1,Bdkrb2,Bid,Bnip3l,Tspo,Hyou1,Cacnb3,Calr,Cask,Cct2,Cct3,Cct4,Cct5,Cct6a,Cct7,Cct8,Cd63,Cd84,Cdc42,Cdkn1a,Cftr,Chm,Chml,Chuk,Cln3,Clta,Plk3,Cnr1,Cpeb1,Cry1,Csk,Csnk2a1,Csnk2a2,Ctsk,Daxx,Dscr3,Ddit3,Dlg1,Dlg4,Dnm2,Dpp6,Dvl1,Dvl2,Rhbdf1,Ei24,Emd,Emp2,Dmtn,Stx2,Eps15,Erbb2,F…
228	GO:0010468	regulation of gene expression	BP	3300	602	908	0.18	0.28	0.999709	2.04e-07	Aebp1,Agrn,Agt,Agtr2,Ahr,Alx4,Apbb2,Xiap,Aplp1,Arnt2,Rab27a,Atp1b1,Axin2,Nkx3-2,Bmp4,Bmp7,Bmp8b,Bmpr1a,Brca1,Brca2,Btrc,Camk2a,Camk4,Cat,Ctnnb1,Ctnnd1,Runx2,Runx1t1,Ccna2,Ccnd1,Ccnd3,Ccne1,Cd59a,Cdc45,Cdh1,Cebpd,Chrd,Clu,Cntn1,Col2a1,Col1a1,Coq7,Csf1,Cux2,Cyp1b1,Dab2,Dhfr,Dlk1,Dlx5,Dmd,Lefty1,Ebf2,Ebf3,Eda,Egfr,Egr3,Eng,Epas1,Epc1,Erg,Esr2,Mecom,Bcl11a,Eya1,Eya2,Eya3,Eya4,Fadd,Fanca,Fas,Fech,Fgf1…	Ace,Acvr1b,Acvrl1,Adnp,Aebp2,Ager,Akt1,Ang,Anp32a,Anxa3,Anxa4,Anxa7,Prdx6,Apex1,Apobec1,Rhoa,Arnt,Arntl,Atf1,Atf2,Atf3,Atf4,Hnrnpd,Axin1,Bach1,Bag1,Bak1,Phb2,Bmi1,Bmpr1b,Btg2,C1qbp,Calr,Cask,Cast,Cbx4,Cd84,Cdc37,Cdc42,Cdk2,Cdk4,Cdk7,Cdkn1a,Cdyl,Cebpz,Cebpg,Cflar,Chuk,Clk2,Clk4,Cln3,Cnbp,Plk3,Cpeb1,Cr1l,Cry1,Csnk2a2,Ctbp2,Daxx,Ddit3,Dlg1,Arid3a,Atn1,Dvl1,Dvl2,Dyrk1a,E2f3,E4f1,Eef2,Eif2s1,Eif4a1,Ei…
229	GO:0006457	protein folding	BP	166	18	70	0.11	0.42	0.999628	2.14e-07	Clgn,Clu,H2-DMb1,Fyco1,Ppic,Tor1b,Tmx4,Emc3,Emc2,Dnajb4,Cdc37l1,Dyx1c1,Pdrg1,Ttc4,Qsox1,Nppa,Fkbp14,Ric3	Bag1,Hyou1,Pdia4,Calr,Canx,Cct2,Cct3,Cct4,Cct5,Cct6a,Cct7,Cct8,Cdc37,Fkbp1a,Fkbp1b,Fkbp2,Fkbp4,Pdia3,Hspa5,Pfdn6,Hspa8,Hspd1,Hsp90ab1,Hsp90aa1,Hspa9,Hspe1,Grpel1,Grpel2,Nktr,Hspa4l,P4hb,Pfdn2,Ppib,Tbca,Tcp1,Hsp90b1,Fkbp3,Ero1l,Sgta,Nudcd2,Prdx4,Sh3glb1,Ptges3,Dnajc7,P3h1,Stub1,Dnajb2,Emc6,Fkbp11,Chordc1,Erp29,Ero1lb,Ppid,Dnajb11,Sugt1,Ppil3,St13,Pdia6,Chchd4,Pdia5,Tmx1,Erp44,Dnaja3,Selenof,Unc45a…
230	GO:0009987	cellular process	BP	10698	2222	2695	0.21	0.25	0.0101618	2.22e-07	Abca1,Abca4,Acadm,Acadvl,Asic1,Ache,Aco2,Acp5,Actc1,Actn3,Acta2,Ada,Adam10,Adk,Adm,Aebp1,Acan,Angpt1,Angpt2,Angpt4,Agrn,Agt,Agtr1a,Agtr2,Ahr,Alpl,Alcam,Abcd1,Aldh2,Aldh3a1,Alx4,Ankfy1,Aoc3,Aox1,Ap1b1,Apbb2,Atg5,Xiap,Aplp1,Aplp2,Aqp1,Aqr,Arl4a,Arnt2,Artn,Arsb,Rab27a,Atp1b1,Atp1b2,Atp1b3,Atp6v0a1,Atp8a1,Atp10a,Axin2,Nkx3-2,Bard1,Bcap29,Bcl2l11,Bmp4,Bmp7,Bmp8b,Bmpr1a,Bmx,Bop1,Brca1,Brca2,Btrc,Cacna1…	Abcb7,Abi1,Abl2,Acadl,Acads,Ace,Chrnb1,Acvr1b,Acvrl1,Add1,Adh7,Adh5,Adnp,Adra2a,Avil,Aebp2,Aga,Ager,Gla,Agtrap,Akt1,Aldoa,Aldoc,Gfer,Ang,Ank1,Anp32a,Slc25a5,Anxa3,Anxa4,Anxa7,Prdx6,Ap2a1,Ap3d1,Apaf1,Apex1,Apobec1,Aprt,Rplp0,Areg,Arf1,Rhoa,Rhoc,Arhgdib,Arnt,Arntl,Arpc1b,Arsa,Ass1,Atf1,Atf2,Atf3,Atf4,Atp2a2,Atp5b,Atp5c1,Atp5g1,Atp6v1a,Atp6v1b2,Atp6v0d1,Atpif1,Atp6v0c,Slc7a1,Slc7a3,Hnrnpd,Aup1,Axin1…
234	GO:0008104	protein localization	BP	2125	405	607	0.19	0.29	0.945497	2.33e-07	Abca1,Angpt1,Agrn,Agt,Agtr1a,Agtr2,Ap1b1,Atg5,Arf2,Rab27a,Atp1b1,Atp1b3,Axin2,Bard1,Bcap29,Bmp4,Bmp7,Brca1,Brca2,Cacna1c,Cacnb2,Camk2a,Camk2b,Camk2g,Camk4,Ctnnb1,Ccne1,Ccne2,Cdh1,Clu,Col1a1,Dab2,Dag1,Dclk1,Dmd,Ect2,Efna5,Egfr,Epb41l2,Stom,Epha3,Ephb6,Ptprv,Eya1,Fbn2,Fgf7,Fgf9,Fzd5,Gas6,Gdap1,Gja1,Gja5,Gli3,Glul,Gnai1,Gpam,Gpld1,Gpm6b,Gpr27,Haspin,Hif1a,Id4,Igf1,Il1rn,Irs1,Itga2,Itgb6,Kif5c,Kifap3…	Abl2,Adra2a,Ager,Akt1,Ang,Ank1,Anxa4,Ap1g2,Ap2a1,Ap3d1,Ap4m1,Apobec1,Arf1,Arf5,Arntl,Atpif1,Aup1,Bag1,Bax,Phb2,Bcl2l1,Bid,Bnip3l,Tspo,Hyou1,Cacnb3,Calr,Cask,Cct2,Cct3,Cct4,Cct5,Cct6a,Cct7,Cct8,Cd63,Cd84,Cdc42,Cdkn1a,Cftr,Chm,Chml,Chuk,Cln3,Clta,Plk3,Cnr1,Csk,Csnk2a1,Csnk2a2,Ctsk,Daxx,Dscr3,Ddit3,Dlg1,Dlg4,Dnm2,Dpp6,Dvl1,Dvl2,Rhbdf1,Ei24,Emd,Emp2,Dmtn,Stx2,Eps15,Erbb2,F2rl1,Faf1,Srsf10,Fcer1g,Fkbp…
236	GO:0050821	protein stabilization	BP	142	25	62	0.18	0.44	0.818472	2.39e-07	Apbb2,Atp1b1,Atp1b2,Atp1b3,Clu,Epha4,Igf1,Smad3,Msx1,Pik3r1,Sox4,Stxbp4,Wnt10b,Hip1r,Fbxw7,Chp1,Crtap,Cdc37l1,Plpp3,Trim44,Mtmr9,Rassf2,Rab3gap1,Smo,Taf9b	Phb2,Calr,Cct2,Cct3,Cct4,Cct5,Cct6a,Cct7,Cct8,Cdc37,Cdk7,Dvl1,Flot1,Flot2,Hspd1,Hsp90aa1,Lamp1,Nlk,Npm1,Pfn1,Phb,Ppib,Rps7,Stxbp1,Tbrg1,Tcf3,Tcp1,Trp53,Ube2b,Sumo1,Wfs1,Wiz,Pin1,Chek2,Nckap1,Rassf1,Ptges3,P3h1,Stk4,Tsc1,Rpl23,Ifi30,Naa16,Rpl11,Hypk,Sugt1,Nop53,Gtpbp4,Usp36,Syvn1,Dnaja3,Stx12,Taf9,Ank2,Usp33,Hps4,Wdr81,Tnip2,Taf1,Ep300,Cog3,Morc3
238	GO:0006996	organelle organization	BP	3027	594	838	0.2	0.28	0.864331	2.49e-07	Abca1,Actc1,Agrn,Abcd1,Ankfy1,Atg5,Xiap,Aqp1,Rab27a,Atp8a1,Axin2,Bcl2l11,Bmp4,Bmp7,Bop1,Brca1,Brca2,Aspm,Camk2a,Camk2b,Ctnnb1,Ccna2,Ccne1,Ccne2,Cdc45,Cnn1,Coq7,Csrp1,Dag1,Efna5,Eln,Enah,Epas1,Epb41l2,Epc1,Epha1,Epha3,Eya1,Eya2,Eya3,Eya4,Fscn1,Fanca,Fas,Fen1,Fgd1,Fgf7,Fgfr2,Smc2,Sh3pxd2a,Ctgf,Fzd5,Gab1,Gata2,Gdap1,Gem,Gclc,Gnai1,Gpm6b,Haspin,Hif1a,Hoxa13,Id1,Irgm1,Igf1,Igf2,Itgb5,Kif11,Kif4,Kif9,K…	Abi1,Abl2,Add1,Avil,Aebp2,Akt1,Ank1,Anp32a,Slc25a5,Ap3d1,Apex1,Apobec1,Arf1,Rhoa,Rhoc,Arhgdib,Arpc1b,Atf2,Atp2a2,Atpif1,Atp6v0c,Hnrnpd,Axin1,Bak1,Bax,Phb2,Bcl2l1,Bid,Bmi1,Bnip3,Bnip3l,Tspo,C1qbp,Calr,Cap1,Capg,Capza2,Cbx4,Cct2,Cct3,Cct4,Cct5,Cct6a,Cct7,Cct8,Cdc37,Cdc42,Cdk2,Cebpg,Cenpc1,Cfl2,Cflar,Clcn3,Tpp1,Cln3,Plk3,Hps3,Cox17,Cpeb1,Crk,Dpysl2,Csnk2a2,Ctsk,Ctsl,Cxadr,Daxx,Ddb1,Gadd45a,Dlg1,Dlg4…
241	GO:0015031	protein transport	BP	1456	260	431	0.18	0.3	0.9943	3.04e-07	Abca1,Angpt1,Agt,Agtr1a,Agtr2,Ap1b1,Atg5,Arf2,Rab27a,Bard1,Bcap29,Bmp4,Brca1,Cacna1c,Camk4,Clu,Col1a1,Dab2,Dag1,Ect2,Efna5,Egfr,Stom,Ephb6,Ptprv,Fgf9,Fzd5,Gas6,Gdap1,Gja1,Gja5,Gli3,Glul,Gpam,Gpld1,Gpm6b,Gpr27,Hif1a,Igf1,Il1rn,Irs1,Itgb6,Kif5c,Kpna4,Anxa1,Mmp13,Mttp,Myo6,Nedd4,Nfkbia,Nnat,Notch2,Nov,Nrxn1,Nsf,Oaz1,Oaz2,Pam,Pex7,Pik3r1,Prkaca,Prkcz,Lypla1,Ppt1,Ptpn1,Ptpn14,Rab12,Kif20a,Rasgrp1,Rbp4…	Abl2,Adra2a,Akt1,Ang,Anxa4,Ap1g2,Ap2a1,Ap3d1,Ap4m1,Apobec1,Arf1,Arf5,Arntl,Atpif1,Aup1,Phb2,Bid,Bnip3l,Hyou1,Calr,Cask,Cd63,Cd84,Cdc42,Cdkn1a,Cftr,Chm,Chml,Chuk,Clta,Plk3,Cnr1,Csk,Csnk2a2,Ctsk,Dscr3,Dnm2,Rhbdf1,Ei24,Emd,Dmtn,Stx2,Eps15,Erbb2,F2rl1,Srsf10,Fkbp1b,Fyn,Kat2a,Gdi1,Gdi2,Rack1,Lrp2,Gpi1,H13,Hgs,Hk1,Hspa8,Hspd1,Hsp90ab1,Hsp90aa1,Hspa9,Ica1,Kpnb1,Itgam,Itgb1bp1,Eif6,Kcnn4,Mdfic,Kif1a,Kif3…
246	GO:2000112	regulation of cellular macromolecule biosynthetic process	BP	2997	542	829	0.18	0.28	0.999753	3.48e-07	Aebp1,Agrn,Agt,Agtr2,Ahr,Alx4,Apbb2,Aplp1,Arnt2,Nkx3-2,Bmp4,Bmp7,Bmp8b,Bmpr1a,Brca1,Brca2,Btrc,Camk2a,Camk4,Cat,Ctnnb1,Runx2,Runx1t1,Ccna2,Ccnd1,Ccnd3,Ccne1,Cdc45,Cdh1,Cebpd,Chrd,Clu,Col1a1,Coq7,Cst3,Cux2,Cyp1b1,Dab2,Dhfr,Dlx5,Dmd,Lefty1,Ebf2,Ebf3,Egfr,Egr3,Eng,Epas1,Epc1,Erg,Esr2,Mecom,Bcl11a,Eya1,Eya2,Eya3,Eya4,Fadd,Fanca,Fech,Fgf1,Fgf7,Fgf9,Fgfr2,Fhit,Foxc2,Foxm1,Fosl2,Fst,Fzd1,Fzd4,Fzd5,Fzd7,…	Acvr1b,Acvrl1,Adnp,Aebp2,Ager,Akt1,Gfer,Ang,Anp32a,Anxa3,Anxa4,Apex1,Apobec1,Areg,Rhoa,Arnt,Arntl,Atf1,Atf2,Atf3,Atf4,Hnrnpd,Axin1,Bach1,Bag1,Phb2,Bmi1,Bmpr1b,Btg2,C1qbp,Cacybp,Calr,Cask,Cbx4,Cct2,Cct3,Cct4,Cct5,Cct6a,Cct7,Cct8,Cd84,Cdc42,Cdk2,Cdk4,Cdk7,Cdkn1a,Cdyl,Cebpz,Cebpg,Cflar,Chuk,Cnbp,Plk3,Cpeb1,Cry1,Csnk2a2,Ctbp2,Daxx,Ddit3,Dlg1,Arid3a,Atn1,Dvl1,Dvl2,E2f3,E4f1,Eef2,Eif2s1,Eif4e,Eif4ebp1,…
247	GO:0015833	peptide transport	BP	1485	271	438	0.18	0.29	0.984222	3.76e-07	Abca1,Angpt1,Agt,Agtr1a,Agtr2,Ap1b1,Atg5,Aqp1,Arf2,Rab27a,Bard1,Bcap29,Bmp4,Brca1,Cacna1c,Camk4,Cdh17,Clu,Col1a1,Dab2,Dag1,Dio2,Ect2,Efna5,Egfr,Stom,Ephb6,Ptprv,Fgf9,Fzd5,Gas6,Gdap1,Gja1,Gja5,Gli3,Glul,Gpam,Gpld1,Gpm6b,Gpr27,Hif1a,Igf1,Il1rn,Irs1,Itgb6,Kif5c,Kpna4,Anxa1,Mmp13,Mttp,Myo6,Nedd4,Nfkbia,Nnat,Notch2,Nov,Nrxn1,Nsf,Oaz1,Oaz2,Pam,Pex7,Pik3r1,Prkaca,Prkcz,Lypla1,Ppt1,Ptpn1,Ptpn14,Rab12,Kif…	Abl2,Adra2a,Akt1,Ang,Anxa4,Ap1g2,Ap2a1,Ap3d1,Ap4m1,Apobec1,Arf1,Arf5,Arntl,Atpif1,Aup1,Phb2,Bid,Bnip3l,Hyou1,Calr,Cask,Cd63,Cd84,Cdc42,Cdkn1a,Cftr,Chm,Chml,Chuk,Clta,Plk3,Cnr1,Csk,Csnk2a2,Ctsk,Dscr3,Dnm2,Rhbdf1,Ei24,Aimp1,Emd,Dmtn,Stx2,Eps15,Erbb2,F2rl1,Srsf10,Fkbp1b,Fyn,Kat2a,Gdi1,Gdi2,Rack1,Lrp2,Gpi1,H13,Hgs,Hk1,Hmga2,Hspa8,Hspd1,Hsp90ab1,Hsp90aa1,Hspa9,Ica1,Kpnb1,Itgam,Itgb1bp1,Eif6,Kcnn4,Mdfi…
248	GO:0071702	organic substance transport	BP	1928	363	554	0.19	0.29	0.963442	3.92e-07	Abca1,Abca4,Ada,Angpt1,Agt,Agtr1a,Agtr2,Abcd1,Aoc3,Ap1b1,Atg5,Aqp1,Arf2,Rab27a,Atp8a1,Atp10a,Bard1,Bcap29,Bmp4,Brca1,Cacna1c,Camk4,Cdh17,Clu,Col1a1,Dab2,Dag1,Ddc,Dio2,Slc26a2,Ect2,Ednra,Efna5,Egfr,Emb,Stom,Ephb6,Ptprv,Acsl1,Fgf9,Fzd4,Fzd5,Gas6,Gdap1,Gja1,Gja5,Gli3,Glul,Gpam,Gpc3,Gpld1,Gpm6b,Gpr27,Grb10,Grik1,Hif1a,Htr7,Igf1,Igfbp3,Il1rn,Irs1,Itgb6,Kif5c,Kpna4,Lbp,Anxa1,Mmp13,Mttp,Myo6,Nedd4,Nfkbi…	Abl2,Ace,Plin2,Adra2a,Akt1,Ang,Anxa4,Ap1g2,Ap2a1,Ap3d1,Ap4m1,Apobec1,Arf1,Arf5,Arntl,Atpif1,Slc7a1,Slc7a3,Aup1,Phb2,Bdkrb2,Bid,Bnip3l,Tspo,Hyou1,Calr,Cask,Cd63,Cd84,Cdc42,Cdkn1a,Cftr,Chm,Chml,Chuk,Cln3,Clta,Plk3,Cnr1,Cpeb1,Dpysl2,Cry1,Csk,Csnk2a2,Ctsk,Cyba,Dscr3,Slc25a1,Dnm2,Rhbdf1,Ei24,Aimp1,Emd,Dmtn,Stx2,Eps15,Erbb2,F2rl1,Fabp3,Srsf10,Fcer1g,Fcgr3,Fkbp1b,Flot1,Fmr1,Fyn,Kat2a,Gdi1,Gdi2,Slc6a9,Ra…
251	GO:0051276	chromosome organization	BP	916	167	285	0.18	0.31	0.953574	4.43e-07	Atg5,Axin2,Brca1,Brca2,Ctnnb1,Ccna2,Ccne1,Ccne2,Cdc45,Epc1,Eya1,Eya2,Eya3,Eya4,Fen1,Smc2,Gata2,Gem,Haspin,Igf2,Kif4,Anxa1,Mad1l1,Mki67,Msh2,Msh6,Nap1l2,Prkca,Plk1,Prkdc,Rad51,Rad54l,Rb1,Rbl2,Recql,Rpa2,Hltf,Snai1,Sox9,Aurkb,Cenpx,Skp1a,Tcf7l2,Tnks,Top2a,Top2b,Trp63,Ctr9,Ttf1,Ttk,Vrk1,Wrn,Cdc6,Xrn1,Cenph,Racgap1,Cep63,Lcmt1,Fbxw7,Hmgn5,Cdca8,Tet1,Slx4,Nap1l3,Mad2l1,Rybp,Terf2ip,Smarce1,Eid1,Nek6,C…	Aebp2,Anp32a,Apex1,Apobec1,Hnrnpd,Phb2,Bmi1,Cbx4,Cct2,Cct3,Cct4,Cct5,Cct6a,Cct7,Cct8,Cdk2,Cebpg,Cenpc1,Cpeb1,Daxx,Ddb1,Ercc1,Fbl,Lpin1,Fmr1,Xrcc6,Kat2a,Hira,Hmgn1,Hmg20b,Hmga2,Hnrnpc,Hp1bp3,Prmt2,Prmt1,Hsp90ab1,Hsp90aa1,Kpnb1,Ldb1,Smad4,Mbd2,Mbd3,Mcm2,Mecp2,Mtf2,Mthfr,Ncoa1,Npm1,Npm3,Nsd1,Phb,Prkcd,Pura,Rad23b,Ran,Rbbp4,Rnf4,Ruvbl2,Ncor1,Satb1,Sin3a,Sin3b,Vps4b,Smarcc1,Snca,Src,Ssrp1,Stag2,Slk,Tb…
260	GO:1990173	protein localization to nucleoplasm	BP	10	0	10	0	1	1	6.71e-07	NA	Cct2,Cct3,Cct4,Cct5,Cct6a,Cct7,Cct8,Tbrg1,Tcp1,Nop53
262	GO:0051130	positive regulation of cellular component organization	BP	1072	219	326	0.2	0.3	0.476285	7.07e-07	Ache,Angpt1,Agrn,Agt,Ahr,Ankfy1,Aqp1,Arsb,Rab27a,Atp8a1,Bcl2l11,Bmp4,Bmp7,Brca1,Camk2b,Ctnnb1,Cdh17,Clu,Cntn1,Crabp2,Cux2,Dab2,Dag1,Dcc,Dmd,Efna5,Epha1,Epha3,Epha4,Ephb3,Bcl11a,Fscn1,Fas,Fen1,Ctgf,Foxc2,Fzd1,Fzd4,Fzd5,Gas6,Gata2,Gpc3,Has2,Hif1a,Hoxa13,Htr7,Id1,Irgm1,Igf1,Igf2,Igfbp3,Itga2,Kit,Lbp,Anxa1,Lrrn3,Smad3,Fyco1,Mns1,Msx1,Msx2,Nap1l2,Nfatc2,Nefl,Nrp1,Nrxn1,Ntn1,Ntrk2,Ntrk3,Pcsk5,Enpp2,Prk…	Abl2,Add1,Adnp,Avil,Ager,Ank1,Ap2a1,Arf1,Rhoa,Rhoc,Arpc1b,Atf1,Atpif1,Hnrnpd,Bak1,Bax,Phb2,Bcl2l1,Bid,Bnip3,C1qbp,C2,Calr,Cask,Cct2,Cct3,Cct4,Cct5,Cct6a,Cct7,Cct8,Cd151,Cd53,Cd63,Cdc37,Cdc42,Cfl2,Cflar,Cnr1,Cpeb1,Crk,Csnk2a2,Ctsk,Cyba,Daxx,Dlg1,Dync1h1,Dnm2,Dvl1,Eef1a1,Eef2k,Mark2,Dmtn,Ercc1,F2rl1,Ptk2,Faf1,Fcer1g,Fcgr2b,Fcgr3,Fer,Fkbp1b,Lpin1,Flot1,Flt3l,Fmr1,Fyn,Gba,Kat2a,Gdi1,Rack1,Grn,Hspa5,H…
264	GO:1902275	regulation of chromatin organization	BP	152	15	64	0.1	0.42	0.999837	7.45e-07	Atg5,Brca1,Ctnnb1,Cdc45,Gata2,Igf2,Mki67,Nap1l2,Ctr9,Tet1,Eid1,Phf19,BC004004,Arrb1,L3mbtl2	Apobec1,Daxx,Lpin1,Fmr1,Kat2a,Hira,Smad4,Mecp2,Mtf2,Mthfr,Nsd1,Ruvbl2,Ncor1,Sin3a,Snca,Slk,Phf1,Tgfb1,Trim28,Trp53,Ube2b,Vegfa,Wbp2,Xbp1,Zfp64,Tlk2,Mapk3,Sirt6,Hnrnpu,Akap8,Noc2l,Paxbp1,Pih1d1,Pygo2,Kmt2e,Ing2,Znhit1,Setd5,Iws1,Asxl2,Kmt2b,Jdp2,Sirt1,Zfp451,Kdm1a,Spty2d1,Kdm3a,Cdk9,Ogt,Uhrf2,Ehmt2,Kdm4b,Flcn,Tada2a,Kat7,Kdm2a,Tlk1,Kdm4a,Tada2b,Setd1a,Mllt6,Map1s,Ep300,Zfp335
267	GO:0071705	nitrogen compound transport	BP	1682	312	487	0.19	0.29	0.975522	8.82e-07	Abca1,Ada,Angpt1,Agt,Agtr1a,Agtr2,Ap1b1,Atg5,Aqp1,Arf2,Rab27a,Bard1,Bcap29,Bmp4,Brca1,Cacna1c,Camk4,Cdh17,Clu,Col1a1,Dab2,Dag1,Ddc,Dio2,Ect2,Ednra,Efna5,Egfr,Stom,Ephb6,Ptprv,Fgf9,Fzd5,Gas6,Gdap1,Gja1,Gja5,Gli3,Glul,Gpam,Gpld1,Gpm6b,Gpr27,Grik1,Hif1a,Htr7,Igf1,Il1rn,Irs1,Itgb6,Kif5c,Kpna4,Anxa1,Mmp13,Mttp,Myo6,Nedd4,Nfkbia,Nfkbie,Nnat,Notch2,Nov,Nrxn1,Nsf,Ntrk2,Oaz1,Oaz2,Pam,Pex7,Abcb1a,Pik3r1,Pr…	Abl2,Adra2a,Akt1,Ang,Anxa4,Ap1g2,Ap2a1,Ap3d1,Ap4m1,Apobec1,Arf1,Arf5,Arntl,Atpif1,Slc7a1,Slc7a3,Aup1,Phb2,Bid,Bnip3l,Hyou1,Calr,Cask,Cd63,Cd84,Cdc42,Cdkn1a,Cftr,Chm,Chml,Chuk,Cln3,Clta,Plk3,Cnr1,Cpeb1,Dpysl2,Csk,Csnk2a2,Ctsk,Cyba,Dscr3,Dnm2,Rhbdf1,Ei24,Aimp1,Emd,Dmtn,Stx2,Eps15,Erbb2,F2rl1,Srsf10,Fcer1g,Fcgr3,Fkbp1b,Flot1,Fmr1,Fyn,Kat2a,Gdi1,Gdi2,Slc6a9,Rack1,Lrp2,Gpi1,H13,Hgs,Hk1,Hmga2,Hnrnpa1,H…
268	GO:0061077	chaperone-mediated protein folding	BP	65	5	34	0.08	0.52	0.998579	8.84e-07	Clu,H2-DMb1,Fyco1,Tor1b,Fkbp14	Bag1,Hyou1,Pdia4,Calr,Canx,Cct2,Cct3,Cct4,Cct5,Cct6a,Cct7,Cct8,Fkbp1a,Fkbp1b,Fkbp2,Fkbp4,Hspa5,Hspa8,Hspd1,Hspa9,Hspe1,Hspa4l,Tcp1,Fkbp3,Ero1l,Ptges3,Dnajc7,Dnajb2,Fkbp11,Chordc1,Ppid,St13,Unc45a,Bbs12
269	GO:0042886	amide transport	BP	1496	275	438	0.18	0.29	0.978313	9.29e-07	Abca1,Angpt1,Agt,Agtr1a,Agtr2,Ap1b1,Atg5,Aqp1,Arf2,Rab27a,Bard1,Bcap29,Bmp4,Brca1,Cacna1c,Camk4,Cdh17,Clu,Col1a1,Dab2,Dag1,Dio2,Ect2,Efna5,Egfr,Stom,Ephb6,Ptprv,Fgf9,Fzd5,Gas6,Gdap1,Gja1,Gja5,Gli3,Glul,Gpam,Gpld1,Gpm6b,Gpr27,Hif1a,Igf1,Il1rn,Irs1,Itgb6,Kif5c,Kpna4,Anxa1,Mmp13,Mttp,Myo6,Nedd4,Nfkbia,Nnat,Notch2,Nov,Nrxn1,Nsf,Oaz1,Oaz2,Pam,Pex7,Abcb1a,Pik3r1,Prkaca,Prkcz,Lypla1,Ppt1,Ptpn1,Ptpn14,Ra…	Abl2,Adra2a,Akt1,Ang,Anxa4,Ap1g2,Ap2a1,Ap3d1,Ap4m1,Apobec1,Arf1,Arf5,Arntl,Atpif1,Aup1,Phb2,Bid,Bnip3l,Hyou1,Calr,Cask,Cd63,Cd84,Cdc42,Cdkn1a,Cftr,Chm,Chml,Chuk,Clta,Plk3,Cnr1,Csk,Csnk2a2,Ctsk,Dscr3,Dnm2,Rhbdf1,Ei24,Aimp1,Emd,Dmtn,Stx2,Eps15,Erbb2,F2rl1,Srsf10,Fkbp1b,Fyn,Kat2a,Gdi1,Gdi2,Rack1,Lrp2,Gpi1,H13,Hgs,Hk1,Hmga2,Hspa8,Hspd1,Hsp90ab1,Hsp90aa1,Hspa9,Ica1,Kpnb1,Itgam,Itgb1bp1,Eif6,Kcnn4,Mdfi…
278	GO:0019222	regulation of metabolic process	BP	4794	938	1273	0.2	0.27	0.947234	1.22e-06	Acadm,Acadvl,Ache,Acp5,Actn3,Acta2,Adm,Aebp1,Angpt1,Angpt4,Agrn,Agt,Agtr1a,Agtr2,Ahr,Alx4,Aoc3,Apbb2,Atg5,Xiap,Aplp1,Aplp2,Aqp1,Arnt2,Rab27a,Atp1b1,Atp6v0a1,Axin2,Nkx3-2,Bard1,Bcl2l11,Bmp4,Bmp7,Bmp8b,Bmpr1a,Brca1,Brca2,Btrc,Ddr1,Camk2a,Camk4,Cat,Casp12,Casp3,Ctnnb1,Ctnnd1,Runx2,Runx1t1,Cbs,Ccna2,Ccnd1,Ccnd3,Ccne1,Cd59a,Cdc45,Cdh1,Cdkn2b,Cdkn2c,Cebpd,Chrd,Socs3,Clu,Ackr3,Cntn1,Col2a1,Col1a1,Coq7,C…	Abl2,Acadl,Ace,Acvr1b,Acvrl1,Adnp,Adra2a,Aebp2,Ager,Gla,Akt1,Gfer,Ang,Anp32a,Anxa3,Anxa4,Anxa7,Prdx6,Ap2a1,Apaf1,Apex1,Apobec1,Areg,Arf1,Rhoa,Arnt,Arntl,Ass1,Atf1,Atf2,Atf3,Atf4,Atpif1,Hnrnpd,Axin1,Bach1,Bag1,Bak1,Bax,Phb2,Bcl2l1,Bdkrb2,Bid,Bmi1,Bmpr1b,Bnip3,Bnip3l,Btg2,Tspo,C1qbp,Cab39,Cacybp,Calr,Cap1,Cask,Casp9,Cast,Serpinh1,Cbx4,Cct2,Cct3,Cct4,Cct5,Cct6a,Cct7,Cct8,Cd63,Cd84,Cdc37,Cdc42,Cdk2,C…
279	GO:0051171	regulation of nitrogen compound metabolic process	BP	4314	827	1154	0.19	0.27	0.988701	1.23e-06	Acp5,Actn3,Acta2,Adm,Aebp1,Angpt1,Angpt4,Agrn,Agt,Agtr1a,Agtr2,Ahr,Alx4,Apbb2,Atg5,Xiap,Aplp1,Aplp2,Aqp1,Arnt2,Axin2,Nkx3-2,Bcl2l11,Bmp4,Bmp7,Bmp8b,Bmpr1a,Brca1,Brca2,Btrc,Ddr1,Camk2a,Camk4,Cat,Casp12,Casp3,Ctnnb1,Ctnnd1,Runx2,Runx1t1,Cbs,Ccna2,Ccnd1,Ccnd3,Ccne1,Cd59a,Cdc45,Cdh1,Cdkn2b,Cdkn2c,Cebpd,Chrd,Socs3,Clu,Ackr3,Cntn1,Col1a1,Coq7,Csf1,Cst3,Ctf1,Cux2,Cyp1b1,Dab2,Dag1,Dcc,Dhfr,Dlx5,Dmd,Dpep1…	Abl2,Ace,Acvr1b,Acvrl1,Adnp,Adra2a,Aebp2,Ager,Gla,Akt1,Gfer,Ang,Anp32a,Anxa3,Anxa4,Prdx6,Ap2a1,Apaf1,Apex1,Apobec1,Areg,Rhoa,Arnt,Arntl,Ass1,Atf1,Atf2,Atf3,Atf4,Atpif1,Hnrnpd,Axin1,Bach1,Bag1,Bak1,Bax,Phb2,Bcl2l1,Bdkrb2,Bid,Bmi1,Bmpr1b,Btg2,Tspo,C1qbp,Cab39,Cacybp,Calr,Cap1,Cask,Casp9,Cast,Serpinh1,Cbx4,Cct2,Cct3,Cct4,Cct5,Cct6a,Cct7,Cct8,Cd84,Cdc37,Cdc42,Cdk2,Cdk4,Cdk7,Cdkn1a,Cdyl,Cebpz,Cebpg,Cf…
281	GO:0006417	regulation of translation	BP	310	38	112	0.12	0.36	0.99994	1.25e-06	Aplp1,Bmp4,Cyp1b1,Dhfr,Egfr,Fech,Eif2ak1,Rida,Igf1,Igfbp5,Itga2,Mknk2,Nfkb1,Prkca,Eif2ak2,Zc3h7b,Ncor2,Sox4,Stat3,Thbs1,Tyms,Xrn1,Cnot11,Habp4,Mtor,Eefsec,Upf3a,Slc35a4,Ncbp2,Taco1,Rps6kb1,2810006K23Rik,Ltn1,Dicer1,Paip2b,Caprin2,Kbtbd8,Nanos1	Akt1,Ang,Hnrnpd,Btg2,C1qbp,Calr,Cdk4,Cpeb1,Eef2,Eif2s1,Eif4e,Eif4ebp1,Erbb2,Fmr1,Fxr1,Rack1,Ilf3,Impact,Eif6,Khsrp,Mecp2,Ppp1r15a,Nck1,Ncl,Neurl1a,Npm1,Pa2g4,Ppp1ca,Ptbp1,Ptk2b,Qk,Rbm3,Rbm4,Rpl26,Rps3a1,Ncor1,Cyfip1,Tgfb1,Rpl13a,Fxr2,Map2k1,Map2k2,Mapk3,Eif4e2,Rps3,Serp1,Trmt10c,Pum3,Ddx39b,Eif3d,Gtpbp2,Mettl3,Eif3c,Fam129a,Tsc1,Dph6,Lsm14a,Rpl38,Polr2g,Rps27l,Ngdn,Fastkd3,Mif4gd,Dph5,Trnau1ap,Lr…
282	GO:0044265	cellular macromolecule catabolic process	BP	857	107	266	0.12	0.31	1	1.36e-06	Axin2,Btrc,Clu,Cst3,Dab2,Epha4,Fap,Fen1,Fhit,Gclc,Gpc1,Gspt2,Igfbp3,Psmb9,Psmb8,Nedd4,Prkaca,Plk1,Ppt1,Rab12,Rad23a,Siah1b,Skp1a,Tnfaip3,Tnfrsf1b,Ubr1,Wnt10b,Sufu,Xrn1,Snf8,Vps25,Fbxo8,Fbxw7,Fbxo18,Pbk,Rybp,Mtor,Ube2l6,Ngly1,Smurf2,Erlec1,Lonp2,Wwp2,Edem3,Oma1,Upf3a,Lsm3,Dyx1c1,Ubxn2b,Ncbp2,Fbxl15,Tatdn3,Rnf168,Rnf180,Brf1,Prr5l,Parn,Clec16a,Spsb1,Usp38,Nudt16,Fbxo31,Dtl,Il33,Cul9,1500015O10Rik,L…	Akt1,Apaf1,Apex1,Apobec1,Arntl,Atpif1,Hnrnpd,Aup1,Axin1,Bax,Bnip3,Bnip3l,Btg2,Plk3,Ctsc,Ctsk,Ctsl,Ctss,Ddb1,Ddit3,Dnase2a,Dvl1,Rhbdf1,Ptk2,Fmr1,Fxr1,Gba,Gna12,Rack1,Hspa5,H13,Hnrnpc,Hpse,Hsp90ab1,Hsp90aa1,Elavl4,Khsrp,Ldlr,Mdm2,Mtm1,Npm1,Slc11a1,Ntan1,Sqstm1,Pabpc1,Furin,Plaa,Ctsa,Ppp2cb,Psen1,Psmb1,Psmb4,Psmb5,Psmc5,Psmd4,Psme1,Psme3,Ptbp1,Ptk2b,Qk,Rad23b,Ranbp1,Rbbp6,Rnf4,Rps7,Sel1l,Siah1a,Siah…
288	GO:0018205	peptidyl-lysine modification	BP	294	31	107	0.11	0.36	0.999998	1.45e-06	Atg5,Brca1,Brca2,Ctnnb1,Epc1,Bcl11a,Eya1,Gata2,Bloc1s1,P3h3,Nap1l2,Nfatc2ip,Sox4,Ctr9,Eid1,P3h4,Dmap1,Taf12,Mettl21a,Loxl4,Ifih1,Senp8,Supt7l,Msl3l2,Phf19,Elp4,Loxl2,Arrb1,L3mbtl2,Senp1,Taf9b	Arnt,Bmi1,Cbx4,Kat2a,Hmg20b,Ldb1,Smad4,Mbd3,Mdm2,Mecp2,Pias2,Mtf2,Ncoa1,Nsd1,Por,Rela,Rnf4,Ruvbl2,Sin3a,Snca,Tcf3,Phf1,Tgfb1,Trim28,Sumo1,Wbp2,Pcgf2,Mapk3,Plod2,Gnl3,Setd3,Tollip,Morf4l2,Ncoa6,Brd4,Noc2l,Pias4,Sirt2,Setd6,Ing5,Klf15,Kmt5a,Pih1d1,Pygo2,Kmt2e,Kansl2,Eef2kmt,Naa50,Setd5,Iws1,Msl1,Cxxc1,Crtc2,Asxl2,Kmt2b,Kansl1,Prdm8,Ehmt1,Msl2,Brpf1,Kat5,Sirt1,Zfp451,Kdm1a,Dohh,Taf5l,Kdm3a,Jmjd6,Cth…
295	GO:0016236	macroautophagy	BP	180	30	72	0.17	0.4	0.908976	1.61e-06	Atg5,Atp6v0a1,Epm2a,Hif1a,Irgm1,Fyco1,Rab12,Tsc2,Ulk1,Scoc,Mtor,Atg12,Stx17,Ubxn2b,Tbc1d5,Clec16a,Pik3r4,Sesn3,Vmp1,Rab1b,Tbc1d14,Qsox1,Nod1,Prkaa2,Synpo2,Sesn1,Ripk2,Pik3c3,Rab3gap1,Pik3c2b	Bnip3,Bnip3l,Cdc37,Cln3,Ei24,Gba,Hmox1,Mtm1,Npc1,Sqstm1,Pafah1b2,Plaa,Psen1,Rab1a,Sptlc2,Supt5,Trp53,Mapk3,Tcirg1,Stbd1,Wdr45,Sh3glb1,Lgals8,Ubqln1,Tbk1,Gabarap,Gabarapl1,Ralb,Htra2,Tsc1,Emc6,Ubxn6,Trim13,Map1lc3a,Rnf41,Poldip2,Optn,Ulk3,Plekhf2,Wdfy3,Larp1,C9orf72,Mtmr3,Wipi2,Chmp4b,Smurf1,Trappc8,Atg2b,Rab35,Vps33a,Phf23,Vps16,Sirt1,Mcoln1,Ubqln4,Rab3gap2,Stx12,Pip4k2b,Ehmt2,Pip4k2c,Wdr81,Tbc1d…
296	GO:0031330	negative regulation of cellular catabolic process	BP	196	33	77	0.17	0.39	0.907228	1.63e-06	Actn3,Axin2,Cst3,Epha4,Fhit,Gpld1,Hp,Mcl1,Ppargc1a,Stat3,Timp1,Timp2,Timp3,Tnfaip3,Tsc2,Sufu,Pbk,Rybp,Mtor,Erlec1,Parn,Clec16a,Wdr6,Tbc1d14,Qsox1,Dicer1,Mtmr9,Ccar2,Senp1,Psmf1,Meioc,Atp2b4,Zkscan4	Akt1,Apobec1,Hnrnpd,Tspo,Cnr1,Ptk2,Fmr1,Hmox1,Hnrnpc,Hsp90ab1,Mtm1,Npc1,Slc11a1,Pabpc1,Furin,Ctsa,Psen1,Ptbp1,Qk,Rps7,Smarcc1,Snca,Trp53,Ube2g2,Vegfa,Tlk2,Sirt6,Hnrnpu,Sgta,Rbm38,Ube2j1,Mtch2,Sirt2,Htra2,Tsc1,Rpl23,Vps35,Rpl11,Rnf41,Poldip2,Gipc1,Nop53,Rraga,Washc1,Derl3,Dhx36,Lrpprc,Larp1,Chmp4b,Phf23,Ubqln4,Golga2,Lars,Taf9,Ogt,Ehmt2,Laptm4b,Derl2,Tirap,Igf2bp1,Eif4g1,Hdac4,Dap,Wac,Ubxn1,Kdm4a,…
306	GO:0065003	protein-containing complex assembly	BP	1380	238	405	0.17	0.29	0.998934	1.94e-06	Abca1,Acadm,Ache,Angpt1,Agrn,Ahr,Ap1b1,Atp6v0a1,Bcl2l11,Bop1,Camk2g,Cat,Ctnnb1,Cbr2,Entpd2,Cdc45,Cdh1,Cdh17,Clgn,Clu,Col6a1,Col1a1,Col1a2,Dab2,Dmd,Lefty1,Ect2,Eln,Stom,Fscn1,Fas,Fech,Sh3pxd2a,Foxc2,Gja1,Gja5,Glul,Gls,Gna11,Irs1,Kcna4,Kcnc3,Kcnj2,Kcnma1,Kif9,Eif2d,Marcks,Smad3,Smad6,Mgp,Mttp,Nap1l2,Nefl,Nrxn1,Pam,Pcsk5,Prkcz,Eif2ak2,Rad51,Rasgrp1,Rrm2,Ccl5,Cx3cl1,Cxcl12,Selp,Sgk1,Ski,Slc1a1,Sorl1,…	Acadl,Acads,Acvrl1,Add1,Avil,Aldoc,Apaf1,Arf1,Rhoa,Rhoc,Arpc1b,Atf1,Axin1,Bax,Bid,C1qbp,Calr,Capg,Capza2,Cct2,Cct3,Cct8,Cenpc1,Chm,Clta,Cox17,Crk,Cryz,Cyba,Daxx,Ddit3,Dlg1,Dlg4,Dync1h1,Dnm1,Dnm2,Dvl2,Dyrk1a,Eef1a1,Eif3a,Eif4ebp1,Dmtn,Stx2,Eps15,Celf2,Ptk2,Faf1,Srsf10,Fcer1g,Fer,Fkbp1a,Fkbp4,Flot1,Xrcc6,Gba,Gfpt1,Gnb1,Rack1,Pfdn6,Hsd17b10,Hccs,Hira,Hmgcl,Hmox1,Hp1bp3,Hras,Hsp90ab1,Hsp90aa1,Irak1,I…
307	GO:0006464	cellular protein modification process	BP	2782	551	767	0.2	0.28	0.781304	2.01e-06	Abca1,Acta2,Adam10,Angpt1,Angpt4,Agrn,Agt,Agtr1a,Agtr2,Atg5,Xiap,Aplp2,Axin2,Bard1,Bmp4,Bmp7,Bmp8b,Bmpr1a,Bmx,Brca1,Brca2,Btrc,Ddr1,Camk2a,Camk2b,Camk2g,Camk4,Casp3,Ctnnb1,Ctnnd1,Cbs,Ccna2,Ccnd1,Ccnd3,Ccne1,Cdkn2b,Cdkn2c,Socs3,Clu,Ackr3,Cntn1,Col3a1,Csf1,Ctf1,Dab2,Dag1,Dclk1,Dcc,Dmd,Lefty1,Ect2,Ednra,Efna5,Egfr,Eng,Epc1,Epha1,Epha3,Epha4,Epha7,Ephb3,Ephb6,Epm2a,Ptprv,Esr2,Mecom,Bcl11a,Ext1,Ext2,E…	Abi1,Abl2,Ace,Acvr1b,Acvrl1,Adh5,Adnp,Adra2a,Aga,Ager,Akt1,Ang,Areg,Rhoa,Arnt,Arntl,Atf3,Axin1,Bach1,Bag1,Bak1,Bax,Phb2,Bckdk,Bdkrb2,Bmi1,Bmpr1b,Btg2,Tspo,Cab39,Cask,Cbx4,Cd84,Cdc25a,Cdc37,Cdc42,Cdk2,Cdk4,Cdk7,Cdkn1a,Cdyl,Cflar,Chm,Chml,Chuk,Clk2,Clk4,Cln3,Plk3,Cry1,Csk,Csnk2a1,Csnk2a2,Csnk2b,Daxx,Ddb1,Gadd45a,Dlg1,Dmwd,Cdk2ap1,Dpagt1,Dpm2,Dvl1,Dvl2,Dyrk1a,Eef2k,Eif2s1,Eif3a,Mark2,Emp2,Dmtn,Ephb4…
308	GO:0036211	protein modification process	BP	2782	551	767	0.2	0.28	0.781304	2.01e-06	Abca1,Acta2,Adam10,Angpt1,Angpt4,Agrn,Agt,Agtr1a,Agtr2,Atg5,Xiap,Aplp2,Axin2,Bard1,Bmp4,Bmp7,Bmp8b,Bmpr1a,Bmx,Brca1,Brca2,Btrc,Ddr1,Camk2a,Camk2b,Camk2g,Camk4,Casp3,Ctnnb1,Ctnnd1,Cbs,Ccna2,Ccnd1,Ccnd3,Ccne1,Cdkn2b,Cdkn2c,Socs3,Clu,Ackr3,Cntn1,Col3a1,Csf1,Ctf1,Dab2,Dag1,Dclk1,Dcc,Dmd,Lefty1,Ect2,Ednra,Efna5,Egfr,Eng,Epc1,Epha1,Epha3,Epha4,Epha7,Ephb3,Ephb6,Epm2a,Ptprv,Esr2,Mecom,Bcl11a,Ext1,Ext2,E…	Abi1,Abl2,Ace,Acvr1b,Acvrl1,Adh5,Adnp,Adra2a,Aga,Ager,Akt1,Ang,Areg,Rhoa,Arnt,Arntl,Atf3,Axin1,Bach1,Bag1,Bak1,Bax,Phb2,Bckdk,Bdkrb2,Bmi1,Bmpr1b,Btg2,Tspo,Cab39,Cask,Cbx4,Cd84,Cdc25a,Cdc37,Cdc42,Cdk2,Cdk4,Cdk7,Cdkn1a,Cdyl,Cflar,Chm,Chml,Chuk,Clk2,Clk4,Cln3,Plk3,Cry1,Csk,Csnk2a1,Csnk2a2,Csnk2b,Daxx,Ddb1,Gadd45a,Dlg1,Dmwd,Cdk2ap1,Dpagt1,Dpm2,Dvl1,Dvl2,Dyrk1a,Eef2k,Eif2s1,Eif3a,Mark2,Emp2,Dmtn,Ephb4…
309	GO:0060255	regulation of macromolecule metabolic process	BP	4461	856	1188	0.19	0.27	0.98922	2.04e-06	Ache,Acta2,Aebp1,Angpt1,Angpt4,Agrn,Agt,Agtr1a,Agtr2,Ahr,Alx4,Apbb2,Atg5,Xiap,Aplp1,Aplp2,Aqp1,Arnt2,Rab27a,Atp1b1,Axin2,Nkx3-2,Bcl2l11,Bmp4,Bmp7,Bmp8b,Bmpr1a,Brca1,Brca2,Btrc,Ddr1,Camk2a,Camk4,Cat,Casp12,Casp3,Ctnnb1,Ctnnd1,Runx2,Runx1t1,Cbs,Ccna2,Ccnd1,Ccnd3,Ccne1,Cd59a,Cdc45,Cdh1,Cdkn2b,Cdkn2c,Cebpd,Chrd,Socs3,Clu,Ackr3,Cntn1,Col2a1,Col1a1,Coq7,Csf1,Cst3,Ctf1,Cux2,Cyp1b1,Dab2,Dag1,Dcc,Dhfr,Dlk…	Abl2,Ace,Acvr1b,Acvrl1,Adnp,Adra2a,Aebp2,Ager,Akt1,Gfer,Ang,Anp32a,Anxa3,Anxa4,Anxa7,Prdx6,Ap2a1,Apaf1,Apex1,Apobec1,Areg,Arf1,Rhoa,Arnt,Arntl,Atf1,Atf2,Atf3,Atf4,Atpif1,Hnrnpd,Axin1,Bach1,Bag1,Bak1,Bax,Phb2,Bdkrb2,Bid,Bmi1,Bmpr1b,Btg2,Tspo,C1qbp,Cab39,Cacybp,Calr,Cask,Casp9,Cast,Serpinh1,Cbx4,Cct2,Cct3,Cct4,Cct5,Cct6a,Cct7,Cct8,Cd63,Cd84,Cdc37,Cdc42,Cdk2,Cdk4,Cdk7,Cdkn1a,Cdyl,Cebpz,Cebpg,Cflar,C…
319	GO:0080090	regulation of primary metabolic process	BP	4416	851	1176	0.19	0.27	0.982843	2.42e-06	Acadm,Acadvl,Actn3,Acta2,Adm,Aebp1,Angpt1,Angpt4,Agrn,Agt,Agtr1a,Agtr2,Ahr,Alx4,Apbb2,Atg5,Xiap,Aplp1,Aplp2,Aqp1,Arnt2,Axin2,Nkx3-2,Bcl2l11,Bmp4,Bmp7,Bmp8b,Bmpr1a,Brca1,Brca2,Btrc,Ddr1,Camk2a,Camk4,Cat,Casp12,Casp3,Ctnnb1,Ctnnd1,Runx2,Runx1t1,Cbs,Ccna2,Ccnd1,Ccnd3,Ccne1,Cd59a,Cdc45,Cdh1,Cdkn2b,Cdkn2c,Cebpd,Chrd,Socs3,Clu,Ackr3,Cntn1,Col1a1,Coq7,Csf1,Cst3,Ctf1,Cux2,Cyp1b1,Dab2,Dag1,Dcc,Dhfr,Dlx5,D…	Abl2,Acadl,Ace,Acvr1b,Acvrl1,Adnp,Adra2a,Aebp2,Ager,Akt1,Gfer,Ang,Anp32a,Anxa3,Anxa4,Prdx6,Ap2a1,Apaf1,Apex1,Apobec1,Areg,Arf1,Rhoa,Arnt,Arntl,Atf1,Atf2,Atf3,Atf4,Atpif1,Hnrnpd,Axin1,Bach1,Bag1,Bak1,Bax,Phb2,Bcl2l1,Bdkrb2,Bid,Bmi1,Bmpr1b,Btg2,Tspo,C1qbp,Cab39,Cacybp,Calr,Cap1,Cask,Casp9,Cast,Serpinh1,Cbx4,Cct2,Cct3,Cct4,Cct5,Cct6a,Cct7,Cct8,Cd84,Cdc37,Cdc42,Cdk2,Cdk4,Cdk7,Cdkn1a,Cdyl,Cebpz,Cebpg,…
325	GO:0044085	cellular component biogenesis	BP	2430	469	676	0.19	0.28	0.919744	2.73e-06	Abca1,Acadm,Ache,Actc1,Angpt1,Agrn,Agt,Ahr,Ap1b1,Atg5,Xiap,Aqp1,Rab27a,Atp6v0a1,Bcl2l11,Bmp7,Bop1,Aspm,Camk2g,Cat,Ctnnb1,Cbr2,Entpd2,Cdc45,Cdh1,Cdh15,Cdh17,Clgn,Clu,Col6a1,Col1a1,Col1a2,Cux2,Dab2,Dag1,Dmd,Lefty1,Ect2,Efna5,Eln,Stom,Epha1,Epha3,Epha7,Ephb3,Fscn1,Fas,Fech,Fgd1,Sh3pxd2a,Ctgf,Foxc2,Fzd5,Gja1,Gja5,Gjb2,Glul,Gls,Gna11,Gpc1,Gpm6b,Has1,Has2,Tfb2m,Id1,Irgm1,Irs1,Itga2,Itgb5,Kcna4,Kcnc3,Kc…	Abl2,Acadl,Acads,Ace,Acvrl1,Add1,Adnp,Avil,Aldoc,Prdx6,Apaf1,Rplp0,Arf1,Rhoa,Rhoc,Arpc1b,Atf1,Axin1,Bax,Bid,C1qbp,Calr,Capg,Capza2,Cct2,Cct3,Cct8,Cdc42,Cdk2,Cenpc1,Cfl2,Cflar,Chm,Cln3,Clta,Cox17,Cpeb1,Crk,Cryz,Cyba,Daxx,Ddit3,Dlg1,Dlg4,Dync1h1,Dnm1,Dnm2,Dvl2,Dyrk1a,Eef1a1,Eef2k,Eif3a,Eif4ebp1,Emp2,Emp3,Dmtn,Stx2,Eps15,Ercc1,Celf2,F2rl1,Ptk2,Faf1,Srsf10,Fbl,Fcer1g,Fer,Fkbp1a,Fkbp4,Flot1,Flot2,Fmr1…
327	GO:0034622	cellular protein-containing complex assembly	BP	842	120	260	0.14	0.31	0.999999	2.81e-06	Angpt1,Ahr,Ap1b1,Atp6v0a1,Bop1,Cdc45,Clu,Dab2,Dmd,Lefty1,Eln,Eif2d,Smad3,Smad6,Nap1l2,Nefl,Eif2ak2,Rad51,Sgk1,Sox9,Cenpx,Hnf1b,Tcf4,Atp6v0a2,Tpm1,Traf2,Tubb4a,Wnt10b,Twf2,Cenph,Magel2,Hip1r,Hdgfl3,Tmod3,Tmod2,Sept11,Ldlrad4,Fmn2,Nap1l3,Srpk3,Sept6,Mlst8,Mtor,Mbnl1,Xrcc2,Jmy,Cenpk,Pmepa1,Ndufa9,Smim20,Cenpp,Taf12,Gtf2h5,Exoc2,Mis18a,Crnkl1,Baiap2l1,Ndufb7,Dmac1,Asf1b,Vma21,Smarca2,Lsm3,Dyx1c1,Itgb…	Add1,Avil,Arf1,Rhoa,Arpc1b,Atf1,Axin1,C1qbp,Calr,Capg,Capza2,Cct2,Cenpc1,Clta,Cox17,Cyba,Daxx,Dlg1,Dync1h1,Dnm1,Dnm2,Dyrk1a,Eif3a,Dmtn,Eps15,Celf2,Ptk2,Srsf10,Fer,Fkbp1a,Fkbp4,Pfdn6,Hccs,Hira,Hp1bp3,Hsp90ab1,Hsp90aa1,Eif6,Stmn1,Rpsa,Rps2,Smad2,Smad4,Mbd2,Mcm2,Mecp2,Met,Map1b,Ncam1,Nck1,Nin,Npm1,Pfn1,Pik3r2,Prkcd,Sept5,Ppm1a,Psmc5,Psmd4,Ptk2b,Tmsb10,Rab1a,Rad52,Rbbp4,Trim27,Rnf4,Rpl6,Rps14,Rps15,R…
335	GO:1901362	organic cyclic compound biosynthetic process	BP	3187	583	867	0.18	0.27	0.999485	3.5e-06	Actn3,Ada,Adk,Aebp1,Agrn,Agt,Agtr1a,Agtr2,Ahr,Alx4,Apbb2,Aqp1,Arnt2,Atp6v0a1,Nkx3-2,Bmp4,Bmp7,Bmp8b,Bmpr1a,Brca1,Brca2,Btrc,Camk2a,Camk4,Cat,Ctnnb1,Runx2,Runx1t1,Ccna2,Ccnd1,Ccnd3,Ccne1,Entpd2,Cdc45,Cdh1,Cebpd,Chrd,Clu,Col4a2,Col1a1,Coq7,Cux2,Cyp1b1,Cyp7b1,Dab2,Ddc,Dhfr,Dlx5,Dmd,Lefty1,Ebf2,Ebf3,Egfr,Egr3,Eng,Epas1,Epc1,Erg,Esr2,Mecom,Bcl11a,Eya1,Eya2,Eya3,Eya4,Fadd,Fanca,Fech,Fgf1,Fgf7,Fgf9,Fgfr…	Acvr1b,Acvrl1,Adnp,Aebp2,Ager,Akt1,Aldoa,Aldoc,Gfer,Ang,Ank1,Anp32a,Anxa3,Anxa4,Apex1,Apobec1,Aprt,Rhoa,Arnt,Arntl,Atf1,Atf2,Atf3,Atf4,Atp5b,Atp5c1,Atp5g1,Atpif1,Hnrnpd,Axin1,Bach1,Bag1,Phb2,Bcl2l1,Bmi1,Bmpr1b,Btg2,Tspo,C1qbp,Calr,Cap1,Cask,Cbx4,Cct2,Cct3,Cct4,Cct5,Cct6a,Cct7,Cct8,Cd84,Cdk2,Cdk7,Cdkn1a,Cdyl,Cebpz,Cebpg,Cflar,Cftr,Ch25h,Chuk,Cmas,Cnbp,Plk3,Cpox,Cry1,Csnk2a2,Ctbp2,Daxx,Ddit3,Dlg1,A…
337	GO:0060341	regulation of cellular localization	BP	720	128	226	0.18	0.31	0.964661	3.65e-06	Asic1,Angpt1,Agtr2,Atg5,Bard1,Bmp4,Brca1,Camk2a,Camk2b,Camk2g,Camk4,Ctnnb1,Ccne1,Ccne2,Cdh1,Dab2,Dclk1,Dmd,Ect2,Ednra,Efna5,Egfr,Epb41l2,Stom,Epha3,Fzd5,Gas1,Gas6,Gata2,Gli3,Gnai1,Gpld1,Gpm6b,Gpr27,Foxf1,Hif1a,Cxcl10,Igf1,Il13ra2,Kcnc3,Mad1l1,Mef2c,Ppp1r12a,Nrxn1,Ntrk2,Oaz1,Oaz2,Pik3r1,Prkaca,Lypla1,Ptn,Ptpn1,Ptpn14,Rb1,Rock2,Scp2,Sorbs1,Sorl1,Sox4,Stxbp4,Tcf7l2,Tek,Tgfb2,Tiam1,Trpc3,Zic1,Synj2bp…	Adra2a,Akt1,Arf1,Atp2a2,Atpif1,Bak1,Bax,Bcl2l1,Bnip3l,Cct2,Cct3,Cct4,Cct5,Cct6a,Cct7,Cct8,Cd84,Cdc42,Cdkn1a,Cftr,Plk3,Csk,Csnk2a1,Csnk2a2,Ctsk,Cyba,Dlg1,Dync1h1,Dnm1,Dpp6,Dvl1,Ei24,Emd,Dmtn,Erbb2,Fcer1g,Fer,Fkbp1a,Fkbp1b,Fmr1,Fyn,Gab2,Kat2a,Gdi1,Rack1,Gsto1,Hmox1,Hsp90ab1,Hsp90aa1,Ica1,Itgam,Itgb1bp1,Mdfic,Kif3a,Lamp1,Lrp5,Lyn,Mdm2,Mecp2,Map1b,Myo5a,Ncam1,Nf1,Npm1,Nucb1,Ogg1,Sqstm1,P2rx4,Cdk16,Pd…
341	GO:0006897	endocytosis	BP	466	85	155	0.18	0.33	0.884553	4.06e-06	Abca1,Ache,Adm,Angpt1,Ankfy1,Atg5,Aplp1,Rab27a,Clu,Ackr3,Dab2,Egfr,Epha3,Gas6,Gata2,Gpc3,Grk4,Gria1,Eif2ak1,Icam5,Itga2,Lbp,Anxa1,Lrpap1,Myo6,Nedd4,Nsf,Prkca,Ppt1,Pros1,Ptpn1,Sfrp4,Sh3gl3,Sorl1,Sort1,Syt1,Cntn2,Tgfbr2,Thbs1,Tsc2,Tub,Ulk1,Nr1h3,Vrk1,Gtf2h2,Synj2bp,Hip1r,Srpx,Ahi1,Ramp2,Syt8,Actn4,Cubn,Ifitm3,Gulp1,Myo1e,Tbc1d5,Tmem175,Rin2,Snx7,Rbsn,Rhoj,Cacng7,Sh3bp4,Ehd4,Spon2,Dnm3,Lrrtm2,Ston2,…	Abl2,Add1,Ager,Anxa3,Ap2a1,Arf1,Atp5b,Bcl2l1,C2,Calr,Canx,Cap1,Cd151,Cd63,Cdc42,Clcn3,Cln3,Clta,Dpysl2,Csk,Cyba,Dlg4,Dnm1,Dnm2,Eef2k,Epn2,Eps15,F2rl1,Ptk2,Fcer1g,Fcgr2b,Fcgr3,Flot1,Fmr1,Fnbp1,Rack1,Lrp2,Grn,Hras,Hspa8,Inppl1,Itgam,Itgb2,Kif3a,Ldlr,Lgals3,Lrp5,Lrp8,Mertk,Ncl,Nme1,Npc1,Slc11a1,Pld2,Sirpa,Rab1a,Rab20,Rab22a,Rab34,Reps1,Ralbp1,Atxn2,Itsn2,Siglec1,Snca,Scarb1,Src,Tgfb1,Tfrc,Tsg101,Tyr…
342	GO:0051128	regulation of cellular component organization	BP	2070	421	582	0.2	0.28	0.501266	4.1e-06	Ache,Adam10,Angpt1,Agrn,Agt,Ahr,Ankfy1,Apbb2,Atg5,Aqp1,Arsb,Rab27a,Atp8a1,Axin2,Bcl2l11,Bmp4,Bmp7,Brca1,Ddr1,Camk2b,Ctnnb1,Cdc45,Cdh17,Cdkn2c,Clu,Cntn1,Col14a1,Col5a1,Crabp2,Cux2,Dab2,Dag1,Dcc,Dmd,Dpp4,Lefty1,Efna5,Efnb2,Efnb3,Egfr,Eln,Epb41l2,Epha1,Epha3,Epha4,Epha7,Ephb3,Bcl11a,Fscn1,Fap,Fas,Fen1,Fgd1,Fgfr2,Fhl1,Ctgf,Foxc2,Fzd1,Fzd4,Fzd5,Gas1,Gas2,Gas6,Gata2,Gja1,Gnai1,Gpc3,Gpm6b,H2-D1,Has2,Hif…	Abl2,Ace,Acvr1b,Acvrl1,Add1,Adnp,Avil,Ager,Akt1,Aldoa,Ank1,Slc25a5,Anxa7,Ap2a1,Apaf1,Apobec1,Arf1,Rhoa,Rhoc,Arhgdib,Arpc1b,Atf1,Atpif1,Hnrnpd,Bak1,Bax,Phb2,Bcl2l1,Bid,Bnip3,Bnip3l,Tspo,C1qbp,C2,Calr,Capg,Capza2,Cask,Cct2,Cct3,Cct4,Cct5,Cct6a,Cct7,Cct8,Cd151,Cd53,Cd63,Cdc37,Cdc42,Cdkn1a,Cfl2,Cflar,Cln3,Cnr1,Cpeb1,Crk,Dpysl2,Csk,Csnk2a1,Csnk2a2,Ctsk,Ctsl,Cyba,Daxx,Dlg1,Dlg4,Dync1h1,Dnm2,Dst,Dvl1,Dy…
347	GO:0009892	negative regulation of metabolic process	BP	2129	430	597	0.2	0.28	0.570607	4.29e-06	Acadvl,Acp5,Actn3,Aebp1,Angpt1,Agt,Ahr,Aoc3,Atg5,Xiap,Aqp1,Axin2,Nkx3-2,Bmp4,Bmp7,Brca1,Brca2,Btrc,Casp3,Ctnnb1,Runx2,Runx1t1,Ccnd1,Ccnd3,Ccne1,Cd59a,Cdc45,Cdh1,Cdkn2b,Cdkn2c,Cebpd,Socs3,Clu,Coq7,Cst3,Cux2,Dab2,Dag1,Dhfr,Dmd,Dpep1,Lefty1,Egfr,Eng,Epas1,Epc1,Epha1,Epha4,Epm2a,Esr2,Mecom,Bcl11a,Fem1a,Fgf9,Fgfr2,Fhit,Ctgf,Foxc2,Foxm1,Fnta,Fst,Fzd1,Fzd8,Gas1,Gas6,Gata2,Gata6,Gja1,Gclc,Gli3,Gpc3,Gpld1…	Acadl,Ace,Acvr1b,Acvrl1,Adnp,Adra2a,Aebp2,Ager,Gla,Akt1,Ang,Anxa7,Ap2a1,Apex1,Apobec1,Rhoa,Arntl,Atf2,Atf3,Hnrnpd,Axin1,Bach1,Bag1,Bak1,Bax,Phb2,Bdkrb2,Bmi1,Bnip3,Btg2,Tspo,C1qbp,Calr,Cast,Serpinh1,Cbx4,Cdc42,Cdk2,Cdkn1a,Cdyl,Cflar,Clk2,Cln3,Cnbp,Plk3,Cnr1,Cpeb1,Cr1l,Cry1,Csk,Csnk2a1,Cstb,Ctbp2,Daxx,Gadd45a,Ddit3,Dlg1,Dlg4,Atn1,Dvl1,Dyrk1a,E4f1,Eef1a1,Eif2s1,Eif3a,Eif4e,Eif4ebp1,Elk3,Dmtn,Ercc1,E…
351	GO:0043414	macromolecule methylation	BP	227	20	85	0.09	0.37	0.999999	4.75e-06	Brca1,Ctnnb1,Trdmt1,H19,Tfb2m,Ctr9,Lcmt1,Tet1,Icmt,Bud23,Mis18a,Mettl21a,Fam98b,Phf19,Mettl15,L3mbtl2,Gm1818,Kdm1b,Mtr,Thada	Bmi1,Btg2,Fbl,Emg1,Thumpd3,Hsd17b10,Prmt2,Prmt1,Ilf3,Smad4,Mecp2,Meg3,Mtf2,Mthfr,Nsd1,Rab6a,Satb1,Phf1,Trim28,Xbp1,Zfp57,Zfp64,Mta2,Prmt5,Nsun2,Trmt10c,Setd3,Ftsj3,Mettl3,Ncoa6,Gsk3b,Wdr4,Carm1,Wtap,Setd6,Coprs,Ntmt1,Trmt6,Mettl6,Snrpd3,Paxbp1,Rnmt,Kmt5a,Dubr,Pih1d1,Pygo2,Kmt2e,Eef2kmt,Prmt3,Thumpd2,Iws1,Cxxc1,Asxl2,Mphosph8,Kmt2b,Prdm8,Ehmt1,Ftx,Sirt1,Kdm1a,Kdm3a,Ogt,Trmt10a,Rlf,Nop2,Ehmt2,Baz2a…
353	GO:0034654	nucleobase-containing compound biosynthetic process	BP	3066	565	835	0.18	0.27	0.998603	4.83e-06	Actn3,Ada,Adk,Aebp1,Agrn,Agt,Agtr2,Ahr,Alx4,Apbb2,Aqp1,Arnt2,Atp6v0a1,Nkx3-2,Bmp4,Bmp7,Bmp8b,Bmpr1a,Brca1,Brca2,Btrc,Camk2a,Camk4,Cat,Ctnnb1,Runx2,Runx1t1,Ccna2,Ccnd1,Ccnd3,Ccne1,Entpd2,Cdc45,Cdh1,Cebpd,Chrd,Clu,Col4a2,Col1a1,Coq7,Cux2,Cyp1b1,Dab2,Dlx5,Dmd,Lefty1,Ebf2,Ebf3,Egfr,Egr3,Eng,Epas1,Epc1,Erg,Esr2,Mecom,Bcl11a,Eya1,Eya2,Eya3,Eya4,Fadd,Fanca,Fgf1,Fgf7,Fgf9,Fgfr2,Fhit,Ctgf,Foxc2,Foxm1,Fosl…	Acvr1b,Acvrl1,Adnp,Aebp2,Ager,Akt1,Aldoa,Aldoc,Gfer,Ang,Anp32a,Anxa3,Anxa4,Apex1,Apobec1,Aprt,Rhoa,Arnt,Arntl,Atf1,Atf2,Atf3,Atf4,Atp5b,Atp5c1,Atp5g1,Hnrnpd,Axin1,Bach1,Bag1,Phb2,Bcl2l1,Bmi1,Bmpr1b,Btg2,C1qbp,Calr,Cap1,Cask,Cbx4,Cct2,Cct3,Cct4,Cct5,Cct6a,Cct7,Cct8,Cd84,Cdk2,Cdk7,Cdkn1a,Cdyl,Cebpz,Cebpg,Cflar,Chuk,Cmas,Cnbp,Plk3,Cry1,Csnk2a2,Ctbp2,Daxx,Ddit3,Dlg1,Arid3a,Atn1,Dvl1,Dvl2,E2f3,E4f1,El…
356	GO:0071156	regulation of cell cycle arrest	BP	50	11	27	0.22	0.54	0.438833	5.31e-06	Brca1,Ccnd1,Ptprv,Fap,Foxm1,Gata6,Id2,Prkaca,Sox4,Rgcc,Gper1	Calr,Cast,Cdk4,Cdkn1a,Hsp90ab1,Mdm2,Mdm4,Mif,Mybbp1a,Pkd2,Rpl26,Tgfb1,Trp53,Bin1,Chek2,Crlf3,Foxo4,Rbm38,Rassf1,Rpl23,Slc25a33,Tfap4,Rrp8,Cdk9,Uhrf2,Ripor2,Ppp2r5b
358	GO:0031325	positive regulation of cellular metabolic process	BP	2426	505	672	0.21	0.28	0.260611	5.54e-06	Actn3,Acta2,Adm,Angpt1,Angpt4,Agrn,Agt,Agtr1a,Agtr2,Ahr,Alx4,Xiap,Arnt2,Rab27a,Axin2,Bcl2l11,Bmp4,Bmp7,Bmp8b,Bmpr1a,Brca1,Brca2,Btrc,Ddr1,Camk4,Casp12,Ctnnb1,Ctnnd1,Runx2,Ccna2,Ccnd1,Ccnd3,Cdh1,Cebpd,Clu,Ackr3,Cntn1,Col1a1,Coq7,Csf1,Cst3,Ctf1,Cyp1b1,Dab2,Dag1,Dcc,Dlx5,Lefty1,Ebf2,Ebf3,Ect2,Ednra,Efna3,Efna5,Egfr,Egr3,Eng,Epas1,Epc1,Epha1,Epha3,Epha4,Epha7,Ephb3,Ephb6,Epm2a,Erg,Esr2,Mecom,Eya1,Eya…	Abl2,Ace,Acvr1b,Acvrl1,Adnp,Adra2a,Ager,Akt1,Gfer,Ang,Anxa3,Prdx6,Apaf1,Apobec1,Areg,Rhoa,Arnt,Arntl,Ass1,Atf1,Atf2,Atf3,Atf4,Atpif1,Hnrnpd,Axin1,Bach1,Bag1,Bak1,Bax,Phb2,Bcl2l1,Bid,Bmpr1b,Bnip3,Bnip3l,Btg2,Tspo,C1qbp,Cab39,Cacybp,Calr,Cask,Casp9,Cct2,Cct3,Cct4,Cct5,Cct6a,Cct7,Cct8,Cd63,Cd84,Cdc37,Cdc42,Cdk2,Cdk4,Cdk7,Cdkn1a,Cebpz,Cebpg,Cflar,Chuk,Clcn3,Cln3,Cnbp,Plk3,Cox17,Cpeb1,Csk,Csnk2b,Ctbp2…
362	GO:0051252	regulation of RNA metabolic process	BP	2809	511	769	0.18	0.27	0.99928	6.04e-06	Aebp1,Agrn,Agt,Agtr2,Ahr,Alx4,Apbb2,Arnt2,Axin2,Nkx3-2,Bmp4,Bmp7,Bmp8b,Bmpr1a,Brca1,Brca2,Btrc,Camk2a,Camk4,Cat,Ctnnb1,Runx2,Runx1t1,Ccna2,Ccnd1,Ccnd3,Ccne1,Cdc45,Cdh1,Cebpd,Chrd,Clu,Col1a1,Coq7,Cux2,Cyp1b1,Dab2,Dlx5,Dmd,Lefty1,Ebf2,Ebf3,Egfr,Egr3,Eng,Epas1,Epc1,Erg,Esr2,Mecom,Bcl11a,Eya1,Eya2,Eya3,Eya4,Fadd,Fanca,Fgf1,Fgf7,Fgf9,Fgfr2,Fhit,Foxc2,Foxm1,Fosl2,Fst,Fzd1,Fzd4,Fzd5,Fzd7,Fzd8,Gas6,Gata2…	Acvr1b,Acvrl1,Adnp,Aebp2,Ager,Akt1,Anp32a,Anxa3,Anxa4,Prdx6,Apex1,Apobec1,Rhoa,Arnt,Arntl,Atf1,Atf2,Atf3,Atf4,Hnrnpd,Axin1,Bach1,Bag1,Phb2,Bmi1,Bmpr1b,Btg2,C1qbp,Calr,Cask,Cbx4,Cd84,Cdk2,Cdk7,Cdyl,Cebpz,Cebpg,Cflar,Chuk,Clk2,Clk4,Cnbp,Plk3,Cry1,Csnk2a2,Ctbp2,Daxx,Ddit3,Dlg1,Arid3a,Atn1,Dvl1,Dvl2,Dyrk1a,E2f3,E4f1,Elf1,Elk1,Elk3,Emx2,Erbb2,Erf,F2rl1,Faf1,Srsf10,Fcgr2b,Fer,Foxn2,Lpin1,Flii,Flt3l,Fmr…
363	GO:0006475	internal protein amino acid acetylation	BP	135	16	56	0.12	0.41	0.996691	6.2e-06	Atg5,Brca1,Brca2,Epc1,Gata2,Nap1l2,Eid1,Dmap1,Taf12,Supt7l,Msl3l2,Ehhadh,Elp4,Arrb1,L3mbtl2,Taf9b	Bmi1,Kat2a,Ldb1,Smad4,Mbd3,Mecp2,Mdh2,Ncoa1,Por,Ruvbl2,Sin3a,Snca,Tcf3,Tgfb1,Wbp2,Pcgf2,Mapk3,Naa10,Morf4l2,Brd4,Noc2l,Ing5,Pih1d1,Kansl2,Naa50,Setd5,Iws1,Msl1,Crtc2,Kansl1,Msl2,Brpf1,Kat5,Sirt1,Zfp451,Taf5l,Taf9,Ogt,Supt3,Wdr5,Yeats2,Flcn,Tada2a,Kat7,Brd1,Taf6l,Kansl3,Kat14,Phf20,Tada2b,Brpf3,Jade1,Taf1,Ep300,Bend3,Jade3
365	GO:0018193	peptidyl-amino acid modification	BP	913	165	277	0.18	0.3	0.964435	6.26e-06	Angpt1,Angpt4,Agrn,Agt,Agtr1a,Atg5,Aplp2,Bmp7,Bmx,Brca1,Brca2,Ddr1,Camk2a,Camk2b,Camk2g,Camk4,Ctnnb1,Ctnnd1,Socs3,Cntn1,Ctf1,Dclk1,Dmd,Efna5,Egfr,Epc1,Epha1,Epha3,Epha4,Epha7,Bcl11a,Eya1,Fgf7,Fgfr2,Galnt1,Galnt4,Gas6,Gata2,Bloc1s1,P3h3,Haspin,Igf1,Igf2,Il12rb1,Il18,Il6st,Irf1,Kit,Matk,Melk,Mknk2,Nap1l2,Nfatc2ip,Nrp1,Nrxn1,Ntrk2,Ntrk3,Pdk2,Enpp2,Prkaca,Prkca,Prkcz,Plk1,Ppic,Prkdc,Ptpn1,Ret,Rock2,C…	Abi1,Abl2,Ace,Acvr1b,Adh5,Adnp,Adra2a,Akt1,Areg,Arnt,Axin1,Bak1,Bax,Bdkrb2,Bmi1,Cab39,Cbx4,Cdc42,Cdk2,Chuk,Clk2,Clk4,Csk,Csnk2a1,Csnk2b,Dvl2,Dyrk1a,Dmtn,Ptk2,Fer,Fkbp1a,Fkbp1b,Fkbp2,Fkbp4,Fyn,Galnt3,Kat2a,Rack1,S1pr2,Cfap20,Hk1,Hmg20b,Hpx,Prmt2,Prmt1,Insr,Itgb2,Stt3a,Arhgef2,Lck,Ldb1,Lrp8,Lyn,Smad4,Mbd3,Mdm2,Mecp2,Met,Mif,Pias2,Mtf2,Ppp1r15a,Ncf1,Nck1,Ncoa1,Neurl1a,Nktr,Nlk,Nmt1,Nmt2,Nsd1,P4ha1,P…
367	GO:0009057	macromolecule catabolic process	BP	1003	152	301	0.15	0.3	0.999994	6.62e-06	Axin2,Btrc,Clu,Cst3,Dab2,Egfr,Epha4,Fap,Fen1,Fhit,Gja1,Gclc,Gpc1,Gpc3,Gpld1,Gspt2,Igfbp3,Psmb9,Psmb8,Smad3,Nedd4,Nsf,Oaz1,Oaz2,Prkaca,Lypla1,Plk1,Ppt1,Ptpn1,Rab12,Rad23a,Siah1b,Sorl1,Sox9,Serpine2,Skp1a,Timp1,Timp2,Timp3,Tnfaip3,Tnfrsf1b,Traf2,Ubr1,Vip,Wnt10b,Bace1,Sufu,Xrn1,Sh3d19,Snf8,Vps25,Fbxo8,Fbxw7,Fbxo18,Pbk,Azin1,Fmn2,Mad2l1,Bace2,Rybp,Foxo1,Mtor,Ube2l6,Ngly1,Serpinb1a,Smurf2,Erlec1,Lonp2…	Adra2a,Akt1,Apaf1,Apex1,Apobec1,Arntl,Atpif1,Hnrnpd,Aup1,Axin1,Bax,Bnip3,Bnip3l,Btg2,Capn1,Cast,Cdc42,Plk3,Csnk2a1,Ctsc,Ctsk,Ctsl,Ctss,Ddb1,Ddit3,Dnase2a,Dvl1,Rhbdf1,Ptk2,Faf1,Fmr1,Fxr1,Fyn,Gaa,Gba,Gna12,Rack1,Hspa5,H13,Hnrnpc,Hpse,Hspa8,Hsp90ab1,Hsp90aa1,Elavl4,Khsrp,Kif16b,Ldlr,Smad4,Mdm2,Mdm4,Mtm1,Npm1,Slc11a1,Ntan1,Sqstm1,Pabpc1,Furin,Phb,Plaa,Ctsa,Ppp1ca,Ppp2ca,Ppp2cb,Psen1,Psmb1,Psmb4,Psmb5…
370	GO:0019438	aromatic compound biosynthetic process	BP	3117	575	846	0.18	0.27	0.998604	7.19e-06	Actn3,Ada,Adk,Aebp1,Agrn,Agt,Agtr1a,Agtr2,Ahr,Alx4,Apbb2,Aqp1,Arnt2,Atp6v0a1,Nkx3-2,Bmp4,Bmp7,Bmp8b,Bmpr1a,Brca1,Brca2,Btrc,Camk2a,Camk4,Cat,Ctnnb1,Runx2,Runx1t1,Ccna2,Ccnd1,Ccnd3,Ccne1,Entpd2,Cdc45,Cdh1,Cebpd,Chrd,Clu,Col4a2,Col1a1,Coq7,Cux2,Cyp1b1,Dab2,Ddc,Dhfr,Dlx5,Dmd,Lefty1,Ebf2,Ebf3,Egfr,Egr3,Eng,Epas1,Epc1,Erg,Esr2,Mecom,Bcl11a,Eya1,Eya2,Eya3,Eya4,Fadd,Fanca,Fech,Fgf1,Fgf7,Fgf9,Fgfr2,Fhit,…	Acvr1b,Acvrl1,Adnp,Aebp2,Ager,Akt1,Aldoa,Aldoc,Gfer,Ang,Ank1,Anp32a,Anxa3,Anxa4,Apex1,Apobec1,Aprt,Rhoa,Arnt,Arntl,Atf1,Atf2,Atf3,Atf4,Atp5b,Atp5c1,Atp5g1,Atpif1,Hnrnpd,Axin1,Bach1,Bag1,Phb2,Bcl2l1,Bmi1,Bmpr1b,Btg2,C1qbp,Calr,Cap1,Cask,Cbx4,Cct2,Cct3,Cct4,Cct5,Cct6a,Cct7,Cct8,Cd84,Cdk2,Cdk7,Cdkn1a,Cdyl,Cebpz,Cebpg,Cflar,Chuk,Cmas,Cnbp,Plk3,Cpox,Cry1,Csnk2a2,Ctbp2,Daxx,Ddit3,Dlg1,Arid3a,Atn1,Dvl1,…
371	GO:0016571	histone methylation	BP	114	6	49	0.05	0.43	0.999999	7.21e-06	Brca1,Ctnnb1,Ctr9,Tet1,Phf19,L3mbtl2	Fbl,Prmt2,Prmt1,Smad4,Mecp2,Mtf2,Mthfr,Nsd1,Satb1,Phf1,Xbp1,Zfp64,Prmt5,Setd3,Ncoa6,Carm1,Setd6,Coprs,Ntmt1,Paxbp1,Pih1d1,Pygo2,Kmt2e,Prmt3,Iws1,Cxxc1,Asxl2,Kmt2b,Prdm8,Ehmt1,Sirt1,Kdm1a,Kdm3a,Ogt,Rlf,Ehmt2,Baz2a,Wdr5,Kdm4b,Dot1l,Prdm9,Smyd2,Kdm4a,Kmt5c,Setd1a,Mllt6,Zfp335,Bend3,Kmt2d
372	GO:0000028	ribosomal small subunit assembly	BP	19	0	14	0	0.74	1	7.4e-06	NA	Rpsa,Rps2,Rps14,Rps15,Rps19,Rps5,Rps28,Rps27,Rps10,Rpl38,Rps27l,Rrp7a,Rps25,Pwp2
377	GO:0032259	methylation	BP	270	25	97	0.09	0.36	1	8.29e-06	Brca1,Ctnnb1,Trdmt1,H19,Tfb2m,Ctr9,Tyms,Lcmt1,Tet1,Icmt,As3mt,Bud23,Mis18a,Mettl21a,Fam98b,Phf19,Mettl15,Hnmt,L3mbtl2,Gm1818,Kdm1b,Prdm6,Mtr,Thada,Smyd4	Bmi1,Btg2,Fbl,Emg1,Thumpd3,Hsd17b10,Prmt2,Prmt1,Ilf3,Smad4,Mecp2,Meg3,Mgmt,Mtf2,Mthfr,Nnmt,Nsd1,Rab6a,Satb1,Phf1,Trim28,Xbp1,Zfp57,Zfp64,Mta2,Prmt5,Nsun2,Trmt10c,Setd3,Ftsj3,Mettl3,Ncoa6,Gsk3b,Wdr4,Carm1,Wtap,Setd6,Coprs,Ntmt1,Trmt6,Mettl6,Snrpd3,Paxbp1,Rnmt,Kmt5a,Dubr,Pih1d1,Pygo2,Comtd1,Kmt2e,Dph5,Mettl18,Eef2kmt,Prmt3,Thumpd2,Prdm4,Armt1,Iws1,Trmt11,Mettl23,Cxxc1,Asxl2,Mphosph8,Kmt2b,Prdm8,Ehm…
378	GO:0019219	regulation of nucleobase-containing compound metabolic process	BP	3084	565	837	0.18	0.27	0.999242	8.31e-06	Actn3,Adm,Aebp1,Agrn,Agt,Agtr2,Ahr,Alx4,Apbb2,Arnt2,Axin2,Nkx3-2,Bmp4,Bmp7,Bmp8b,Bmpr1a,Brca1,Brca2,Btrc,Camk2a,Camk4,Cat,Ctnnb1,Runx2,Runx1t1,Cbs,Ccna2,Ccnd1,Ccnd3,Ccne1,Cdc45,Cdh1,Cebpd,Chrd,Clu,Col1a1,Coq7,Cst3,Cux2,Cyp1b1,Dab2,Dlx5,Dmd,Lefty1,Ebf2,Ebf3,Egfr,Egr3,Eng,Epas1,Epc1,Erg,Esr2,Mecom,Bcl11a,Eya1,Eya2,Eya3,Eya4,Fadd,Fanca,Fgf1,Fgf7,Fgf9,Fgfr2,Fhit,Foxc2,Foxm1,Fosl2,Fst,Fzd1,Fzd4,Fzd5,F…	Acvr1b,Acvrl1,Adnp,Aebp2,Ager,Akt1,Gfer,Anp32a,Anxa3,Anxa4,Prdx6,Apaf1,Apex1,Apobec1,Areg,Rhoa,Arnt,Arntl,Atf1,Atf2,Atf3,Atf4,Atpif1,Hnrnpd,Axin1,Bach1,Bag1,Bax,Phb2,Bcl2l1,Bmi1,Bmpr1b,Btg2,Tspo,C1qbp,Cacybp,Calr,Cap1,Cask,Cbx4,Cct2,Cct3,Cct4,Cct5,Cct6a,Cct7,Cct8,Cd84,Cdc42,Cdk2,Cdk7,Cdkn1a,Cdyl,Cebpz,Cebpg,Cflar,Chuk,Clk2,Clk4,Cnbp,Plk3,Cry1,Csnk2a2,Ctbp2,Daxx,Ddit3,Dlg1,Arid3a,Atn1,Dvl1,Dvl2,Dy…
379	GO:1904874	positive regulation of telomerase RNA localization to Cajal body	BP	15	0	12	0	0.8	1	8.35e-06	NA	Cct2,Cct3,Cct4,Cct5,Cct6a,Cct7,Cct8,Ruvbl2,Tcp1,Nhp2,Naf1,Dkc1
380	GO:0032268	regulation of cellular protein metabolic process	BP	1915	382	539	0.2	0.28	0.678061	8.85e-06	Acta2,Angpt1,Angpt4,Agrn,Agt,Agtr1a,Agtr2,Atg5,Xiap,Aplp1,Aplp2,Aqp1,Axin2,Bcl2l11,Bmp4,Bmp7,Bmp8b,Bmpr1a,Brca1,Btrc,Ddr1,Casp12,Casp3,Ctnnb1,Ctnnd1,Cbs,Ccnd1,Ccnd3,Cd59a,Cdh1,Cdkn2b,Cdkn2c,Socs3,Clu,Ackr3,Cntn1,Csf1,Cst3,Ctf1,Cyp1b1,Dab2,Dag1,Dcc,Dhfr,Dmd,Dpep1,Lefty1,Ect2,Ednra,Efna3,Efna5,Egfr,Eng,Epha1,Epha3,Epha4,Epha7,Ephb3,Ephb6,Esr2,Mecom,F3,Acsl1,Fadd,Fas,Fech,Fem1a,Fgf1,Fgf18,Fgf7,Fgf9,…	Abl2,Ace,Acvr1b,Acvrl1,Adnp,Adra2a,Ager,Akt1,Ang,Apaf1,Areg,Rhoa,Arnt,Arntl,Atf3,Atpif1,Hnrnpd,Axin1,Bag1,Bak1,Bax,Phb2,Bdkrb2,Bid,Btg2,Tspo,C1qbp,Cab39,Calr,Casp9,Cast,Serpinh1,Cd84,Cdc37,Cdc42,Cdk4,Cdkn1a,Cdyl,Cflar,Cln3,Plk3,Cpeb1,Cr1l,Cry1,Csk,Csnk2a1,Csnk2b,Cstb,Ctsc,Daxx,Gadd45a,Dlg1,Cdk2ap1,Dvl1,Dvl2,Dyrk1a,Eef2,Eef2k,Rhbdf1,Eif2s1,Eif3a,Eif4e,Eif4ebp1,Emp2,Dmtn,Ephb4,Erbb2,F2rl1,Ptk2,Fcgr…
383	GO:1901575	organic substance catabolic process	BP	1434	259	414	0.18	0.29	0.9893	9e-06	Acadm,Acadvl,Ache,Actn3,Ada,Abcd1,Aox1,Axin2,Btrc,Entpd2,Cdo1,Clu,Cst3,Cyp1b1,Cyp46a1,Dab2,Dio2,Egfr,Enpep,Epha4,Ptprv,Fap,Fen1,Fhit,Gja1,Gclc,Gls,Gm2a,Gpc1,Gpc3,Gpld1,Gspt2,Hif1a,Rida,Igf1,Igfbp3,Irs1,Anpep,Psmb9,Psmb8,Phyh,Smad3,Maoa,Mmp13,Nedd4,Nsf,Oaz1,Oaz2,Ogdh,Pde1a,Enpp1,Enpp2,Pex7,Prkaca,Lypla1,Plcb1,Plk1,Ppargc1a,Ppt1,Ptpn1,Rab12,Rad23a,Siah1b,Smpd1,Sorl1,Sox9,Serpine2,Stat3,Skp1a,Timp1,…	Acadl,Acads,Ace,Adh7,Adh5,Adra2a,Gla,Akt1,Aldoa,Aldoc,Prdx6,Apaf1,Apex1,Apobec1,Arntl,Atpif1,Hnrnpd,Aup1,Axin1,Bax,Bcat1,Bcat2,Bckdk,Bnip3,Bnip3l,Btg2,Capn1,Cast,Cdc42,Cdk4,Tpp1,Plk3,Cnr1,Csnk2a1,Ctsc,Ctsk,Ctsl,Ctss,Eci1,Ddb1,Ddit3,Dnase2a,Dvl1,Rhbdf1,Eno2,Esd,Ptk2,Faf1,Fah,Akr1b8,Lpin1,Fmr1,Fxr1,Fyn,Gaa,Galc,Gba,Galk1,Gna12,Rack1,Got1,Gpi1,Hspa5,H13,Hexa,Hexb,Hint1,Hk1,Hk2,Hmgcl,Hmox1,Hmox2,Hnrn…
393	GO:0010507	negative regulation of autophagy	BP	57	10	29	0.18	0.51	0.748201	1.13e-05	Mcl1,Tnfaip3,Tsc2,Mtor,Clec16a,Wdr6,Tbc1d14,Qsox1,Mtmr9,Zkscan4	Akt1,Tspo,Ptk2,Hmox1,Mtm1,Npc1,Ctsa,Snca,Trp53,Sirt2,Htra2,Tsc1,Rnf41,Poldip2,Rraga,Washc1,Chmp4b,Phf23,Ubqln4,Golga2,Lars,Ehmt2,Eif4g1,Dap,Kdm4a,Fez1,Smcr8,Tigar,Rubcn
395	GO:1904871	positive regulation of protein localization to Cajal body	BP	8	0	8	0	1	1	1.15e-05	NA	Cct2,Cct3,Cct4,Cct5,Cct6a,Cct7,Cct8,Tcp1
396	GO:1904867	protein localization to Cajal body	BP	8	0	8	0	1	1	1.15e-05	NA	Cct2,Cct3,Cct4,Cct5,Cct6a,Cct7,Cct8,Tcp1
397	GO:1903405	protein localization to nuclear body	BP	8	0	8	0	1	1	1.15e-05	NA	Cct2,Cct3,Cct4,Cct5,Cct6a,Cct7,Cct8,Tcp1
398	GO:1904869	regulation of protein localization to Cajal body	BP	8	0	8	0	1	1	1.15e-05	NA	Cct2,Cct3,Cct4,Cct5,Cct6a,Cct7,Cct8,Tcp1
399	GO:0016573	histone acetylation	BP	128	15	53	0.12	0.41	0.996452	1.16e-05	Atg5,Brca1,Brca2,Epc1,Gata2,Nap1l2,Eid1,Dmap1,Taf12,Supt7l,Msl3l2,Elp4,Arrb1,L3mbtl2,Taf9b	Bmi1,Kat2a,Ldb1,Smad4,Mbd3,Mecp2,Ncoa1,Ruvbl2,Sin3a,Snca,Tcf3,Tgfb1,Wbp2,Pcgf2,Mapk3,Morf4l2,Brd4,Noc2l,Ing5,Pih1d1,Kansl2,Naa50,Setd5,Iws1,Msl1,Crtc2,Kansl1,Msl2,Brpf1,Kat5,Sirt1,Zfp451,Taf5l,Taf9,Ogt,Supt3,Wdr5,Yeats2,Flcn,Tada2a,Kat7,Brd1,Taf6l,Kansl3,Kat14,Phf20,Tada2b,Brpf3,Jade1,Taf1,Ep300,Bend3,Jade3
403	GO:0044257	cellular protein catabolic process	BP	629	81	198	0.13	0.31	1	1.21e-05	Btrc,Clu,Dab2,Epha4,Fap,Fhit,Gclc,Psmb9,Psmb8,Nedd4,Prkaca,Plk1,Ppt1,Rab12,Rad23a,Siah1b,Skp1a,Tnfaip3,Ubr1,Wnt10b,Sufu,Snf8,Vps25,Fbxo8,Fbxw7,Pbk,Rybp,Ube2l6,Ngly1,Smurf2,Erlec1,Lonp2,Wwp2,Edem3,Oma1,Dyx1c1,Ubxn2b,Fbxl15,Rnf168,Rnf180,Clec16a,Spsb1,Usp38,Fbxo31,Dtl,Il33,Cul9,1500015O10Rik,Ltn1,Tbl1xr1,Usp8,Fbxo4,Cdc20,Rnf216,Ubxn8,Edem2,Arrb1,Vps4a,Rnf43,Trib1,Spsb4,Nudt15,Trib2,Mylip,Ccar2,Senp…	Akt1,Arntl,Atpif1,Aup1,Axin1,Bnip3,Bnip3l,Plk3,Ctsc,Ctsk,Ctsl,Ctss,Ddb1,Ddit3,Dvl1,Rhbdf1,Ptk2,Fmr1,Gba,Gna12,Rack1,Hspa5,H13,Hsp90ab1,Hsp90aa1,Ldlr,Mdm2,Mtm1,Ntan1,Sqstm1,Furin,Plaa,Ctsa,Ppp2cb,Psen1,Psmb1,Psmb4,Psmb5,Psmc5,Psmd4,Psme1,Psme3,Ptk2b,Rad23b,Ranbp1,Rbbp6,Rnf4,Rps7,Sel1l,Siah1a,Siah2,Vps4b,Smarcc1,Tbl1x,Tgfb1i1,Tnfaip1,Hsp90b1,Tsg101,Uba52,Uba1,Ube2b,Ube2g2,Usp12,Sumo1,Wfs1,Xbp1,Arih…
405	GO:0006473	protein acetylation	BP	163	21	64	0.13	0.39	0.995231	1.22e-05	Atg5,Brca1,Brca2,Epc1,Gata2,Bloc1s1,Nap1l2,Sox4,Terf2ip,Eid1,Dmap1,Taf12,Esco2,Dscc1,Supt7l,Msl3l2,Ehhadh,Elp4,Arrb1,L3mbtl2,Taf9b	Arntl,Bmi1,Kat2a,Ldb1,Smad4,Mbd3,Mecp2,Mdh2,Ncoa1,Por,Ruvbl2,Sin3a,Snca,Tcf3,Tgfb1,Wbp2,Xbp1,Pcgf2,Mapk3,Camk1,Naa10,Morf4l2,Brd4,Noc2l,Ing5,Klf15,Naa16,Naa20,Pih1d1,Kansl2,Naa50,Setd5,Iws1,Msl1,Crtc2,Kansl1,Msl2,Naa35,Brpf1,Kat5,Sirt1,Zfp451,Taf5l,Taf9,Ogt,Supt3,Wdr5,Yeats2,Flcn,Tada2a,Kat7,Brd1,Taf6l,Kansl3,Kat14,Phf20,Tada2b,Naa25,Brpf3,Jade1,Taf1,Ep300,Bend3,Jade3
410	GO:0018393	internal peptidyl-lysine acetylation	BP	132	15	54	0.11	0.41	0.997813	1.46e-05	Atg5,Brca1,Brca2,Epc1,Gata2,Nap1l2,Eid1,Dmap1,Taf12,Supt7l,Msl3l2,Elp4,Arrb1,L3mbtl2,Taf9b	Bmi1,Kat2a,Ldb1,Smad4,Mbd3,Mecp2,Ncoa1,Por,Ruvbl2,Sin3a,Snca,Tcf3,Tgfb1,Wbp2,Pcgf2,Mapk3,Morf4l2,Brd4,Noc2l,Ing5,Pih1d1,Kansl2,Naa50,Setd5,Iws1,Msl1,Crtc2,Kansl1,Msl2,Brpf1,Kat5,Sirt1,Zfp451,Taf5l,Taf9,Ogt,Supt3,Wdr5,Yeats2,Flcn,Tada2a,Kat7,Brd1,Taf6l,Kansl3,Kat14,Phf20,Tada2b,Brpf3,Jade1,Taf1,Ep300,Bend3,Jade3
412	GO:0018130	heterocycle biosynthetic process	BP	3119	573	843	0.18	0.27	0.999073	1.49e-05	Actn3,Ada,Adk,Aebp1,Agrn,Agt,Agtr2,Ahr,Alx4,Apbb2,Aqp1,Arnt2,Atp6v0a1,Nkx3-2,Bmp4,Bmp7,Bmp8b,Bmpr1a,Brca1,Brca2,Btrc,Camk2a,Camk4,Cat,Ctnnb1,Runx2,Runx1t1,Ccna2,Ccnd1,Ccnd3,Ccne1,Entpd2,Cdc45,Cdh1,Cebpd,Chrd,Clu,Col4a2,Col1a1,Coq7,Cux2,Cyp1b1,Dab2,Ddc,Dhfr,Dlx5,Dmd,Lefty1,Ebf2,Ebf3,Egfr,Egr3,Eng,Epas1,Epc1,Erg,Esr2,Mecom,Bcl11a,Eya1,Eya2,Eya3,Eya4,Fadd,Fanca,Fech,Fgf1,Fgf7,Fgf9,Fgfr2,Fhit,Ctgf,Fo…	Acvr1b,Acvrl1,Adnp,Aebp2,Ager,Akt1,Aldoa,Aldoc,Gfer,Ang,Ank1,Anp32a,Anxa3,Anxa4,Apex1,Apobec1,Aprt,Rhoa,Arnt,Arntl,Atf1,Atf2,Atf3,Atf4,Atp5b,Atp5c1,Atp5g1,Atpif1,Hnrnpd,Axin1,Bach1,Bag1,Phb2,Bcl2l1,Bmi1,Bmpr1b,Btg2,C1qbp,Calr,Cap1,Cask,Cbx4,Cct2,Cct3,Cct4,Cct5,Cct6a,Cct7,Cct8,Cd84,Cdk2,Cdk7,Cdkn1a,Cdyl,Cebpz,Cebpg,Cflar,Chuk,Cmas,Cnbp,Plk3,Cpox,Cry1,Csnk2a2,Ctbp2,Daxx,Ddit3,Dlg1,Arid3a,Atn1,Dvl1,…
414	GO:0031056	regulation of histone modification	BP	129	13	53	0.1	0.41	0.999428	1.51e-05	Atg5,Brca1,Ctnnb1,Gata2,Igf2,Nap1l2,Ctr9,Tet1,Eid1,Phf19,BC004004,Arrb1,L3mbtl2	Daxx,Lpin1,Fmr1,Kat2a,Smad4,Mecp2,Mtf2,Mthfr,Nsd1,Ruvbl2,Ncor1,Sin3a,Snca,Slk,Phf1,Tgfb1,Trp53,Ube2b,Vegfa,Wbp2,Xbp1,Zfp64,Mapk3,Akap8,Noc2l,Paxbp1,Pih1d1,Pygo2,Kmt2e,Ing2,Znhit1,Setd5,Iws1,Asxl2,Kmt2b,Jdp2,Sirt1,Zfp451,Kdm1a,Kdm3a,Cdk9,Ogt,Ehmt2,Kdm4b,Flcn,Tada2a,Kat7,Kdm2a,Kdm4a,Tada2b,Mllt6,Ep300,Zfp335
417	GO:0031346	positive regulation of cell projection organization	BP	374	80	126	0.21	0.34	0.320672	1.61e-05	Ache,Agrn,Agt,Aqp1,Arsb,Bmp4,Bmp7,Camk2b,Cntn1,Crabp2,Cux2,Dcc,Dmd,Efna5,Epha3,Epha4,Bcl11a,Fscn1,Fzd1,Fzd4,Htr7,Itga2,Kit,Mns1,Nefl,Nrp1,Ntn1,Ntrk2,Ntrk3,Enpp2,Plxna2,Ptn,Ptprd,Ret,Robo1,Cx3cl1,Cxcl12,Sema7a,Sgk1,Serpini1,Serpine2,Syt1,Tgfb3,Tgfbr1,Tiam1,Tsc2,Def8,Tenm3,Twf2,Ahi1,Espn,Mtor,Gprc5b,Lpar3,Ndnf,Metrn,Bhlhb9,Dlg5,Tmem106b,Katnb1,Fbxo31,Dnm3,Baiap2,Nlgn1,Nrg1,Cdkl3,Efemp1,Cenpj,Fbxw8,…	Abl2,Adnp,Avil,Ap2a1,Arf1,Atf1,Cask,Cdc42,Cflar,Cnr1,Cpeb1,Dnm2,Dvl1,Eef1a1,Eef2k,Mark2,F2rl1,Fkbp1b,Fmr1,Fyn,Kat2a,Gdi1,Grn,Hspa5,Hras,Hsp90aa1,Elavl4,Lrp8,Lyn,Mecp2,Met,Mif,Pias2,Map1b,Map6,Nck1,Neu1,Neurl1a,Nf1,Nin,Nme1,Nme2,Numbl,Palm,Pfn1,Plaa,Plxna3,Psen1,Ptbp1,Ptk2b,Qk,Ranbp1,Serpinf1,Sema4d,Itsn2,Cyfip1,Skil,Src,Stk11,Vegfa,Vldlr,Coro1b,Map2k1,Map2k2,Tnfrsf12a,Stau2,Iqgap1,Mapk6,Magi2,Nck…
420	GO:0006351	transcription, DNA-templated	BP	2701	503	737	0.19	0.27	0.993434	1.66e-05	Aebp1,Agrn,Agt,Agtr2,Ahr,Alx4,Apbb2,Arnt2,Nkx3-2,Bmp4,Bmp7,Bmp8b,Bmpr1a,Brca1,Brca2,Btrc,Camk2a,Camk4,Cat,Ctnnb1,Runx2,Runx1t1,Ccna2,Ccnd1,Ccnd3,Ccne1,Cdc45,Cdh1,Cebpd,Chrd,Clu,Col4a2,Col1a1,Coq7,Cux2,Cyp1b1,Dab2,Dlx5,Dmd,Lefty1,Ebf2,Ebf3,Egfr,Egr3,Eng,Epas1,Epc1,Erg,Esr2,Mecom,Bcl11a,Eya1,Eya2,Eya3,Eya4,Fadd,Fanca,Fgf1,Fgf7,Fgf9,Fgfr2,Fhit,Foxc2,Foxm1,Fosl2,Fst,Fzd1,Fzd4,Fzd5,Fzd7,Fzd8,Gas6,Gata…	Acvr1b,Acvrl1,Adnp,Aebp2,Ager,Akt1,Ang,Anp32a,Anxa3,Anxa4,Apex1,Apobec1,Rhoa,Arnt,Arntl,Atf1,Atf2,Atf3,Atf4,Hnrnpd,Axin1,Bach1,Bag1,Phb2,Bmi1,Bmpr1b,Btg2,C1qbp,Calr,Cask,Cbx4,Cd84,Cdk2,Cdk7,Cdyl,Cebpz,Cebpg,Cflar,Chuk,Cnbp,Plk3,Cry1,Csnk2a2,Ctbp2,Daxx,Ddit3,Dlg1,Arid3a,Atn1,Dvl1,Dvl2,E2f3,E4f1,Elf1,Elk1,Elk3,Emx2,Erbb2,Erf,F2rl1,Faf1,Srsf10,Fcgr2b,Fer,Foxn2,Lpin1,Flii,Flt3l,Xrcc6,Gabpb1,Kat2a,Nr6…
422	GO:0048522	positive regulation of cellular process	BP	3901	858	1038	0.22	0.27	0.00129453	1.7e-05	Ache,Actn3,Acta2,Ada,Adam10,Adk,Adm,Angpt1,Angpt4,Agrn,Agt,Agtr1a,Agtr2,Ahr,Aldh3a1,Alx4,Ankfy1,Aoc3,Apbb2,Xiap,Aqp1,Arnt2,Arsb,Rab27a,Atp1b1,Atp1b2,Atp1b3,Atp8a1,Axin2,Bard1,Bcl2l11,Bmp4,Bmp7,Bmp8b,Bmpr1a,Brca1,Brca2,Btrc,Cacna1g,Ddr1,Aspm,Camk2a,Camk2b,Camk4,Capn7,Cat,Casp12,Casp3,Ctnnb1,Ctnnd1,Runx2,Ccna2,Ccnd1,Ccnd3,Ccne1,Cdc45,Cdh1,Cdh17,Cdkn2b,Cebpd,Chrd,Socs3,Clu,Ackr3,Cntn1,Col3a1,Col1a1,…	Abl2,Ace,Acvr1b,Acvrl1,Add1,Adnp,Adra2a,Avil,Ager,Akt1,Aldoa,Gfer,Ang,Ank1,Slc25a5,Anxa3,Prdx6,Ap2a1,Ap3d1,Apaf1,Apex1,Apobec1,Areg,Arf1,Rhoa,Rhoc,Arnt,Arntl,Arpc1b,Ass1,Atf1,Atf2,Atf3,Atf4,Atp5b,Atpif1,Atp6v0c,Hnrnpd,Axin1,Bach1,Bag1,Bak1,Bax,Phb2,Bcl2l1,Bid,Bmi1,Bmpr1b,Bnip3,Bnip3l,Btg2,Tspo,C1qbp,C2,Cab39,Cacybp,Pdia4,Calr,Cask,Casp9,Cast,Cct2,Cct3,Cct4,Cct5,Cct6a,Cct7,Cct8,Cd151,Cd53,Cd63,Cd8…
424	GO:0050794	regulation of cellular process	BP	7268	1530	1862	0.21	0.26	0.013977	1.73e-05	Abca1,Acadm,Acadvl,Asic1,Ache,Acp5,Actc1,Actn3,Acta2,Ada,Adam10,Adk,Adm,Aebp1,Acan,Angpt1,Angpt2,Angpt4,Agrn,Agt,Agtr1a,Agtr2,Ahr,Aldh2,Aldh3a1,Alx4,Ankfy1,Aoc3,Apbb2,Atg5,Xiap,Aplp1,Aplp2,Aqp1,Arnt2,Artn,Arsb,Rab27a,Atp1b1,Atp1b2,Atp1b3,Atp6v0a1,Atp8a1,Axin2,Nkx3-2,Bard1,Bcl2l11,Bmp4,Bmp7,Bmp8b,Bmpr1a,Bmx,Bop1,Brca1,Brca2,Btrc,Cacna1c,Cacna1g,Ddr1,Aspm,Car8,Camk2a,Camk2b,Camk2g,Camk4,Capn7,Cat,C…	Abl2,Acadl,Ace,Chrnb1,Acvr1b,Acvrl1,Add1,Adnp,Adra2a,Avil,Aebp2,Ager,Gla,Agtrap,Akt1,Aldoa,Gfer,Ang,Ank1,Anp32a,Slc25a5,Anxa3,Anxa4,Anxa7,Prdx6,Ap2a1,Ap3d1,Apaf1,Apex1,Apobec1,Areg,Arf1,Rhoa,Rhoc,Arhgdib,Arnt,Arntl,Arpc1b,Ass1,Atf1,Atf2,Atf3,Atf4,Atp2a2,Atp5b,Atpif1,Atp6v0c,Slc7a1,Slc7a3,Hnrnpd,Axin1,Bach1,Bag1,Bak1,Bax,Phb2,Bcl2l1,Bcl2l2,Bdkrb2,Bex3,Bid,Bmi1,Bmpr1b,Bnip3,Bnip3l,Btg2,Tspo,C1qbp,C…
428	GO:0031328	positive regulation of cellular biosynthetic process	BP	1463	291	419	0.2	0.29	0.677603	1.84e-05	Actn3,Agrn,Agt,Agtr2,Ahr,Alx4,Arnt2,Bmp4,Bmp7,Bmpr1a,Brca1,Brca2,Btrc,Camk4,Ctnnb1,Runx2,Ccna2,Cdh1,Cebpd,Clu,Col1a1,Coq7,Cst3,Cyp1b1,Dab2,Dlx5,Ebf2,Ebf3,Egfr,Egr3,Eng,Epas1,Epc1,Erg,Esr2,Mecom,Eya1,Fadd,Fgf1,Fgf7,Fgf9,Fgfr2,Foxc2,Foxm1,Fosl2,Fzd1,Fzd4,Fzd5,Fzd7,Fzd8,Gata2,Gata6,Gli3,Gpam,Gpld1,Has2,Foxf1,Foxd1,Hif1a,Tfb2m,Hoxa10,Hoxa13,Hoxa2,Hoxa5,Hoxb3,Id2,Id4,Igf1,Igf2,Il18,Irf1,Irs1,Itga2,Klf…	Acvr1b,Acvrl1,Adnp,Akt1,Gfer,Apobec1,Areg,Arnt,Arntl,Ass1,Atf1,Atf2,Atf3,Atf4,Hnrnpd,Axin1,Bach1,Bag1,Bcl2l1,Bmpr1b,C1qbp,Cacybp,Calr,Cask,Cct2,Cct3,Cct4,Cct5,Cct6a,Cct7,Cct8,Cdc42,Cdk2,Cdk4,Cdk7,Cebpz,Cebpg,Chuk,Cnbp,Cpeb1,Ctbp2,Daxx,Ddit3,Dnm2,Arid3a,Dvl1,Dvl2,E2f3,Eef2,Elf1,Elk1,Elk3,Erbb2,F2rl1,Fabp3,Fcgr3,Foxn2,Lpin1,Flt3l,Fmr1,Fxr1,Xrcc6,Gabpb1,Gba,Kat2a,Nr6a1,Rack1,Gtf2h1,H2-M3,Hdgf,Hexb,H…
429	GO:0097659	nucleic acid-templated transcription	BP	2703	504	737	0.19	0.27	0.992805	1.85e-05	Aebp1,Agrn,Agt,Agtr2,Ahr,Alx4,Apbb2,Arnt2,Nkx3-2,Bmp4,Bmp7,Bmp8b,Bmpr1a,Brca1,Brca2,Btrc,Camk2a,Camk4,Cat,Ctnnb1,Runx2,Runx1t1,Ccna2,Ccnd1,Ccnd3,Ccne1,Cdc45,Cdh1,Cebpd,Chrd,Clu,Col4a2,Col1a1,Coq7,Cux2,Cyp1b1,Dab2,Dlx5,Dmd,Lefty1,Ebf2,Ebf3,Egfr,Egr3,Eng,Epas1,Epc1,Erg,Esr2,Mecom,Bcl11a,Eya1,Eya2,Eya3,Eya4,Fadd,Fanca,Fgf1,Fgf7,Fgf9,Fgfr2,Fhit,Foxc2,Foxm1,Fosl2,Fst,Fzd1,Fzd4,Fzd5,Fzd7,Fzd8,Gas6,Gata…	Acvr1b,Acvrl1,Adnp,Aebp2,Ager,Akt1,Ang,Anp32a,Anxa3,Anxa4,Apex1,Apobec1,Rhoa,Arnt,Arntl,Atf1,Atf2,Atf3,Atf4,Hnrnpd,Axin1,Bach1,Bag1,Phb2,Bmi1,Bmpr1b,Btg2,C1qbp,Calr,Cask,Cbx4,Cd84,Cdk2,Cdk7,Cdyl,Cebpz,Cebpg,Cflar,Chuk,Cnbp,Plk3,Cry1,Csnk2a2,Ctbp2,Daxx,Ddit3,Dlg1,Arid3a,Atn1,Dvl1,Dvl2,E2f3,E4f1,Elf1,Elk1,Elk3,Emx2,Erbb2,Erf,F2rl1,Faf1,Srsf10,Fcgr2b,Fer,Foxn2,Lpin1,Flii,Flt3l,Xrcc6,Gabpb1,Kat2a,Nr6…
431	GO:0072594	establishment of protein localization to organelle	BP	382	64	128	0.17	0.34	0.96795	1.86e-05	Angpt1,Agt,Agtr2,Bmp4,Brca1,Brca2,Dag1,Ect2,Fgf9,Fzd5,Gas6,Gdap1,Gli3,Igf1,Kpna4,Nedd4,Nfkbia,Pex7,Pik3r1,Six2,Sorl1,Stat3,Tek,Tnfaip3,Tsc2,Zic1,Snf8,Vps25,Fbxw7,Pmm2,Timm22,Chp1,Gosr2,Pex3,Cubn,Mis18a,Lonp2,Nkap,Hikeshi,Mipep,Uaca,Ppp2r2b,Pmpcb,Pik3r4,Arxes1,Ipo11,Ift122,Cacng7,Vps4a,Hnmt,Kcnn3,Pom121l2,Rab3gap1,Nup214,Ipo13,Oscp1,Micall2,Rab8b,Nxt2,Akap5,Ranbp6,Smo,Ipo8,Gnptab	Akt1,Ap3d1,Ap4m1,Arntl,Atpif1,Bax,Phb2,Bid,Bnip3l,Tspo,Hyou1,Cct2,Cct4,Cct5,Cct6a,Cct7,Cct8,Cdkn1a,Csnk2a2,Ctsk,Ddit3,Ei24,Kat2a,Lrp2,Hgs,Hk1,Hk2,Hspa8,Hspd1,Hsp90ab1,Hsp90aa1,Kpnb1,Mdfic,Kpna6,Lamp1,Grpel1,Grpel2,Ogg1,Prkcd,Med1,Ppp2ca,Ppp3r1,Nup88,Npepps,Psen1,Pex5,Ran,Ranbp1,Ruvbl2,Tcp1,Tgfb1,Timm17a,Timm44,Trp53,Tsg101,Txn1,Ywhaz,Zpr1,Mapk14,Zdhhc8,Selenoi,Pmm1,Timm13,Timm9,Timm8a1,Timm10,Tom…
432	GO:0006986	response to unfolded protein	BP	102	11	44	0.11	0.43	0.996546	1.86e-05	Casp12,Ccnd1,Pik3r1,Eif2ak2,Ptpn1,Thbs1,Edem3,Upf3a,Edem2,Creb3l2,Dzip3	Atf3,Atf4,Bak1,Bax,Hyou1,Daxx,Ddit3,Hspa5,Hspa8,Hspd1,Hsp90aa1,Hspa9,Hspe1,Ppp1r15a,Nck1,Hspa4l,Stc2,Wfs1,Xbp1,Cops5,Serp1,Ero1l,Fbxo6,Stub1,Herpud1,Ubxn4,Derl1,Tmem33,Stt3b,Chac1,Derl3,Optn,Syvn1,Manf,Erp44,Rhbdd1,Selenos,Derl2,Ube2j2,Edem1,Atf6,Mbtps2,Ep300,Dnajc3
433	GO:2001252	positive regulation of chromosome organization	BP	152	20	60	0.13	0.39	0.992094	1.86e-05	Brca1,Ctnnb1,Fen1,Nap1l2,Rb1,Aurkb,Tnks,Ctr9,Tet1,Slx4,Sgo2a,Phf19,Parn,BC004004,Slf1,Fbxo4,Arrb1,L3mbtl2,Cenpe,Rtel1	Hnrnpd,Cct2,Cct3,Cct4,Cct5,Cct6a,Cct7,Cct8,Daxx,Ercc1,Lpin1,Fmr1,Kat2a,Smad4,Mecp2,Mtf2,Ruvbl2,Ncor1,Sin3a,Slk,Tcp1,Phf1,Tgfb1,Trim28,Trp53,Vegfa,Wbp2,Xbp1,Mapk3,Cul3,Gnl3,Sirt6,Hnrnpu,Akap8,Pnkp,Paxbp1,Pih1d1,Kmt2e,Ing2,Nabp2,Dhx36,Tnks2,Asxl2,Slx1b,Jdp2,Sirt1,Kdm1a,Numa1,Cdk9,Ogt,Tada2a,Kat7,Hmbox1,Kdm2a,Slf2,Tada2b,Naf1,Dkc1,Ep300,Acd
434	GO:0007033	vacuole organization	BP	152	21	60	0.14	0.39	0.985637	1.86e-05	Abca1,Atg5,Irgm1,Man2a1,Ppt1,Ulk1,Srpx,Atg12,Stx17,Ubxn2b,Tmem106b,Tmem175,Rab1b,Rbsn,Tbc1d14,Synpo2,Pik3c3,Rab3gap1,Pik3c2b,Gnptab,Zkscan4	Arf1,Atp6v0c,Tpp1,Cln3,Gaa,Gba,Hexa,Hexb,Hspa8,Lyst,Mtm1,Psen1,Rab1a,Rab20,Rab34,Cln8,Wdr45,Sh3glb1,Ubqln1,Gabarap,Gabarapl1,Ralb,Vps35,Emc6,Lamtor1,Map1lc3a,Rab14,Ccdc115,Vps11,Ulk3,C9orf72,Mtmr3,Fam160a2,Wipi2,Chmp4b,Smurf1,Trappc8,Atg2b,Chmp5,Rab35,Vps33a,Phf23,Vps16,Rab3gap2,Stx12,Pip4k2b,Ehmt2,Laptm4b,Pip4k2c,Hook2,Hps4,Tmem199,Cln5,Spg11,Pacs2,Lrsam1,Vps18,Fez1,Smcr8,Atg14
439	GO:0051179	localization	BP	4296	911	1135	0.21	0.26	0.0443764	2.08e-05	Abca1,Abca4,Asic1,Ache,Acta2,Ada,Adam10,Adm,Acan,Angpt1,Angpt2,Angpt4,Agrn,Agt,Agtr1a,Agtr2,Abcd1,Ank,Ankfy1,Aoc3,Ap1b1,Apbb2,Atg5,Aplp1,Aqp1,Arf2,Artn,Arsb,Rab27a,Atp1b1,Atp1b2,Atp1b3,Atp6v0a1,Atp8a1,Atp10a,Axin2,Bard1,Bcap29,Bcl2l11,Bmp4,Bmp7,Bmpr1a,Brca1,Brca2,Cacna1c,Cacna1g,Cacna2d3,Cacnb2,Ddr1,Aspm,Camk2a,Camk2b,Camk2g,Camk4,Capn7,Ctnnb1,Ccnd1,Ccne1,Ccne2,Cdh1,Cdh17,Cdo1,Chrd,Clca3a1,Clu,Ac…	Abcb7,Abl2,Ace,Chrnb1,Acvr1b,Acvrl1,Add1,Plin2,Adra2a,Ager,Akt1,Aldoa,Ang,Ank1,Anp32a,Slc25a5,Anxa3,Anxa4,Ap1g2,Ap2a1,Ap3d1,Ap4m1,Apex1,Apobec1,Aprt,Arf1,Arf5,Rhoa,Rhoc,Arhgdib,Arntl,Atf2,Atf4,Atp2a2,Atp5b,Atp5c1,Atp5g1,Atp6v1a,Atp6v1b2,Atp6v0d1,Atp6v1e1,Atpif1,Atp6v0c,Slc7a1,Slc7a3,Aup1,Axin1,Bag1,Bak1,Bax,Phb2,Bcl2l1,Bdkrb2,Bid,Bnip3,Bnip3l,Tspo,C1qbp,C2,Hyou1,Cacnb3,Calr,Canx,Cap1,Cask,Cct2,Cc…
445	GO:0035966	response to topologically incorrect protein	BP	121	12	50	0.1	0.41	0.999335	2.16e-05	Casp12,Ccnd1,Clu,Pik3r1,Eif2ak2,Ptpn1,Thbs1,Edem3,Upf3a,Edem2,Creb3l2,Dzip3	Atf3,Atf4,Bak1,Bax,Hyou1,Daxx,Ddit3,Hspa5,Hspa8,Hspd1,Hsp90aa1,Hspa9,Hspe1,Ppp1r15a,Nck1,Hspa4l,Stc2,Wfs1,Xbp1,Cul3,Cops5,Serp1,Ero1l,Fbxo6,Stub1,Sdf2l1,Herpud1,Ube2w,Ubxn4,Derl1,Tmem33,Stt3b,Chac1,Rnf126,Derl3,Optn,Syvn1,Manf,Erp44,Rhbdd1,Selenos,Atxn3,Derl2,Ube2j2,Edem1,Rnf185,Atf6,Mbtps2,Ep300,Dnajc3
446	GO:0032774	RNA biosynthetic process	BP	2710	505	738	0.19	0.27	0.993201	2.18e-05	Aebp1,Agrn,Agt,Agtr2,Ahr,Alx4,Apbb2,Arnt2,Nkx3-2,Bmp4,Bmp7,Bmp8b,Bmpr1a,Brca1,Brca2,Btrc,Camk2a,Camk4,Cat,Ctnnb1,Runx2,Runx1t1,Ccna2,Ccnd1,Ccnd3,Ccne1,Cdc45,Cdh1,Cebpd,Chrd,Clu,Col4a2,Col1a1,Coq7,Cux2,Cyp1b1,Dab2,Dlx5,Dmd,Lefty1,Ebf2,Ebf3,Egfr,Egr3,Eng,Epas1,Epc1,Erg,Esr2,Mecom,Bcl11a,Eya1,Eya2,Eya3,Eya4,Fadd,Fanca,Fgf1,Fgf7,Fgf9,Fgfr2,Fhit,Foxc2,Foxm1,Fosl2,Fst,Fzd1,Fzd4,Fzd5,Fzd7,Fzd8,Gas6,Gata…	Acvr1b,Acvrl1,Adnp,Aebp2,Ager,Akt1,Ang,Anp32a,Anxa3,Anxa4,Apex1,Apobec1,Rhoa,Arnt,Arntl,Atf1,Atf2,Atf3,Atf4,Hnrnpd,Axin1,Bach1,Bag1,Phb2,Bmi1,Bmpr1b,Btg2,C1qbp,Calr,Cask,Cbx4,Cd84,Cdk2,Cdk7,Cdyl,Cebpz,Cebpg,Cflar,Chuk,Cnbp,Plk3,Cry1,Csnk2a2,Ctbp2,Daxx,Ddit3,Dlg1,Arid3a,Atn1,Dvl1,Dvl2,E2f3,E4f1,Elf1,Elk1,Elk3,Emx2,Erbb2,Erf,F2rl1,Faf1,Srsf10,Fcgr2b,Fer,Foxn2,Lpin1,Flii,Flt3l,Xrcc6,Gabpb1,Kat2a,Nr6…
451	GO:0033043	regulation of organelle organization	BP	1085	196	319	0.18	0.29	0.976176	2.25e-05	Agrn,Atg5,Axin2,Bcl2l11,Bmp4,Bmp7,Brca1,Camk2b,Ctnnb1,Cdc45,Efna5,Eln,Epha1,Epha3,Fscn1,Fas,Fen1,Fgfr2,Ctgf,Fzd5,Gata2,Gnai1,Gpm6b,Hif1a,Hoxa13,Id1,Irgm1,Igf1,Igf2,Kif11,Kif9,Anxa1,Mad1l1,Smad3,Mdm1,Mef2c,Fyco1,Mki67,Mns1,Msh2,Msx1,Msx2,Nap1l2,Neb,Nrp1,Ntrk3,Pam,Pik3r1,Plcb1,Plk1,Ppargc1a,Prox1,Rb1,Rock2,Sgk1,Aurkb,Swap70,Sdc1,Sdc4,Syt1,Tek,Tgfa,Tgfb2,Tgfb3,Tgfbr1,Tnks,Top2a,Tpm1,Ctr9,Ttk,Tubb4a,…	Add1,Avil,Akt1,Ank1,Slc25a5,Apobec1,Arf1,Rhoa,Rhoc,Arhgdib,Arpc1b,Atpif1,Hnrnpd,Bak1,Bax,Phb2,Bcl2l1,Bid,Bnip3,Bnip3l,Tspo,Calr,Capg,Capza2,Cct2,Cct3,Cct4,Cct5,Cct6a,Cct7,Cct8,Cdc37,Cdc42,Cfl2,Crk,Csnk2a2,Ctsk,Ctsl,Daxx,Dlg1,Dync1h1,Dnm2,Dst,Dyrk1a,Mark2,Dmtn,Ercc1,F2rl1,Fer,Fkbp4,Lpin1,Fmr1,Gba,Kat2a,Hira,Hk2,Hnrnpc,Hras,Insr,Itgb1bp1,F11r,Stmn1,Arhgef2,Lrp5,Smad4,Mecp2,Met,Map1b,Map4,Map6,Mtf2,…
453	GO:0071428	rRNA-containing ribonucleoprotein complex export from nucleus	BP	18	0	13	0	0.72	1	2.28e-05	NA	Eif6,Rpsa,Npm1,Nup88,Ran,Rps15,Rrs1,Tsc1,Riok2,Nop53,Nmd3,Sdad1,Ltv1
454	GO:0098657	import into cell	BP	519	97	166	0.19	0.32	0.840366	2.33e-05	Abca1,Ache,Adm,Angpt1,Agt,Ankfy1,Atg5,Aplp1,Rab27a,Clu,Ackr3,Dab2,Egfr,Epha3,Gas6,Gata2,Gpc3,Gpm6b,Grk4,Gria1,Hcn2,Eif2ak1,Icam5,Itga2,Kcnj8,Lbp,Anxa1,Lrpap1,Myo6,Nedd4,Nsf,Prkca,Ppt1,Pros1,Ptpn1,Sfrp4,Sh3gl3,Slc1a1,Slc9a1,Sorl1,Sort1,Syt1,Cntn2,Tgfbr2,Thbs1,Tsc2,Tub,Ulk1,Nr1h3,Vrk1,Gtf2h2,Synj2bp,Hip1r,Srpx,Ahi1,Arl6ip1,Ramp2,Syt8,Actn4,Cubn,Ifitm3,Gulp1,Myo1e,Tbc1d5,Tmem175,Rin2,Snx7,Rbsn,Rhoj,…	Abl2,Add1,Ager,Anxa3,Ap2a1,Arf1,Atp5b,Slc7a1,Slc7a3,Bcl2l1,C2,Calr,Canx,Cap1,Cd151,Cd63,Cdc42,Clcn3,Cln3,Clta,Dpysl2,Csk,Cyba,Dlg4,Dnm1,Dnm2,Eef2k,Epn2,Eps15,F2rl1,Ptk2,Fcer1g,Fcgr2b,Fcgr3,Flot1,Fmr1,Fnbp1,Fyn,Rack1,Lrp2,Grn,Hras,Hspa8,Inppl1,Itgam,Itgb2,Kif3a,Ldlr,Lgals3,Lrp5,Lrp8,Slc3a2,Mertk,Ncl,Nme1,Npc1,Slc11a1,Pld2,Psen1,Sirpa,Rab1a,Rab20,Rab22a,Rab34,Reps1,Ralbp1,Atxn2,Itsn2,Slc1a5,Slc31a1…
455	GO:0031324	negative regulation of cellular metabolic process	BP	1939	399	541	0.21	0.28	0.390857	2.46e-05	Acadvl,Acp5,Actn3,Aebp1,Angpt1,Agt,Ahr,Atg5,Xiap,Aqp1,Axin2,Nkx3-2,Bmp4,Bmp7,Brca1,Brca2,Btrc,Casp3,Ctnnb1,Runx2,Runx1t1,Ccnd1,Ccnd3,Ccne1,Cd59a,Cdc45,Cdh1,Cdkn2b,Cdkn2c,Cebpd,Socs3,Clu,Coq7,Cst3,Cux2,Dab2,Dag1,Dhfr,Dmd,Dpep1,Lefty1,Egfr,Eng,Epas1,Epc1,Epha1,Epha4,Epm2a,Esr2,Mecom,Bcl11a,Fem1a,Fgf9,Fgfr2,Fhit,Foxc2,Foxm1,Fst,Fzd1,Fzd8,Gas1,Gas6,Gata2,Gata6,Gja1,Gclc,Gli3,Gpc3,Gpld1,Grb10,Foxf1,Fo…	Acadl,Acvrl1,Aebp2,Ager,Gla,Akt1,Ang,Ap2a1,Apobec1,Rhoa,Arntl,Atf2,Atf3,Hnrnpd,Axin1,Bach1,Bag1,Bak1,Bax,Phb2,Bdkrb2,Bmi1,Bnip3,Btg2,Tspo,C1qbp,Calr,Cast,Serpinh1,Cbx4,Cdk2,Cdkn1a,Cdyl,Cflar,Clk2,Cln3,Cnbp,Plk3,Cnr1,Cpeb1,Cr1l,Cry1,Csk,Csnk2a1,Cstb,Ctbp2,Daxx,Gadd45a,Ddit3,Dlg1,Dlg4,Atn1,Dvl1,Dyrk1a,E4f1,Eef1a1,Eif2s1,Eif3a,Eif4e,Eif4ebp1,Elk3,Dmtn,Ercc1,Erf,F2rl1,Ptk2,Srsf10,Fkbp1a,Fkbp1b,Lpin1,…
460	GO:0009891	positive regulation of biosynthetic process	BP	1491	296	425	0.2	0.29	0.692982	2.6e-05	Actn3,Agrn,Agt,Agtr2,Ahr,Alx4,Arnt2,Rab27a,Bmp4,Bmp7,Bmpr1a,Brca1,Brca2,Btrc,Camk4,Ctnnb1,Runx2,Ccna2,Cdh1,Cebpd,Clu,Col1a1,Coq7,Cst3,Cyp1b1,Dab2,Dlx5,Ebf2,Ebf3,Egfr,Egr3,Eng,Epas1,Epc1,Erg,Esr2,Mecom,Eya1,Fadd,Fgf1,Fgf7,Fgf9,Fgfr2,Ctgf,Foxc2,Foxm1,Fnta,Fosl2,Fzd1,Fzd4,Fzd5,Fzd7,Fzd8,Gata2,Gata6,Gli3,Gpam,Gpld1,Has2,Foxf1,Foxd1,Hif1a,Tfb2m,Hoxa10,Hoxa13,Hoxa2,Hoxa5,Hoxb3,Id2,Id4,Igf1,Igf2,Il18,Ir…	Acvr1b,Acvrl1,Adnp,Akt1,Gfer,Apobec1,Areg,Arnt,Arntl,Ass1,Atf1,Atf2,Atf3,Atf4,Hnrnpd,Axin1,Bach1,Bag1,Bcl2l1,Bmpr1b,C1qbp,Cacybp,Calr,Cask,Cct2,Cct3,Cct4,Cct5,Cct6a,Cct7,Cct8,Cdc42,Cdk2,Cdk4,Cdk7,Cebpz,Cebpg,Chuk,Clcn3,Cnbp,Cpeb1,Ctbp2,Cyba,Daxx,Ddit3,Dnm2,Arid3a,Dvl1,Dvl2,E2f3,Eef2,Elf1,Elk1,Elk3,Erbb2,F2rl1,Fabp3,Fcgr3,Foxn2,Lpin1,Flt3l,Fmr1,Fxr1,Xrcc6,Gabpb1,Gba,Kat2a,Nr6a1,Rack1,Gtf2h1,H2-M3,…
463	GO:0010557	positive regulation of macromolecule biosynthetic process	BP	1380	273	396	0.2	0.29	0.710028	2.65e-05	Agrn,Agt,Agtr2,Ahr,Alx4,Arnt2,Bmp4,Bmp7,Bmpr1a,Brca1,Brca2,Btrc,Camk4,Ctnnb1,Runx2,Ccna2,Cdh1,Cebpd,Col1a1,Coq7,Cst3,Cyp1b1,Dab2,Dlx5,Ebf2,Ebf3,Egfr,Egr3,Eng,Epas1,Epc1,Erg,Esr2,Mecom,Eya1,Fadd,Fgf1,Fgf7,Fgf9,Fgfr2,Foxc2,Foxm1,Fnta,Fosl2,Fzd1,Fzd4,Fzd5,Fzd7,Fzd8,Gata2,Gata6,Gli3,Has2,Foxf1,Foxd1,Hif1a,Tfb2m,Hoxa10,Hoxa13,Hoxa2,Hoxa5,Hoxb3,Id2,Id4,Igf1,Igf2,Il18,Irf1,Irs1,Itga2,Klf2,Hivep3,Mafb,Lb…	Acvr1b,Acvrl1,Akt1,Gfer,Apobec1,Areg,Arnt,Arntl,Atf1,Atf2,Atf3,Atf4,Hnrnpd,Axin1,Bach1,Bag1,Bmpr1b,C1qbp,Cacybp,Calr,Cask,Cct2,Cct3,Cct4,Cct5,Cct6a,Cct7,Cct8,Cdc42,Cdk2,Cdk4,Cdk7,Cebpz,Cebpg,Chuk,Cnbp,Cpeb1,Ctbp2,Daxx,Ddit3,Arid3a,Dvl1,Dvl2,E2f3,Eef2,Elf1,Elk1,Elk3,Erbb2,F2rl1,Fcgr3,Foxn2,Lpin1,Flt3l,Fmr1,Fxr1,Xrcc6,Gabpb1,Gba,Kat2a,Nr6a1,Gtf2h1,Hdgf,Hexb,Hmga1,Hmga2,Hnrnpab,Hoxa1,Hoxb9,Hoxd8,Hra…
464	GO:0010638	positive regulation of organelle organization	BP	549	98	174	0.18	0.32	0.937571	2.65e-05	Bcl2l11,Brca1,Camk2b,Ctnnb1,Epha1,Fscn1,Fas,Fen1,Ctgf,Fzd5,Hif1a,Hoxa13,Id1,Irgm1,Igf1,Igf2,Anxa1,Smad3,Fyco1,Mns1,Msx1,Msx2,Nap1l2,Nrp1,Ntrk3,Plcb1,Ppargc1a,Prox1,Rb1,Rock2,Aurkb,Swap70,Sdc1,Sdc4,Syt1,Tek,Tgfa,Tgfb3,Tgfbr1,Tnks,Tpm1,Ctr9,Ulk1,Wnt11,Zfp13,Magel2,Hip1r,Pdlim4,Fbxw7,Tet1,Slx4,Fmn2,Dstn,Mlst8,Mtor,Jmy,Rgcc,Mis18a,Baiap2l1,Nkap,Sgo2a,Synpo2l,Poc1a,Arpin,Stx18,Ddhd2,Palld,Phf19,Parn,K…	Ank1,Arf1,Rhoa,Arpc1b,Atpif1,Hnrnpd,Bak1,Bax,Phb2,Bid,Bnip3,Cct2,Cct3,Cct4,Cct5,Cct6a,Cct7,Cct8,Cdc37,Cfl2,Csnk2a2,Ctsk,Daxx,Dlg1,Dync1h1,Ercc1,F2rl1,Fer,Lpin1,Fmr1,Gba,Kat2a,Hk2,Hras,Insr,Itgb1bp1,Lrp5,Smad4,Mecp2,Met,Map1b,Mtf2,Nck1,Nin,Npm1,Pfdn2,Pfn1,Plxna3,Npepps,Ptbp1,Ptk2b,Ranbp1,Trim27,Ruvbl2,Ncor1,Sh2b1,Cyfip1,Sin3a,Vps4b,Src,Slk,Surf4,Tcp1,Phf1,Tgfb1,Trim28,Trp53,Ube2b,Vasp,Vegfa,Wbp2,X…
465	GO:0000470	maturation of LSU-rRNA	BP	25	1	16	0.04	0.64	0.996601	2.69e-05	Bop1	Eif6,Npm1,Rpl10a,Rpl7,Rpl7a,Nhp2,Ftsj3,Wdr12,Pes1,Rsl1d1,Rpl35,Mak16,Gtpbp4,Rpf1,Nol9,Nop2
467	GO:0016043	cellular component organization	BP	4731	1006	1241	0.21	0.26	0.025562	2.72e-05	Abca1,Abca4,Acadm,Ache,Actc1,Adam10,Adm,Acan,Angpt1,Agrn,Agt,Ahr,Alcam,Abcd1,Ankfy1,Ap1b1,Apbb2,Atg5,Xiap,Aplp1,Aplp2,Aqp1,Artn,Arsb,Rab27a,Atp6v0a1,Atp8a1,Atp10a,Axin2,Bcl2l11,Bmp4,Bmp7,Bop1,Brca1,Brca2,Cacnb2,Ddr1,Aspm,Camk2a,Camk2b,Camk2g,Cat,Ctnnb1,Cbr2,Ccna2,Ccne1,Ccne2,Entpd2,Cdc45,Cdh1,Cdh15,Cdh17,Cdkn2c,Clgn,Clu,Cnn1,Cntn1,Col11a1,Col14a1,Col19a1,Col2a1,Col3a1,Col4a1,Col5a1,Col5a2,Col6a1,…	Abi1,Abl2,Acadl,Acads,Ace,Chrnb1,Acvr1b,Acvrl1,Add1,Adnp,Avil,Aebp2,Ager,Akt1,Aldoa,Aldoc,Ank1,Anp32a,Slc25a5,Anxa7,Prdx6,Ap2a1,Ap3d1,Apaf1,Apex1,Apobec1,Areg,Arf1,Rhoa,Rhoc,Arhgdib,Arpc1b,Atf1,Atf2,Atp2a2,Atp6v0d1,Atpif1,Atp6v0c,Hnrnpd,Axin1,Bak1,Bax,Phb2,Bcl2l1,Bid,Bmi1,Bmpr1b,Bnip3,Bnip3l,Btg2,Tspo,C1qbp,C2,Cacnb3,Calr,Cap1,Capg,Capza2,Cask,Serpinh1,Cbx4,Cct2,Cct3,Cct4,Cct5,Cct6a,Cct7,Cct8,Cd1…
470	GO:0002444	myeloid leukocyte mediated immunity	BP	62	10	30	0.16	0.48	0.836433	2.84e-05	Gata2,Foxf1,Il13ra2,Kit,Nr4a3,Rasgrp1,Spon2,Abr,Bcr,Nppa	Ace,Anxa3,Cd84,F2rl1,Fcer1g,Fcgr3,Fer,Gab2,Hmox1,Itgam,Itgb2,Lyn,Lyst,Myo1f,Ncf1,Pdpk1,Pld2,Snap23,Stx4a,Stxbp1,Stxbp2,Vamp2,Ywhaz,Lat2,Jagn1,Kmt2e,Pi4k2a,Cd300lb,Styk1,Milr1
471	GO:0043933	protein-containing complex subunit organization	BP	1558	290	442	0.19	0.28	0.965602	2.89e-05	Abca1,Acadm,Ache,Acan,Angpt1,Agrn,Ahr,Ap1b1,Atp6v0a1,Bcl2l11,Bop1,Camk2g,Cat,Ctnnb1,Cbr2,Entpd2,Cdc45,Cdh1,Cdh17,Clgn,Clu,Col11a1,Col14a1,Col2a1,Col3a1,Col5a1,Col5a2,Col6a1,Col1a1,Col1a2,Cyp1b1,Dab2,Dmd,Lefty1,Ect2,Eln,Stom,Fscn1,Fas,Fech,Smc2,Sh3pxd2a,Foxc2,Gja1,Gja5,Glul,Gls,Gna11,Gspt2,Irgm1,Irs1,Kcna4,Kcnc3,Kcnj2,Kcnma1,Kif9,Eif2d,Lox,Loxl1,Lum,Marcks,Smad3,Smad6,Fyco1,Foxc1,Mgp,Mttp,Nap1l2,N…	Acadl,Acads,Acvrl1,Add1,Avil,Aldoc,Apaf1,Arf1,Rhoa,Rhoc,Arpc1b,Atf1,Axin1,Bax,Bid,Bnip3,C1qbp,Calr,Capg,Capza2,Serpinh1,Cct2,Cct3,Cct8,Cebpg,Cenpc1,Cfl2,Chm,Cln3,Clta,Cox17,Crk,Cryz,Cyba,Daxx,Ddit3,Dlg1,Dlg4,Dync1h1,Dnm1,Dnm2,Dvl2,Dyrk1a,Eef1a1,Eif3a,Eif4ebp1,Dmtn,Stx2,Eps15,Celf2,F2rl1,Ptk2,Faf1,Srsf10,Fcer1g,Fer,Fkbp1a,Fkbp4,Flot1,Xrcc6,Gba,Gfpt1,Gnb1,Rack1,Pfdn6,Hsd17b10,Hccs,Hira,Hmgcl,Hmox1,…
472	GO:0010629	negative regulation of gene expression	BP	1343	245	386	0.18	0.29	0.97946	2.9e-05	Aebp1,Ahr,Xiap,Axin2,Nkx3-2,Bmp4,Bmp7,Brca1,Btrc,Ctnnb1,Runx2,Runx1t1,Ccnd1,Ccnd3,Ccne1,Cd59a,Cdc45,Cdh1,Cebpd,Coq7,Cux2,Dab2,Dhfr,Lefty1,Egfr,Eng,Epas1,Epc1,Esr2,Mecom,Bcl11a,Fgf9,Fgfr2,Ctgf,Foxc2,Foxm1,Fst,Fzd1,Fzd8,Gas1,Gas6,Gata2,Gata6,Gja1,Gclc,Gli3,Gspt2,H19,Foxf1,Foxd1,Hif1a,Hmgn2,Hoxa2,Hoxb3,Eif2ak1,Rida,Id1,Id2,Id3,Id4,Igf1,Igf2,Igfbp5,Irf1,Klf2,Mxd1,Mxd3,Smad3,Smad5,Maf,Mef2c,Foxc1,Sik1…	Ace,Acvr1b,Acvrl1,Adnp,Aebp2,Akt1,Ang,Anxa7,Apex1,Apobec1,Arntl,Atf2,Atf3,Hnrnpd,Axin1,Bach1,Bak1,Phb2,Bmi1,Btg2,C1qbp,Calr,Cast,Cbx4,Cdc42,Cdk2,Cdkn1a,Cnbp,Plk3,Cpeb1,Cr1l,Cry1,Ctbp2,Daxx,Ddit3,Dlg1,Atn1,Dyrk1a,E4f1,Eif2s1,Eif4e,Eif4ebp1,Elk3,Erf,Srsf10,Lpin1,Flot2,Fmr1,Fxr1,Fyn,Xrcc6,Nr6a1,Tsc22d3,Rack1,Aes,Hdgf,Foxg1,Hira,Hmga2,Hnrnpc,Hnrnpab,Hoxd8,Hras,Prmt2,Hspa8,Elavl4,Irak1,Ilf3,Impact,Inp…
474	GO:0034314	Arp2/3 complex-mediated actin nucleation	BP	30	3	18	0.1	0.6	0.9596	3e-05	Magel2,Hip1r,Jmy	Arf1,Arpc1b,Trim27,Cyfip1,Coro1b,Nckap1,Arpc3,Arpc1a,Gmfb,Actr2,Arpc5,Arpc4,Washc1,Wasl,Actr3,Arpc5l,Arpc2,Arfip2
477	GO:1900180	regulation of protein localization to nucleus	BP	107	18	45	0.17	0.42	0.847348	3.25e-05	Angpt1,Agtr2,Bmp4,Brca1,Dclk1,Ect2,Gas6,Gli3,Igf1,Tek,Tgfb2,Zic1,Chp1,Uaca,Glis2,Fbxo4,Akap5,Smo	Akt1,Cct2,Cct3,Cct4,Cct5,Cct6a,Cct7,Cct8,Cdkn1a,Ei24,Fyn,Hsp90ab1,Hsp90aa1,Mdfic,Npm1,Ogg1,Prkcd,Med1,Ppp2ca,Psen1,Polr1a,Sin3a,Src,Stk11,Tcp1,Tgfb1,Txn1,Zpr1,Pin1,Mapk14,Rassf5,Gsk3b,Ipo5,Dclk2,Tmem173,Trim8,Sirt1,Nmd3,Ogt,Flcn,Kat7,Lzts2,Otud7b,Sesn2,Ep300
479	GO:0010976	positive regulation of neuron projection development	BP	292	63	101	0.22	0.35	0.31703	3.34e-05	Ache,Agt,Arsb,Bmp4,Bmp7,Camk2b,Cntn1,Crabp2,Cux2,Dcc,Dmd,Efna5,Epha3,Epha4,Bcl11a,Fzd1,Fzd4,Htr7,Nefl,Nrp1,Ntn1,Ntrk2,Ntrk3,Plxna2,Ptn,Ptprd,Ret,Robo1,Cx3cl1,Cxcl12,Sema7a,Sgk1,Serpini1,Serpine2,Syt1,Tiam1,Tsc2,Tenm3,Twf2,Ahi1,Mtor,Gprc5b,Lpar3,Ndnf,Metrn,Bhlhb9,Dlg5,Tmem106b,Katnb1,Fbxo31,Baiap2,Nlgn1,Nrg1,Cdkl3,Fbxw8,Caprin2,Akap5,Shank1,Robo2,Megf8,Crtc1,Cdkl5,Kalrn	Abl2,Adnp,Avil,Ap2a1,Arf1,Atf1,Cask,Cflar,Cnr1,Cpeb1,Dvl1,Eef1a1,Eef2k,Mark2,Fkbp1b,Fmr1,Fyn,Gdi1,Grn,Hspa5,Elavl4,Lrp8,Lyn,Mecp2,Met,Mif,Pias2,Map1b,Map6,Nck1,Neu1,Neurl1a,Nf1,Nin,Nme1,Nme2,Numbl,Palm,Plaa,Plxna3,Psen1,Ptbp1,Ptk2b,Qk,Ranbp1,Serpinf1,Sema4d,Itsn2,Cyfip1,Skil,Stk11,Vegfa,Vldlr,Map2k1,Map2k2,Tnfrsf12a,Stau2,Iqgap1,Mapk6,Magi2,Camk1,Ddx56,Rufy3,Rab11a,Snx3,Golga4,Dbn1,P3h1,Gsk3b,Stk…
481	GO:0006458	'de novo' protein folding	BP	46	3	24	0.07	0.52	0.997708	3.75e-05	H2-DMb1,Fyco1,Tor1b	Bag1,Hyou1,Cct2,Cct3,Cct4,Cct5,Cct6a,Cct7,Cct8,Hspa5,Hspa8,Hspd1,Hspa9,Hspe1,Hspa4l,Tcp1,Ero1l,Sh3glb1,Ptges3,Dnajc7,St13,Chchd4,Selenof,Bbs12
482	GO:0032386	regulation of intracellular transport	BP	366	53	122	0.14	0.33	0.99858	3.77e-05	Angpt1,Agtr2,Bard1,Bmp4,Brca1,Camk4,Dab2,Ect2,Stom,Fzd5,Gas1,Gas6,Gata2,Gli3,Foxf1,Igf1,Il13ra2,Ppp1r12a,Oaz1,Oaz2,Prkaca,Ptpn1,Ptpn14,Scp2,Sorl1,Sox4,Tcf7l2,Tek,Zic1,Fbxw7,Chp1,Xpo4,Mis18a,Erlec1,Nkap,Stx18,Prr5l,Uaca,Cemip,Edem2,Hnmt,Kcnn3,Nlgn1,Rab3gap1,Nup214,Oscp1,Nppa,Micall2,Tcaf2,Tmem30b,Akap5,Kif20b,Smo	Arf1,Atp2a2,Atpif1,Bcl2l1,Bnip3l,Cd84,Cdc42,Cdkn1a,Plk3,Csnk2a2,Ctsk,Dync1h1,Ei24,Emd,Dmtn,Erbb2,Fcer1g,Fer,Fmr1,Fyn,Gab2,Kat2a,Gdi1,Hmox1,Hsp90ab1,Hsp90aa1,Itgam,Itgb1bp1,Mdfic,Kif3a,Lamp1,Lyn,Mdm2,Mecp2,Map1b,Nucb1,Ogg1,Pdpk1,Prkcd,Pld2,Med1,Ppm1a,Ppp2ca,Npepps,Psen1,Rbm4,Src,Stxbp1,Stxbp2,Tgfb1,Tnnt2,Txn1,Ube2g2,Vamp2,Zpr1,Capn10,Map2k1,Map2k2,Mapk14,Mapk3,Zdhhc8,Selenoi,Nus1,Camk1,Rufy3,Snx3,…
485	GO:0010498	proteasomal protein catabolic process	BP	402	53	132	0.13	0.33	0.999941	4.12e-05	Btrc,Clu,Dab2,Fhit,Gclc,Psmb9,Psmb8,Nedd4,Prkaca,Plk1,Rad23a,Skp1a,Ubr1,Wnt10b,Fbxw7,Pbk,Rybp,Smurf2,Erlec1,Wwp2,Edem3,Dyx1c1,Ubxn2b,Fbxl15,Rnf180,Clec16a,Spsb1,Fbxo31,Il33,1500015O10Rik,Ltn1,Tbl1xr1,Fbxo4,Cdc20,Rnf216,Ubxn8,Edem2,Arrb1,Trib1,Spsb4,Nudt15,Trib2,Ccar2,Senp1,Dzip3,Klhl20,Psmf1,Fbxo2,Klhl42,Erlin2,Kif14,Lonrf2,Fbxl7	Akt1,Arntl,Aup1,Axin1,Plk3,Ddb1,Ddit3,Dvl1,Rhbdf1,Fmr1,Gba,Gna12,Rack1,Hspa5,H13,Hsp90ab1,Mdm2,Mtm1,Plaa,Ppp2cb,Psen1,Psmb1,Psmb4,Psmb5,Psmc5,Psmd4,Psme1,Psme3,Rad23b,Rnf4,Sel1l,Siah1a,Smarcc1,Tbl1x,Tnfaip1,Hsp90b1,Ube2b,Ube2g2,Sumo1,Wfs1,Xbp1,Arih1,Tlk2,Cop1,Psma7,Cul3,Cul1,Dnajb9,Csnk1e,Rnf11,Fbxo6,Fbxl3,Keap1,Rnf24,Sgta,Socs6,Ubqln1,Ube2j1,Stub1,Gsk3b,Dnajb2,Psmd8,Maea,Psmd14,Sdf2l1,Herpud1,Si…
493	GO:0045727	positive regulation of translation	BP	105	10	44	0.1	0.42	0.999116	4.39e-05	Cyp1b1,Itga2,Ncor2,Sox4,Thbs1,Habp4,Mtor,Upf3a,Slc35a4,Rps6kb1	Hnrnpd,C1qbp,Cdk4,Cpeb1,Eef2,Erbb2,Fmr1,Fxr1,Impact,Eif6,Mecp2,Nck1,Npm1,Ptbp1,Ptk2b,Rbm3,Rbm4,Rpl26,Rps3a1,Ncor1,Tgfb1,Fxr2,Mapk3,Serp1,Trmt10c,Ddx39b,Eif3d,Mettl3,Eif3c,Fam129a,Polr2g,Rps27l,Fastkd3,Rps9,Imp3,Zc3h10,Larp4,Ythdf2,Larp4b,Mrps27,Paip1,Eif5a,Ep300,Dnajc3
497	GO:0043161	proteasome-mediated ubiquitin-dependent protein catabolic process	BP	343	49	115	0.14	0.34	0.998606	4.7e-05	Btrc,Clu,Dab2,Fhit,Gclc,Psmb9,Psmb8,Nedd4,Plk1,Rad23a,Skp1a,Ubr1,Wnt10b,Fbxw7,Pbk,Rybp,Smurf2,Erlec1,Wwp2,Edem3,Ubxn2b,Fbxl15,Rnf180,Clec16a,Spsb1,Fbxo31,Il33,1500015O10Rik,Ltn1,Tbl1xr1,Fbxo4,Cdc20,Rnf216,Ubxn8,Edem2,Arrb1,Trib1,Spsb4,Trib2,Ccar2,Senp1,Dzip3,Klhl20,Fbxo2,Klhl42,Erlin2,Kif14,Lonrf2,Fbxl7	Akt1,Arntl,Aup1,Axin1,Plk3,Ddb1,Ddit3,Dvl1,Gba,Gna12,Rack1,Hspa5,Hsp90ab1,Mdm2,Mtm1,Plaa,Ppp2cb,Psen1,Psmb1,Psmb4,Psmb5,Psmc5,Psmd4,Rad23b,Rnf4,Siah1a,Smarcc1,Tbl1x,Tnfaip1,Hsp90b1,Ube2b,Ube2g2,Sumo1,Wfs1,Arih1,Tlk2,Cop1,Psma7,Cul3,Cul1,Dnajb9,Csnk1e,Rnf11,Fbxo6,Fbxl3,Keap1,Rnf24,Sgta,Ubqln1,Ube2j1,Stub1,Gsk3b,Dnajb2,Psmd8,Maea,Herpud1,Sirt2,Ube2d3,Sec61b,Rnf181,Trim13,Gid4,Ube2w,Rpl11,Psmc6,Ccdc…
498	GO:0018394	peptidyl-lysine acetylation	BP	140	17	55	0.12	0.39	0.996129	4.76e-05	Atg5,Brca1,Brca2,Epc1,Gata2,Bloc1s1,Nap1l2,Sox4,Eid1,Dmap1,Taf12,Supt7l,Msl3l2,Elp4,Arrb1,L3mbtl2,Taf9b	Bmi1,Kat2a,Ldb1,Smad4,Mbd3,Mecp2,Ncoa1,Por,Ruvbl2,Sin3a,Snca,Tcf3,Tgfb1,Wbp2,Pcgf2,Mapk3,Morf4l2,Brd4,Noc2l,Ing5,Klf15,Pih1d1,Kansl2,Naa50,Setd5,Iws1,Msl1,Crtc2,Kansl1,Msl2,Brpf1,Kat5,Sirt1,Zfp451,Taf5l,Taf9,Ogt,Supt3,Wdr5,Yeats2,Flcn,Tada2a,Kat7,Brd1,Taf6l,Kansl3,Kat14,Phf20,Tada2b,Brpf3,Jade1,Taf1,Ep300,Bend3,Jade3
501	GO:0043487	regulation of RNA stability	BP	84	9	37	0.11	0.44	0.993645	4.85e-05	Axin2,Tnfrsf1b,Mtor,Brf1,Parn,Csdc2,Dicer1,Meioc,Rbm24	Apex1,Apobec1,Hnrnpd,Fmr1,Fxr1,Hnrnpc,Elavl4,Khsrp,Npm1,Slc11a1,Ptbp1,Qk,Tbrg4,Vegfa,Fxr2,Hnrnpu,Carhsp1,Rbm38,Mettl3,Pcbp4,Fastkd3,Dhx36,Larp1,Zc3h14,Pum2,Tirap,Igf2bp1,Ythdf2,Smg5,Pabpc4,Thrap3,Tardbp,Samd4b,Naf1,Mex3d,Dkc1,Trim71
502	GO:0009893	positive regulation of metabolic process	BP	2595	538	705	0.21	0.27	0.290252	4.91e-05	Actn3,Acta2,Adm,Angpt1,Angpt4,Agrn,Agt,Agtr1a,Agtr2,Ahr,Alx4,Xiap,Arnt2,Rab27a,Axin2,Bcl2l11,Bmp4,Bmp7,Bmp8b,Bmpr1a,Brca1,Brca2,Btrc,Ddr1,Camk4,Casp12,Ctnnb1,Ctnnd1,Runx2,Ccna2,Ccnd1,Ccnd3,Cdh1,Cebpd,Clu,Ackr3,Cntn1,Col1a1,Coq7,Csf1,Cst3,Ctf1,Cux2,Cyp1b1,Dab2,Dag1,Dcc,Dhfr,Dlx5,Lefty1,Ebf2,Ebf3,Ect2,Eda,Edn2,Ednra,Efna3,Efna5,Egfr,Egr3,Eng,Epas1,Epc1,Epha1,Epha3,Epha4,Epha7,Ephb3,Ephb6,Epm2a,Erg,…	Abl2,Ace,Acvr1b,Acvrl1,Adnp,Adra2a,Ager,Akt1,Gfer,Ang,Anxa3,Prdx6,Apaf1,Apobec1,Areg,Rhoa,Arnt,Arntl,Ass1,Atf1,Atf2,Atf3,Atf4,Atpif1,Hnrnpd,Axin1,Bach1,Bag1,Bak1,Bax,Phb2,Bcl2l1,Bid,Bmpr1b,Bnip3,Bnip3l,Btg2,Tspo,C1qbp,Cab39,Cacybp,Calr,Cask,Casp9,Cct2,Cct3,Cct4,Cct5,Cct6a,Cct7,Cct8,Cd63,Cd84,Cdc37,Cdc42,Cdk2,Cdk4,Cdk7,Cdkn1a,Cebpz,Cebpg,Cflar,Chuk,Clcn3,Cln3,Cnbp,Plk3,Cox17,Cpeb1,Csk,Csnk2a1,Csnk…
508	GO:0008213	protein alkylation	BP	144	11	56	0.08	0.39	0.999993	5.69e-05	Brca1,Ctnnb1,Ctr9,Lcmt1,Tet1,Icmt,Mettl21a,Fam98b,Phf19,L3mbtl2,Mtr	Btg2,Fbl,Prmt2,Prmt1,Ilf3,Smad4,Mecp2,Mtf2,Mthfr,Nsd1,Rab6a,Satb1,Phf1,Xbp1,Zfp64,Prmt5,Setd3,Ncoa6,Carm1,Setd6,Coprs,Ntmt1,Snrpd3,Paxbp1,Kmt5a,Pih1d1,Pygo2,Kmt2e,Eef2kmt,Prmt3,Iws1,Cxxc1,Asxl2,Kmt2b,Prdm8,Ehmt1,Sirt1,Kdm1a,Kdm3a,Ogt,Rlf,Ehmt2,Baz2a,Wdr5,Kdm4b,Dot1l,Prdm9,Smyd2,Kdm4a,Kmt5c,Setd1a,Mettl22,Mllt6,Zfp335,Bend3,Kmt2d
509	GO:0006479	protein methylation	BP	144	11	56	0.08	0.39	0.999993	5.69e-05	Brca1,Ctnnb1,Ctr9,Lcmt1,Tet1,Icmt,Mettl21a,Fam98b,Phf19,L3mbtl2,Mtr	Btg2,Fbl,Prmt2,Prmt1,Ilf3,Smad4,Mecp2,Mtf2,Mthfr,Nsd1,Rab6a,Satb1,Phf1,Xbp1,Zfp64,Prmt5,Setd3,Ncoa6,Carm1,Setd6,Coprs,Ntmt1,Snrpd3,Paxbp1,Kmt5a,Pih1d1,Pygo2,Kmt2e,Eef2kmt,Prmt3,Iws1,Cxxc1,Asxl2,Kmt2b,Prdm8,Ehmt1,Sirt1,Kdm1a,Kdm3a,Ogt,Rlf,Ehmt2,Baz2a,Wdr5,Kdm4b,Dot1l,Prdm9,Smyd2,Kdm4a,Kmt5c,Setd1a,Mettl22,Mllt6,Zfp335,Bend3,Kmt2d
513	GO:0031331	positive regulation of cellular catabolic process	BP	289	43	99	0.15	0.34	0.993324	6.12e-05	Actn3,Clu,Dab2,Epm2a,Gclc,Gpld1,Hif1a,Irgm1,Igf1,Igfbp3,Irs1,Fyco1,Plk1,Ptpn1,Rab12,Rad23a,Tnfaip3,Tnfrsf1b,Tsc2,Ulk1,Abcd2,Sh3d19,Fbxw7,Scoc,Foxo1,Rnf180,Plekhf1,Prr5l,Clec16a,Sesn3,Il33,Sh3bp4,Nod1,Prkaa2,Edem2,Sesn1,Ripk2,Trib1,Trib2,Rab3gap1,Tpcn1,Nanos1,Lonrf2	Adra2a,Ager,Akt1,Atpif1,Hnrnpd,Axin1,Bax,Bnip3,Bnip3l,Btg2,Cdc37,Plk3,Ctsc,Dvl1,Ptk2,Fmr1,Gba,Rack1,Hk2,Hmox1,Hsp90aa1,Insr,Khsrp,Ldlr,Mdm2,Mif,Pabpc1,Pafah1b2,Prkcd,Psen1,Ptk2b,Qk,Snca,Sptlc2,Stk11,Supt5,Sumo1,Xbp1,Arih1,Cop1,Map2k1,Mapk3,Csnk1e,Sgta,Ccdc22,Sh3glb1,Ubqln1,Mettl3,Stub1,Tbk1,Fgf21,Gsk3b,Dnajb2,Ralb,Herpud1,Sirt2,Tsc1,Vps35,Trim13,Snx9,Mtdh,Abhd5,Polr2g,Nop53,Rchy1,Optn,Vps11,Larp1…
515	GO:0033044	regulation of chromosome organization	BP	296	44	101	0.15	0.34	0.993957	6.17e-05	Atg5,Axin2,Brca1,Ctnnb1,Cdc45,Fen1,Gata2,Igf2,Mad1l1,Mki67,Nap1l2,Plk1,Rb1,Aurkb,Tnks,Top2a,Ctr9,Ttk,Cdc6,Lcmt1,Tet1,Slx4,Mad2l1,Terf2ip,Eid1,Nek6,Ndc80,Sgo2a,Cep192,Phf19,Parn,Anapc15,BC004004,Slf1,Fbxo4,Xrcc4,Stn1,Arrb1,Gen1,L3mbtl2,Trappc12,Wdhd1,Cenpe,Rtel1	Apobec1,Hnrnpd,Cct2,Cct3,Cct4,Cct5,Cct6a,Cct7,Cct8,Daxx,Ercc1,Lpin1,Fmr1,Kat2a,Hira,Hnrnpc,Smad4,Mecp2,Mtf2,Mthfr,Nsd1,Rnf4,Ruvbl2,Ncor1,Sin3a,Snca,Src,Slk,Tcp1,Phf1,Tgfb1,Trim28,Trp53,Ube2b,Vegfa,Wbp2,Xbp1,Zfp64,Tlk2,Mapk3,Cul3,Gnl3,Sirt6,Hnrnpu,Naa10,Akap8,Noc2l,Pnkp,Riok2,Paxbp1,Pih1d1,Pygo2,Kmt2e,Ing2,Nabp2,Znhit1,Dhx36,Setd5,Iws1,Tnks2,Asxl2,Kmt2b,Slx1b,Recql4,Jdp2,Sirt1,Zfp451,Nat10,Kdm1a,S…
517	GO:1903827	regulation of cellular protein localization	BP	470	87	150	0.19	0.32	0.853376	6.42e-05	Angpt1,Agtr2,Bard1,Bmp4,Brca1,Camk2a,Camk2b,Camk2g,Camk4,Ctnnb1,Ccne1,Ccne2,Cdh1,Dab2,Dclk1,Ect2,Egfr,Epb41l2,Stom,Epha3,Fzd5,Gas6,Gli3,Gnai1,Gpm6b,Igf1,Nrxn1,Oaz1,Oaz2,Pik3r1,Prkaca,Lypla1,Ptn,Ptpn1,Ptpn14,Rb1,Rock2,Sorbs1,Sorl1,Sox4,Tcf7l2,Tek,Tgfb2,Zic1,Synj2bp,Fbxw7,Chp1,Xpo4,Stx6,Mis18a,Erlec1,Nkap,Ndc80,Abhd17c,Rnf168,Prr5l,Uaca,Cep72,Rab11fip2,Gpsm2,Gper1,Cemip,Glis2,Pid1,Fbxo4,Pkdcc,Gbf1,…	Akt1,Atpif1,Bcl2l1,Bnip3l,Cct2,Cct3,Cct4,Cct5,Cct6a,Cct7,Cct8,Cdc42,Cdkn1a,Plk3,Csk,Csnk2a1,Csnk2a2,Ctsk,Dlg1,Dpp6,Dvl1,Ei24,Emd,Dmtn,Erbb2,Fcer1g,Fyn,Kat2a,Gdi1,Rack1,Hsp90ab1,Hsp90aa1,Itgam,Itgb1bp1,Mdfic,Kif3a,Mdm2,Myo5a,Npm1,Nucb1,Ogg1,Sqstm1,Pdpk1,Pik3r2,Prkcd,Med1,Ppm1a,Ppp2ca,Npepps,Psen1,Rab34,Polr1a,Sin3a,Src,Stk11,Stx3,Stx4a,Tcp1,Tgfb1,Tsg101,Txn1,Ube2g2,Vamp2,Vegfa,Zpr1,Pin1,Mapk14,Csn…
526	GO:0071157	negative regulation of cell cycle arrest	BP	17	2	12	0.12	0.71	0.887917	6.89e-05	Ccnd1,Gper1	Calr,Cast,Cdk4,Hsp90ab1,Mdm2,Mdm4,Mif,Chek2,Rassf1,Rpl23,Tfap4,Cdk9
530	GO:1901998	toxin transport	BP	34	6	19	0.18	0.56	0.716367	7.1e-05	Atp6v0a1,Nrp1,Copb2,Trip4,Antxr1,Rab40b	Bnip3,Cct2,Cct3,Cct4,Cct5,Cct6a,Cct7,Cct8,Dnm1,Hspa5,Ptprg,Tcp1,Rab43,Vps11,Antxr2,Crtc2,Arid1a,Rab28,Bbc3
534	GO:0043543	protein acylation	BP	198	30	72	0.15	0.36	0.975127	7.42e-05	Atg5,Brca1,Brca2,Epc1,Gata2,Bloc1s1,Nap1l2,Ogdh,Sox4,Terf2ip,Eid1,Dmap1,Taf12,Zdhhc6,Zdhhc21,Zdhhc3,Abhd17c,Esco2,Dscc1,Supt7l,Zdhhc4,Msl3l2,Ehhadh,Elp4,Zdhhc7,Zdhhc15,Arrb1,L3mbtl2,Zdhhc17,Taf9b	Arntl,Bmi1,Cdyl,Kat2a,Ldb1,Smad4,Mbd3,Mecp2,Mdh2,Ncoa1,Nmt1,Nmt2,Por,Ppm1a,Ppm1b,Ruvbl2,Sin3a,Snca,Tcf3,Tgfb1,Wbp2,Xbp1,Pcgf2,Mapk3,Zdhhc8,Camk1,Naa10,Morf4l2,Brd4,Noc2l,Zdhhc12,Ing5,Klf15,Naa16,Naa20,Pih1d1,Kansl2,Naa50,Setd5,Iws1,Msl1,Crtc2,Kansl1,Msl2,Naa35,Brpf1,Selenok,Kat5,Sirt1,Zfp451,Taf5l,Taf9,Ogt,Supt3,Wdr5,Yeats2,Flcn,Tada2a,Kat7,Brd1,Taf6l,Kansl3,Kat14,Phf20,Tada2b,Naa25,Brpf3,Jade1,T…
535	GO:0000027	ribosomal large subunit assembly	BP	29	1	17	0.03	0.59	0.998632	7.57e-05	Bop1	Rpl6,Rpl3,Rrs1,Rpl11,Rpl38,Brix1,Nop53,Rpl24,Mrto4,Rpf1,Mdn1,Nop2,Rpl10,Ppan,Rpl23a,Rpl12,Rpl6l
537	GO:0010605	negative regulation of macromolecule metabolic process	BP	1943	390	537	0.2	0.28	0.625053	7.85e-05	Aebp1,Angpt1,Agt,Ahr,Atg5,Xiap,Aqp1,Axin2,Nkx3-2,Bmp4,Bmp7,Brca1,Brca2,Btrc,Casp3,Ctnnb1,Runx2,Runx1t1,Ccnd1,Ccnd3,Ccne1,Cd59a,Cdc45,Cdh1,Cdkn2c,Cebpd,Socs3,Clu,Coq7,Cst3,Cux2,Dab2,Dag1,Dhfr,Dmd,Dpep1,Lefty1,Egfr,Eng,Epas1,Epc1,Epha1,Epha4,Esr2,Mecom,Bcl11a,Fem1a,Fgf9,Fgfr2,Fhit,Ctgf,Foxc2,Foxm1,Fnta,Fst,Fzd1,Fzd8,Gas1,Gas6,Gata2,Gata6,Gja1,Gclc,Gli3,Gpc3,Grb10,Gspt2,H19,Foxf1,Foxd1,Hif1a,Hmgn2,H…	Ace,Acvr1b,Acvrl1,Adnp,Aebp2,Ager,Akt1,Ang,Anxa7,Ap2a1,Apex1,Apobec1,Arntl,Atf2,Atf3,Hnrnpd,Axin1,Bach1,Bag1,Bak1,Bax,Phb2,Bdkrb2,Bmi1,Btg2,Tspo,C1qbp,Calr,Cast,Serpinh1,Cbx4,Cdc42,Cdk2,Cdkn1a,Cdyl,Cflar,Cln3,Cnbp,Plk3,Cpeb1,Cr1l,Cry1,Csk,Csnk2a1,Cstb,Ctbp2,Daxx,Gadd45a,Ddit3,Dlg1,Dlg4,Atn1,Dvl1,Dyrk1a,E4f1,Eif2s1,Eif3a,Eif4e,Eif4ebp1,Elk3,Dmtn,Ercc1,Erf,F2rl1,Srsf10,Fkbp1a,Fkbp1b,Lpin1,Flot2,Fmr…
538	GO:1904851	positive regulation of establishment of protein localization to telomere	BP	9	0	8	0	0.89	1	8.16e-05	NA	Cct2,Cct4,Cct5,Cct6a,Cct7,Cct8,Tcp1,Dkc1
540	GO:0000060	protein import into nucleus, translocation	BP	45	5	23	0.11	0.51	0.965932	8.25e-05	Brca1,Gas6,Igf1,Nfkbia,Ranbp6	Akt1,Arntl,Phb2,Cdkn1a,Hsp90ab1,Hsp90aa1,Kpnb1,Ogg1,Med1,Psen1,Ran,Tgfb1,Trp53,Txn1,Sec61b,Ipo5,Tmem173,Cep57,Ipo4,Sirt1,Tnpo2,Agap3,Ep300
541	GO:0051173	positive regulation of nitrogen compound metabolic process	BP	2325	485	634	0.21	0.27	0.247685	8.39e-05	Actn3,Acta2,Adm,Angpt1,Angpt4,Agrn,Agt,Agtr1a,Agtr2,Ahr,Alx4,Xiap,Arnt2,Axin2,Bcl2l11,Bmp4,Bmp7,Bmp8b,Bmpr1a,Brca1,Brca2,Btrc,Ddr1,Camk4,Casp12,Ctnnb1,Ctnnd1,Runx2,Ccna2,Ccnd1,Ccnd3,Cdh1,Cebpd,Clu,Ackr3,Cntn1,Col1a1,Coq7,Csf1,Cst3,Ctf1,Cyp1b1,Dab2,Dag1,Dcc,Dlx5,Lefty1,Ebf2,Ebf3,Ect2,Ednra,Efna3,Efna5,Egfr,Egr3,Eng,Epas1,Epc1,Epha1,Epha3,Epha4,Epha7,Ephb3,Ephb6,Erg,Esr2,Mecom,Eya1,Eya2,Eya3,Eya4,F…	Abl2,Ace,Acvr1b,Acvrl1,Adnp,Adra2a,Ager,Akt1,Gfer,Ang,Anxa3,Prdx6,Apaf1,Apobec1,Areg,Rhoa,Arnt,Arntl,Ass1,Atf1,Atf2,Atf3,Atf4,Atpif1,Hnrnpd,Axin1,Bach1,Bag1,Bak1,Bax,Phb2,Bcl2l1,Bid,Bmpr1b,Btg2,C1qbp,Cab39,Cacybp,Calr,Cask,Casp9,Cct2,Cct3,Cct4,Cct5,Cct6a,Cct7,Cct8,Cd84,Cdc42,Cdk2,Cdk4,Cdk7,Cdkn1a,Cebpz,Cebpg,Cflar,Chuk,Cln3,Cnbp,Plk3,Cpeb1,Csk,Csnk2a1,Csnk2b,Ctbp2,Ctsc,Daxx,Ddb1,Gadd45a,Ddit3,Dlg…
542	GO:0016241	regulation of macroautophagy	BP	95	20	40	0.21	0.42	0.470043	8.44e-05	Atp6v0a1,Epm2a,Hif1a,Irgm1,Fyco1,Rab12,Tsc2,Ulk1,Scoc,Mtor,Clec16a,Sesn3,Rab1b,Tbc1d14,Qsox1,Nod1,Prkaa2,Sesn1,Ripk2,Rab3gap1	Bnip3,Bnip3l,Cdc37,Hmox1,Mtm1,Npc1,Pafah1b2,Sptlc2,Supt5,Trp53,Mapk3,Sh3glb1,Tbk1,Ralb,Htra2,Tsc1,Trim13,Rnf41,Poldip2,Optn,Larp1,C9orf72,Mtmr3,Chmp4b,Smurf1,Phf23,Sirt1,Ubqln4,Rab3gap2,Pip4k2b,Ehmt2,Pip4k2c,Tbc1d25,Wac,Lrsam1,Sesn2,Fez1,Smcr8,Tigar,Rubcn
543	GO:0051603	proteolysis involved in cellular protein catabolic process	BP	589	79	182	0.13	0.31	0.999997	8.51e-05	Btrc,Clu,Dab2,Epha4,Fap,Fhit,Gclc,Psmb9,Psmb8,Nedd4,Prkaca,Plk1,Rad23a,Siah1b,Skp1a,Tnfaip3,Ubr1,Wnt10b,Sufu,Snf8,Vps25,Fbxo8,Fbxw7,Pbk,Rybp,Ube2l6,Ngly1,Smurf2,Erlec1,Lonp2,Wwp2,Edem3,Oma1,Dyx1c1,Ubxn2b,Fbxl15,Rnf168,Rnf180,Clec16a,Spsb1,Usp38,Fbxo31,Dtl,Il33,Cul9,1500015O10Rik,Ltn1,Tbl1xr1,Usp8,Fbxo4,Cdc20,Rnf216,Ubxn8,Edem2,Arrb1,Vps4a,Rnf43,Trib1,Spsb4,Nudt15,Trib2,Mylip,Ccar2,Senp1,Dzip3,Klh…	Akt1,Arntl,Atpif1,Aup1,Axin1,Plk3,Ctsc,Ctsk,Ctsl,Ctss,Ddb1,Ddit3,Dvl1,Rhbdf1,Ptk2,Fmr1,Gba,Gna12,Rack1,Hspa5,H13,Hsp90ab1,Mdm2,Mtm1,Ntan1,Sqstm1,Plaa,Ctsa,Ppp2cb,Psen1,Psmb1,Psmb4,Psmb5,Psmc5,Psmd4,Psme1,Psme3,Ptk2b,Rad23b,Ranbp1,Rbbp6,Rnf4,Rps7,Sel1l,Siah1a,Siah2,Vps4b,Smarcc1,Tbl1x,Tgfb1i1,Tnfaip1,Hsp90b1,Tsg101,Uba52,Uba1,Ube2b,Ube2g2,Usp12,Sumo1,Wfs1,Xbp1,Arih1,Tlk2,Cop1,Psma7,Cul3,Cul1,Dnajb…
550	GO:0043488	regulation of mRNA stability	BP	74	7	33	0.09	0.45	0.996336	9.09e-05	Axin2,Mtor,Brf1,Csdc2,Dicer1,Meioc,Rbm24	Apex1,Apobec1,Hnrnpd,Fmr1,Fxr1,Hnrnpc,Elavl4,Khsrp,Npm1,Slc11a1,Ptbp1,Qk,Tbrg4,Vegfa,Fxr2,Hnrnpu,Carhsp1,Rbm38,Mettl3,Pcbp4,Fastkd3,Larp1,Zc3h14,Pum2,Tirap,Igf2bp1,Ythdf2,Pabpc4,Thrap3,Tardbp,Samd4b,Mex3d,Trim71
552	GO:0006355	regulation of transcription, DNA-templated	BP	2631	493	711	0.19	0.27	0.988561	9.14e-05	Aebp1,Agrn,Agt,Agtr2,Ahr,Alx4,Apbb2,Arnt2,Nkx3-2,Bmp4,Bmp7,Bmp8b,Bmpr1a,Brca1,Brca2,Btrc,Camk2a,Camk4,Cat,Ctnnb1,Runx2,Runx1t1,Ccna2,Ccnd1,Ccnd3,Ccne1,Cdc45,Cdh1,Cebpd,Chrd,Clu,Col1a1,Coq7,Cux2,Cyp1b1,Dab2,Dlx5,Dmd,Lefty1,Ebf2,Ebf3,Egfr,Egr3,Eng,Epas1,Epc1,Erg,Esr2,Mecom,Bcl11a,Eya1,Eya2,Eya3,Eya4,Fadd,Fanca,Fgf1,Fgf7,Fgf9,Fgfr2,Fhit,Foxc2,Foxm1,Fosl2,Fst,Fzd1,Fzd4,Fzd5,Fzd7,Fzd8,Gas6,Gata2,Gata6…	Acvr1b,Acvrl1,Adnp,Aebp2,Ager,Akt1,Anp32a,Anxa3,Anxa4,Apex1,Apobec1,Rhoa,Arnt,Arntl,Atf1,Atf2,Atf3,Atf4,Hnrnpd,Axin1,Bach1,Bag1,Phb2,Bmi1,Bmpr1b,Btg2,C1qbp,Calr,Cask,Cbx4,Cd84,Cdk2,Cdk7,Cdyl,Cebpz,Cebpg,Cflar,Chuk,Cnbp,Plk3,Cry1,Csnk2a2,Ctbp2,Daxx,Ddit3,Dlg1,Arid3a,Atn1,Dvl1,Dvl2,E2f3,E4f1,Elf1,Elk1,Elk3,Emx2,Erbb2,Erf,F2rl1,Faf1,Srsf10,Fcgr2b,Fer,Foxn2,Lpin1,Flii,Flt3l,Xrcc6,Gabpb1,Kat2a,Nr6a1,T…
559	GO:0043299	leukocyte degranulation	BP	51	10	25	0.2	0.49	0.60585	9.93e-05	Rab27a,Gata2,Foxf1,Il13ra2,Kit,Nr4a3,Rasgrp1,Abr,Bcr,Nppa	Anxa3,Cd84,F2rl1,Fcer1g,Fer,Gab2,Hmox1,Itgam,Itgb2,Lamp1,Lgals9,Lyn,Myo1f,Pdpk1,Pld2,Snap23,Stx4a,Stxbp1,Stxbp2,Vamp2,Ywhaz,Lat2,Pi4k2a,Styk1,Milr1
564	GO:0060627	regulation of vesicle-mediated transport	BP	409	75	132	0.18	0.32	0.858938	9.96e-05	Angpt1,Ankfy1,Atg5,Rab27a,Cacna1g,Clu,Dab2,Epha3,Gas1,Gas6,Gata2,Gpc3,Foxf1,Il13ra2,Itga2,Lbp,Anxa1,Lrpap1,Nsf,Prkca,Lypla1,Ppt1,Pros1,Ptpn1,Sfrp4,Sorl1,Sdc1,Sdc4,Syt1,Tsc2,Tub,Nr1h3,Synj2bp,Pclo,Vsnl1,Sytl4,Snf8,Hip1r,Ahi1,Tbc1d8,Syt8,Cacna1h,Smpd3,Actn4,Exoc2,Tbc1d2b,Stx18,Tbc1d5,Tbc1d30,Rab2b,Rab27b,Sytl2,Glrx,Ehd4,Tbc1d14,Pkdcc,Lrrtm2,Ston2,Arrb1,Abr,Bcr,Vps4a,Syt12,Nlgn1,Tbc1d4,Lgi3,Llgl2,Ra…	Add1,Adra2a,Ager,Ap2a1,Arf1,Atp2a2,Bcl2l1,C2,Calr,Cd151,Cd63,Cd84,Cftr,Csk,Cyba,Dlg4,Dnm2,Eef2k,Epn2,F2rl1,Ptk2,Fcer1g,Fcgr2b,Fcgr3,Fer,Flot1,Fmr1,Ncs1,Gab2,Rack1,Hgs,Hmox1,Hspa8,Itgam,Itgb2,Kif3a,Lamp1,Ldlr,Lgals3,Lgals9,Llgl1,Lyn,Rab8a,Mertk,Myo5a,Ncam1,Slc11a1,Pdpk1,Pld2,Sept5,Sirpa,Rab20,Atxn2,Vps4b,Snca,Snap23,Scarb1,Src,Stam,Stx4a,Stxbp1,Stxbp2,Stxbp3,Tgfb1,Tsg101,Unc119,Nr1h2,Vamp2,Vegfa,P…
567	GO:1903506	regulation of nucleic acid-templated transcription	BP	2633	494	711	0.19	0.27	0.987533	0.000100964	Aebp1,Agrn,Agt,Agtr2,Ahr,Alx4,Apbb2,Arnt2,Nkx3-2,Bmp4,Bmp7,Bmp8b,Bmpr1a,Brca1,Brca2,Btrc,Camk2a,Camk4,Cat,Ctnnb1,Runx2,Runx1t1,Ccna2,Ccnd1,Ccnd3,Ccne1,Cdc45,Cdh1,Cebpd,Chrd,Clu,Col1a1,Coq7,Cux2,Cyp1b1,Dab2,Dlx5,Dmd,Lefty1,Ebf2,Ebf3,Egfr,Egr3,Eng,Epas1,Epc1,Erg,Esr2,Mecom,Bcl11a,Eya1,Eya2,Eya3,Eya4,Fadd,Fanca,Fgf1,Fgf7,Fgf9,Fgfr2,Fhit,Foxc2,Foxm1,Fosl2,Fst,Fzd1,Fzd4,Fzd5,Fzd7,Fzd8,Gas6,Gata2,Gata6…	Acvr1b,Acvrl1,Adnp,Aebp2,Ager,Akt1,Anp32a,Anxa3,Anxa4,Apex1,Apobec1,Rhoa,Arnt,Arntl,Atf1,Atf2,Atf3,Atf4,Hnrnpd,Axin1,Bach1,Bag1,Phb2,Bmi1,Bmpr1b,Btg2,C1qbp,Calr,Cask,Cbx4,Cd84,Cdk2,Cdk7,Cdyl,Cebpz,Cebpg,Cflar,Chuk,Cnbp,Plk3,Cry1,Csnk2a2,Ctbp2,Daxx,Ddit3,Dlg1,Arid3a,Atn1,Dvl1,Dvl2,E2f3,E4f1,Elf1,Elk1,Elk3,Emx2,Erbb2,Erf,F2rl1,Faf1,Srsf10,Fcgr2b,Fer,Foxn2,Lpin1,Flii,Flt3l,Xrcc6,Gabpb1,Kat2a,Nr6a1,T…
568	GO:2001141	regulation of RNA biosynthetic process	BP	2637	495	712	0.19	0.27	0.987155	0.000101143	Aebp1,Agrn,Agt,Agtr2,Ahr,Alx4,Apbb2,Arnt2,Nkx3-2,Bmp4,Bmp7,Bmp8b,Bmpr1a,Brca1,Brca2,Btrc,Camk2a,Camk4,Cat,Ctnnb1,Runx2,Runx1t1,Ccna2,Ccnd1,Ccnd3,Ccne1,Cdc45,Cdh1,Cebpd,Chrd,Clu,Col1a1,Coq7,Cux2,Cyp1b1,Dab2,Dlx5,Dmd,Lefty1,Ebf2,Ebf3,Egfr,Egr3,Eng,Epas1,Epc1,Erg,Esr2,Mecom,Bcl11a,Eya1,Eya2,Eya3,Eya4,Fadd,Fanca,Fgf1,Fgf7,Fgf9,Fgfr2,Fhit,Foxc2,Foxm1,Fosl2,Fst,Fzd1,Fzd4,Fzd5,Fzd7,Fzd8,Gas6,Gata2,Gata6…	Acvr1b,Acvrl1,Adnp,Aebp2,Ager,Akt1,Anp32a,Anxa3,Anxa4,Apex1,Apobec1,Rhoa,Arnt,Arntl,Atf1,Atf2,Atf3,Atf4,Hnrnpd,Axin1,Bach1,Bag1,Phb2,Bmi1,Bmpr1b,Btg2,C1qbp,Calr,Cask,Cbx4,Cd84,Cdk2,Cdk7,Cdyl,Cebpz,Cebpg,Cflar,Chuk,Cnbp,Plk3,Cry1,Csnk2a2,Ctbp2,Daxx,Ddit3,Dlg1,Arid3a,Atn1,Dvl1,Dvl2,E2f3,E4f1,Elf1,Elk1,Elk3,Emx2,Erbb2,Erf,F2rl1,Faf1,Srsf10,Fcgr2b,Fer,Foxn2,Lpin1,Flii,Flt3l,Xrcc6,Gabpb1,Kat2a,Nr6a1,T…
569	GO:0034250	positive regulation of cellular amide metabolic process	BP	124	14	49	0.11	0.4	0.997378	0.000101172	Clu,Cyp1b1,Epha4,Itga2,Rock2,Ncor2,Sox4,Thbs1,Habp4,Mtor,Smpd3,Upf3a,Slc35a4,Rps6kb1	Hnrnpd,C1qbp,Cdk4,Plk3,Cpeb1,Eef2,Erbb2,Fmr1,Fxr1,Impact,Eif6,Mecp2,Nck1,Npm1,Prkcd,Ptbp1,Ptk2b,Rbm3,Rbm4,Rpl26,Rps3a1,Ncor1,Tgfb1,Fxr2,Mapk3,Csnk1e,Serp1,Trmt10c,Pla2g6,Ddx39b,Eif3d,Mettl3,Eif3c,Fam129a,Polr2g,Rps27l,Fastkd3,Rps9,Imp3,Zc3h10,Larp4,Ythdf2,Larp4b,Mrps27,Paip1,Eif5a,Ep300,Gsk3a,Dnajc3
570	GO:0016242	negative regulation of macroautophagy	BP	27	4	16	0.15	0.59	0.828348	0.000103126	Tsc2,Mtor,Clec16a,Qsox1	Hmox1,Mtm1,Npc1,Trp53,Htra2,Tsc1,Rnf41,Poldip2,Chmp4b,Phf23,Ubqln4,Ehmt2,Fez1,Smcr8,Tigar,Rubcn
573	GO:0016050	vesicle organization	BP	279	52	95	0.19	0.34	0.780739	0.000109761	Abca1,Ankfy1,Aqp1,Rab27a,Atp8a1,Anxa1,Pmel,Sort1,Serpine2,Sdc1,Sdc4,Syt1,Sytl4,Srpx,Zpbp,Tbc1d8,Syt8,Ykt6,Gosr2,Vav3,Stx6,Tbc1d2b,Stx17,Snap47,Pef1,Tbc1d5,Plekhf1,Tmem175,Rab38,Tbc1d30,Snx7,Rbsn,Sytl2,Usp8,Tbc1d14,Snx19,Dnm3,Gbf1,Zdhhc15,Vps4a,Snx18,Syt12,Tbc1d4,Rnf26,Stxbp6,Pik3c3,Stx16,Golph3l,Rab8b,Klhl12,Tbck,Syt14	Ap3d1,Arf1,Clcn3,Dlg4,Dnm1,Dnm2,Stx2,Lyst,Rab8a,Sqstm1,Pdcd6,Srgn,Ptbp1,Ptprn,Nectin2,Rab1a,Rab20,Rab34,Sec23a,Vps4b,Snap23,Stam,Stx3,Stx4a,Stxbp1,Tsg101,Vamp2,Cul3,Vapa,Stx7,Vti1b,Rab11a,Snx3,Stx8,Snx12,Uso1,Snx1,Arfgap3,Lamtor1,Snx9,Pi4k2b,Tbc1d20,Tmed9,Snx2,Rab14,Tbc1d10b,Washc1,Sec31a,Snx5,Tbc1d13,Tbc1d9,Vps11,Snx10,Snx6,Wasl,Als2,Fam160a2,Sec24a,Uvrag,Plekhj1,Vps16,Pi4k2a,Sgsm2,Usp6nl,Sec24b…
574	GO:0007040	lysosome organization	BP	57	7	27	0.12	0.47	0.960336	0.000111739	Abca1,Ppt1,Srpx,Tmem106b,Tmem175,Gnptab,Zkscan4	Arf1,Atp6v0c,Tpp1,Cln3,Gaa,Hexa,Hexb,Hspa8,Lyst,Rab20,Rab34,Cln8,Vps35,Lamtor1,Rab14,Ccdc115,Vps11,Fam160a2,Chmp5,Vps33a,Laptm4b,Hook2,Hps4,Tmem199,Cln5,Spg11,Vps18
575	GO:0080171	lytic vacuole organization	BP	57	7	27	0.12	0.47	0.960336	0.000111739	Abca1,Ppt1,Srpx,Tmem106b,Tmem175,Gnptab,Zkscan4	Arf1,Atp6v0c,Tpp1,Cln3,Gaa,Hexa,Hexb,Hspa8,Lyst,Rab20,Rab34,Cln8,Vps35,Lamtor1,Rab14,Ccdc115,Vps11,Fam160a2,Chmp5,Vps33a,Laptm4b,Hook2,Hps4,Tmem199,Cln5,Spg11,Vps18
576	GO:0051172	negative regulation of nitrogen compound metabolic process	BP	1797	367	498	0.2	0.28	0.464432	0.00011272	Acp5,Actn3,Aebp1,Angpt1,Agt,Ahr,Atg5,Xiap,Aqp1,Axin2,Nkx3-2,Bmp4,Bmp7,Brca1,Brca2,Btrc,Casp3,Ctnnb1,Runx2,Runx1t1,Ccnd1,Ccnd3,Ccne1,Cd59a,Cdc45,Cdh1,Cdkn2c,Cebpd,Socs3,Clu,Coq7,Cst3,Cux2,Dab2,Dag1,Dhfr,Dmd,Dpep1,Lefty1,Egfr,Eng,Epas1,Epc1,Epha1,Epha4,Esr2,Mecom,Bcl11a,Fem1a,Fgf9,Fgfr2,Fhit,Foxc2,Foxm1,Fst,Fzd1,Fzd8,Gas1,Gas6,Gata2,Gata6,Gja1,Gclc,Gli3,Gpc3,Foxf1,Foxd1,Hif1a,Hmgn2,Hoxa2,Hoxb3,Eif2…	Acvrl1,Aebp2,Ager,Gla,Akt1,Ang,Ap2a1,Apobec1,Rhoa,Arntl,Atf2,Atf3,Hnrnpd,Axin1,Bach1,Bag1,Bak1,Bax,Phb2,Bdkrb2,Bmi1,Btg2,Tspo,C1qbp,Calr,Cast,Serpinh1,Cbx4,Cdk2,Cdkn1a,Cdyl,Cflar,Cln3,Cnbp,Plk3,Cpeb1,Cr1l,Cry1,Csk,Csnk2a1,Cstb,Ctbp2,Daxx,Gadd45a,Ddit3,Dlg1,Atn1,Dvl1,Dyrk1a,E4f1,Eif2s1,Eif3a,Eif4e,Eif4ebp1,Elk3,Dmtn,Ercc1,Erf,F2rl1,Srsf10,Fkbp1a,Fkbp1b,Lpin1,Flot2,Fmr1,Fxr1,Fyn,Xrcc6,Gba,Nr6a1,Tsc…
578	GO:0036503	ERAD pathway	BP	90	7	38	0.08	0.42	0.999704	0.000117136	Erlec1,Edem3,Ubxn8,Edem2,Dzip3,Fbxo2,Erlin2	Aup1,Hspa5,H13,Psmc5,Sel1l,Hsp90b1,Ube2g2,Wfs1,Dnajb9,Fbxo6,Sgta,Ubqln1,Ube2j1,Stub1,Dnajb2,Sdf2l1,Herpud1,Sec61b,Ubxn6,Trim13,Psmc6,Ccdc47,Get4,Ubxn4,Derl1,Stt3b,Derl3,Syvn1,Rhbdd1,Selenos,Atxn3,Derl2,Ube2j2,Edem1,Rnf185,Ubxn1,Erlin1,Man1b1
580	GO:0051246	regulation of protein metabolic process	BP	2064	413	566	0.2	0.27	0.657301	0.000118472	Acta2,Angpt1,Angpt4,Agrn,Agt,Agtr1a,Agtr2,Atg5,Xiap,Aplp1,Aplp2,Aqp1,Axin2,Bcl2l11,Bmp4,Bmp7,Bmp8b,Bmpr1a,Brca1,Btrc,Ddr1,Casp12,Casp3,Ctnnb1,Ctnnd1,Cbs,Ccnd1,Ccnd3,Cd59a,Cdh1,Cdkn2b,Cdkn2c,Socs3,Clu,Ackr3,Cntn1,Csf1,Cst3,Ctf1,Cyp1b1,Dab2,Dag1,Dcc,Dhfr,Dmd,Dpep1,Lefty1,Ect2,Ednra,Efna3,Efna5,Egfr,Eng,Epha1,Epha3,Epha4,Epha7,Ephb3,Ephb6,Esr2,Mecom,F3,Acsl1,Fadd,Fas,Fech,Fem1a,Fgf1,Fgf18,Fgf7,Fgf9,…	Abl2,Ace,Acvr1b,Acvrl1,Adnp,Adra2a,Ager,Akt1,Ang,Apaf1,Areg,Rhoa,Arnt,Arntl,Atf3,Atpif1,Hnrnpd,Axin1,Bag1,Bak1,Bax,Phb2,Bdkrb2,Bid,Btg2,Tspo,C1qbp,Cab39,Calr,Casp9,Cast,Serpinh1,Cd84,Cdc37,Cdc42,Cdk4,Cdkn1a,Cdyl,Cebpg,Cflar,Cln3,Plk3,Cpeb1,Cr1l,Cry1,Csk,Csnk2a1,Csnk2b,Cstb,Ctsc,Daxx,Ddb1,Gadd45a,Dlg1,Cdk2ap1,Dvl1,Dvl2,Dyrk1a,Eef2,Eef2k,Rhbdf1,Eif2s1,Eif3a,Eif4e,Eif4ebp1,Emp2,Dmtn,Ephb4,Erbb2,F2rl…
587	GO:0030433	ubiquitin-dependent ERAD pathway	BP	66	7	30	0.11	0.45	0.988245	0.000122474	Erlec1,Edem3,Ubxn8,Edem2,Dzip3,Fbxo2,Erlin2	Aup1,Hspa5,Psmc5,Hsp90b1,Ube2g2,Wfs1,Dnajb9,Fbxo6,Sgta,Ubqln1,Ube2j1,Stub1,Dnajb2,Herpud1,Sec61b,Trim13,Psmc6,Ccdc47,Ubxn4,Derl1,Stt3b,Derl3,Syvn1,Selenos,Derl2,Ube2j2,Edem1,Rnf185,Erlin1,Man1b1
592	GO:0030163	protein catabolic process	BP	745	123	223	0.17	0.3	0.997107	0.000126674	Btrc,Clu,Cst3,Dab2,Egfr,Epha4,Fap,Fhit,Gja1,Gclc,Gpc1,Gpc3,Gpld1,Psmb9,Psmb8,Smad3,Nedd4,Nsf,Oaz1,Oaz2,Prkaca,Lypla1,Plk1,Ppt1,Rab12,Rad23a,Siah1b,Sorl1,Sox9,Serpine2,Skp1a,Timp1,Timp2,Timp3,Tnfaip3,Tnfrsf1b,Traf2,Ubr1,Vip,Wnt10b,Bace1,Sufu,Sh3d19,Snf8,Vps25,Fbxo8,Fbxw7,Pbk,Azin1,Fmn2,Mad2l1,Bace2,Rybp,Foxo1,Ube2l6,Ngly1,Serpinb1a,Smurf2,Erlec1,Lonp2,Wwp2,Edem3,Oma1,Dyx1c1,Ubxn2b,Fbxl15,Abhd13,Ab…	Adra2a,Akt1,Arntl,Atpif1,Aup1,Axin1,Bnip3,Bnip3l,Cast,Cdc42,Plk3,Csnk2a1,Ctsc,Ctsk,Ctsl,Ctss,Ddb1,Ddit3,Dvl1,Rhbdf1,Ptk2,Faf1,Fmr1,Fyn,Gba,Gna12,Rack1,Hspa5,H13,Hpse,Hspa8,Hsp90ab1,Hsp90aa1,Ldlr,Smad4,Mdm2,Mdm4,Mtm1,Ntan1,Sqstm1,Furin,Phb,Plaa,Ctsa,Ppp2ca,Ppp2cb,Psen1,Psmb1,Psmb4,Psmb5,Psmc5,Psmd4,Psme1,Psme3,Ptk2b,Rad23b,Ranbp1,Rbbp6,Rela,Rnf4,Rps7,Sel1l,Siah1a,Siah2,Vps4b,Smarcc1,Snca,Tbl1x,Tgf…
598	GO:1901698	response to nitrogen compound	BP	675	145	204	0.21	0.3	0.234638	0.000135363	Asic1,Ada,Agt,Agtr1a,Ahr,Aldh3a1,Aplp1,Aqp1,Bmp4,Brca1,Camk2a,Casp3,Casp7,Ctnnb1,Cbs,Ccnd1,Ccnd3,Cdh1,Cdo1,Socs3,Col3a1,Col4a1,Col5a2,Col6a1,Col1a1,Col1a2,Dhfr,Ednra,Egfr,Epha4,Ptprv,Fadd,Foxc2,Gabra1,Gabrb3,Gpam,Gpld1,Grb10,Gstm5,Hcn2,Igf1,Igf2,Igfbp5,Il18,Irf1,Irs1,Itpr1,Kcnj8,Mef2c,Nfkb1,Nfkbia,Nr4a3,Ntrk2,Pdk2,Enpp1,Pik3r1,Pik3r3,Prkca,Prkcz,Plcb1,Prkdc,Ptpn1,Ptpra,Rad51,Rbp4,Zc3h7b,Sfrp1,Sgk…	Ager,Agtrap,Akt1,Atf4,Atp2a2,Hnrnpd,Aup1,Bcl2l1,Cacybp,Cdk2,Cdk4,Cflar,Cftr,Cnr1,Cpeb1,Crk,Cry1,Csk,Daxx,Dlg4,Dnm2,Eif4ebp1,Dmtn,Ptk2,Fcer1g,Fcgr2b,Fer,Fkbp1a,Lpin1,Flot1,Fmr1,Fyn,Gabrb1,Gnao1,Gpi1,Hspa5,H13,Irak1,Impact,Inppl1,Insr,Itgb2,Eif6,Itpr2,Itpr3,Jund,Khk,Arhgef2,Ldlr,Mdm2,Slc3a2,Mecp2,Rab8a,Myo5a,Ncam1,Nck1,Neurl1a,Npc1,Npm1,P2rx4,Pde3b,Pdpk1,Pik3r2,Pkm,Prkcd,Pkd2,Pld2,Psen1,Psmc5,Rbm3,…
599	GO:0031929	TOR signaling	BP	100	24	41	0.24	0.41	0.211202	0.000140949	Epm2a,Gas6,Hif1a,Tsc2,Ubr1,Mlst8,Mtor,Syap1,Tbc1d7,Kptn,Fam83d,Prr5l,Rps6kb1,Clec16a,Tti1,Sesn3,Rictor,Sh3bp4,Prkaa2,Sesn1,Mapkap1,Rragb,Tbck,Prex1	Arntl,Slc7a1,Slc7a3,Eif4ebp1,Gna12,Mtm1,Pdcd6,Rheb,Rps6,Stk11,Xbp1,Akt3,Rragd,Rragc,Gsk3b,Lamtor3,Tsc1,Lamtor1,Akt1s1,Rraga,Pih1d1,Rhebl1,Castor1,Seh1l,Larp1,C9orf72,Sirt1,Lars,Prr5,Dgkq,Fnip1,Flcn,Ubr2,Dyrk3,Tiprl,Sesn2,Gpat3,Smcr8,BC048403,Wdr59,Gsk3a
607	GO:0010628	positive regulation of gene expression	BP	1487	301	417	0.2	0.28	0.542876	0.000150703	Agrn,Agt,Agtr2,Ahr,Alx4,Arnt2,Rab27a,Axin2,Bmp4,Bmp7,Bmpr1a,Brca1,Brca2,Btrc,Camk4,Ctnnb1,Ctnnd1,Runx2,Ccna2,Cdh1,Cebpd,Clu,Cntn1,Col1a1,Coq7,Csf1,Cux2,Cyp1b1,Dab2,Dlx5,Ebf2,Ebf3,Eda,Egfr,Egr3,Eng,Epas1,Epc1,Erg,Esr2,Mecom,Bcl11a,Eya1,Fadd,Fgf1,Fgf7,Fgf9,Fgfr2,Ctgf,Foxc2,Foxm1,Fosl2,Fzd1,Fzd4,Fzd5,Fzd7,Fzd8,Gas6,Gata2,Gata6,Gja1,Gli3,Foxf1,Foxd1,Hif1a,Tfb2m,Hoxa10,Hoxa13,Hoxa2,Hoxa5,Hoxb3,Id1,Id2…	Acvr1b,Acvrl1,Ager,Akt1,Prdx6,Apobec1,Arnt,Arntl,Atf1,Atf2,Atf3,Atf4,Hnrnpd,Axin1,Bach1,Bag1,Bmpr1b,C1qbp,Calr,Cask,Cdc42,Cdk2,Cdk4,Cdk7,Cebpz,Cebpg,Chuk,Cnbp,Cpeb1,Ctbp2,Daxx,Ddit3,Arid3a,Dvl1,Dvl2,Dyrk1a,E2f3,Eef2,Elf1,Elk1,Elk3,Erbb2,F2rl1,Foxn2,Lpin1,Flt3l,Fmr1,Fxr1,Xrcc6,Gabpb1,Kat2a,Nr6a1,Gtf2h1,Hdgf,Hexb,Hgs,Hmga1,Hmga2,Hnrnpc,Hnrnpab,Hoxa1,Hoxb9,Hoxd8,Hras,Prmt2,Hspa8,Ier2,Ifrd1,Ilf3,Impa…
610	GO:0033365	protein localization to organelle	BP	695	122	209	0.18	0.3	0.973276	0.000153914	Angpt1,Agt,Agtr2,Bard1,Bcap29,Bmp4,Bmp7,Brca1,Brca2,Col1a1,Dag1,Dclk1,Ect2,Fgf9,Fzd5,Gas6,Gdap1,Gli3,Haspin,Igf1,Irs1,Kpna4,Msx1,Nedd4,Nfkbia,Nrp1,Pex7,Pik3r1,Plk1,Rb1,Rock2,Rpa2,Six1,Six2,Sorl1,Sox4,Sox9,Stat3,Aurkb,Skp1a,Tek,Tgfb2,Tnfaip3,Tnks,Tsc2,Ttk,Tub,Wrn,Zic1,Snf8,Vps25,Cep63,Fbxw7,Bbs1,Ahi1,Pmm2,Timm22,Chp1,Gosr2,Pex3,Terf2ip,Cubn,Mis18a,Lonp2,Nkap,Ndc80,Hikeshi,Rpa1,Bod1,Abhd17c,Spdl1,K…	Akt1,Ap3d1,Ap4m1,Arntl,Atpif1,Bag1,Bax,Phb2,Bid,Bnip3l,Tspo,Hyou1,Calr,Cct2,Cct3,Cct4,Cct5,Cct6a,Cct7,Cct8,Cdkn1a,Csnk2a2,Ctsk,Daxx,Ddit3,Dvl1,Ei24,Fyn,Kat2a,Lrp2,Hspa5,Hdgf,Hgs,Hk1,Hk2,Hspa8,Hspd1,Hsp90ab1,Hsp90aa1,Kpnb1,Mdfic,Kpna6,Lamp1,Mdm2,Grpel1,Grpel2,Ppp1r15a,Npm1,Ogg1,Prkcd,Med1,Ppp2ca,Ppp3r1,Nup88,Srgn,Npepps,Psen1,Pex5,Rab6a,Rab34,Ran,Ranbp1,Polr1a,Ruvbl2,Sin3a,Src,Stk11,Tbrg1,Tcp1,Tgf…
615	GO:0045010	actin nucleation	BP	41	7	21	0.17	0.51	0.755403	0.000160711	Magel2,Hip1r,Fmn2,Jmy,Arpin,Lmod1,Gsn	Arf1,Arpc1b,Trim27,Cyfip1,Coro1b,Nckap1,Arpc3,Arpc1a,Gmfb,Actr2,Arpc5,Arpc4,Wipf2,Washc1,Wasl,Actr3,Arpc5l,Arpc2,Arfip2,Wipf1,Spire2
617	GO:0002183	cytoplasmic translational initiation	BP	18	1	12	0.06	0.67	0.983285	0.000161206	Eif2d	Eif3a,Eif4ebp1,Rps2,Nck1,Rbm4,Rpl13a,Eif3d,Mettl3,Denr,Eif4b,Ythdf2,Eif5
618	GO:1904872	regulation of telomerase RNA localization to Cajal body	BP	18	1	12	0.06	0.67	0.983285	0.000161206	Parn	Cct2,Cct3,Cct4,Cct5,Cct6a,Cct7,Cct8,Ruvbl2,Tcp1,Nhp2,Naf1,Dkc1
619	GO:0043966	histone H3 acetylation	BP	58	7	27	0.12	0.47	0.96515	0.000161313	Brca1,Brca2,Nap1l2,Taf12,Supt7l,Elp4,Taf9b	Kat2a,Ldb1,Smad4,Sin3a,Tcf3,Wbp2,Brd4,Ing5,Pih1d1,Crtc2,Brpf1,Sirt1,Zfp451,Taf5l,Taf9,Supt3,Wdr5,Yeats2,Tada2a,Kat7,Brd1,Taf6l,Kat14,Brpf3,Jade1,Ep300,Jade3
626	GO:0031668	cellular response to extracellular stimulus	BP	169	29	62	0.17	0.37	0.870586	0.000170805	Atg5,Cdkn2b,Fas,Gas6,Glul,Pdk2,Eif2ak2,Tcf7l2,Top2b,Ulk1,Vdr,Wnt2b,Wrn,Map3k5,Foxo1,Mtor,Angptl4,Kptn,Stk26,Clec16a,Pik3r4,Sesn3,Slc38a3,Prkaa2,Sesn1,Pik3c3,Pik3c2b,Rragb,Kif26a	Atf3,Atf4,Cdkn1a,Dsc2,Eif2s1,Gba,Aes,Pdia3,Hspa5,Impact,Itga6,Ldha,Ncoa1,Mybbp1a,P2rx4,Med1,Slc2a1,Hsp90b1,Tfrc,Trp53,Usf1,Usf2,Xbp1,Axl,Mapk3,Asns,Postn,Rragd,Rragc,Sh3glb1,Gabarap,Gabarapl1,Rnase4,Ralb,Tsc1,Dnajc15,Map1lc3a,Rraga,Gsdmd,Plekhf2,Castor1,Seh1l,Nuak2,Mtmr3,Fads1,Sirt1,Pcsk9,Rrp8,Lars,Ehmt2,Usp33,Mars,Fnip1,Stk24,Dap,Sesn2,Arhgap35,Ppan,Taf1,BC048403,Wdr59,Atg14
627	GO:0048523	negative regulation of cellular process	BP	3563	796	941	0.22	0.26	0.000318053	0.000172059	Acadvl,Asic1,Acp5,Actc1,Actn3,Ada,Adam10,Adm,Aebp1,Acan,Angpt1,Angpt2,Angpt4,Agrn,Agt,Agtr1a,Agtr2,Ahr,Aldh2,Apbb2,Atg5,Xiap,Aplp1,Aqp1,Arnt2,Axin2,Nkx3-2,Bard1,Bmp4,Bmp7,Bmpr1a,Brca1,Brca2,Btrc,Ddr1,Aspm,Camk2b,Cat,Casp3,Ctnnb1,Ctnnd1,Runx2,Runx1t1,Cbs,Ccnd1,Ccnd3,Ccne1,Cd59a,Cdc45,Cdh1,Cdkn2b,Cdkn2c,Cebpd,Chrd,Socs3,Clu,Ackr3,Cnn1,Col2a1,Col3a1,Col5a1,Col5a2,Col1a1,Coq7,Cst3,Cux2,Cyp1b1,Cyp7b1,…	Abl2,Acadl,Ace,Acvr1b,Acvrl1,Add1,Adnp,Adra2a,Avil,Aebp2,Ager,Gla,Akt1,Gfer,Ang,Slc25a5,Anxa4,Ap2a1,Apex1,Apobec1,Areg,Arf1,Rhoa,Arhgdib,Arntl,Ass1,Atf2,Atf3,Atf4,Atp5b,Atpif1,Hnrnpd,Axin1,Bach1,Bag1,Bak1,Bax,Phb2,Bcl2l1,Bcl2l2,Bdkrb2,Bid,Bmi1,Bnip3,Bnip3l,Btg2,Tspo,C1qbp,Hyou1,Cacybp,Calr,Capg,Capza2,Cask,Cast,Serpinh1,Cbx4,Cd63,Cd84,Cdk2,Cdk4,Cdkn1a,Cdyl,Cflar,Cftr,Clk2,Cln3,Cnbp,Plk3,Cnr1,Cpeb…
632	GO:0010604	positive regulation of macromolecule metabolic process	BP	2415	496	653	0.21	0.27	0.394235	0.000179934	Acta2,Angpt1,Angpt4,Agrn,Agt,Agtr1a,Agtr2,Ahr,Alx4,Xiap,Arnt2,Rab27a,Axin2,Bcl2l11,Bmp4,Bmp7,Bmp8b,Bmpr1a,Brca1,Brca2,Btrc,Ddr1,Camk4,Casp12,Ctnnb1,Ctnnd1,Runx2,Ccna2,Ccnd1,Ccnd3,Cdh1,Cebpd,Clu,Ackr3,Cntn1,Col1a1,Coq7,Csf1,Cst3,Ctf1,Cux2,Cyp1b1,Dab2,Dag1,Dcc,Dlx5,Lefty1,Ebf2,Ebf3,Ect2,Eda,Ednra,Efna3,Efna5,Egfr,Egr3,Eng,Epas1,Epc1,Epha1,Epha3,Epha4,Epha7,Ephb3,Ephb6,Erg,Esr2,Mecom,Bcl11a,Eya1,Eya…	Abl2,Ace,Acvr1b,Acvrl1,Adnp,Adra2a,Ager,Akt1,Gfer,Ang,Anxa3,Prdx6,Apaf1,Apobec1,Areg,Rhoa,Arnt,Arntl,Atf1,Atf2,Atf3,Atf4,Atpif1,Hnrnpd,Axin1,Bach1,Bag1,Bak1,Bax,Phb2,Bid,Bmpr1b,Btg2,C1qbp,Cab39,Cacybp,Calr,Cask,Casp9,Cct2,Cct3,Cct4,Cct5,Cct6a,Cct7,Cct8,Cd63,Cd84,Cdc42,Cdk2,Cdk4,Cdk7,Cdkn1a,Cebpz,Cebpg,Cflar,Chuk,Cln3,Cnbp,Plk3,Cpeb1,Csk,Csnk2a1,Csnk2b,Ctbp2,Ctsc,Daxx,Ddb1,Gadd45a,Ddit3,Dlg1,Cdk2a…
635	GO:0050789	regulation of biological process	BP	7649	1615	1939	0.21	0.25	0.00582153	0.000184895	Abca1,Acadm,Acadvl,Asic1,Ache,Acp5,Actc1,Actn3,Acta2,Ada,Adam10,Adam12,Adk,Adm,Aebp1,Acan,Angpt1,Angpt2,Angpt4,Agrn,Agt,Agtr1a,Agtr2,Ahr,Aldh2,Aldh3a1,Alx4,Ank,Ankfy1,Aoc3,Apbb2,Atg5,Xiap,Aplp1,Aplp2,Aqp1,Arnt2,Artn,Arsb,Rab27a,Atp1b1,Atp1b2,Atp1b3,Atp6v0a1,Atp8a1,Axin2,Nkx3-2,Bard1,Bcl2l11,Bmp4,Bmp7,Bmp8b,Bmpr1a,Bmx,Bop1,Brca1,Brca2,Btrc,Cacna1c,Cacna1g,Cacna2d3,Cacnb2,Ddr1,Aspm,Car8,Camk2a,Camk…	Abl2,Acadl,Ace,Chrnb1,Acvr1b,Acvrl1,Add1,Adnp,Adra2a,Avil,Aebp2,Ager,Gla,Agtrap,Akt1,Aldoa,Gfer,Ang,Ank1,Anp32a,Slc25a5,Anxa3,Anxa4,Anxa7,Prdx6,Ap2a1,Ap3d1,Apaf1,Apex1,Apobec1,Areg,Arf1,Rhoa,Rhoc,Arhgdib,Arnt,Arntl,Arpc1b,Ass1,Atf1,Atf2,Atf3,Atf4,Atp2a2,Atp5b,Atpif1,Atp6v0c,Slc7a1,Slc7a3,Hnrnpd,Axin1,Bach1,Bag1,Bak1,Bax,Phb2,Bcl2l1,Bcl2l2,Bdkrb2,Bex3,Bid,Bmi1,Bmpr1b,Bnip3,Bnip3l,Btg2,Tspo,C1qa,C1…
636	GO:0009303	rRNA transcription	BP	28	2	16	0.07	0.57	0.985991	0.000186771	Cavin1,Mtor	Ang,Ncl,Npm1,Npm3,Polr1b,Polr1a,Dedd,Top1,Trp53,Nop53,Pih1d1,Cd3eap,Sirt7,Mars,Gtf3c1,H2afy2
639	GO:0016482	cytosolic transport	BP	130	24	50	0.18	0.38	0.734195	0.000190488	Ankfy1,Dab2,Sorl1,Sort1,Magel2,Snf8,Ykt6,Gosr2,Ehd3,Stx6,Ccdc91,Tbc1d23,Vps53,Vps26b,Tbc1d5,Rbsn,Tbc1d14,Gbf1,Vps52,Pik3c3,Klhl20,Stx16,Heatr5b,Dopey1	Ap4m1,Emp2,Eps15,Srsf10,Kif16b,Lamp1,Mecp2,Rab6a,Dennd5a,Trim27,Src,Map2k1,Map2k2,Mapk3,Vps26a,Vti1b,Snx3,Stx8,Snx12,Vps29,Snx1,Vps35,Actr2,Cltc,Snx2,Rab14,Tbc1d10b,Washc1,Snx5,Rnf126,Spag9,Vps11,Snx6,Tmem87b,Fam160a2,Snx16,Plekhj1,Sgsm2,Tbc1d10a,Ptpn23,Hook2,Wdr81,Slc30a6,Cln5,Gak,Snx8,Dnajc13,Ankrd27,Rab5a,Heatr5a
643	GO:0000462	maturation of SSU-rRNA from tricistronic rRNA transcript (SSU-rRNA, 5.8S rRNA, LSU-rRNA)	BP	36	2	19	0.06	0.53	0.997164	0.000197219	Tsr2,Utp6	Emg1,Rpsa,Rps14,Rps16,Rps19,Rps24,Rps8,Rrs1,Ngdn,Utp20,Fcf1,Utp23,Tsr1,Pwp2,Diexf,Kri1,Utp18,Heatr1,Dcaf13
646	GO:0065007	biological regulation	BP	8026	1697	2029	0.21	0.25	0.00283685	0.000200154	Abca1,Abca4,Acadm,Acadvl,Asic1,Ache,Acp5,Actc1,Actn3,Acta2,Ada,Adam10,Adam12,Adk,Adm,Aebp1,Acan,Angpt1,Angpt2,Angpt4,Agrn,Agt,Agtr1a,Agtr2,Ahr,Aldh2,Aldh3a1,Alx4,Ank,Ankfy1,Anxa8,Aoc3,Apbb2,Atg5,Xiap,Aplp1,Aplp2,Aqp1,Arnt2,Artn,Arsb,Rab27a,Atp1b1,Atp1b2,Atp1b3,Atp6v0a1,Atp8a1,Atp10a,Axin2,Nkx3-2,Bard1,Bcl2l11,Bmp4,Bmp7,Bmp8b,Bmpr1a,Bmx,Bop1,Brca1,Brca2,Btrc,Cacna1c,Cacna1g,Cacna2d3,Cacnb2,Ddr1,As…	Abcb7,Abl2,Acadl,Ace,Chrnb1,Acvr1b,Acvrl1,Add1,Plin2,Adh7,Adh5,Adnp,Adra2a,Avil,Aebp2,Ager,Gla,Agtrap,Akt1,Aldoa,Gfer,Ang,Ank1,Anp32a,Slc25a5,Anxa3,Anxa4,Anxa7,Prdx6,Ap2a1,Ap3d1,Apaf1,Apex1,Apobec1,Aprt,Areg,Arf1,Rhoa,Rhoc,Arhgdib,Arnt,Arntl,Arpc1b,Ass1,Atf1,Atf2,Atf3,Atf4,Atp2a2,Atp5b,Atp6v1a,Atp6v0d1,Atpif1,Atp6v0c,Slc7a1,Slc7a3,Hnrnpd,Aup1,Axin1,Bach1,Bag1,Bak1,Bax,Phb2,Bcat2,Bcl2l1,Bcl2l2,Bdk…
647	GO:0000054	ribosomal subunit export from nucleus	BP	16	0	11	0	0.69	1	0.000203994	NA	Eif6,Npm1,Nup88,Ran,Rps15,Rrs1,Riok2,Nop53,Nmd3,Sdad1,Ltv1
648	GO:0033750	ribosome localization	BP	16	0	11	0	0.69	1	0.000203994	NA	Eif6,Npm1,Nup88,Ran,Rps15,Rrs1,Riok2,Nop53,Nmd3,Sdad1,Ltv1
652	GO:0009201	ribonucleoside triphosphate biosynthetic process	BP	108	15	43	0.14	0.4	0.967899	0.000215183	Actn3,Atp6v0a1,Nipsnap2,Hif1a,Igf1,Ogdh,Ppargc1a,Stat3,Atp6v0a2,Ctps,Ldhd,Pid1,Prkaa2,Atp6v0a4,Tkfc	Aldoa,Aldoc,Atp5b,Atp5c1,Atp5g1,Bcl2l1,Eno2,Galk1,Gpi1,Hk1,Hk2,Insr,Eif6,Khk,Mif,Nme1,Nme2,Pgam1,Pgk1,Pkm,Ncor1,Tgfb1,Tpi1,Trp53,Impdh1,Impdh2,Map2k1,Tcirg1,Atp5l,Sirt6,Nme6,Ak3,Pfkp,Mtch2,Atp5d,Taz,Cad,Chchd10,Ogt,Hdac4,Flcn,Tigar,Eno1b
661	GO:0009206	purine ribonucleoside triphosphate biosynthetic process	BP	105	14	42	0.13	0.4	0.976489	0.000224932	Actn3,Atp6v0a1,Nipsnap2,Hif1a,Igf1,Ogdh,Ppargc1a,Stat3,Atp6v0a2,Ldhd,Pid1,Prkaa2,Atp6v0a4,Tkfc	Aldoa,Aldoc,Atp5b,Atp5c1,Atp5g1,Bcl2l1,Eno2,Galk1,Gpi1,Hk1,Hk2,Insr,Eif6,Khk,Mif,Nme1,Nme2,Pgam1,Pgk1,Pkm,Ncor1,Tgfb1,Tpi1,Trp53,Impdh1,Impdh2,Map2k1,Tcirg1,Atp5l,Sirt6,Nme6,Ak3,Pfkp,Mtch2,Atp5d,Taz,Chchd10,Ogt,Hdac4,Flcn,Tigar,Eno1b
665	GO:0002275	myeloid cell activation involved in immune response	BP	59	13	27	0.22	0.46	0.422049	0.000229539	Gata2,Foxf1,Il13ra2,Kit,Lbp,Nr4a3,Rasgrp1,Il33,Abr,Bcr,Tlr3,Sbno2,Nppa	Anxa3,Cd84,F2rl1,Fcer1g,Fer,Gab2,Hmox1,Itgam,Itgb2,Lyn,Myo1f,Pdpk1,Pld2,Snap23,Stx4a,Stxbp1,Stxbp2,Tyrobp,Vamp2,Ywhaz,Lat2,Pi4k2a,Kars,Ticam1,Havcr2,Styk1,Milr1
666	GO:0034644	cellular response to UV	BP	71	9	31	0.13	0.44	0.966426	0.000234982	Aqp1,Mme,Pik3r1,Aurkb,Trp63,Fbxw7,Pbk,Rnf168,Polh	Bak1,Bax,Casp9,Cdc25a,Cdkn1a,Ddb1,Ei24,Eif2s1,Ercc1,Fmr1,Impact,Npm1,Rpl26,Ruvbl2,Stk11,Trp53,Xpa,Yy1,Poli,Polk,Mettl3,Noc2l,Ppid,Ino80,Rhbdd1,Sirt1,Kdm1a,Agap3,Tmem161a,Taf1,Ep300
671	GO:0002768	immune response-regulating cell surface receptor signaling pathway	BP	115	13	45	0.11	0.39	0.99644	0.000247743	Ada,Bmx,Gpld1,Kit,Mef2c,Nfatc2,Nr4a3,Tec,Sh2b2,Vav3,Pawr,Ripk2,Eif2b1	Bax,Cacnb3,Csk,Elf1,Fcer1g,Fcgr2b,Fer,Fyn,H2-M3,Hras,Kcnn4,Lck,Lgals3,Lyn,Nras,Plcg1,Psen1,Nectin2,Rela,Stk11,Cd40,Traf6,Usp12,Rps3,Icosl,Lat2,Cmtm3,Dusp3,Rftn2,Sppl3,Plekha1,Dusp22,Nckap1l,Rapgef1,Eif2b3,Rap1a,Eif2b2,Plcl2,Slc39a10,Carmil2,Plcg2,Mill2,Myo1g,Rnf31,Dennd1b
676	GO:0019941	modification-dependent protein catabolic process	BP	508	69	157	0.14	0.31	0.999977	0.000252967	Btrc,Clu,Dab2,Fhit,Gclc,Psmb9,Psmb8,Nedd4,Plk1,Rad23a,Siah1b,Skp1a,Tnfaip3,Ubr1,Wnt10b,Sufu,Snf8,Vps25,Fbxo8,Fbxw7,Pbk,Rybp,Ube2l6,Smurf2,Erlec1,Wwp2,Edem3,Ubxn2b,Fbxl15,Rnf168,Rnf180,Clec16a,Spsb1,Usp38,Fbxo31,Dtl,Il33,Cul9,1500015O10Rik,Ltn1,Tbl1xr1,Usp8,Fbxo4,Cdc20,Rnf216,Ubxn8,Edem2,Arrb1,Vps4a,Rnf43,Trib1,Spsb4,Trib2,Mylip,Ccar2,Senp1,Dzip3,Klhl20,Psmf1,Zmpste24,Fbxo2,Fbxw8,Klhl42,Usp11,Kbtb…	Akt1,Arntl,Aup1,Axin1,Plk3,Ddb1,Ddit3,Dvl1,Ptk2,Gba,Gna12,Rack1,Hspa5,Hsp90ab1,Mdm2,Mtm1,Ntan1,Sqstm1,Plaa,Ppp2cb,Psen1,Psmb1,Psmb4,Psmb5,Psmc5,Psmd4,Ptk2b,Rad23b,Ranbp1,Rbbp6,Rnf4,Rps7,Siah1a,Siah2,Vps4b,Smarcc1,Tbl1x,Tgfb1i1,Tnfaip1,Hsp90b1,Tsg101,Uba52,Uba1,Ube2b,Ube2g2,Usp12,Sumo1,Wfs1,Xbp1,Arih1,Tlk2,Cop1,Psma7,Cul3,Cul1,Dnajb9,Csnk1e,Ubl4a,Rnf11,Fbxl12,Usp21,Fbxo6,Fbxl3,Keap1,Rnf24,Sgta,Tol…
681	GO:0036230	granulocyte activation	BP	21	4	13	0.19	0.62	0.643443	0.000255326	Il18,Ccl5,Abr,Bcr	Anxa3,F2rl1,Fcer1g,Itgam,Itgb2,Myo1f,Prkcd,Stx4a,Tyrobp,Vamp2,Kmt2e,Pi4k2a,Kars
683	GO:1903513	endoplasmic reticulum to cytosol transport	BP	26	2	15	0.08	0.58	0.979302	0.000257372	Erlec1,Edem2	Aup1,H13,Sel1l,Hsp90b1,Ube2g2,Ube2j1,Herpud1,Sec61b,Derl1,Derl3,Syvn1,Rhbdd1,Selenos,Derl2,Edem1
684	GO:0030970	retrograde protein transport, ER to cytosol	BP	26	2	15	0.08	0.58	0.979302	0.000257372	Erlec1,Edem2	Aup1,H13,Sel1l,Hsp90b1,Ube2g2,Ube2j1,Herpud1,Sec61b,Derl1,Derl3,Syvn1,Rhbdd1,Selenos,Derl2,Edem1
688	GO:0043254	regulation of protein complex assembly	BP	374	62	120	0.17	0.32	0.972759	0.000262971	Ahr,Bcl2l11,Ctnnb1,Cdh17,Clu,Lefty1,Eln,Fscn1,Fas,Foxc2,Kif9,Smad6,Pcsk5,Prkcz,Eif2ak2,Selp,Sgk1,Sorl1,Hnf1b,Tpm1,Tubb4a,Ulk1,Wnt10b,Twf2,Magel2,Hip1r,Lcmt1,Tmod3,Tmod2,Ldlrad4,Fmn2,Tfip11,Mlst8,Mtor,Jmy,Pmepa1,Baiap2l1,Ankra2,Arpin,Bbs10,Palld,Arhgap18,Mpp7,Rictor,Lmod1,Slf1,Ttbk1,Baiap2,Fchsd2,Trappc12,Stxbp6,Rab3gap1,Farp2,Gsn,Kank4,Nav3,Cdc42ep3,Arhgap28,Prex1,Kif14,Pfn4,Trabd2b	Add1,Avil,Arf1,Rhoa,Rhoc,Arpc1b,Bax,Bid,Capg,Capza2,Dlg1,Dyrk1a,Eif4ebp1,Dmtn,Faf1,Fer,Fkbp4,Gba,Rack1,Impact,Stmn1,Arhgef2,Mecp2,Met,Map1b,Ncam1,Nck1,Nin,Pfn1,Pik3r2,Prkcd,Ppm1a,Psmc5,Ptk2b,Tmsb10,Pex5,Trim27,Rnf4,Atxn2,Cyfip1,Snca,Src,Stxbp1,Tgfb1,Trp53,Rpl13a,Sumo1,Nr1h2,Vasp,Vdac2,Vegfa,Wars,Coro1b,Hax1,Rps3,Nckap1,Myadm,Sh3glb1,Rhog,Dbn1,Arpc3,Stub1,Arpc1a,Gsk3b,Psrc1,Rangrf,Cdc42ep5,Gmfb,Ra…
694	GO:0045666	positive regulation of neuron differentiation	BP	360	81	116	0.23	0.32	0.164599	0.000274293	Ache,Agt,Arsb,Bmp4,Bmp7,Camk2b,Cntn1,Crabp2,Cux2,Dcc,Dmd,Ect2,Efna5,Epha3,Epha4,Bcl11a,Fzd1,Fzd4,Gata2,Gdf5,Htr7,Mef2c,Nap1l2,Nbl1,Nefl,Nrp1,Ntn1,Ntrk2,Ntrk3,Plxna2,Prox1,Ptn,Ptprd,Ret,Robo1,Ccl5,Cx3cl1,Cxcl12,Sema7a,Sgk1,Sox11,Serpini1,Serpine2,Syt1,Tcf4,Zeb1,Tiam1,Timp2,Trpc6,Tsc2,Tenm3,Twf2,Ahi1,Heyl,Mtor,Cdon,Gprc5b,Lpar3,Mmd,Ndnf,Metrn,Bhlhb9,Dlg5,Tmem106b,Katnb1,Fbxo31,Baiap2,Nlgn1,Cyb5d2,N…	Abl2,Adnp,Avil,Ap2a1,Arf1,Rhoa,Atf1,Cask,Cflar,Cnr1,Cpeb1,Dvl1,Eef1a1,Eef2k,Mark2,Fkbp1b,Fmr1,Fyn,Gdi1,Grn,Hspa5,Foxg1,Hmg20b,Elavl4,Impact,Arhgef2,Lrp8,Lyn,Mecp2,Met,Mif,Pias2,Map1b,Map6,Nck1,Ncoa1,Neu1,Neurl1a,Nf1,Nin,Nme1,Nme2,Numbl,Palm,Plaa,Plxna3,Psen1,Ptbp1,Ptk2b,Qk,Ranbp1,Serpinf1,Sema4d,Itsn2,Cyfip1,Skil,Stk11,Tcf3,Tgif1,Vegfa,Vldlr,Map2k1,Map2k2,Tnfrsf12a,Stau2,Iqgap1,Mapk8ip3,Mapk6,Mag…
662	GO:0048518	positive regulation of biological process	BP	4305	953	1122	0.22	0.26	0.000225424	0.00027445	Abca1,Ache,Actn3,Acta2,Ada,Adam10,Adam12,Adk,Adm,Angpt1,Angpt2,Angpt4,Agrn,Agt,Agtr1a,Agtr2,Ahr,Aldh3a1,Alx4,Ankfy1,Aoc3,Apbb2,Atg5,Xiap,Aqp1,Arnt2,Artn,Arsb,Rab27a,Atp1b1,Atp1b2,Atp1b3,Atp8a1,Axin2,Bard1,Bcl2l11,Bmp4,Bmp7,Bmp8b,Bmpr1a,Bmx,Brca1,Brca2,Btrc,Cacna1g,Cacnb2,Ddr1,Aspm,Camk2a,Camk2b,Camk4,Capn7,Cat,Casp12,Casp3,Ctnnb1,Ctnnd1,Runx2,Ccna2,Ccnd1,Ccnd3,Ccne1,Cd59a,Cdc45,Cdh1,Cdh17,Cdkn2b,…	Abl2,Ace,Acvr1b,Acvrl1,Add1,Adnp,Adra2a,Avil,Ager,Akt1,Aldoa,Gfer,Ang,Ank1,Slc25a5,Anxa3,Prdx6,Ap2a1,Ap3d1,Apaf1,Apex1,Apobec1,Areg,Arf1,Rhoa,Rhoc,Arnt,Arntl,Arpc1b,Ass1,Atf1,Atf2,Atf3,Atf4,Atp5b,Atpif1,Atp6v0c,Hnrnpd,Axin1,Bach1,Bag1,Bak1,Bax,Phb2,Bcl2l1,Bid,Bmi1,Bmpr1b,Bnip3,Bnip3l,Btg2,Tspo,C1qa,C1qbp,C2,Cab39,Cacnb3,Cacybp,Pdia4,Calr,Cask,Casp9,Cast,Cct2,Cct3,Cct4,Cct5,Cct6a,Cct7,Cct8,Cd151,C…
699	GO:0009145	purine nucleoside triphosphate biosynthetic process	BP	106	15	42	0.14	0.4	0.960877	0.000286578	Actn3,Adk,Atp6v0a1,Nipsnap2,Hif1a,Igf1,Ogdh,Ppargc1a,Stat3,Atp6v0a2,Ldhd,Pid1,Prkaa2,Atp6v0a4,Tkfc	Aldoa,Aldoc,Atp5b,Atp5c1,Atp5g1,Bcl2l1,Eno2,Galk1,Gpi1,Hk1,Hk2,Insr,Eif6,Khk,Mif,Nme1,Nme2,Pgam1,Pgk1,Pkm,Ncor1,Tgfb1,Tpi1,Trp53,Impdh1,Impdh2,Map2k1,Tcirg1,Atp5l,Sirt6,Nme6,Ak3,Pfkp,Mtch2,Atp5d,Taz,Chchd10,Ogt,Hdac4,Flcn,Tigar,Eno1b
700	GO:1904816	positive regulation of protein localization to chromosome, telomeric region	BP	12	0	9	0	0.75	1	0.000294641	NA	Cct2,Cct4,Cct5,Cct6a,Cct7,Cct8,Tcp1,Gnl3,Dkc1
702	GO:0006511	ubiquitin-dependent protein catabolic process	BP	495	67	153	0.14	0.31	0.999975	0.000299797	Btrc,Clu,Dab2,Fhit,Gclc,Psmb9,Psmb8,Nedd4,Plk1,Rad23a,Siah1b,Skp1a,Tnfaip3,Ubr1,Wnt10b,Sufu,Snf8,Vps25,Fbxo8,Fbxw7,Pbk,Rybp,Smurf2,Erlec1,Wwp2,Edem3,Ubxn2b,Fbxl15,Rnf168,Rnf180,Clec16a,Spsb1,Usp38,Fbxo31,Dtl,Il33,Cul9,1500015O10Rik,Ltn1,Tbl1xr1,Usp8,Fbxo4,Cdc20,Rnf216,Ubxn8,Edem2,Arrb1,Vps4a,Rnf43,Trib1,Spsb4,Trib2,Mylip,Ccar2,Senp1,Dzip3,Klhl20,Psmf1,Fbxo2,Fbxw8,Klhl42,Usp11,Kbtbd8,Erlin2,Kif14,…	Akt1,Arntl,Aup1,Axin1,Plk3,Ddb1,Ddit3,Dvl1,Ptk2,Gba,Gna12,Rack1,Hspa5,Hsp90ab1,Mdm2,Mtm1,Ntan1,Sqstm1,Plaa,Ppp2cb,Psen1,Psmb1,Psmb4,Psmb5,Psmc5,Psmd4,Ptk2b,Rad23b,Ranbp1,Rbbp6,Rnf4,Rps7,Siah1a,Siah2,Vps4b,Smarcc1,Tbl1x,Tgfb1i1,Tnfaip1,Hsp90b1,Tsg101,Uba1,Ube2b,Ube2g2,Usp12,Sumo1,Wfs1,Xbp1,Arih1,Tlk2,Cop1,Psma7,Cul3,Cul1,Dnajb9,Csnk1e,Rnf11,Fbxl12,Usp21,Fbxo6,Fbxl3,Keap1,Rnf24,Sgta,Tollip,Ccdc22,U…
703	GO:0070585	protein localization to mitochondrion	BP	142	13	53	0.09	0.37	0.999908	0.00030059	Fzd5,Gdap1,Fbxw7,Timm22,Mis18a,Nkap,Mipep,Ppp2r2b,Pmpcb,Hnmt,Kcnn3,Oscp1,Micall2	Akt1,Atpif1,Bag1,Bax,Bid,Bnip3l,Tspo,Csnk2a2,Ctsk,Ddit3,Kat2a,Hk1,Hk2,Hspd1,Hsp90aa1,Grpel1,Grpel2,Npepps,Timm17a,Timm44,Ywhaz,Zdhhc8,Selenoi,Timm13,Timm9,Timm8a1,Timm10,Tomm40,Timm23,Sh3glb1,Mtch2,Psmd8,Htra2,Ube2d3,Dnajc15,Dph6,Mgarp,Tomm20,Tomm5,Mterf4,Vps11,Cyb5r1,Chchd4,Usp36,Dusp18,Ube2j2,Bbc3,Hps4,Tomm22,Slc17a9,Rnf31,Ablim3,Gsk3a
707	GO:0006403	RNA localization	BP	179	13	64	0.07	0.36	1	0.000311699	Kif5c,Stau1,Tgfbr2,Tnks,Tst,Ncbp2,Parn,Parp11,Pom121l2,Sidt2,Nup214,Nupl2,Nxt2	Cct2,Cct3,Cct4,Cct5,Cct6a,Cct7,Cct8,Cpeb1,Srsf10,Fbl,Flot1,Fmr1,Hnrnpa1,Eif6,Khsrp,Rpsa,Npm1,Nup88,Qk,Ran,Ranbp1,Rps15,Ruvbl2,Tcp1,Yy1,Stau2,Hnrnpu,Nhp2,Nxf1,Ddx39b,Pabpn1,Nop58,Rrs1,Tsc1,Xpo7,Riok2,Tomm20,Nop53,Ddx39,Pih1d1,Seh1l,Lrpprc,Xpot,Iws1,Rftn2,Bicd2,Nmd3,Igf2bp1,Nup153,Ahctf1,Nup188,Hnrnpa3,Smg5,Sdad1,Naf1,Dkc1,Alkbh5,Nup98,Eif5a,Igf2bp2,Ltv1,Thoc6,Cpsf6,Ncbp1
708	GO:0042592	homeostatic process	BP	1236	269	349	0.22	0.28	0.10035	0.000315325	Abca1,Abca4,Acadvl,Acp5,Ada,Adm,Agt,Agtr1a,Agtr2,Ahr,Atg5,Aplp2,Aqp1,Atp1b1,Atp1b2,Atp1b3,Atp6v0a1,Bcl2l11,Bmp4,Bmp8b,Brca2,Cacna1c,Cacna1g,Casp3,Ctnnb1,Ccnb2,Ccne1,Ccne2,Cdh1,Ckb,Col14a1,Col2a1,Col9a1,Csf1,Cyp7b1,Dlk1,Dmd,Slc26a2,Edn2,Ednra,Efna5,Egfr,Epas1,Ptprv,Mecom,Fadd,Fas,Fech,Fgf7,Fhl1,Ctgf,Fth1,Gas6,Gata2,Gcnt2,Gja1,Gja5,Gclc,Gpam,Gpld1,Gpr27,Hif1a,Hoxa13,Hoxa5,Hoxb6,Eif2ak1,Id2,Cxcl10,I…	Abcb7,Abl2,Acadl,Ace,Acvr1b,Add1,Adnp,Adra2a,Ager,Akt1,Aldoa,Ank1,Anxa7,Prdx6,Ap3d1,Apex1,Arf1,Atp2a2,Atp5b,Atp6v1a,Atp6v0d1,Atpif1,Atp6v0c,Hnrnpd,Axin1,Bak1,Bax,Bdkrb2,Bmi1,Bnip3,Tspo,Cacnb3,Pdia4,Cct2,Cct3,Cct4,Cct5,Cct6a,Cct7,Cct8,Cebpg,Cfl2,Cftr,Clcn3,Tpp1,Cln3,Cnr1,Cry1,Csk,Ctsk,Ctss,Cxadr,Cyba,Ddb1,Ddit3,Dlg4,Dnase2a,Dmtn,Ercc1,F2rl1,Fabp3,Ptk2,Fcer1g,Fcgr2b,Fkbp1a,Fkbp1b,Flt3l,Fyn,Xrcc6,Ga…
709	GO:0045454	cell redox homeostasis	BP	57	6	26	0.11	0.46	0.983981	0.000317656	Gclc,Nxn,Prdx1,Tmx4,Glrx,Qsox1	Prdx6,Apex1,Pdia4,Ddit3,Gsr,Pdia3,P4hb,Txn1,Glrx3,Ero1l,Prdx4,Txnl1,Prdx5,Txn2,Ero1lb,Pdia6,Pdia5,Tmx1,Sh3bgrl3,Erp44,Ptges2,Txndc9,Txndc11,Selenos,Egln2,Txnrd3
710	GO:0072655	establishment of protein localization to mitochondrion	BP	139	13	52	0.09	0.37	0.999858	0.000319534	Fzd5,Gdap1,Fbxw7,Timm22,Mis18a,Nkap,Mipep,Ppp2r2b,Pmpcb,Hnmt,Kcnn3,Oscp1,Micall2	Akt1,Atpif1,Bax,Bid,Bnip3l,Tspo,Csnk2a2,Ctsk,Ddit3,Kat2a,Hk1,Hk2,Hspd1,Hsp90aa1,Grpel1,Grpel2,Npepps,Timm17a,Timm44,Ywhaz,Zdhhc8,Selenoi,Timm13,Timm9,Timm8a1,Timm10,Tomm40,Timm23,Sh3glb1,Mtch2,Psmd8,Htra2,Ube2d3,Dnajc15,Dph6,Mgarp,Tomm20,Tomm5,Mterf4,Vps11,Cyb5r1,Chchd4,Usp36,Dusp18,Ube2j2,Bbc3,Hps4,Tomm22,Slc17a9,Rnf31,Ablim3,Gsk3a
711	GO:0006654	phosphatidic acid biosynthetic process	BP	10	1	8	0.1	0.8	0.896928	0.000320842	Pnpla3	Dgka,Pld2,Slc27a1,Sh3glb1,Agpat1,Abhd5,Agpat2,Dgkq
712	GO:0070203	regulation of establishment of protein localization to telomere	BP	10	0	8	0	0.8	1	0.000320842	NA	Cct2,Cct4,Cct5,Cct6a,Cct7,Cct8,Tcp1,Dkc1
715	GO:0046031	ADP metabolic process	BP	60	8	27	0.13	0.45	0.940719	0.000322157	Actn3,Hif1a,Igf1,Ogdh,Ppargc1a,Stat3,Prkaa2,Tkfc	Aldoa,Aldoc,Eno2,Galk1,Gpi1,Hk1,Hk2,Insr,Eif6,Khk,Ldha,Mif,Pgam1,Pgk1,Pkm,Ncor1,Tpi1,Trp53,Sirt6,Ak3,Pfkp,Mtch2,Nudt9,Ogt,Hdac4,Tigar,Eno1b
717	GO:0035967	cellular response to topologically incorrect protein	BP	97	9	39	0.09	0.4	0.998994	0.000327523	Casp12,Ccnd1,Pik3r1,Eif2ak2,Ptpn1,Edem3,Edem2,Creb3l2,Dzip3	Atf3,Atf4,Bak1,Bax,Hyou1,Daxx,Ddit3,Hspa5,Hspa8,Hspa9,Ppp1r15a,Nck1,Hspa4l,Stc2,Wfs1,Xbp1,Cul3,Cops5,Serp1,Ero1l,Stub1,Sdf2l1,Herpud1,Ube2w,Derl1,Tmem33,Rnf126,Derl3,Optn,Syvn1,Rhbdd1,Selenos,Atxn3,Derl2,Rnf185,Atf6,Mbtps2,Ep300,Dnajc3
719	GO:1903311	regulation of mRNA metabolic process	BP	193	18	68	0.09	0.35	0.99999	0.000334349	Axin2,Ctr9,Srpk3,Mtor,Mbnl1,Ncbp2,Brf1,Prr5l,Rnf219,Csdc2,Adarb1,Mbnl3,Dicer1,Ahcyl1,Meioc,Srsf12,Nanos1,Rbm24	Prdx6,Apex1,Apobec1,Hnrnpd,Btg2,C1qbp,Dyrk1a,Srsf10,Fmr1,Fxr1,Hnrnpc,Hspa8,Elavl4,Khsrp,Npm1,Slc11a1,Pabpc1,Papola,Ptbp1,Qk,Rbm4,Srpk1,Supt5,Tbrg4,Vegfa,Zfp64,Fxr2,Hnrnpu,Carhsp1,Rbm38,Acin1,Mettl3,Srsf4,Pcbp4,Wtap,Sltm,Rbm25,Polr2g,Srrm4,Fastkd3,Dazap1,Larp1,Iws1,Zc3h14,Zc3hav1,Pum2,Rbm5,Zc3h10,Mbnl2,Jmjd6,Cdk9,Celf4,Srsf9,Tirap,Igf2bp1,Ythdf2,Srek1,Pabpc4,Thrap3,Tardbp,Ythdc1,Samd4b,Leo1,Mex3d,…
720	GO:0006366	transcription by RNA polymerase II	BP	1586	301	439	0.19	0.28	0.92613	0.000336556	Aebp1,Agrn,Ahr,Alx4,Arnt2,Nkx3-2,Bmp4,Bmp7,Bmp8b,Bmpr1a,Brca1,Ctnnb1,Runx2,Ccnd1,Ccnd3,Ccne1,Cebpd,Chrd,Coq7,Cux2,Dab2,Dlx5,Lefty1,Ebf2,Ebf3,Egfr,Egr3,Eng,Epas1,Epc1,Erg,Esr2,Mecom,Bcl11a,Eya1,Fadd,Fgf1,Fgf9,Fgfr2,Foxc2,Foxm1,Fosl2,Fst,Fzd1,Fzd5,Fzd8,Gata2,Gata6,Gdf10,Gdf5,Gli3,Gpc3,Foxf1,Foxd1,Hif1a,Hmgn2,Hoxa10,Hoxa13,Hoxa2,Hoxa5,Hoxb3,Id1,Id2,Id3,Id4,Igf1,Igf2,Il18,Irf1,Klf2,Hivep3,Mafb,Lum,Mx…	Acvr1b,Acvrl1,Aebp2,Akt1,Anxa4,Rhoa,Arnt,Arntl,Atf1,Atf2,Atf3,Atf4,Hnrnpd,Axin1,Bach1,Bag1,Bmi1,Bmpr1b,Btg2,C1qbp,Calr,Cask,Cbx4,Cdk2,Cdk7,Cebpz,Cebpg,Chuk,Cnbp,Plk3,Cry1,Ctbp2,Daxx,Ddit3,Dlg1,Arid3a,Atn1,Dvl1,Dvl2,E2f3,E4f1,Elf1,Elk1,Elk3,Erf,F2rl1,Lpin1,Flt3l,Xrcc6,Gabpb1,Kat2a,Nr6a1,Tsc22d3,Lrp2,Aes,Gtf2h1,Gtf2i,Hdgf,Hexb,Foxg1,Hmgn1,Hmga1,Hmga2,Hmox1,Hnrnpab,Hoxa1,Hoxb9,Hoxd8,Hras,Ier2,Ifnar2…
721	GO:0090670	RNA localization to Cajal body	BP	19	1	12	0.05	0.63	0.986686	0.000341278	Parn	Cct2,Cct3,Cct4,Cct5,Cct6a,Cct7,Cct8,Ruvbl2,Tcp1,Nhp2,Naf1,Dkc1
722	GO:0090685	RNA localization to nucleus	BP	19	1	12	0.05	0.63	0.986686	0.000341278	Parn	Cct2,Cct3,Cct4,Cct5,Cct6a,Cct7,Cct8,Ruvbl2,Tcp1,Nhp2,Naf1,Dkc1
723	GO:0090672	telomerase RNA localization	BP	19	1	12	0.05	0.63	0.986686	0.000341278	Parn	Cct2,Cct3,Cct4,Cct5,Cct6a,Cct7,Cct8,Ruvbl2,Tcp1,Nhp2,Naf1,Dkc1
724	GO:0090671	telomerase RNA localization to Cajal body	BP	19	1	12	0.05	0.63	0.986686	0.000341278	Parn	Cct2,Cct3,Cct4,Cct5,Cct6a,Cct7,Cct8,Ruvbl2,Tcp1,Nhp2,Naf1,Dkc1
725	GO:0061013	regulation of mRNA catabolic process	BP	94	9	38	0.1	0.4	0.99844	0.000341314	Axin2,Mtor,Brf1,Prr5l,Csdc2,Dicer1,Meioc,Nanos1,Rbm24	Apex1,Apobec1,Hnrnpd,Btg2,Fmr1,Fxr1,Hnrnpc,Elavl4,Khsrp,Npm1,Slc11a1,Pabpc1,Ptbp1,Qk,Tbrg4,Vegfa,Fxr2,Hnrnpu,Carhsp1,Rbm38,Mettl3,Pcbp4,Polr2g,Fastkd3,Larp1,Zc3h14,Zc3hav1,Pum2,Tirap,Igf2bp1,Ythdf2,Pabpc4,Thrap3,Tardbp,Samd4b,Mex3d,Ago2,Trim71
727	GO:0065008	regulation of biological quality	BP	2627	592	703	0.23	0.27	0.00106366	0.0003432	Abca1,Abca4,Acadvl,Asic1,Ache,Acp5,Acta2,Ada,Adm,Angpt1,Agrn,Agt,Agtr1a,Agtr2,Ahr,Anxa8,Aoc3,Apbb2,Atg5,Aplp2,Aqp1,Rab27a,Atp1b1,Atp1b2,Atp1b3,Atp6v0a1,Atp8a1,Atp10a,Axin2,Bard1,Bcl2l11,Bmp4,Bmp8b,Brca2,Btrc,Cacna1c,Cacna1g,Cacnb2,Ddr1,Aspm,Camk2a,Camk2b,Casp3,Ctnnb1,Cbs,Ccnb2,Ccnd1,Ccne1,Ccne2,Entpd2,Cdh1,Cdo1,Ckb,Clu,Col14a1,Col2a1,Col9a1,Col1a2,Cpd,Crabp2,Csf1,Cux2,Cyp1b1,Cyp7b1,Dab2,Dag1,Ddc,…	Abcb7,Abl2,Acadl,Ace,Chrnb1,Acvr1b,Acvrl1,Add1,Plin2,Adh7,Adh5,Adnp,Adra2a,Avil,Ager,Gla,Agtrap,Akt1,Aldoa,Ank1,Slc25a5,Anxa7,Prdx6,Ap3d1,Apex1,Apobec1,Aprt,Arf1,Rhoa,Rhoc,Arnt,Arntl,Arpc1b,Ass1,Atf2,Atp2a2,Atp5b,Atp6v1a,Atp6v0d1,Atpif1,Atp6v0c,Hnrnpd,Axin1,Bak1,Bax,Phb2,Bcat2,Bcl2l1,Bdkrb2,Bid,Bmi1,Bmpr1b,Bnip3,Bnip3l,Tspo,Cacnb3,Pdia4,Calr,Capg,Capza2,Cask,Cct2,Cct3,Cct4,Cct5,Cct6a,Cct7,Cct8,Cd…
732	GO:0016052	carbohydrate catabolic process	BP	91	13	37	0.14	0.41	0.946487	0.000355009	Actn3,Gm2a,Hif1a,Igf1,Ogdh,Ppargc1a,Stat3,Neu3,Prkaa2,Pygb,Pgghg,Tkfc,Pgm5	Aldoa,Aldoc,Eno2,Gaa,Galk1,Gpi1,Hexb,Hk1,Hk2,Insr,Eif6,Khk,Ldha,Lrp5,Mif,Naga,Neu1,Pgam1,Pgk1,Pkm,Ppp1ca,Ncor1,Sord,Tpi1,Trp53,Sirt6,Stbd1,Nudt5,Pfkp,Mtch2,Rpe,Agl,Ogt,Pygl,Hdac4,Tigar,Eno1b
733	GO:0051640	organelle localization	BP	453	86	141	0.19	0.31	0.780207	0.000365178	Rab27a,Brca2,Aspm,Ctnnb1,Dmd,Dync1i1,Eya1,Fgfr2,Gata2,Bloc1s1,Gem,Foxf1,Hif1a,Il13ra2,Kif5c,Kit,Mad1l1,Fyco1,Nefl,Nr4a3,Nrxn1,Nsf,Ntn1,Prkcz,Plxna2,Rasgrp1,Exoc4,Syt1,Tcf7l2,Vps45,Def8,Synj2bp,Pclo,Slc9a3r1,Sytl4,Cep63,Cdca8,Ahi1,Fmn2,Syt8,Ykt6,Stx6,Actn4,Ap3m2,Exoc2,Nuf2,Ndc80,Stx17,Borcs5,Snap47,Pef1,1190002N15Rik,Bod1,Spdl1,Tmem230,Fam83d,Tmem106b,Kif2c,Gpsm2,Myh10,Rab27b,Sytl2,Dnm3,Gbf1,Cenpf…	Ap3d1,Arf1,Atp2a2,Bcl2l1,Cd84,Cdc42,Cenpc1,Cftr,Cln3,Dpysl2,Dlg1,Dync1h1,Dnm1,Dnm2,Stx2,Ptk2,Fcer1g,Fer,Fmr1,Gab2,Kat2a,Hmox1,Kpnb1,Eif6,Kif1a,Lamp1,Arhgef2,Llgl1,Lyn,Mecp2,Rab8a,Map1b,Map4,Map6,Mtm1,Myo5a,Ncam1,Nin,Npm1,Pdcd6,Pdpk1,Pld2,Nup88,Psen1,Nectin2,Rab1a,Rab34,Ran,Rps15,Hps6,Vps4b,Snca,Snap23,Stk11,Stx3,Stx4a,Stxbp1,Stxbp2,Stxbp3,Ube2b,Vamp2,Ywhaz,Spry2,Map2k1,Cul3,Polr2m,Bin1,Magi2,Hnrn…
735	GO:1905269	positive regulation of chromatin organization	BP	88	9	36	0.1	0.41	0.996335	0.000368482	Brca1,Ctnnb1,Nap1l2,Ctr9,Tet1,Phf19,BC004004,Arrb1,L3mbtl2	Daxx,Lpin1,Fmr1,Kat2a,Smad4,Mecp2,Mtf2,Ruvbl2,Ncor1,Sin3a,Slk,Phf1,Tgfb1,Trim28,Trp53,Vegfa,Wbp2,Xbp1,Mapk3,Sirt6,Akap8,Paxbp1,Pih1d1,Kmt2e,Ing2,Asxl2,Jdp2,Sirt1,Kdm1a,Cdk9,Ogt,Tada2a,Kat7,Kdm2a,Tada2b,Ep300
738	GO:1903146	regulation of autophagy of mitochondrion	BP	43	4	21	0.09	0.49	0.984341	0.000376221	Fzd5,Hif1a,Fbxw7,Clec16a	Atpif1,Bnip3,Bnip3l,Tspo,Cdc37,Csnk2a2,Ctsk,Gba,Kat2a,Hk2,Trp53,Vdac1,Zdhhc8,Htra2,Rnf41,Optn,Usp36,Smurf1,Slc17a9,Tigar,Gsk3a
740	GO:0032006	regulation of TOR signaling	BP	85	19	35	0.22	0.41	0.361189	0.000381584	Epm2a,Gas6,Hif1a,Tsc2,Ubr1,Mlst8,Tbc1d7,Kptn,Fam83d,Clec16a,Tti1,Sesn3,Rictor,Sh3bp4,Prkaa2,Sesn1,Rragb,Tbck,Prex1	Arntl,Slc7a1,Slc7a3,Gna12,Mtm1,Pdcd6,Rheb,Stk11,Xbp1,Akt3,Rragd,Rragc,Gsk3b,Lamtor3,Tsc1,Lamtor1,Akt1s1,Rraga,Pih1d1,Castor1,Seh1l,C9orf72,Sirt1,Lars,Dgkq,Fnip1,Flcn,Ubr2,Dyrk3,Sesn2,Gpat3,Smcr8,BC048403,Wdr59,Gsk3a
741	GO:0002274	myeloid leukocyte activation	BP	130	28	49	0.22	0.38	0.398468	0.000382828	Adam10,Camk4,Clu,Edn2,Gata2,Foxf1,Il13ra2,Il18,Kit,Lbp,Cd200,Nr4a3,Notch2,Rasgrp1,Ccl5,Cx3cl1,Tgfbr2,Thbs1,Nr1h3,Shpk,Il33,Ttbk1,Abr,Bcr,Tlr3,Sbno2,Adgrf5,Nppa	Ager,Anxa3,Cd84,Cftr,Cnr1,F2rl1,Fcer1g,Fcgr3,Fer,Flt3l,Gab2,Hmox1,Hspd1,Itgam,Itgb2,Ldlr,Lgals9,Lyn,Myo1f,Slc11a1,Pdpk1,Pirb,Prkcd,Pld2,Psen1,Nectin2,Rbpj,Snca,Snap23,Stx4a,Stxbp1,Stxbp2,Tgfb1,Traf6,Tyrobp,Vamp2,Ywhaz,Lat2,Kmt2e,Crtc3,Pi4k2a,Kars,Ticam1,Jmjd6,Havcr2,Cd300lb,Tnip2,Styk1,Milr1
742	GO:0043632	modification-dependent macromolecule catabolic process	BP	516	69	158	0.13	0.31	0.999989	0.00038993	Btrc,Clu,Dab2,Fhit,Gclc,Psmb9,Psmb8,Nedd4,Plk1,Rad23a,Siah1b,Skp1a,Tnfaip3,Ubr1,Wnt10b,Sufu,Snf8,Vps25,Fbxo8,Fbxw7,Pbk,Rybp,Ube2l6,Smurf2,Erlec1,Wwp2,Edem3,Ubxn2b,Fbxl15,Rnf168,Rnf180,Clec16a,Spsb1,Usp38,Fbxo31,Dtl,Il33,Cul9,1500015O10Rik,Ltn1,Tbl1xr1,Usp8,Fbxo4,Cdc20,Rnf216,Ubxn8,Edem2,Arrb1,Vps4a,Rnf43,Trib1,Spsb4,Trib2,Mylip,Ccar2,Senp1,Dzip3,Klhl20,Psmf1,Zmpste24,Fbxo2,Fbxw8,Klhl42,Usp11,Kbtb…	Akt1,Arntl,Aup1,Axin1,Plk3,Ddb1,Ddit3,Dvl1,Ptk2,Gba,Gna12,Rack1,Hspa5,Hsp90ab1,Mdm2,Mtm1,Ntan1,Sqstm1,Plaa,Ppp2cb,Psen1,Psmb1,Psmb4,Psmb5,Psmc5,Psmd4,Ptk2b,Rad23b,Ranbp1,Rbbp6,Rnf4,Rps7,Siah1a,Siah2,Vps4b,Smarcc1,Tbl1x,Tgfb1i1,Tnfaip1,Hsp90b1,Tsg101,Uba52,Uba1,Ube2b,Ube2g2,Usp12,Sumo1,Wfs1,Xbp1,Arih1,Tlk2,Cop1,Psma7,Cul3,Cul1,Dnajb9,Csnk1e,Ubl4a,Rnf11,Fbxl12,Usp21,Fbxo6,Fbxl3,Keap1,Rnf24,Sgta,Tol…
747	GO:0051704	multi-organism process	BP	1236	236	348	0.19	0.28	0.877065	0.000403152	Abca1,Acp5,Ada,Adm,Agt,Atg5,Aplp2,Aqp1,Bcl2l11,Bmp4,Bmp8b,Brca2,Ddr1,Aspm,Camk2b,Ctnnb1,Cbs,Cdh1,Clgn,Dag1,Edn2,Ednra,Stom,Mecom,Fadd,Fanca,Fas,Lgr5,Fst,Fzd5,Gas6,Gbp2,Gls,Gpam,Grpr,Hoxa10,Hp,Irgm1,Cxcl10,Igf1,Igfbp5,Il12rb1,Il18,Irf1,Kcnj8,Kit,Lbp,Eif2d,Smad3,Smad5,Mef2c,Foxc1,Mns1,Msh2,Mybl1,Nfkb1,Nfkbia,Notch2,Nrxn1,Tnfrsf11b,Cldn11,Pcsk5,Pcx,Penk,Prkaca,Prkca,Plat,Plau,Plcb1,Plk1,Plscr2,Eif2a…	Abl2,Ace,Acvr1b,Adh7,Adh5,Adra2a,Akt1,Aldoa,Anxa3,Apobec1,Arf1,Rhoa,Arhgdib,Arntl,Arsa,Bak1,Bax,Bcl2l1,Bmpr1b,Bnip3,Bnip3l,C1qbp,Calr,Cast,Cct2,Cct3,Cct4,Cct5,Cct6a,Cct7,Cct8,Cd84,Cdk4,Cdyl,Cftr,Chuk,Cnr1,Cr1l,Ctsl,Cxadr,Cyba,Ddb1,Dlg4,Atn1,Dvl1,Eif3a,Emp2,Stx2,Eps15,Ercc1,F2rl1,Fau,Fcer1g,Fcgr2b,Fer,Fkbp4,Fmr1,B4galnt1,Nr6a1,Gng8,Gsr,Grn,Gstp1,H2-M3,Hexa,Hexb,Hmga1,Hmga2,Hras,Hspa8,Hspd1,Hsp90ab…
748	GO:0034620	cellular response to unfolded protein	BP	79	9	33	0.11	0.42	0.987654	0.000405957	Casp12,Ccnd1,Pik3r1,Eif2ak2,Ptpn1,Edem3,Edem2,Creb3l2,Dzip3	Atf3,Atf4,Bak1,Bax,Hyou1,Daxx,Ddit3,Hspa5,Hspa8,Hspa9,Ppp1r15a,Nck1,Hspa4l,Stc2,Wfs1,Xbp1,Cops5,Serp1,Ero1l,Stub1,Herpud1,Derl1,Tmem33,Derl3,Optn,Syvn1,Rhbdd1,Selenos,Derl2,Atf6,Mbtps2,Ep300,Dnajc3
751	GO:0071482	cellular response to light stimulus	BP	76	10	32	0.13	0.42	0.961337	0.000416801	Aqp1,Mme,Pik3r1,Aurkb,Trp63,Fbxw7,Pbk,Rnf168,Polh,Ppp1r9b	Bak1,Bax,Casp9,Cdc25a,Cdkn1a,Ddb1,Ei24,Eif2s1,Ercc1,Fmr1,Impact,Rdh11,Npm1,Rpl26,Ruvbl2,Stk11,Trp53,Xpa,Yy1,Poli,Polk,Mettl3,Noc2l,Ppid,Ino80,Rhbdd1,Sirt1,Kdm1a,Agap3,Tmem161a,Taf1,Ep300
752	GO:0031669	cellular response to nutrient levels	BP	147	28	54	0.19	0.37	0.681824	0.000418443	Atg5,Cdkn2b,Fas,Gas6,Glul,Pdk2,Eif2ak2,Tcf7l2,Top2b,Ulk1,Vdr,Wnt2b,Wrn,Map3k5,Foxo1,Mtor,Angptl4,Kptn,Stk26,Clec16a,Pik3r4,Sesn3,Slc38a3,Prkaa2,Sesn1,Pik3c3,Pik3c2b,Rragb	Atf3,Atf4,Cdkn1a,Dsc2,Eif2s1,Gba,Pdia3,Hspa5,Impact,Ncoa1,Mybbp1a,P2rx4,Med1,Slc2a1,Hsp90b1,Trp53,Usf1,Usf2,Xbp1,Mapk3,Asns,Postn,Rragd,Rragc,Sh3glb1,Gabarap,Gabarapl1,Rnase4,Ralb,Tsc1,Dnajc15,Map1lc3a,Rraga,Plekhf2,Castor1,Seh1l,Nuak2,Mtmr3,Fads1,Sirt1,Pcsk9,Rrp8,Lars,Ehmt2,Usp33,Mars,Fnip1,Stk24,Dap,Sesn2,Taf1,BC048403,Wdr59,Atg14
755	GO:0043484	regulation of RNA splicing	BP	111	8	43	0.07	0.39	0.999966	0.000433457	Pik3r1,Habp4,Mbnl1,Aggf1,Rnf219,Brdt,Mbnl3,Srsf12	Prdx6,C1qbp,Clk2,Clk4,Dyrk1a,Srsf10,Fmr1,Hspa8,Npm1,Ptbp1,Rbm4,Srsf5,Zpr1,Zfp64,Rps26,Hnrnpu,Rbm38,Ptbp2,Acin1,Srsf4,Pcbp4,Wtap,Ahnak,Rbm25,Rps13,Srrm4,Dazap1,Rbm17,Rbm5,Hnrnpf,Clk3,Zc3h10,Mbnl2,Jmjd6,Celf4,Srsf9,Srek1,Thrap3,Ythdc1,Setx,Nup98,Ncbp1,Ahnak2
761	GO:1905897	regulation of response to endoplasmic reticulum stress	BP	64	5	28	0.08	0.44	0.998317	0.000444807	Clu,Pik3r1,Ptpn1,Erlec1,Edem2	Bak1,Bax,Hyou1,Fcgr2b,Ppp1r15a,Nck1,Ube2g2,Wfs1,Xbp1,Cops5,Sgta,Ubqln1,Ube2j1,Herpud1,Grina,Erp29,Tmem33,Derl3,Syvn1,Sirt1,Ppp1r15b,Selenos,Atxn3,Derl2,Edem1,Ubxn1,Atf6,Dnajc3
764	GO:0031344	regulation of cell projection organization	BP	614	129	184	0.21	0.3	0.34795	0.000454106	Ache,Agrn,Agt,Atg5,Aqp1,Arsb,Bmp4,Bmp7,Camk2b,Cntn1,Crabp2,Cux2,Dab2,Dcc,Dmd,Efna5,Efnb2,Efnb3,Epha3,Epha4,Epha7,Ephb3,Bcl11a,Fscn1,Fzd1,Fzd4,H2-D1,Sdc2,Htr7,Id1,Il15ra,Itga2,Kit,Mef2c,Mns1,Myo10,Nedd4,Nefl,Nefm,Nrp1,Nrxn1,Ntn1,Ntrk2,Ntrk3,Enpp2,Plxna2,Pmp22,Prrx1,Ptn,Ptprd,Ret,Robo1,Ryk,Cx3cl1,Cxcl12,Sema3a,Sema3c,Sema3f,Sema4f,Sema7a,Sfrp1,Sgk1,Serpini1,Serpine2,Syt1,Cntn2,Tgfb3,Tgfbr1,Tiam1,Tr…	Abl2,Adnp,Avil,Akt1,Ap2a1,Arf1,Rhoa,Atf1,Cask,Cdc42,Cflar,Cln3,Cnr1,Cpeb1,Dpysl2,Dnm2,Dvl1,Eef1a1,Eef2k,Mark2,Dmtn,F2rl1,Ptk2,Fcgr2b,Fer,Fkbp1b,Fmr1,Ncs1,Fxr1,Fyn,Kat2a,Gdi1,Grn,Hspa5,Hras,Hsp90aa1,Elavl4,Ifrd1,Inppl1,Klf4,Lgals1,Lrp8,Lyn,Mdm2,Mecp2,Met,Mif,Pias2,Map1b,Map4,Map6,Nck1,Neu1,Neurl1a,Nf1,Nin,Nme1,Nme2,Numbl,Odf2,Palm,Pfn1,Prkcd,Plaa,Plxna3,Prkcsh,Cyth2,Psen1,Ptbp1,Ptk2b,Ptprg,Qk,Denn…
766	GO:0009451	RNA modification	BP	121	11	46	0.09	0.38	0.999757	0.00045654	Trdmt1,Tfb2m,Bud23,2210016F16Rik,Nudt16,Mettl15,Elp4,Apobec3,Adarb1,Gm1818,Thada	Apobec1,Fbl,Emg1,Thumpd3,Hsd17b10,Hnrnpc,Nsun2,Nhp2,Trmt10c,Elp5,Nop58,Ftsj3,Mettl3,Pus1,Wdr4,Qtrt1,Wtap,Adat2,Trmt6,Trit1,Mettl6,Nop56,Dnajb11,Rnmt,Gar1,Rpusd4,Thumpd2,Lrpprc,Nat10,Qtrt2,Trmt10a,Nop2,Alkbh1,Trmt1,Mrm1,Trub2,Trmt13,Yrdc,Ctu1,Naf1,Cmtr2,Aars,Dkc1,Alkbh5,Pusl1,Adat3
767	GO:0002429	immune response-activating cell surface receptor signaling pathway	BP	108	12	42	0.11	0.39	0.996243	0.000456963	Ada,Bmx,Gpld1,Mef2c,Nfatc2,Nr4a3,Tec,Sh2b2,Vav3,Pawr,Ripk2,Eif2b1	Bax,Cacnb3,Csk,Elf1,Fcer1g,Fcgr2b,Fyn,Hras,Kcnn4,Lck,Lgals3,Lyn,Nras,Plcg1,Psen1,Nectin2,Rela,Stk11,Traf6,Usp12,Rps3,Icosl,Lat2,Cmtm3,Dusp3,Rftn2,Sppl3,Plekha1,Dusp22,Nckap1l,Rapgef1,Eif2b3,Rap1a,Eif2b2,Plcl2,Slc39a10,Carmil2,Plcg2,Mill2,Myo1g,Rnf31,Dennd1b
769	GO:0045935	positive regulation of nucleobase-containing compound metabolic process	BP	1432	292	398	0.2	0.28	0.483519	0.00046432	Actn3,Adm,Agrn,Agt,Agtr2,Ahr,Alx4,Arnt2,Bmp4,Bmp7,Bmpr1a,Brca1,Brca2,Btrc,Camk4,Ctnnb1,Runx2,Ccna2,Cdh1,Cebpd,Col1a1,Coq7,Cst3,Cyp1b1,Dab2,Dlx5,Ebf2,Ebf3,Egfr,Egr3,Eng,Epas1,Epc1,Erg,Esr2,Mecom,Eya1,Eya2,Eya3,Eya4,Fadd,Fgf1,Fgf7,Fgf9,Fgfr2,Foxc2,Foxm1,Fosl2,Fzd1,Fzd4,Fzd5,Fzd7,Fzd8,Gata2,Gata6,Gli3,Foxf1,Foxd1,Hif1a,Tfb2m,Hoxa10,Hoxa13,Hoxa2,Hoxa5,Hoxb3,Id2,Id4,Cxcl10,Igf1,Igf2,Igfbp3,Il18,Irf1,K…	Acvr1b,Acvrl1,Adnp,Akt1,Gfer,Anxa3,Prdx6,Apobec1,Areg,Arnt,Arntl,Atf1,Atf2,Atf3,Atf4,Hnrnpd,Axin1,Bach1,Bag1,Bax,Bcl2l1,Bmpr1b,Btg2,Cacybp,Calr,Cask,Cct2,Cct3,Cct4,Cct5,Cct6a,Cct7,Cct8,Cdc42,Cdk2,Cdk7,Cebpz,Cebpg,Chuk,Cnbp,Ctbp2,Daxx,Ddit3,Arid3a,Dvl1,Dvl2,Dyrk1a,E2f3,Elf1,Elk1,Elk3,Erbb2,Ercc1,F2rl1,Foxn2,Lpin1,Flt3l,Xrcc6,Gabpb1,Kat2a,Nr6a1,Rack1,Hspa5,Gtf2h1,Hdgf,Hexb,Hmga1,Hmga2,Hnrnpab,Hoxa1…
770	GO:0042594	response to starvation	BP	131	30	49	0.23	0.37	0.260728	0.000470137	Acadm,Atg5,Fas,Fstl1,Gas6,Glul,Eif2ak1,Eif2ak2,Tcf7l2,Ulk1,Wnt2b,Wrn,Map3k5,Foxo1,Mtor,Angptl4,Kptn,Stk26,Tbc1d5,Clec16a,Pik3r4,Sesn3,Slc38a3,Prkaa2,Sesn1,Eif2b1,Pik3c3,Lrp11,Pik3c2b,Rragb	Atf3,Atf4,Cdkn1a,Ddit3,Dsc2,Eif2s1,Eif4ebp1,Gba,Hspa5,Impact,Mybbp1a,Slc2a1,Trp53,Xbp1,Mapk3,Asns,Rragd,Rragc,Sh3glb1,Gabarap,Gabarapl1,Rnase4,Ralb,Dnajc15,Map1lc3a,Rraga,Cad,Plekhf2,Seh1l,Larp1,Nuak2,Mtmr3,Pck2,Fads1,Sirt1,Pcsk9,Rrp8,Lars,Ehmt2,Usp33,Mars,Fnip1,Stk24,Dap,Eif2a,Sesn2,BC048403,Wdr59,Atg14
771	GO:0009890	negative regulation of biosynthetic process	BP	1227	237	345	0.19	0.28	0.829342	0.00047414	Acadvl,Acp5,Actn3,Aebp1,Ahr,Nkx3-2,Bmp4,Bmp7,Brca1,Brca2,Btrc,Ctnnb1,Runx2,Runx1t1,Ccnd1,Ccnd3,Ccne1,Cdc45,Cebpd,Coq7,Cux2,Dab2,Dhfr,Lefty1,Egfr,Eng,Epas1,Epc1,Esr2,Mecom,Bcl11a,Fgf9,Fgfr2,Foxc2,Foxm1,Fnta,Fst,Fzd1,Fzd8,Gas6,Gata2,Gata6,Gja1,Gclc,Gli3,Grb10,Foxf1,Foxd1,Hif1a,Hmgn2,Hoxa2,Hoxb3,Eif2ak1,Rida,Hus1,Id1,Id2,Id3,Id4,Igf2,Igfbp5,Irf1,Itm2a,Kcnk2,Klf2,Mxd1,Mxd3,Smad3,Smad5,Maf,Mef2c,Foxc1…	Acadl,Acvrl1,Aebp2,Ager,Gla,Ang,Ap2a1,Apobec1,Rhoa,Arntl,Atf2,Atf3,Hnrnpd,Axin1,Bach1,Phb2,Bmi1,Btg2,Tspo,C1qbp,Calr,Cbx4,Cdk2,Cflar,Clk2,Cnbp,Plk3,Cpeb1,Cry1,Ctbp2,Daxx,Ddit3,Dlg1,Atn1,E4f1,Eef1a1,Eif2s1,Eif4e,Eif4ebp1,Elk3,Erf,Lpin1,Fmr1,Fxr1,Xrcc6,Nr6a1,Gfpt1,Tsc22d3,Rack1,Aes,Gstp1,Hdgf,Foxg1,Hira,Hmga2,Hnrnpc,Hnrnpab,Hoxd8,Prmt2,Hspa8,Hspd1,Irak1,Ilf3,Impact,Inppl1,Eif6,Jund,Mdfic,Khsrp,Klf1…
773	GO:0070199	establishment of protein localization to chromosome	BP	22	1	13	0.05	0.59	0.993272	0.000486291	Brca2	Cct2,Cct4,Cct5,Cct6a,Cct7,Cct8,Ruvbl2,Tcp1,Pih1d1,Nabp2,Dkc1,H2afy2,Acd
780	GO:0120035	regulation of plasma membrane bounded cell projection organization	BP	608	127	182	0.21	0.3	0.377225	0.000516442	Ache,Agrn,Agt,Atg5,Aqp1,Arsb,Bmp4,Bmp7,Camk2b,Cntn1,Crabp2,Cux2,Dab2,Dcc,Dmd,Efna5,Efnb2,Efnb3,Epha3,Epha4,Epha7,Ephb3,Bcl11a,Fscn1,Fzd1,Fzd4,H2-D1,Sdc2,Htr7,Id1,Il15ra,Kit,Mef2c,Mns1,Myo10,Nedd4,Nefl,Nefm,Nrp1,Nrxn1,Ntn1,Ntrk2,Ntrk3,Enpp2,Plxna2,Pmp22,Prrx1,Ptn,Ptprd,Ret,Robo1,Ryk,Cx3cl1,Cxcl12,Sema3a,Sema3c,Sema3f,Sema4f,Sema7a,Sfrp1,Sgk1,Serpini1,Serpine2,Syt1,Cntn2,Tgfb3,Tgfbr1,Tiam1,Trpc6,Ts…	Abl2,Adnp,Avil,Akt1,Ap2a1,Arf1,Rhoa,Atf1,Cask,Cdc42,Cflar,Cln3,Cnr1,Cpeb1,Dpysl2,Dnm2,Dvl1,Eef1a1,Eef2k,Mark2,Dmtn,F2rl1,Ptk2,Fcgr2b,Fer,Fkbp1b,Fmr1,Ncs1,Fxr1,Fyn,Gdi1,Grn,Hspa5,Hras,Hsp90aa1,Elavl4,Ifrd1,Inppl1,Klf4,Lgals1,Lrp8,Lyn,Mdm2,Mecp2,Met,Mif,Pias2,Map1b,Map4,Map6,Nck1,Neu1,Neurl1a,Nf1,Nin,Nme1,Nme2,Numbl,Odf2,Palm,Pfn1,Prkcd,Plaa,Plxna3,Prkcsh,Cyth2,Psen1,Ptbp1,Ptk2b,Ptprg,Qk,Dennd5a,Ra…
781	GO:0061024	membrane organization	BP	556	99	168	0.18	0.3	0.942023	0.000520011	Abca1,Abca4,Agrn,Ankfy1,Atp8a1,Atp10a,Bcl2l11,Camk2a,Clu,Col5a1,Eya2,Gas6,Gata2,Gdap1,Itga2,Lbp,Anxa1,Nrxn1,Abcb1a,Plk1,Plscr2,Ppt1,Ptn,Ptprd,Slc9a1,Stat3,Aurkb,Syt1,Cntn2,Tgfb2,Thbs1,Tsc2,Zfp13,Sgcb,Sytl4,Hip1r,Tor1b,Arl6ip1,Tbc1d8,Atp8b1,Syt8,Timm22,Letm1,Chp1,Ykt6,Gosr2,Vav3,Stx6,Baiap2l1,Oma1,Tbc1d2b,Stx17,Snap47,Pef1,Ubxn2b,Cdan1,Gulp1,Stx18,Ankle2,Tbc1d5,Plekhf1,Tmem175,Atl1,Tbc1d30,Tmem14a…	Chrnb1,Ager,Akt1,Slc25a5,Anxa7,Ap3d1,Arf1,Rhoa,Atf2,Atp2a2,Atpif1,Bak1,Bax,Bcl2l1,Bid,Bnip3,Bnip3l,Clcn3,Cln3,Dlg1,Dlg4,Dnm1,Dnm2,Dvl1,Emp2,Stx2,F2rl1,Fcer1g,Fcgr2b,Fcgr3,Flot1,Flot2,Hgs,Hk2,Hspa8,Hsp90aa1,Itgam,Itgb2,Kcnn4,Mbp,Abcc1,Rab8a,Npc1,Pdcd6,Prkcd,Sirpa,Nectin2,Pex5,Rab1a,Rab20,Rab34,Sec23a,Snca,Snap23,Stx3,Stx4a,Stxbp1,Syngr1,Trp53,Sumo1,Vamp2,Dlg2,Pacsin2,Cul3,Cln8,Vat1,Abca7,Ubl4a,Tim…
782	GO:1903050	regulation of proteolysis involved in cellular protein catabolic process	BP	182	27	64	0.15	0.35	0.977375	0.00052202	Btrc,Clu,Dab2,Epha4,Fhit,Gclc,Prkaca,Plk1,Rad23a,Wnt10b,Sufu,Fbxw7,Pbk,Rybp,Erlec1,Dyx1c1,Rnf180,Clec16a,Il33,Edem2,Trib1,Nudt15,Trib2,Ccar2,Senp1,Psmf1,Lonrf2	Akt1,Atpif1,Axin1,Plk3,Ctsc,Dvl1,Rhbdf1,Ptk2,Fmr1,Gba,Gna12,Rack1,Hsp90ab1,Mdm2,Mtm1,Psen1,Psme1,Psme3,Ptk2b,Rad23b,Rps7,Smarcc1,Ube2g2,Sumo1,Xbp1,Arih1,Tlk2,Cop1,Csnk1e,Sgta,Ccdc22,Ubqln1,Ube2j1,Stub1,Gsk3b,Dnajb2,Psmd14,Herpud1,Sirt2,Rpl23,Rpl11,Gipc1,Nop53,Rchy1,Derl3,Lonrf3,Smurf1,Rnf114,Ubqln4,Zfand2a,Taf9,Ogt,Atxn3,Derl2,Glmn,Edem1,Wac,Ubxn1,Trib3,Tmf1,Lamp3,Lonrf1,Taf1,Gsk3a
783	GO:0030838	positive regulation of actin filament polymerization	BP	80	13	33	0.16	0.41	0.853275	0.000532645	Magel2,Hip1r,Fmn2,Mlst8,Mtor,Jmy,Baiap2l1,Arpin,Rictor,Lmod1,Baiap2,Gsn,Cdc42ep3	Arf1,Rhoa,Arpc1b,Dlg1,Fer,Nck1,Pfn1,Ptk2b,Trim27,Cyfip1,Vasp,Coro1b,Nckap1,Rhog,Arpc3,Arpc1a,Cdc42ep5,Gmfb,Actr2,Arpc5,Arpc4,Wipf2,Washc1,Wasl,Actr3,Arpc5l,Arpc2,Arfip2,Nckap1l,Rac3,Wipf1,Carmil2,Spire2
786	GO:0006984	ER-nucleus signaling pathway	BP	30	3	16	0.1	0.53	0.9596	0.000538521	Ptpn1,Tmco1,Erlin2	Atf4,Atp2a2,Ddit3,Hspa5,Nck1,Trp53,Wfs1,Gsk3b,Ccdc47,Tmem33,Ppp1r15b,Selenos,Erlin1,Atf6,Eif2a,Mbtps2
777	GO:0048519	negative regulation of biological process	BP	3886	861	1014	0.22	0.26	0.000490873	0.000547955	Acadvl,Asic1,Acp5,Actc1,Actn3,Ada,Adam10,Adm,Aebp1,Acan,Angpt1,Angpt2,Angpt4,Agrn,Agt,Agtr1a,Agtr2,Ahr,Aldh2,Aoc3,Apbb2,Atg5,Xiap,Aplp1,Aqp1,Arnt2,Axin2,Nkx3-2,Bard1,Bmp4,Bmp7,Bmpr1a,Brca1,Brca2,Btrc,Ddr1,Aspm,Camk2b,Cat,Casp3,Ctnnb1,Ctnnd1,Runx2,Runx1t1,Cbs,Ccnd1,Ccnd3,Ccne1,Cd59a,Cdc45,Cdh1,Cdkn2b,Cdkn2c,Cebpd,Chrd,Socs3,Clu,Ackr3,Cnn1,Col2a1,Col3a1,Col4a2,Col5a1,Col5a2,Col1a1,Coq7,Cst3,Cux2,Cy…	Abl2,Acadl,Ace,Acvr1b,Acvrl1,Add1,Adnp,Adra2a,Avil,Aebp2,Ager,Gla,Akt1,Gfer,Ang,Slc25a5,Anxa4,Anxa7,Ap2a1,Apex1,Apobec1,Areg,Arf1,Rhoa,Arhgdib,Arntl,Ass1,Atf2,Atf3,Atf4,Atp2a2,Atp5b,Atpif1,Hnrnpd,Axin1,Bach1,Bag1,Bak1,Bax,Phb2,Bcl2l1,Bcl2l2,Bdkrb2,Bid,Bmi1,Bnip3,Bnip3l,Btg2,Tspo,C1qbp,Hyou1,Cacybp,Calr,Capg,Capza2,Cask,Cast,Serpinh1,Cbx4,Cd63,Cd84,Cdc42,Cdk2,Cdk4,Cdkn1a,Cdyl,Cebpg,Cflar,Cftr,Chuk…
789	GO:0007032	endosome organization	BP	44	7	21	0.16	0.48	0.818718	0.000557207	Rab27a,Stx6,Plekhf1,Usp8,Vps4a,Rnf26,Pik3c3	Dnm1,Sqstm1,Vps4b,Rab11a,Snx3,Lamtor1,Pi4k2b,Washc1,Vps11,Snx10,Als2,Fam160a2,Plekhj1,Pi4k2a,Laptm4b,Hook2,Vps18,Snx33,Dnajc13,Rab5a,Washc4
795	GO:1903362	regulation of cellular protein catabolic process	BP	210	29	72	0.14	0.34	0.9946	0.000563691	Btrc,Clu,Dab2,Epha4,Fhit,Gclc,Prkaca,Plk1,Rad23a,Tnfaip3,Wnt10b,Sufu,Fbxw7,Pbk,Rybp,Erlec1,Dyx1c1,Rnf180,Clec16a,Il33,Edem2,Trib1,Nudt15,Trib2,Mylip,Ccar2,Senp1,Psmf1,Lonrf2	Akt1,Atpif1,Axin1,Plk3,Ctsc,Dvl1,Rhbdf1,Ptk2,Fmr1,Gba,Gna12,Rack1,Hsp90ab1,Hsp90aa1,Ldlr,Mdm2,Mtm1,Furin,Psen1,Psme1,Psme3,Ptk2b,Rad23b,Rps7,Smarcc1,Ube2g2,Sumo1,Xbp1,Arih1,Tlk2,Cop1,Csnk1e,Sgta,Ccdc22,Ubqln1,Ube2j1,Stub1,Gsk3b,Dnajb2,Psmd14,Herpud1,Sirt2,Rpl23,Vps35,Rpl11,Gipc1,Nop53,Rchy1,Derl3,Vps11,Lonrf3,Smurf1,Rnf114,Ubqln4,Pcsk9,Zfand2a,Taf9,Ogt,Atxn3,Laptm4b,Derl2,Glmn,Edem1,Wac,Ubxn1,Tri…
798	GO:0032269	negative regulation of cellular protein metabolic process	BP	801	160	233	0.2	0.29	0.613208	0.0005709	Angpt1,Agt,Atg5,Xiap,Aqp1,Bmp4,Bmp7,Brca1,Casp3,Ctnnb1,Cd59a,Cdh1,Cdkn2c,Socs3,Cst3,Dab2,Dag1,Dhfr,Dmd,Dpep1,Egfr,Eng,Epha1,Epha4,Mecom,Fem1a,Fhit,Foxm1,Gas1,Gas6,Gclc,Gpc3,Eif2ak1,Rida,Igf1,Igfbp3,Igfbp5,Il18,Irf1,Itih2,Itih3,Kng1,Lxn,Smad6,Gadd45b,Nfkb1,Ntrk3,Nxn,Enpp1,Pik3r1,Prkca,Prkcz,Serpinb2,Plat,Plk1,Ppargc1a,Prkdc,Eif2ak2,Ptpn1,Dusp1,Ptprr,Rb1,Rock2,Zc3h7b,Sfrp1,Sfrp4,Smpd1,Ncor2,Sorl1,S…	Ager,Akt1,Ang,Atf3,Hnrnpd,Bag1,Bak1,Bax,Bdkrb2,Btg2,Tspo,Calr,Cast,Serpinh1,Cdkn1a,Cdyl,Cflar,Cln3,Cpeb1,Cr1l,Cry1,Csk,Csnk2a1,Cstb,Gadd45a,Dlg1,Dvl1,Eif2s1,Eif3a,Eif4e,Eif4ebp1,Dmtn,F2rl1,Fkbp1a,Fkbp1b,Fmr1,Fxr1,Fyn,Gba,Rack1,Gpi1,Gstp1,Hmg20b,Hsp90ab1,Ilf3,Impact,Inppl1,Insr,Itgb1bp1,Eif6,Khsrp,Klf4,Lrp5,Lyn,Smad4,Mdm2,Mecp2,Met,Mif,Mtf2,Mtm1,Ppp1r15a,Nck1,Ncl,Nf1,Npm1,Dusp8,Furin,Pdpk1,Phb,Pik…
799	GO:0034504	protein localization to nucleus	BP	245	49	82	0.2	0.33	0.575673	0.000574617	Angpt1,Agt,Agtr2,Bard1,Bmp4,Bmp7,Brca1,Col1a1,Dag1,Dclk1,Ect2,Fgf9,Gas6,Gli3,Igf1,Irs1,Kpna4,Msx1,Nfkbia,Pik3r1,Plk1,Six1,Six2,Sox4,Sox9,Stat3,Skp1a,Tek,Tgfb2,Tsc2,Wrn,Zic1,Chp1,Hikeshi,Pygo1,Supt7l,Uaca,Ipo11,Glis2,Fbxo4,Pom121l2,Tor1aip1,Nup214,Ipo13,Nxt2,Akap5,Ranbp6,Smo,Ipo8	Akt1,Arntl,Phb2,Calr,Cct2,Cct3,Cct4,Cct5,Cct6a,Cct7,Cct8,Cdkn1a,Dvl1,Ei24,Fyn,Hdgf,Hspa8,Hsp90ab1,Hsp90aa1,Kpnb1,Mdfic,Kpna6,Mdm2,Npm1,Ogg1,Prkcd,Med1,Ppp2ca,Ppp3r1,Nup88,Psen1,Ran,Ranbp1,Polr1a,Sin3a,Src,Stk11,Tbrg1,Tcp1,Tgfb1,Trp53,Txn1,Sumo1,Xpa,Zpr1,Pin1,Mapk14,Abca7,Hnrnpu,Banp,Rassf5,Gsk3b,Rrs1,Syne1,Sec61b,Rpl11,Ctdnep1,Nop53,Rpain,Ipo5,Dclk2,Tmem173,Cep57,Ipo4,Trim8,Sirt1,Nmd3,Ogt,Tnpo2,A…
807	GO:0070200	establishment of protein localization to telomere	BP	15	1	10	0.07	0.67	0.966931	0.000588994	Brca2	Cct2,Cct4,Cct5,Cct6a,Cct7,Cct8,Tcp1,Nabp2,Dkc1,Acd
809	GO:0006357	regulation of transcription by RNA polymerase II	BP	1534	293	423	0.19	0.28	0.902208	0.00060343	Aebp1,Agrn,Ahr,Alx4,Arnt2,Nkx3-2,Bmp4,Bmp7,Bmp8b,Bmpr1a,Brca1,Ctnnb1,Runx2,Ccnd1,Ccnd3,Ccne1,Cebpd,Chrd,Coq7,Cux2,Dab2,Dlx5,Lefty1,Ebf2,Ebf3,Egfr,Egr3,Eng,Epas1,Epc1,Erg,Esr2,Mecom,Bcl11a,Eya1,Fadd,Fgf1,Fgf9,Fgfr2,Foxc2,Foxm1,Fosl2,Fst,Fzd1,Fzd5,Fzd8,Gata2,Gata6,Gdf10,Gdf5,Gli3,Gpc3,Foxf1,Foxd1,Hif1a,Hmgn2,Hoxa10,Hoxa13,Hoxa2,Hoxa5,Hoxb3,Id1,Id2,Id3,Id4,Igf1,Igf2,Il18,Irf1,Klf2,Mafb,Lum,Mxd1,Mxd3…	Acvr1b,Acvrl1,Aebp2,Akt1,Anxa4,Rhoa,Arnt,Arntl,Atf1,Atf2,Atf3,Atf4,Axin1,Bach1,Bag1,Bmi1,Bmpr1b,Btg2,C1qbp,Calr,Cask,Cbx4,Cdk2,Cdk7,Cebpz,Cebpg,Chuk,Cnbp,Plk3,Cry1,Ctbp2,Daxx,Ddit3,Dlg1,Arid3a,Atn1,E2f3,E4f1,Elf1,Elk1,Elk3,Erf,F2rl1,Lpin1,Flt3l,Xrcc6,Gabpb1,Kat2a,Nr6a1,Tsc22d3,Lrp2,Aes,Gtf2h1,Gtf2i,Hdgf,Hexb,Foxg1,Hmgn1,Hmga1,Hmga2,Hmox1,Hnrnpab,Hoxa1,Hoxb9,Hoxd8,Hras,Ier2,Ifnar2,Ifrd1,Impact,Itg…
810	GO:0006757	ATP generation from ADP	BP	53	8	24	0.15	0.45	0.870735	0.000608589	Actn3,Hif1a,Igf1,Ogdh,Ppargc1a,Stat3,Prkaa2,Tkfc	Aldoa,Aldoc,Eno2,Galk1,Gpi1,Hk1,Hk2,Insr,Eif6,Khk,Mif,Pgam1,Pgk1,Pkm,Ncor1,Tpi1,Trp53,Sirt6,Pfkp,Mtch2,Ogt,Hdac4,Tigar,Eno1b
811	GO:0046847	filopodium assembly	BP	53	12	24	0.23	0.45	0.389317	0.000608589	Agrn,Fscn1,Fgd1,Myo10,Nrp1,Nrxn1,Tgfb3,Tgfbr1,Espn,Dnm3,Nlgn1,Ppp1r9b	Cdc42,Cln3,Dmtn,Fmr1,Srgap2,S1pr2,Itga6,Neurl1a,Palm,Prkcd,Stau2,Rala,Dbn1,Arap1,Wasl,Actr3,Dock11,Arpc2,Rhoq,Itgb4,Ripor2,Arhgef4,Zmynd8,Rab5a
812	GO:0006096	glycolytic process	BP	53	8	24	0.15	0.45	0.870735	0.000608589	Actn3,Hif1a,Igf1,Ogdh,Ppargc1a,Stat3,Prkaa2,Tkfc	Aldoa,Aldoc,Eno2,Galk1,Gpi1,Hk1,Hk2,Insr,Eif6,Khk,Mif,Pgam1,Pgk1,Pkm,Ncor1,Tpi1,Trp53,Sirt6,Pfkp,Mtch2,Ogt,Hdac4,Tigar,Eno1b
813	GO:0006446	regulation of translational initiation	BP	53	7	24	0.13	0.45	0.934519	0.000608589	Fech,Eif2ak1,Eif2ak2,Habp4,Ncbp2,Rps6kb1,Paip2b	Eif2s1,Eif4ebp1,Fmr1,Impact,Ppp1r15a,Nck1,Npm1,Rbm4,Rpl13a,Mettl3,Polr2g,Mif4gd,Eif3k,Ppp1r15b,Klhl25,Eif4g1,Alkbh1,Ythdf2,Eif5,Paip1,Eif5b,Ago2,Ncbp1,Dnajc3
814	GO:0030968	endoplasmic reticulum unfolded protein response	BP	62	9	27	0.15	0.44	0.907156	0.00061047	Casp12,Ccnd1,Pik3r1,Eif2ak2,Ptpn1,Edem3,Edem2,Creb3l2,Dzip3	Atf3,Atf4,Bak1,Bax,Hyou1,Ddit3,Hspa5,Ppp1r15a,Nck1,Stc2,Wfs1,Xbp1,Cops5,Serp1,Ero1l,Stub1,Herpud1,Derl1,Tmem33,Derl3,Syvn1,Selenos,Derl2,Atf6,Mbtps2,Ep300,Dnajc3
816	GO:0010324	membrane invagination	BP	56	9	25	0.16	0.45	0.830542	0.00061379	Abca1,Gata2,Itga2,Lbp,Aurkb,Thbs1,Gulp1,Snx18,Gsn	Ager,Arf1,Rhoa,Clcn3,F2rl1,Fcer1g,Fcgr2b,Fcgr3,Hgs,Itgam,Itgb2,Sirpa,Abca7,Snx3,Rhog,Snx9,Wasl,Arhgap12,Smurf1,Nckap1l,Elmo1,Rac3,Fcho2,Spire2,Snx33
818	GO:0034249	negative regulation of cellular amide metabolic process	BP	166	21	59	0.13	0.36	0.996526	0.000622154	Bmp4,Clu,Dhfr,Egfr,Eif2ak1,Rida,Igfbp5,Nfkb1,Prkca,Eif2ak2,Zc3h7b,Ncor2,Sorl1,Stat3,Tyms,Xrn1,Olfm1,Dicer1,Paip2b,Caprin2,Nanos1	Ang,Hnrnpd,Btg2,Calr,Cpeb1,Eif2s1,Eif4e,Eif4ebp1,Fmr1,Fxr1,Rack1,Ilf3,Eif6,Khsrp,Mecp2,Ncl,Ctsa,Qk,Rbm3,Rbm4,Ncor1,Snca,Tgfb1,Rpl13a,Fxr2,Map2k1,Map2k2,Eif4e2,Rps3,Abca7,Bin1,Mettl3,Tsc1,Ormdl2,Mex3a,Larp1,Eif4enif1,Pum2,Dgcr8,Wtip,Zc3h10,Zc3h7a,Eprs,Mex3b,Igf2bp1,Eif4g1,Ythdf2,Patl1,Ormdl1,Tut4,Sesn2,Cnot3,Samd4b,Mex3d,Ago2,Mex3c,Ncbp1,Trim71,Mir7-1
819	GO:0032880	regulation of protein localization	BP	806	158	234	0.2	0.29	0.712446	0.000625608	Angpt1,Agt,Agtr1a,Agtr2,Atg5,Bard1,Bmp4,Brca1,Camk2a,Camk2b,Camk2g,Camk4,Ctnnb1,Ccne1,Ccne2,Cdh1,Dab2,Dclk1,Ect2,Efna5,Egfr,Epb41l2,Stom,Epha3,Ptprv,Fzd5,Gas6,Gja1,Gja5,Gli3,Glul,Gnai1,Gpam,Gpld1,Gpm6b,Gpr27,Hif1a,Igf1,Irs1,Anxa1,Mmp13,Nnat,Nov,Nrxn1,Oaz1,Oaz2,Pam,Pik3r1,Prkaca,Prkcz,Lypla1,Ptn,Ptpn1,Ptpn14,Rasgrp1,Rb1,Rbp4,Rfx3,Rock2,Ccl5,Cx3cl1,Exoc4,Sfrp1,Sgk1,Sorbs1,Six1,Sorl1,Sox4,Stxbp4,Swa…	Abl2,Adra2a,Akt1,Ang,Anxa4,Arf1,Arntl,Atpif1,Bcl2l1,Bnip3l,Cask,Cct2,Cct3,Cct4,Cct5,Cct6a,Cct7,Cct8,Cd84,Cdc42,Cdkn1a,Cftr,Chuk,Plk3,Cnr1,Csk,Csnk2a1,Csnk2a2,Ctsk,Dlg1,Dpp6,Dvl1,Rhbdf1,Ei24,Emd,Dmtn,Erbb2,F2rl1,Fcer1g,Fkbp1a,Fkbp1b,Fyn,Kat2a,Gdi1,Arhgdig,Rack1,Gpi1,Hk1,Hspd1,Hsp90ab1,Hsp90aa1,Ica1,Itgam,Itgb1bp1,Kcnn4,Mdfic,Kif3a,Lgals9,Llgl1,Lrp5,Lyn,Mbp,Mdm2,Rab8a,Mif,Afdn,Myo5a,Ncl,Npm1,Nucb1,…
821	GO:0051254	positive regulation of RNA metabolic process	BP	1247	254	349	0.2	0.28	0.494376	0.000627206	Agrn,Agt,Agtr2,Ahr,Alx4,Arnt2,Bmp4,Bmp7,Bmpr1a,Brca1,Brca2,Btrc,Camk4,Ctnnb1,Runx2,Ccna2,Cdh1,Cebpd,Col1a1,Coq7,Dab2,Dlx5,Ebf2,Ebf3,Egfr,Egr3,Eng,Epas1,Epc1,Erg,Esr2,Mecom,Eya1,Fadd,Fgf1,Fgf7,Fgf9,Fgfr2,Foxc2,Foxm1,Fosl2,Fzd1,Fzd4,Fzd5,Fzd7,Fzd8,Gata2,Gata6,Gli3,Foxf1,Foxd1,Hif1a,Tfb2m,Hoxa10,Hoxa13,Hoxa2,Hoxa5,Hoxb3,Id2,Id4,Igf1,Igf2,Il18,Irf1,Klf2,Hivep3,Mafb,Lum,Smad3,Smad5,Smad6,Maf,Mcf2l,Mdk…	Acvr1b,Acvrl1,Akt1,Prdx6,Apobec1,Arnt,Arntl,Atf1,Atf2,Atf3,Atf4,Hnrnpd,Axin1,Bach1,Bag1,Bmpr1b,Btg2,Cask,Cdk2,Cdk7,Cebpz,Cebpg,Chuk,Cnbp,Ctbp2,Daxx,Ddit3,Arid3a,Dvl1,Dvl2,Dyrk1a,E2f3,Elf1,Elk1,Elk3,Erbb2,F2rl1,Foxn2,Lpin1,Flt3l,Xrcc6,Gabpb1,Kat2a,Nr6a1,Gtf2h1,Hdgf,Hexb,Hmga1,Hmga2,Hnrnpab,Hoxa1,Hoxb9,Hoxd8,Hras,Prmt2,Hspa8,Ier2,Ifrd1,Ilf3,Insr,Itga6,Itgb1bp1,Jund,Mdfic,Khsrp,Klf12,Klf4,Kpna6,Arhg…
822	GO:0051253	negative regulation of RNA metabolic process	BP	1012	192	288	0.19	0.28	0.87461	0.000628011	Aebp1,Ahr,Axin2,Nkx3-2,Bmp4,Bmp7,Brca1,Btrc,Ctnnb1,Runx2,Runx1t1,Ccnd1,Ccnd3,Ccne1,Cdc45,Cebpd,Coq7,Cux2,Dab2,Lefty1,Eng,Epas1,Epc1,Esr2,Mecom,Bcl11a,Fgf9,Fgfr2,Foxc2,Foxm1,Fst,Fzd1,Fzd8,Gas6,Gata2,Gata6,Gclc,Gli3,Foxf1,Foxd1,Hif1a,Hmgn2,Hoxa2,Hoxb3,Id1,Id2,Id3,Id4,Igf2,Irf1,Klf2,Mxd1,Mxd3,Smad3,Smad5,Maf,Mef2c,Foxc1,Sik1,Msx1,Msx2,Nedd4,Nfatc2,Nfib,Nfix,Nfkb1,Nfkbie,Nr4a3,Notch2,Pax9,Peg3,Pitx1,…	Aebp2,Apobec1,Arntl,Atf2,Atf3,Hnrnpd,Axin1,Bach1,Phb2,Bmi1,Btg2,C1qbp,Calr,Cbx4,Cdk2,Cnbp,Plk3,Cry1,Ctbp2,Daxx,Ddit3,Dlg1,Atn1,Dyrk1a,E4f1,Elk3,Erf,Srsf10,Lpin1,Fmr1,Xrcc6,Nr6a1,Tsc22d3,Aes,Hdgf,Foxg1,Hira,Hmga2,Hnrnpc,Hnrnpab,Hoxd8,Prmt2,Hspa8,Irak1,Ilf3,Impact,Jund,Mdfic,Klf12,Klf4,Ldb1,Ldb2,Zbtb7a,Lrp8,Lrrfip1,Smad2,Smad4,Mafk,Max,Mbd2,Mbd3,Mdm2,Mdm4,Mecp2,Met,Mnt,Mtf2,Mxi1,Ppp1r15a,Myef2,Nab1…
825	GO:0010243	response to organonitrogen compound	BP	588	129	176	0.22	0.3	0.172282	0.000636574	Asic1,Ada,Agt,Agtr1a,Ahr,Aldh3a1,Aplp1,Aqp1,Brca1,Camk2a,Casp3,Casp7,Ctnnb1,Cbs,Ccnd1,Ccnd3,Cdh1,Cdo1,Socs3,Col3a1,Col4a1,Col5a2,Col6a1,Col1a1,Col1a2,Dhfr,Ednra,Egfr,Epha4,Ptprv,Fadd,Foxc2,Gabra1,Gabrb3,Gpam,Gpld1,Grb10,Hcn2,Igf1,Igf2,Igfbp5,Il18,Irf1,Irs1,Itpr1,Mef2c,Nfkb1,Nfkbia,Nr4a3,Ntrk2,Pdk2,Enpp1,Pik3r1,Pik3r3,Prkca,Prkcz,Plcb1,Prkdc,Ptpn1,Ptpra,Rad51,Rbp4,Sfrp1,Sgk1,Sorbs1,Six1,Slc2a4,Slc…	Ager,Agtrap,Akt1,Atf4,Atp2a2,Hnrnpd,Aup1,Bcl2l1,Cacybp,Cdk2,Cdk4,Cftr,Cnr1,Cpeb1,Crk,Cry1,Csk,Dlg4,Dnm2,Eif4ebp1,Dmtn,Ptk2,Fcer1g,Fcgr2b,Fer,Fkbp1a,Lpin1,Fyn,Gabrb1,Gnao1,Gpi1,Hspa5,H13,Irak1,Impact,Inppl1,Insr,Itgb2,Eif6,Itpr2,Itpr3,Jund,Khk,Arhgef2,Ldlr,Mdm2,Mecp2,Rab8a,Myo5a,Ncam1,Nck1,Neurl1a,Npc1,P2rx4,Pde3b,Pdpk1,Pik3r2,Pkm,Prkcd,Pkd2,Pld2,Psen1,Psmc5,Rbm4,Rela,Sel1l,Srsf5,Zfp106,Shc1,Cyfip…
830	GO:0033554	cellular response to stress	BP	1465	279	405	0.19	0.28	0.906543	0.00064536	Adm,Agt,Atg5,Aqp1,Axin2,Bard1,Bcl2l11,Bmp4,Bmpr1a,Brca1,Brca2,Casp12,Casp3,Ctnnb1,Cbs,Ccnd1,Cdc45,Clu,Ackr3,Coq7,Cyp1b1,Dab2,Dhfr,Ect2,Egfr,Epas1,Epha4,Ptprv,Mecom,Eya1,Eya2,Eya3,Eya4,Fanca,Fas,Fech,Fen1,Fgf1,Smc2,Ctgf,Foxm1,Fzd1,Fzd4,Fzd5,Fzd8,Gab1,Gas6,Gata6,Glul,Gstm5,Hif1a,Eif2ak1,Hus1,Id2,Il1rn,Itpr1,Kcnk2,Kcnk3,Klf2,Anxa1,Mcl1,Mef2c,Melk,Msh2,Msh6,Gadd45b,Myo6,Nfatc2,Nefl,Nqo1,Nr4a3,Ntrk3,P…	Ager,Akt1,Gfer,Prdx6,Apaf1,Apex1,Rhoa,Arnt,Arntl,Ass1,Atf2,Atf3,Atf4,Atp2a2,Atpif1,Hnrnpd,Aup1,Axin1,Bach1,Bak1,Bax,Bcl2l1,Bcl2l2,Bdkrb2,Bid,Bnip3,Bnip3l,Btg2,Hyou1,Pdia4,Calr,Casp9,Cdc37,Cdc42,Cdk2,Cdk7,Cdkn1a,Cebpg,Cflar,Chuk,Plk3,Cpeb1,Crk,Cry1,Daxx,Ddb1,Gadd45a,Ddit3,Dlg1,Dsc2,Dvl2,Dyrk1a,Ei24,Eif2s1,Eif4ebp1,Ercc1,F2rl1,Ptk2,Fcgr2b,Fem1b,Fer,Fkbp1b,Flot1,Fmr1,Xrcc6,Gba,Gnb1,Rack1,Gsr,Pdia3,H…
840	GO:0010720	positive regulation of cell development	BP	492	118	150	0.24	0.3	0.0244265	0.000665374	Ache,Actn3,Agt,Arsb,Bmp4,Bmp7,Aspm,Camk2b,Ctnnb1,Cntn1,Crabp2,Csf1,Cux2,Dab2,Dag1,Dcc,Dmd,Ect2,Efna5,Epha3,Epha4,Bcl11a,Fzd1,Fzd3,Fzd4,Gata2,Gdf5,Gli3,Has2,Hif1a,Htr7,Id2,Igf1,Il1r1,Il6st,Kit,Man2a1,Mef2c,Nap1l2,Nbl1,Nefl,Nrp1,Ntn1,Ntrk2,Ntrk3,Enpp2,Plxna2,Prox1,Ptn,Ptpra,Ptprd,Ret,Bex1,Rfx3,Robo1,Atxn1,Ccl5,Cx3cl1,Cxcl12,Sema3a,Sema3c,Sema7a,Sgk1,Sox11,Serpini1,Serpine2,Syt1,Tcf4,Zeb1,Tiam1,Timp…	Abl2,Ace,Add1,Adnp,Avil,Ager,Ap2a1,Arf1,Rhoa,Atf1,Tspo,C1qbp,Calr,Cask,Cflar,Cftr,Cnr1,Cpeb1,Crk,Dnm2,Dvl1,Eef1a1,Eef2k,Mark2,Dmtn,Ptk2,Fkbp1b,Fmr1,Fyn,Xrcc6,Gdi1,Lrp2,S1pr2,Grn,Hspa5,Foxg1,Hmg20b,Elavl4,Impact,Arhgef2,Lrp8,Lyn,Mecp2,Met,Mif,Pias2,Map1b,Map6,Nck1,Ncoa1,Neu1,Neurl1a,Nf1,Nin,Nme1,Nme2,Numbl,Palm,Plaa,Plxna3,Psen1,Ptbp1,Ptk2b,Qk,Ranbp1,Rela,Rheb,Serpinf1,Sema4d,Itsn2,Cyfip1,Skil,Stk…
844	GO:0031058	positive regulation of histone modification	BP	81	8	33	0.1	0.41	0.9963	0.000692981	Brca1,Nap1l2,Ctr9,Tet1,Phf19,BC004004,Arrb1,L3mbtl2	Daxx,Lpin1,Fmr1,Kat2a,Smad4,Mecp2,Mtf2,Ruvbl2,Ncor1,Slk,Phf1,Tgfb1,Trp53,Vegfa,Wbp2,Xbp1,Mapk3,Akap8,Paxbp1,Pih1d1,Kmt2e,Ing2,Asxl2,Jdp2,Sirt1,Kdm1a,Cdk9,Ogt,Tada2a,Kat7,Kdm2a,Tada2b,Ep300
846	GO:0070647	protein modification by small protein conjugation or removal	BP	683	109	201	0.16	0.29	0.998768	0.000712631	Angpt1,Atg5,Xiap,Bard1,Brca1,Btrc,Ctnnb1,Bcl11a,Eya1,Gclc,Ipp,Nedd4,Nfatc2ip,Nxn,Plk1,Siah1b,Hltf,Sox4,Skp1a,Tgfbr1,Tnfaip3,Tnks,Traf2,Ctr9,Ubr1,Med24,Cops7b,Magel2,Fbxw7,Fbxo18,Ccnc,Klhl7,Mkrn1,Pdzrn3,Mad2l1,Rybp,Chp1,Mtor,Tnip1,Rad18,Asb4,Ufc1,Smurf2,Wwp2,Trim59,Tbc1d7,Cand2,Herc6,Ube2t,Peli1,Klhl13,Fbxo32,Pef1,Fbxl15,Med27,Cdc16,Rnf168,Klhl30,Uvssa,Ifih1,Senp8,Rnf180,Mad2l2,Brap,Usp38,Kbtbd11,…	Akt1,Arnt,Axin1,Bach1,Bmi1,Tspo,Cbx4,Cry1,Daxx,Ddb1,Dmwd,Fem1b,Fkbp1a,Fyn,Kat2a,Rack1,Hspa5,Hmg20b,Hsp90ab1,Hsp90aa1,Rps2,Mdm2,Pias2,Neurl1a,Npm1,Pdcd6,Plaa,Med1,Psen1,Rbbp6,Rela,Trim27,Rnf4,Rps7,Siah2,Trim28,Tnfaip1,Traf6,Tsg101,Uba52,Ube2m,Ube2e1,Uba3,Uba1,Ube2b,Ube2g2,Usp12,Sumo1,Wfs1,Pcgf2,Arih1,Pin1,Cop1,Cul3,Cops5,Cul1,Rps3,Ubl4a,Usp39,Med10,Rnf11,Gnl3,Usp21,Fbxl3,Rnf10,Keap1,Rnf24,Rassf5,T…
850	GO:2000113	negative regulation of cellular macromolecule biosynthetic process	BP	1126	218	317	0.19	0.28	0.808107	0.000737956	Aebp1,Ahr,Nkx3-2,Bmp4,Bmp7,Brca1,Brca2,Btrc,Ctnnb1,Runx2,Runx1t1,Ccnd1,Ccnd3,Ccne1,Cdc45,Cebpd,Coq7,Cux2,Dab2,Dhfr,Lefty1,Egfr,Eng,Epas1,Epc1,Esr2,Mecom,Bcl11a,Fgf9,Fgfr2,Foxc2,Foxm1,Fst,Fzd1,Fzd8,Gas6,Gata2,Gata6,Gja1,Gclc,Gli3,Grb10,Foxf1,Foxd1,Hif1a,Hmgn2,Hoxa2,Hoxb3,Eif2ak1,Rida,Hus1,Id1,Id2,Id3,Id4,Igf2,Igfbp5,Irf1,Itm2a,Kcnk2,Klf2,Mxd1,Mxd3,Smad3,Smad5,Maf,Mef2c,Foxc1,Sik1,Msx1,Msx2,Nedd4,N…	Acvrl1,Aebp2,Ang,Apobec1,Arntl,Atf2,Atf3,Hnrnpd,Axin1,Bach1,Phb2,Bmi1,Btg2,C1qbp,Calr,Cbx4,Cdk2,Cnbp,Plk3,Cpeb1,Cry1,Ctbp2,Daxx,Ddit3,Dlg1,Atn1,E4f1,Eif2s1,Eif4e,Eif4ebp1,Elk3,Erf,Lpin1,Fmr1,Fxr1,Xrcc6,Nr6a1,Gfpt1,Tsc22d3,Rack1,Aes,Hdgf,Foxg1,Hira,Hmga2,Hnrnpc,Hnrnpab,Hoxd8,Prmt2,Hspa8,Irak1,Ilf3,Impact,Inppl1,Eif6,Jund,Mdfic,Khsrp,Klf12,Klf4,Ldb1,Ldb2,Zbtb7a,Lrp8,Lrrfip1,Smad2,Smad4,Mafk,Max,Mbd…
853	GO:0010801	negative regulation of peptidyl-threonine phosphorylation	BP	13	1	9	0.08	0.69	0.947889	0.000751548	Spred1	Dmtn,Met,Spry2,Sirt2,Pard3,Ogt,Dgkq,Spred2,Eif4g1
854	GO:0018107	peptidyl-threonine phosphorylation	BP	107	28	41	0.26	0.38	0.0853091	0.000753835	Bmp7,Camk2a,Camk2b,Camk2g,Dclk1,Haspin,Prkaca,Prkca,Plk1,Rock2,Tgfbr1,Tgfbr2,Tnks,Trpc6,Ttk,Ulk1,Vrk1,Osr1,Pbk,Mtor,Cemip,Trim6,Ttbk1,Spred1,Stk33,Ripk2,Pskh1,Wnk3	Acvr1b,Akt1,Axin1,Cab39,Csnk2a1,Csnk2b,Dyrk1a,Dmtn,S1pr2,Hk1,Met,Nlk,Pdpk1,Prkcd,Stk11,Tgfb1,Akt3,Spry2,Map2k1,Map3k12,Chek2,Camk1,Camkk1,Tbk1,Gsk3b,Sirt2,Phkg2,Cad,Dclk2,Pard3,Camk2d,Ogt,Oxsr1,Grk2,Dgkq,Spred2,Eif4g1,Camk1d,Taf1,Pkn1,Gsk3a
856	GO:0061136	regulation of proteasomal protein catabolic process	BP	157	25	56	0.16	0.36	0.933575	0.000764315	Btrc,Clu,Dab2,Fhit,Gclc,Prkaca,Plk1,Rad23a,Wnt10b,Fbxw7,Pbk,Rybp,Erlec1,Dyx1c1,Rnf180,Clec16a,Il33,Edem2,Trib1,Nudt15,Trib2,Ccar2,Senp1,Psmf1,Lonrf2	Akt1,Axin1,Plk3,Dvl1,Rhbdf1,Fmr1,Gba,Gna12,Rack1,Hsp90ab1,Mdm2,Mtm1,Psen1,Psme1,Psme3,Rad23b,Smarcc1,Ube2g2,Sumo1,Xbp1,Arih1,Tlk2,Cop1,Csnk1e,Sgta,Ubqln1,Ube2j1,Stub1,Gsk3b,Dnajb2,Psmd14,Herpud1,Sirt2,Rpl11,Gipc1,Nop53,Rchy1,Derl3,Lonrf3,Rnf114,Ubqln4,Zfand2a,Taf9,Ogt,Atxn3,Derl2,Glmn,Edem1,Wac,Ubxn1,Trib3,Tmf1,Lamp3,Lonrf1,Taf1,Gsk3a
857	GO:0034968	histone lysine methylation	BP	91	4	36	0.04	0.4	0.999998	0.000780179	Brca1,Ctnnb1,Ctr9,Phf19	Smad4,Mecp2,Mtf2,Nsd1,Phf1,Setd3,Ncoa6,Setd6,Pih1d1,Pygo2,Kmt2e,Iws1,Cxxc1,Asxl2,Kmt2b,Prdm8,Ehmt1,Sirt1,Kdm1a,Kdm3a,Ogt,Rlf,Ehmt2,Baz2a,Wdr5,Kdm4b,Dot1l,Prdm9,Smyd2,Kdm4a,Kmt5c,Setd1a,Mllt6,Zfp335,Bend3,Kmt2d
858	GO:0009142	nucleoside triphosphate biosynthetic process	BP	117	16	44	0.14	0.38	0.976287	0.000782319	Actn3,Adk,Atp6v0a1,Nipsnap2,Hif1a,Igf1,Ogdh,Ppargc1a,Stat3,Atp6v0a2,Ctps,Ldhd,Pid1,Prkaa2,Atp6v0a4,Tkfc	Aldoa,Aldoc,Atp5b,Atp5c1,Atp5g1,Bcl2l1,Eno2,Galk1,Gpi1,Hk1,Hk2,Insr,Eif6,Khk,Mif,Nme1,Nme2,Pgam1,Pgk1,Pkm,Ncor1,Tgfb1,Tpi1,Trp53,Impdh1,Impdh2,Map2k1,Tcirg1,Atp5l,Sirt6,Nme6,Ak3,Pfkp,Mtch2,Atp5d,Taz,Cad,Chchd10,Ogt,Hdac4,Flcn,Tbpl1,Tigar,Eno1b
864	GO:0044093	positive regulation of molecular function	BP	1139	257	320	0.23	0.28	0.0282206	0.000806729	Angpt1,Agrn,Agt,Agtr1a,Agtr2,Atp1b1,Atp1b2,Atp1b3,Axin2,Bcl2l11,Bmp4,Cacnb2,Ddr1,Camk2a,Camk2b,Cat,Casp12,Ctnnb1,Ccnd1,Ccnd3,Clu,Csf1,Dab2,Dag1,Dhfr,Dmd,Dync1i1,Ebf2,Ect2,Edn2,Efna3,Egfr,Epha1,Epha3,Epha4,Epha7,Ephb3,Ephb6,Esr2,F3,Acsl1,Fadd,Fas,Fgf1,Fgf18,Fgfr2,Ctgf,Fnta,Fzd1,Fzd4,Fzd5,Fzd8,Gab1,Gas6,Nipsnap2,Igf1,Igf2,Il18,Il1rn,Irs1,Itga2,Kit,Smad3,Mef2c,Foxc1,Msh2,Msh6,Mut,Gadd45b,Myl4,Ppp1r1…	Abl2,Ace,Add1,Adnp,Adra2a,Ager,Akt1,Ang,Anxa3,Apaf1,Arf1,Rhoa,Rhoc,Atf2,Hnrnpd,Axin1,Bak1,Bax,Phb2,Bid,Cab39,Casp9,Cct2,Cct4,Cd84,Cdc42,Cdkn1a,Cflar,Cftr,Chuk,Cox17,Csk,Ctbp2,Ctss,Cyba,Daxx,Gadd45a,Ddit3,Dlg1,Dnm2,Dvl2,Eif2s1,Emp2,Eno1,Ephb4,Erbb2,F2rl1,Ptk2,Fcgr2b,Fer,Fkbp1a,Flot1,Fmr1,Srgap2,Xrcc6,Kat2a,Gna13,Gnao1,Rack1,Hspa5,Gsto1,Hmgn1,Hmga2,Hras,Hspa8,Hspd1,Hsp90ab1,Hsp90aa1,Ifrd1,Irak1,Ins…
866	GO:0031327	negative regulation of cellular biosynthetic process	BP	1197	233	335	0.19	0.28	0.789108	0.00080809	Acadvl,Acp5,Actn3,Aebp1,Ahr,Nkx3-2,Bmp4,Bmp7,Brca1,Brca2,Btrc,Ctnnb1,Runx2,Runx1t1,Ccnd1,Ccnd3,Ccne1,Cdc45,Cebpd,Coq7,Cux2,Dab2,Dhfr,Lefty1,Egfr,Eng,Epas1,Epc1,Esr2,Mecom,Bcl11a,Fgf9,Fgfr2,Foxc2,Foxm1,Fst,Fzd1,Fzd8,Gas6,Gata2,Gata6,Gja1,Gclc,Gli3,Grb10,Foxf1,Foxd1,Hif1a,Hmgn2,Hoxa2,Hoxb3,Eif2ak1,Rida,Hus1,Id1,Id2,Id3,Id4,Igf2,Igfbp5,Irf1,Itm2a,Kcnk2,Klf2,Mxd1,Mxd3,Smad3,Smad5,Maf,Mef2c,Foxc1,Sik1…	Acadl,Acvrl1,Aebp2,Gla,Ang,Ap2a1,Apobec1,Arntl,Atf2,Atf3,Hnrnpd,Axin1,Bach1,Phb2,Bmi1,Btg2,Tspo,C1qbp,Calr,Cbx4,Cdk2,Clk2,Cnbp,Plk3,Cpeb1,Cry1,Ctbp2,Daxx,Ddit3,Dlg1,Atn1,E4f1,Eif2s1,Eif4e,Eif4ebp1,Elk3,Erf,Lpin1,Fmr1,Fxr1,Xrcc6,Nr6a1,Gfpt1,Tsc22d3,Rack1,Aes,Hdgf,Foxg1,Hira,Hmga2,Hnrnpc,Hnrnpab,Hoxd8,Prmt2,Hspa8,Irak1,Ilf3,Impact,Inppl1,Eif6,Jund,Mdfic,Khsrp,Klf12,Klf4,Ldb1,Ldb2,Zbtb7a,Lrp8,Lrrfip…
870	GO:0019359	nicotinamide nucleotide biosynthetic process	BP	63	9	27	0.14	0.43	0.916545	0.000825194	Actn3,Hif1a,Igf1,Ogdh,Ppargc1a,Stat3,Prkaa2,Tkfc,Nmnat2	Aldoa,Aldoc,Eno2,Galk1,Gpi1,Hk1,Hk2,Insr,Eif6,Khk,Mif,Pgam1,Pgk1,Pkm,Ncor1,Tpi1,Trp53,Sirt6,Pfkp,Mtch2,Nampt,Nmnat3,Ogt,Nadk,Hdac4,Tigar,Eno1b
871	GO:0032206	positive regulation of telomere maintenance	BP	48	7	22	0.15	0.46	0.882315	0.000830228	Ctnnb1,Aurkb,Tnks,Slx4,Parn,Fbxo4,Rtel1	Hnrnpd,Cct2,Cct3,Cct4,Cct5,Cct6a,Cct7,Cct8,Ercc1,Tcp1,Mapk3,Gnl3,Sirt6,Pnkp,Nabp2,Dhx36,Tnks2,Slx1b,Hmbox1,Naf1,Dkc1,Acd
874	GO:0019319	hexose biosynthetic process	BP	54	10	24	0.19	0.44	0.681791	0.000847157	Acadm,Hif1a,Sik1,Pcx,Pdk2,Rbp4,Tcf7l2,Foxo1,Chst15,C1qtnf3	Atf3,Atf4,Clk2,Cry1,Kat2a,Gpd2,Gpi1,Pgam1,Pgk1,Sord,Stk11,Tpi1,Gnpda1,Supt20,Maea,C1qtnf12,Crtc2,Pck2,Nln,Sirt1,Ogt,Dgkq,Wdr5,Sesn2
876	GO:0009988	cell-cell recognition	BP	31	2	16	0.06	0.52	0.992257	0.000864898	Clgn,Zpbp	Aldoa,Arsa,Cct2,Cct3,Cct4,Cct5,Cct6a,Cct7,Cct8,Dlg1,Lgals3,Pcsk4,Tcp1,Vdac2,Havcr2,Git1
877	GO:0006356	regulation of transcription by RNA polymerase I	BP	31	3	16	0.1	0.52	0.965899	0.000864898	Pdcd7,Mtor,Rasl11a	Atf4,Erbb2,Ppp1r15a,Ncl,Med1,Ubtf,Dedd,Nop53,Pih1d1,Wdr43,Utp15,Baz2a,Mars,Heatr1,Taf1,H2afy2
883	GO:0006644	phospholipid metabolic process	BP	273	55	89	0.2	0.33	0.553149	0.000890208	Fgf7,Gata6,Gpaa1,Gpam,Pigq,Gpld1,Irs1,Pcx,Enpp2,Pik3r1,Pik3r3,Plcb1,Plpp1,Smpd1,Tek,Agpat5,Mtmr1,Mtmr7,Gde1,Vav3,Smpd3,Pigc,Plpp3,Pitpnc1,Pik3r4,Abhd12,Smpd4,Pigt,Fam126a,Aspg,Abhd3,Pigh,Impa2,Pnpla3,Sgms1,Mtmr9,Chpt1,Aldh5a1,Pik3ip1,Serinc5,Adgrf5,Pik3c3,Mppe1,Pla2g16,Pigv,Pik3c2b,Pgap1,Impad1,Napepld,Pigs,Pgap3,Pigl,Pigk,Plb1,Efr3b	Prdx6,Arf1,Cdc42,Chkb,Chka,Cln3,Dgka,Dpagt1,Dpm2,Fabp3,Fdft1,Hexb,Idh1,Inpp5b,Inppl1,Ldlr,Lyn,Lyst,Mecp2,Mtm1,Piga,Pik3cd,Pik3r2,Pip5k1a,Prkcd,Plcb3,Plcg1,Pld2,Ptk2b,Snca,Sptlc2,Scarb1,Src,Tgfb1,Sh3yl1,Slc27a1,Cln8,Ip6k1,Selenoi,Plpp2,Pla2g6,Sh3glb1,Agpat1,Serinc1,Sphk2,Pla2g12a,Pyurf,Gdpd1,Crls1,Taz,Pi4k2b,Abhd5,Agpat2,Samd8,Gdpd3,Pcyt2,Washc1,Isyna1,Plpp5,Mtmr3,Sgms2,Cds1,Mboat7,Pi4k2a,Lpcat4,C…
897	GO:0019377	glycolipid catabolic process	BP	11	3	8	0.27	0.73	0.393231	0.000925939	Gm2a,Neu3,Gba2	Gla,Galc,Gba,Hexa,Hexb,Naga,Neu1,Prkcd
898	GO:0046479	glycosphingolipid catabolic process	BP	11	3	8	0.27	0.73	0.393231	0.000925939	Gm2a,Neu3,Gba2	Gla,Galc,Gba,Hexa,Hexb,Naga,Neu1,Prkcd
899	GO:0000463	maturation of LSU-rRNA from tricistronic rRNA transcript (SSU-rRNA, 5.8S rRNA, LSU-rRNA)	BP	11	1	8	0.09	0.73	0.917887	0.000925939	Bop1	Npm1,Rpl7,Ftsj3,Wdr12,Pes1,Rpl35,Gtpbp4,Nol9
900	GO:0046473	phosphatidic acid metabolic process	BP	11	1	8	0.09	0.73	0.917887	0.000925939	Pnpla3	Dgka,Pld2,Slc27a1,Sh3glb1,Agpat1,Abhd5,Agpat2,Dgkq
901	GO:0070202	regulation of establishment of protein localization to chromosome	BP	11	0	8	0	0.73	1	0.000925939	NA	Cct2,Cct4,Cct5,Cct6a,Cct7,Cct8,Tcp1,Dkc1
905	GO:0006754	ATP biosynthetic process	BP	95	14	37	0.15	0.39	0.935958	0.000937747	Actn3,Atp6v0a1,Nipsnap2,Hif1a,Igf1,Ogdh,Ppargc1a,Stat3,Atp6v0a2,Ldhd,Pid1,Prkaa2,Atp6v0a4,Tkfc	Aldoa,Aldoc,Atp5b,Atp5c1,Atp5g1,Bcl2l1,Eno2,Galk1,Gpi1,Hk1,Hk2,Insr,Eif6,Khk,Mif,Pgam1,Pgk1,Pkm,Ncor1,Tgfb1,Tpi1,Trp53,Map2k1,Tcirg1,Atp5l,Sirt6,Ak3,Pfkp,Mtch2,Atp5d,Taz,Chchd10,Ogt,Hdac4,Flcn,Tigar,Eno1b
912	GO:0071478	cellular response to radiation	BP	128	21	47	0.16	0.37	0.890282	0.000966284	Aqp1,Ect2,Hus1,Mme,Pik3r1,Rad51,Sfrp1,Aurkb,Trp63,Wrn,Fbxw7,Pbk,Fignl1,Gtf2h5,Rnf168,Ints7,Polh,Fbxo4,Ppp1r9b,Rad9b,Tspyl5	Bak1,Bax,Bcl2l1,Casp9,Cdc25a,Cdkn1a,Ddb1,Gadd45a,Ei24,Eif2s1,Elk1,Ercc1,Fmr1,Xrcc6,Hras,Impact,Mdm2,Rdh11,Npm1,Rad9a,Rnf4,Rpl26,Ruvbl2,Stk11,Trp53,Xpa,Yy1,Tlk2,Mapk14,Poli,Polk,Chek2,Mettl3,Mtch2,Noc2l,Eef1d,Ppid,Ino80,Swi5,Rhbdd1,Sirt1,Kdm1a,Bbc3,Agap3,Tmem161a,Taf1,Ep300
921	GO:0045022	early endosome to late endosome transport	BP	37	3	18	0.08	0.49	0.988049	0.001031	Dab2,Snf8,Pik3c3	Emp2,Kif16b,Src,Map2k1,Map2k2,Mapk3,Snx3,Stx8,Snx12,Vps11,Fam160a2,Snx16,Ptpn23,Hook2,Wdr81,Dnajc13,Ankrd27,Rab5a
922	GO:0098781	ncRNA transcription	BP	37	4	18	0.11	0.49	0.959311	0.001031	Cavin1,Mtor,Ice2,Ell2	Ang,Ncl,Npm1,Npm3,Polr1b,Polr1a,Dedd,Top1,Trp53,Nop53,Pih1d1,Cd3eap,Snapc3,Sirt7,Mars,Snapc4,Gtf3c1,H2afy2
923	GO:0051248	negative regulation of protein metabolic process	BP	851	173	244	0.2	0.29	0.511777	0.00103727	Angpt1,Agt,Atg5,Xiap,Aqp1,Bmp4,Bmp7,Brca1,Casp3,Ctnnb1,Cd59a,Cdh1,Cdkn2c,Socs3,Clu,Cst3,Dab2,Dag1,Dhfr,Dmd,Dpep1,Egfr,Eng,Epha1,Epha4,Mecom,Fem1a,Fhit,Foxm1,Gas1,Gas6,Gclc,Gpc3,Eif2ak1,Rida,Igf1,Igfbp3,Igfbp5,Il18,Irf1,Itih2,Itih3,Itm2a,Kng1,Lxn,Smad3,Smad6,Gadd45b,Nfkb1,Ntrk3,Nxn,Enpp1,Pik3r1,Prkca,Prkcz,Serpinb2,Plat,Plk1,Ppargc1a,Prkdc,Eif2ak2,Ptpn1,Dusp1,Ptprr,Rb1,Rock2,Zc3h7b,Sfrp1,Sfrp4,Smp…	Ager,Akt1,Ang,Atf3,Hnrnpd,Axin1,Bag1,Bak1,Bax,Bdkrb2,Btg2,Tspo,Calr,Cast,Serpinh1,Cdkn1a,Cdyl,Cflar,Cln3,Cpeb1,Cr1l,Cry1,Csk,Csnk2a1,Cstb,Gadd45a,Dlg1,Dvl1,Eif2s1,Eif3a,Eif4e,Eif4ebp1,Dmtn,F2rl1,Fkbp1a,Fkbp1b,Flot2,Fmr1,Fxr1,Fyn,Gba,Rack1,Gpi1,Gstp1,Hmg20b,Hsp90ab1,Ilf3,Impact,Inppl1,Insr,Itgb1bp1,Eif6,Khsrp,Klf4,Ldlr,Lrp5,Lyn,Smad4,Mdm2,Mdm4,Mecp2,Met,Mif,Mtf2,Mtm1,Ppp1r15a,Nck1,Ncl,Nf1,Npm1,Dus…
928	GO:0000055	ribosomal large subunit export from nucleus	BP	9	0	7	0	0.78	1	0.00107317	NA	Npm1,Nup88,Ran,Rrs1,Nop53,Nmd3,Sdad1
929	GO:0046939	nucleotide phosphorylation	BP	67	8	28	0.12	0.42	0.97493	0.00107339	Actn3,Hif1a,Igf1,Ogdh,Ppargc1a,Stat3,Prkaa2,Tkfc	Aldoa,Aldoc,Eno2,Galk1,Gpi1,Hk1,Hk2,Insr,Eif6,Khk,Mif,Nme1,Nme2,Pgam1,Pgk1,Pkm,Ncor1,Tpi1,Trp53,Sirt6,Nme6,Pfkp,Mtch2,Pnkp,Ogt,Hdac4,Tigar,Eno1b
933	GO:0051489	regulation of filopodium assembly	BP	40	10	19	0.25	0.48	0.285406	0.00108724	Agrn,Fscn1,Myo10,Nrp1,Nrxn1,Tgfb3,Tgfbr1,Espn,Dnm3,Nlgn1	Cdc42,Cln3,Dmtn,Fmr1,Neurl1a,Palm,Prkcd,Stau2,Rala,Dbn1,Arap1,Wasl,Actr3,Dock11,Arpc2,Rhoq,Ripor2,Zmynd8,Rab5a
936	GO:0002190	cap-independent translational initiation	BP	7	1	6	0.14	0.86	0.796164	0.00110089	Eif2d	Eif4ebp1,Nck1,Rbm4,Mettl3,Denr,Ythdf2
937	GO:0000056	ribosomal small subunit export from nucleus	BP	7	0	6	0	0.86	1	0.00110089	NA	Npm1,Nup88,Ran,Rps15,Riok2,Ltv1
938	GO:0019363	pyridine nucleotide biosynthetic process	BP	64	9	27	0.14	0.42	0.925111	0.00110278	Actn3,Hif1a,Igf1,Ogdh,Ppargc1a,Stat3,Prkaa2,Tkfc,Nmnat2	Aldoa,Aldoc,Eno2,Galk1,Gpi1,Hk1,Hk2,Insr,Eif6,Khk,Mif,Pgam1,Pgk1,Pkm,Ncor1,Tpi1,Trp53,Sirt6,Pfkp,Mtch2,Nampt,Nmnat3,Ogt,Nadk,Hdac4,Tigar,Eno1b
940	GO:0045862	positive regulation of proteolysis	BP	264	48	86	0.18	0.33	0.828301	0.00110398	Bcl2l11,Btrc,Casp12,Ctnnd1,Clu,Dab2,Efna3,Epha4,F3,Fadd,Fas,Ctgf,Gclc,Gpld1,Smad3,Plk1,Rad23a,Ret,Robo1,Rock2,Stat3,Cntn2,Tnfrsf1b,Map3k5,Sh3d19,Hip1r,Fbxw7,Tnip1,Plgrkt,Antxr1,Rnf180,Uaca,Wdr35,Gper1,Il33,Ttbk1,Nod1,Edem2,Arrb1,Pawr,Ripk2,Trib1,Trib2,Senp1,Gsn,Ccbe1,Tnfsf15,Lonrf2	Adra2a,Akt1,Apaf1,Rhoa,Atpif1,Axin1,Bak1,Bax,Bid,Casp9,Cflar,Plk3,Ctsc,Dvl1,Ptk2,Fmr1,Gba,Rack1,Hspa8,Hspd1,Lck,Lyn,Mbp,Mdm2,Pdcd2,Pdcd6,Phb,Ppp2ca,Psen1,Psme1,Psme3,Ptk2b,Snca,Src,Timm17a,Sumo1,Xbp1,Arih1,Cop1,Mapk14,Mapk3,Rps3,Csnk1e,Sgta,Ccdc22,Ubqln1,Stub1,Mtch2,Gsk3b,Dnajb2,Herpud1,Sirt2,Htra2,Asph,Prelid1,Snx9,Rps27l,Nop53,Rchy1,Ppm1f,Trim32,Fam162a,Lonrf3,Smurf1,Rhbdd1,Pacsin3,Rnf114,Tfap4…
943	GO:0010508	positive regulation of autophagy	BP	99	19	38	0.19	0.38	0.649576	0.00111183	Epm2a,Hif1a,Irgm1,Fyco1,Rab12,Tsc2,Ulk1,Scoc,Foxo1,Plekhf1,Clec16a,Sesn3,Sh3bp4,Nod1,Prkaa2,Sesn1,Ripk2,Rab3gap1,Tpcn1	Ager,Atpif1,Bnip3,Bnip3l,Cdc37,Plk3,Gba,Hk2,Hmox1,Pafah1b2,Sptlc2,Stk11,Supt5,Xbp1,Map2k1,Mapk3,Sh3glb1,Tbk1,Gsk3b,Ralb,Tsc1,Trim13,Mtdh,Optn,Larp1,C9orf72,Smurf1,Trim8,Sirt1,Rab3gap2,Ticam1,Pip4k2b,Pip4k2c,Flcn,Wac,Lrsam1,Sesn2,Smcr8
944	GO:0010558	negative regulation of macromolecule biosynthetic process	BP	1152	222	322	0.19	0.28	0.831725	0.0011134	Aebp1,Ahr,Nkx3-2,Bmp4,Bmp7,Brca1,Brca2,Btrc,Ctnnb1,Runx2,Runx1t1,Ccnd1,Ccnd3,Ccne1,Cdc45,Cebpd,Coq7,Cux2,Dab2,Dhfr,Lefty1,Egfr,Eng,Epas1,Epc1,Esr2,Mecom,Bcl11a,Fgf9,Fgfr2,Foxc2,Foxm1,Fnta,Fst,Fzd1,Fzd8,Gas6,Gata2,Gata6,Gja1,Gclc,Gli3,Grb10,Foxf1,Foxd1,Hif1a,Hmgn2,Hoxa2,Hoxb3,Eif2ak1,Rida,Hus1,Id1,Id2,Id3,Id4,Igf2,Igfbp5,Irf1,Itm2a,Kcnk2,Klf2,Mxd1,Mxd3,Smad3,Smad5,Maf,Mef2c,Foxc1,Sik1,Msx1,Msx2,Ne…	Acvrl1,Aebp2,Ang,Ap2a1,Apobec1,Arntl,Atf2,Atf3,Hnrnpd,Axin1,Bach1,Phb2,Bmi1,Btg2,C1qbp,Calr,Cbx4,Cdk2,Cnbp,Plk3,Cpeb1,Cry1,Ctbp2,Daxx,Ddit3,Dlg1,Atn1,E4f1,Eif2s1,Eif4e,Eif4ebp1,Elk3,Erf,Lpin1,Fmr1,Fxr1,Xrcc6,Nr6a1,Gfpt1,Tsc22d3,Rack1,Aes,Gstp1,Hdgf,Foxg1,Hira,Hmga2,Hnrnpc,Hnrnpab,Hoxd8,Prmt2,Hspa8,Irak1,Ilf3,Impact,Inppl1,Eif6,Jund,Mdfic,Khsrp,Klf12,Klf4,Ldb1,Ldb2,Zbtb7a,Lrp8,Lrrfip1,Smad2,Smad4,…
946	GO:0010975	regulation of neuron projection development	BP	479	105	145	0.22	0.3	0.202891	0.00111965	Ache,Agrn,Agt,Arsb,Bmp4,Bmp7,Camk2b,Cntn1,Crabp2,Cux2,Dab2,Dcc,Dmd,Efna5,Efnb2,Efnb3,Epha3,Epha4,Epha7,Ephb3,Bcl11a,Fzd1,Fzd4,H2-D1,Sdc2,Htr7,Id1,Il15ra,Mef2c,Nedd4,Nefl,Nefm,Nrp1,Ntn1,Ntrk2,Ntrk3,Plxna2,Pmp22,Prrx1,Ptn,Ptprd,Ret,Robo1,Ryk,Cx3cl1,Cxcl12,Sema3a,Sema3c,Sema3f,Sema4f,Sema7a,Sfrp1,Sgk1,Serpini1,Serpine2,Syt1,Cntn2,Tiam1,Trpc6,Tsc2,Ulk1,Tenm3,Twf2,Ahi1,Olfm1,Pdlim5,Mtor,Gprc5b,Lpar3,Z…	Abl2,Adnp,Avil,Akt1,Ap2a1,Arf1,Rhoa,Atf1,Cask,Cflar,Cnr1,Cpeb1,Dpysl2,Dnm2,Dvl1,Eef1a1,Eef2k,Mark2,Ptk2,Fkbp1b,Fmr1,Ncs1,Fxr1,Fyn,Gdi1,Grn,Hspa5,Elavl4,Ifrd1,Inppl1,Klf4,Lgals1,Lrp8,Lyn,Mdm2,Mecp2,Met,Mif,Pias2,Map1b,Map6,Nck1,Neu1,Neurl1a,Nf1,Nin,Nme1,Nme2,Numbl,Palm,Plaa,Plxna3,Prkcsh,Cyth2,Psen1,Ptbp1,Ptk2b,Ptprg,Qk,Dennd5a,Ranbp1,Rbpj,Serpinf1,Sema4b,Sema4c,Sema4d,Itsn2,Cyfip1,Skil,Stk11,Vegf…
951	GO:0061912	selective autophagy	BP	43	5	20	0.12	0.47	0.95456	0.00112741	Atg5,Ulk1,Clec16a,Nod1,Ripk2	Cdc37,Sqstm1,Sptlc2,Trp53,Mapk3,Stbd1,Lgals8,Ubqln1,Tbk1,Htra2,Rnf41,Optn,Wdfy3,Wipi2,Smurf1,Wdr81,Lrsam1,Sesn2,Tigar,Atg14
952	GO:0046364	monosaccharide biosynthetic process	BP	58	10	25	0.17	0.43	0.768088	0.00114852	Acadm,Hif1a,Sik1,Pcx,Pdk2,Rbp4,Tcf7l2,Foxo1,Chst15,C1qtnf3	Atf3,Atf4,Clk2,Cry1,Kat2a,Gpd2,Gpi1,Gsto1,Pgam1,Pgk1,Sord,Stk11,Tpi1,Gnpda1,Supt20,Maea,C1qtnf12,Crtc2,Pck2,Nln,Sirt1,Ogt,Dgkq,Wdr5,Sesn2
955	GO:0070988	demethylation	BP	46	4	21	0.09	0.46	0.99047	0.00115326	Tet1,Kdm8,Apobec3,Kdm1b	Apex1,Apobec1,Por,Trim28,Ube2b,Pagr1a,Ppme1,Kdm5b,Kdm1a,Kdm3a,Jmjd6,Jmjd1c,Kdm4b,Alkbh1,Kdm6b,Kdm2a,Kdm4a,Alkbh2,Alkbh5,Kdm3b,Kdm7a
956	GO:0006418	tRNA aminoacylation for protein translation	BP	46	6	21	0.13	0.46	0.927861	0.00115326	Hars2,Cars2,Sars2,Dars,Dars2,Tarsl2	Aimp1,Sars,Vars,Wars,Farsb,Cars,Yars2,Nars,Wars2,Kars,Qars,Rars,Iars,Lars,Yars,Eprs,Tars,Mars,Aars,Gars,Iars2
957	GO:0032446	protein modification by small protein conjugation	BP	580	100	172	0.17	0.3	0.975168	0.00115891	Angpt1,Atg5,Xiap,Bard1,Brca1,Btrc,Ctnnb1,Bcl11a,Eya1,Gclc,Ipp,Nedd4,Nfatc2ip,Nxn,Plk1,Siah1b,Hltf,Sox4,Skp1a,Tgfbr1,Tnfaip3,Tnks,Traf2,Ctr9,Ubr1,Med24,Magel2,Fbxw7,Fbxo18,Ccnc,Klhl7,Mkrn1,Pdzrn3,Mad2l1,Rybp,Chp1,Mtor,Rad18,Asb4,Ufc1,Smurf2,Wwp2,Trim59,Tbc1d7,Cand2,Herc6,Ube2t,Peli1,Klhl13,Fbxo32,Pef1,Fbxl15,Med27,Cdc16,Rnf168,Klhl30,Uvssa,Ifih1,Rnf180,Mad2l2,Brap,Kbtbd11,Dcaf17,Dtl,Klhdc8b,Cul9,L…	Akt1,Arnt,Axin1,Bach1,Bmi1,Tspo,Cbx4,Cry1,Daxx,Ddb1,Fem1b,Fkbp1a,Fyn,Rack1,Hspa5,Hmg20b,Hsp90ab1,Hsp90aa1,Rps2,Mdm2,Pias2,Neurl1a,Npm1,Pdcd6,Plaa,Med1,Psen1,Rbbp6,Rela,Trim27,Rnf4,Rps7,Siah2,Trim28,Tnfaip1,Traf6,Tsg101,Uba52,Ube2m,Ube2e1,Uba3,Uba1,Ube2b,Ube2g2,Sumo1,Wfs1,Pcgf2,Arih1,Pin1,Cop1,Cul3,Cul1,Rps3,Ubl4a,Med10,Rnf11,Gnl3,Fbxl3,Rnf10,Keap1,Rnf24,Rassf5,Tollip,Socs6,Trim3,Ubqln1,Rassf1,Stu…
960	GO:0042866	pyruvate biosynthetic process	BP	55	9	24	0.16	0.44	0.813931	0.00116264	Actn3,Hif1a,Igf1,Ogdh,Ppargc1a,Stat3,Srr,Prkaa2,Tkfc	Aldoa,Aldoc,Eno2,Galk1,Gpi1,Hk1,Hk2,Insr,Eif6,Khk,Mif,Pgam1,Pgk1,Pkm,Ncor1,Tpi1,Trp53,Sirt6,Pfkp,Mtch2,Ogt,Hdac4,Tigar,Eno1b
962	GO:1902680	positive regulation of RNA biosynthetic process	BP	1176	246	328	0.21	0.28	0.308761	0.00116543	Agrn,Agt,Agtr2,Ahr,Alx4,Arnt2,Bmp4,Bmp7,Bmpr1a,Brca1,Brca2,Btrc,Camk4,Ctnnb1,Runx2,Ccna2,Cdh1,Cebpd,Col1a1,Coq7,Dab2,Dlx5,Ebf2,Ebf3,Egfr,Egr3,Eng,Epas1,Epc1,Erg,Esr2,Mecom,Eya1,Fadd,Fgf1,Fgf7,Fgf9,Fgfr2,Foxc2,Foxm1,Fosl2,Fzd1,Fzd4,Fzd5,Fzd7,Fzd8,Gata2,Gata6,Gli3,Foxf1,Foxd1,Hif1a,Tfb2m,Hoxa10,Hoxa13,Hoxa2,Hoxa5,Hoxb3,Id2,Id4,Igf1,Igf2,Il18,Irf1,Klf2,Hivep3,Mafb,Lum,Smad3,Smad5,Smad6,Maf,Mcf2l,Mdk…	Acvr1b,Acvrl1,Akt1,Apobec1,Arnt,Arntl,Atf1,Atf2,Atf3,Atf4,Axin1,Bach1,Bag1,Bmpr1b,Cask,Cdk2,Cdk7,Cebpz,Cebpg,Chuk,Cnbp,Ctbp2,Daxx,Ddit3,Arid3a,Dvl1,Dvl2,E2f3,Elf1,Elk1,Elk3,Erbb2,F2rl1,Foxn2,Lpin1,Flt3l,Xrcc6,Gabpb1,Kat2a,Nr6a1,Gtf2h1,Hdgf,Hexb,Hmga1,Hmga2,Hnrnpab,Hoxa1,Hoxb9,Hoxd8,Hras,Prmt2,Ier2,Ifrd1,Ilf3,Insr,Itga6,Itgb1bp1,Jund,Mdfic,Klf12,Klf4,Kpna6,Arhgef2,Ldb1,Ldb2,Lmo2,Lrp5,Smad2,Smad4,M…
963	GO:0071806	protein transmembrane transport	BP	49	4	22	0.08	0.45	0.994263	0.00116659	Pex7,Rtn2,Timm22,Bcr	Hyou1,Hspa8,Hspd1,Grpel1,Grpel2,Pex5,Timm17a,Timm44,Timm13,Timm9,Timm10,Tomm40,Timm23,Dnajc15,Sec61b,Srp19,Srp72,Tomm20,Zfand2b,Chchd4,Sec63,Tomm22
964	GO:0043039	tRNA aminoacylation	BP	49	7	22	0.14	0.45	0.894927	0.00116659	Hars2,Cars2,Sars2,Qrsl1,Dars,Dars2,Tarsl2	Aimp1,Sars,Vars,Wars,Farsb,Cars,Yars2,Nars,Wars2,Kars,Qars,Rars,Iars,Lars,Yars,Eprs,Tars,Mars,Aars,Gars,Iars2,Gatc
967	GO:1903008	organelle disassembly	BP	96	12	37	0.13	0.39	0.983775	0.00117575	Atg5,Fzd5,Hif1a,Kif9,Eif2d,Ulk1,Vrk1,Fbxw7,Atg12,Clec16a,Gbf1,Gfm2	Atpif1,Bnip3,Bnip3l,Tspo,Cdc37,Plk3,Csnk2a2,Ctsk,Gba,Kat2a,Hk2,Klc1,Sqstm1,Trp53,Vdac1,Capn10,Zdhhc8,Wdr45,Gabarap,Gabarapl1,Htra2,Map1lc3a,Fundc2,Rnf41,Mrrf,Denr,Optn,Usp36,Wipi2,Smurf1,Atg2b,Golga2,Dyrk3,Slc17a9,Tigar,Gsk3a,Atg14
970	GO:1903829	positive regulation of cellular protein localization	BP	304	54	97	0.18	0.32	0.884637	0.00118883	Brca1,Camk4,Ect2,Egfr,Epb41l2,Stom,Epha3,Fzd5,Gas6,Gli3,Gnai1,Igf1,Nrxn1,Oaz1,Oaz2,Prkaca,Ptn,Rock2,Sorbs1,Sorl1,Tcf7l2,Tek,Tgfb2,Zic1,Synj2bp,Fbxw7,Xpo4,Mis18a,Nkap,Ndc80,Abhd17c,Prr5l,Uaca,Rab11fip2,Gpsm2,Gper1,Cemip,Glis2,Edem2,Hnmt,Kcnn3,Nrg1,Ppp1r9b,Trappc12,Lrp4,Oscp1,Micall2,Tcaf2,Tmem30b,Akap5,Kif20b,Wnk3,Smo,Gpd1l	Akt1,Cct2,Cct3,Cct4,Cct5,Cct6a,Cct7,Cct8,Cdc42,Plk3,Csnk2a2,Ctsk,Dlg1,Dpp6,Emd,Erbb2,Fcer1g,Fyn,Kat2a,Rack1,Hsp90ab1,Hsp90aa1,Itgam,Itgb1bp1,Kif3a,Mdm2,Myo5a,Npm1,Sqstm1,Pdpk1,Prkcd,Med1,Ppm1a,Npepps,Psen1,Rab34,Src,Stk11,Stx3,Stx4a,Tcp1,Tgfb1,Tsg101,Vamp2,Vegfa,Zpr1,Mapk14,Zdhhc8,Selenoi,Iqgap1,Gnl3,Camk1,Rufy3,Pgrmc1,Rab11a,Sh3glb1,Rhog,Ptpn9,Pard6a,Gsk3b,Psmd8,Rangrf,Htra2,Asph,Ube2d3,Cnpy4,Dp…
973	GO:0007339	binding of sperm to zona pellucida	BP	21	2	12	0.1	0.57	0.946236	0.0012132	Clgn,Zpbp	Aldoa,Arsa,Cct2,Cct3,Cct4,Cct5,Cct6a,Cct7,Cct8,Pcsk4,Tcp1,Vdac2
978	GO:0009267	cellular response to starvation	BP	116	24	43	0.21	0.37	0.497524	0.00124937	Atg5,Fas,Gas6,Glul,Eif2ak2,Tcf7l2,Ulk1,Wnt2b,Wrn,Map3k5,Foxo1,Mtor,Angptl4,Kptn,Stk26,Clec16a,Pik3r4,Sesn3,Slc38a3,Prkaa2,Sesn1,Pik3c3,Pik3c2b,Rragb	Atf3,Atf4,Cdkn1a,Dsc2,Eif2s1,Gba,Hspa5,Impact,Mybbp1a,Slc2a1,Trp53,Xbp1,Mapk3,Asns,Rragd,Rragc,Sh3glb1,Gabarap,Gabarapl1,Rnase4,Ralb,Dnajc15,Map1lc3a,Rraga,Plekhf2,Seh1l,Nuak2,Mtmr3,Fads1,Sirt1,Pcsk9,Rrp8,Lars,Ehmt2,Usp33,Mars,Fnip1,Stk24,Dap,Sesn2,BC048403,Wdr59,Atg14
979	GO:0000422	autophagy of mitochondrion	BP	77	7	31	0.09	0.4	0.997674	0.00125271	Atg5,Fzd5,Hif1a,Ulk1,Fbxw7,Atg12,Clec16a	Atpif1,Bnip3,Bnip3l,Tspo,Cdc37,Csnk2a2,Ctsk,Gba,Kat2a,Hk2,Sqstm1,Trp53,Vdac1,Capn10,Zdhhc8,Wdr45,Gabarap,Gabarapl1,Htra2,Map1lc3a,Fundc2,Rnf41,Optn,Usp36,Wipi2,Smurf1,Atg2b,Slc17a9,Tigar,Gsk3a,Atg14
980	GO:0061726	mitochondrion disassembly	BP	77	7	31	0.09	0.4	0.997674	0.00125271	Atg5,Fzd5,Hif1a,Ulk1,Fbxw7,Atg12,Clec16a	Atpif1,Bnip3,Bnip3l,Tspo,Cdc37,Csnk2a2,Ctsk,Gba,Kat2a,Hk2,Sqstm1,Trp53,Vdac1,Capn10,Zdhhc8,Wdr45,Gabarap,Gabarapl1,Htra2,Map1lc3a,Fundc2,Rnf41,Optn,Usp36,Wipi2,Smurf1,Atg2b,Slc17a9,Tigar,Gsk3a,Atg14
988	GO:0010033	response to organic substance	BP	1990	424	535	0.21	0.27	0.12544	0.00132613	Abca1,Asic1,Acp5,Ada,Adam10,Adm,Angpt1,Agt,Agtr1a,Agtr2,Ahr,Alpl,Aldh3a1,Aplp1,Aqp1,Arsb,Bmp4,Bmp7,Bmp8b,Bmpr1a,Brca1,Btrc,Camk2a,Casp12,Casp3,Casp7,Ctnnb1,Runx2,Cbs,Ccnd1,Ccnd3,Entpd2,Cd59a,Cdh1,Cdkn2b,Cdo1,Chrd,Socs3,Clu,Ackr3,Col2a1,Col3a1,Col4a1,Col4a2,Col5a2,Col6a1,Col1a1,Col1a2,Csf1,Cux2,Cyp1b1,Cyp7b1,Dab2,Dhfr,Dlx5,Dmd,Lefty1,Edn2,Ednra,Efna5,Egfr,Egr3,Enah,Eng,Epha3,Epha4,Ephx1,Ptprv,Esr2…	Abl2,Ace,Acvrl1,Add1,Adh7,Adh5,Adra2a,Ager,Agtrap,Akt1,Ang,Slc25a5,Anxa7,Apaf1,Apobec1,Rplp0,Areg,Rhoa,Arntl,Arsa,Asah1,Ass1,Atf3,Atf4,Atp2a2,Hnrnpd,Aup1,Axin1,Bak1,Bax,Phb2,Bcat2,Bcl2l1,Bmpr1b,Hyou1,Cacybp,Calr,Capg,Cask,Casp9,Cd63,Cd84,Cdc37,Cdc42,Cdk2,Cdk4,Cflar,Cftr,Chuk,Clk2,Cnr1,Cpeb1,Crk,Cry1,Csf2rb2,Csk,Csnk2b,Ctbp2,Ctsc,Cyba,Daxx,Ddit3,Dlg4,Dnm2,Eef1a1,Eif4e,Eif4ebp1,Elk1,Emd,Dmtn,Epn2,E…
989	GO:0032434	regulation of proteasomal ubiquitin-dependent protein catabolic process	BP	113	17	42	0.15	0.37	0.939728	0.00133106	Clu,Dab2,Fhit,Gclc,Plk1,Rad23a,Wnt10b,Pbk,Rybp,Rnf180,Clec16a,Il33,Trib1,Trib2,Ccar2,Senp1,Lonrf2	Akt1,Axin1,Plk3,Dvl1,Gba,Gna12,Rack1,Hsp90ab1,Mdm2,Mtm1,Psen1,Rad23b,Smarcc1,Sumo1,Arih1,Tlk2,Cop1,Csnk1e,Sgta,Ubqln1,Stub1,Gsk3b,Dnajb2,Herpud1,Sirt2,Rpl11,Gipc1,Nop53,Rchy1,Lonrf3,Rnf114,Ubqln4,Zfand2a,Taf9,Ogt,Glmn,Wac,Ubxn1,Trib3,Lonrf1,Taf1,Gsk3a
994	GO:0002443	leukocyte mediated immunity	BP	216	38	72	0.18	0.33	0.862749	0.00135948	Rab27a,Dpp4,Ephb6,Fadd,Fas,Fzd5,Gata2,H2-D1,Foxf1,Igf2,Il13ra2,Il18,Kit,Msh2,Msh6,Nr4a3,Prdx1,Prkcz,Pms2,Rasgrp1,Serpinb9,Stat5a,Swap70,Tap1,Traf2,Exo1,C8g,Rnf168,Susd4,Spon2,Xrcc4,Abr,Bcr,Tlr3,Il31ra,Nppa,C1rl,Atad5	Ace,Ager,Gfer,Anxa3,C1qa,C1qbp,C2,Cd84,Cebpg,Crk,Cr1l,Ctsc,Dlg1,Emp2,Ercc1,F2rl1,Fcer1g,Fcgr2b,Fcgr3,Fer,Gab2,H2-M3,Hmox1,Hpx,Hspa8,Hspd1,Itgam,Itgb2,Lamp1,Lgals9,Lyn,Lyst,Myo1f,Ncf1,Slc11a1,Pdpk1,Pirb,Prkcd,Pld2,Ppp3cb,Nectin2,Snap23,Stat5b,Stat6,Stx4a,Stxbp1,Stxbp2,Tgfb1,Cd40,Traf6,Tfrc,Vamp2,Ywhaz,Icosl,Pvr,Stx7,Lat2,Pagr1a,Jagn1,Kmt2e,Sash3,Pi4k2a,Dusp22,Havcr2,Arrb2,Cd300lb,Fam49b,Styk1,Myo1…
995	GO:0071496	cellular response to external stimulus	BP	195	39	66	0.2	0.34	0.573259	0.00136281	Atg5,Aqp1,Ctnnb1,Cdkn2b,Col1a1,Dag1,Ednra,Fas,Gas6,Glul,Pdk2,Eif2ak2,Sox9,Tcf7l2,Top2b,Ulk1,Vdr,Wnt11,Wnt2b,Wrn,Map3k5,Foxo1,Habp4,Mtor,Angptl4,Kptn,Stk26,Clec16a,Pik3r4,Sesn3,Slc38a3,Atp1a2,Prkaa2,Sesn1,Pik3c3,Pik3c2b,Rragb,Piezo2,Kif26a	Akt1,Atf3,Atf4,Cdkn1a,Dsc2,Eif2s1,Gba,Aes,Pdia3,Hspa5,Impact,Itga6,Ldha,Ncoa1,Mybbp1a,P2rx4,Med1,Slc2a1,Hsp90b1,Tfrc,Trp53,Usf1,Usf2,Xbp1,Axl,Mapk3,Asns,Postn,Rragd,Rragc,Sh3glb1,Gabarap,Gsk3b,Gabarapl1,Rnase4,Ralb,Tsc1,Dnajc15,Map1lc3a,Rraga,Gsdmd,Plekhf2,Castor1,Seh1l,Nuak2,Mtmr3,Fads1,Sirt1,Pcsk9,Rrp8,Lars,Ehmt2,Usp33,Arhgdia,Ripor2,Mars,Fnip1,Stk24,Dap,Sesn2,Arhgap35,Ppan,Taf1,BC048403,Wdr59,…
997	GO:0045055	regulated exocytosis	BP	140	25	50	0.18	0.36	0.795911	0.00137642	Rab27a,Cacna1c,Cacna1g,Gata2,Foxf1,Il13ra2,Kit,Nr4a3,Rasgrp1,Syt1,Pclo,Sytl4,Syt8,Chp1,Cacna1h,Snap47,Rab11fip2,Sytl2,Abr,Bcr,Syt12,Nlgn1,Rab3gap1,Nppa,Syt14	Adra2a,Anxa3,Arf1,Atp2a2,Bcl2l1,Cd84,Dmtn,Stx2,F2rl1,Fcer1g,Fer,Fmr1,Gab2,Hmox1,Itgam,Itgb2,Lamp1,Lgals9,Lyn,Myo1f,Pdpk1,Pld2,Ppp3cb,Psen1,Snap23,Stx3,Stx4a,Stxbp1,Stxbp2,Stxbp3,Syngr1,Vamp2,Ywhaz,Rab11fip5,Lat2,Arhgap17,Syde1,Pi4k2a,Napa,Rap1a,Syt17,Prepl,Rap1b,Styk1,Sytl1,Rab5a,Rph3al,Milr1,Unc13a,Cbarp
998	GO:1903508	positive regulation of nucleic acid-templated transcription	BP	1175	246	327	0.21	0.28	0.303331	0.00138054	Agrn,Agt,Agtr2,Ahr,Alx4,Arnt2,Bmp4,Bmp7,Bmpr1a,Brca1,Brca2,Btrc,Camk4,Ctnnb1,Runx2,Ccna2,Cdh1,Cebpd,Col1a1,Coq7,Dab2,Dlx5,Ebf2,Ebf3,Egfr,Egr3,Eng,Epas1,Epc1,Erg,Esr2,Mecom,Eya1,Fadd,Fgf1,Fgf7,Fgf9,Fgfr2,Foxc2,Foxm1,Fosl2,Fzd1,Fzd4,Fzd5,Fzd7,Fzd8,Gata2,Gata6,Gli3,Foxf1,Foxd1,Hif1a,Tfb2m,Hoxa10,Hoxa13,Hoxa2,Hoxa5,Hoxb3,Id2,Id4,Igf1,Igf2,Il18,Irf1,Klf2,Hivep3,Mafb,Lum,Smad3,Smad5,Smad6,Maf,Mcf2l,Mdk…	Acvr1b,Acvrl1,Akt1,Apobec1,Arnt,Arntl,Atf1,Atf2,Atf3,Atf4,Axin1,Bach1,Bag1,Bmpr1b,Cask,Cdk2,Cdk7,Cebpz,Cebpg,Chuk,Cnbp,Ctbp2,Daxx,Ddit3,Arid3a,Dvl1,Dvl2,E2f3,Elf1,Elk1,Elk3,Erbb2,F2rl1,Foxn2,Lpin1,Flt3l,Xrcc6,Gabpb1,Kat2a,Nr6a1,Gtf2h1,Hdgf,Hexb,Hmga1,Hmga2,Hnrnpab,Hoxa1,Hoxb9,Hoxd8,Hras,Prmt2,Ier2,Ifrd1,Ilf3,Insr,Itga6,Itgb1bp1,Jund,Mdfic,Klf12,Klf4,Kpna6,Arhgef2,Ldb1,Ldb2,Lmo2,Lrp5,Smad2,Smad4,M…
999	GO:0045893	positive regulation of transcription, DNA-templated	BP	1175	246	327	0.21	0.28	0.303331	0.00138054	Agrn,Agt,Agtr2,Ahr,Alx4,Arnt2,Bmp4,Bmp7,Bmpr1a,Brca1,Brca2,Btrc,Camk4,Ctnnb1,Runx2,Ccna2,Cdh1,Cebpd,Col1a1,Coq7,Dab2,Dlx5,Ebf2,Ebf3,Egfr,Egr3,Eng,Epas1,Epc1,Erg,Esr2,Mecom,Eya1,Fadd,Fgf1,Fgf7,Fgf9,Fgfr2,Foxc2,Foxm1,Fosl2,Fzd1,Fzd4,Fzd5,Fzd7,Fzd8,Gata2,Gata6,Gli3,Foxf1,Foxd1,Hif1a,Tfb2m,Hoxa10,Hoxa13,Hoxa2,Hoxa5,Hoxb3,Id2,Id4,Igf1,Igf2,Il18,Irf1,Klf2,Hivep3,Mafb,Lum,Smad3,Smad5,Smad6,Maf,Mcf2l,Mdk…	Acvr1b,Acvrl1,Akt1,Apobec1,Arnt,Arntl,Atf1,Atf2,Atf3,Atf4,Axin1,Bach1,Bag1,Bmpr1b,Cask,Cdk2,Cdk7,Cebpz,Cebpg,Chuk,Cnbp,Ctbp2,Daxx,Ddit3,Arid3a,Dvl1,Dvl2,E2f3,Elf1,Elk1,Elk3,Erbb2,F2rl1,Foxn2,Lpin1,Flt3l,Xrcc6,Gabpb1,Kat2a,Nr6a1,Gtf2h1,Hdgf,Hexb,Hmga1,Hmga2,Hnrnpab,Hoxa1,Hoxb9,Hoxd8,Hras,Prmt2,Ier2,Ifrd1,Ilf3,Insr,Itga6,Itgb1bp1,Jund,Mdfic,Klf12,Klf4,Kpna6,Arhgef2,Ldb1,Ldb2,Lmo2,Lrp5,Smad2,Smad4,M…
1000	GO:0018022	peptidyl-lysine methylation	BP	100	5	38	0.05	0.38	0.999997	0.00138172	Brca1,Ctnnb1,Ctr9,Mettl21a,Phf19	Smad4,Mecp2,Mtf2,Nsd1,Phf1,Setd3,Ncoa6,Setd6,Kmt5a,Pih1d1,Pygo2,Kmt2e,Eef2kmt,Iws1,Cxxc1,Asxl2,Kmt2b,Prdm8,Ehmt1,Sirt1,Kdm1a,Kdm3a,Ogt,Rlf,Ehmt2,Baz2a,Wdr5,Kdm4b,Dot1l,Prdm9,Smyd2,Kdm4a,Kmt5c,Setd1a,Mllt6,Zfp335,Bend3,Kmt2d
1004	GO:1901565	organonitrogen compound catabolic process	BP	928	177	263	0.19	0.28	0.845869	0.00138503	Ada,Aox1,Btrc,Cdo1,Clu,Cst3,Dab2,Dio2,Egfr,Enpep,Epha4,Fap,Fhit,Gja1,Gclc,Gls,Gm2a,Gpc1,Gpc3,Gpld1,Rida,Anpep,Psmb9,Psmb8,Smad3,Maoa,Mmp13,Nedd4,Nsf,Oaz1,Oaz2,Pde1a,Enpp2,Prkaca,Lypla1,Plk1,Ppt1,Rab12,Rad23a,Siah1b,Smpd1,Sorl1,Sox9,Serpine2,Skp1a,Timp1,Timp2,Timp3,Tnfaip3,Tnfrsf1b,Traf2,Ubr1,Vip,Wnt10b,Bace1,Sufu,Sh3d19,Snf8,Vps25,Aass,Fbxo8,Fbxw7,Neu3,Pbk,Tet1,Azin1,Fmn2,Asah2,Pde3a,Samhd1,Mad2l…	Acadl,Ace,Adra2a,Gla,Akt1,Arntl,Atpif1,Aup1,Axin1,Bcat1,Bcat2,Bckdk,Bnip3,Bnip3l,Cast,Cdc42,Tpp1,Plk3,Csnk2a1,Ctsc,Ctsk,Ctsl,Ctss,Ddb1,Ddit3,Dvl1,Rhbdf1,Ptk2,Faf1,Fah,Fmr1,Fyn,Galc,Gba,Gna12,Rack1,Got1,Hspa5,H13,Hexa,Hexb,Hint1,Hmgcl,Hmox1,Hmox2,Hpse,Hspa8,Hsp90ab1,Hsp90aa1,Ldlr,Smad4,Mdm2,Mdm4,Mtm1,Naga,Ncf1,Neu1,Ntan1,Sqstm1,Furin,Pde3b,Pde4a,Phb,Prkcd,Plaa,Ctsa,Ppp2ca,Ppp2cb,Npepps,Psen1,Psmb1…
1012	GO:0043300	regulation of leukocyte degranulation	BP	35	6	17	0.17	0.49	0.743374	0.00144593	Gata2,Foxf1,Il13ra2,Abr,Bcr,Nppa	Cd84,F2rl1,Fcer1g,Fer,Gab2,Hmox1,Itgam,Itgb2,Lamp1,Lgals9,Lyn,Pdpk1,Pld2,Stx4a,Stxbp1,Stxbp2,Styk1
1013	GO:0008380	RNA splicing	BP	342	27	107	0.08	0.31	1	0.00145644	Aqr,Zfp638,Pik3r1,Mapkbp1,Tfip11,Spen,Srpk3,Habp4,Mbnl1,Aggf1,Pspc1,Crnkl1,Rnpc3,Lsm3,Ncbp2,Dhx16,Rnf219,Ttf2,Sf3b3,Brdt,Mbnl3,Dhx8,Ccar2,Txnl4b,Raver2,Srsf12,Snrnp200	Prdx6,C1qbp,Clk2,Clk4,Dyrk1a,Celf2,Srsf10,Fmr1,Hnrnpc,Hnrnpa1,Hspa8,Khsrp,Lgals3,Npm1,Pabpc1,Pnn,Ptbp1,Qk,Rbm4,Rbpms,Srsf5,Snrpd1,Snrpe,Srpk1,Tep1,Zrsr2,Wbp4,Sf1,Zpr1,Zfp64,Txnl4a,Rps26,Prmt5,Usp39,Srrm1,Hnrnpu,Snrpa,Clasrp,Nono,Ddx39b,Zranb2,Prpf40b,Rp9,Rbm38,Ptbp2,Acin1,Mettl3,Srsf4,Pcbp4,Wtap,Sf3b6,Ahnak,Snrnp27,Luc7l,Rbm25,Snrpd3,Snrnp48,Rtraf,Rps13,Bcas2,Ddx39,Srrm4,Snrpa1,Dcps,Mterf4,Snrpf,…
1014	GO:0006165	nucleoside diphosphate phosphorylation	BP	65	8	27	0.12	0.42	0.967703	0.00145771	Actn3,Hif1a,Igf1,Ogdh,Ppargc1a,Stat3,Prkaa2,Tkfc	Aldoa,Aldoc,Eno2,Galk1,Gpi1,Hk1,Hk2,Insr,Eif6,Khk,Mif,Nme1,Nme2,Pgam1,Pgk1,Pkm,Ncor1,Tpi1,Trp53,Sirt6,Nme6,Pfkp,Mtch2,Ogt,Hdac4,Tigar,Eno1b
1015	GO:0009135	purine nucleoside diphosphate metabolic process	BP	65	10	27	0.15	0.42	0.87659	0.00145771	Actn3,Entpd2,Hif1a,Igf1,Ogdh,Ppargc1a,Stat3,Nudt16,Prkaa2,Tkfc	Aldoa,Aldoc,Eno2,Galk1,Gpi1,Hk1,Hk2,Insr,Eif6,Khk,Ldha,Mif,Pgam1,Pgk1,Pkm,Ncor1,Tpi1,Trp53,Sirt6,Ak3,Pfkp,Mtch2,Nudt9,Ogt,Hdac4,Tigar,Eno1b
1016	GO:0009179	purine ribonucleoside diphosphate metabolic process	BP	65	10	27	0.15	0.42	0.87659	0.00145771	Actn3,Entpd2,Hif1a,Igf1,Ogdh,Ppargc1a,Stat3,Nudt16,Prkaa2,Tkfc	Aldoa,Aldoc,Eno2,Galk1,Gpi1,Hk1,Hk2,Insr,Eif6,Khk,Ldha,Mif,Pgam1,Pgk1,Pkm,Ncor1,Tpi1,Trp53,Sirt6,Ak3,Pfkp,Mtch2,Nudt9,Ogt,Hdac4,Tigar,Eno1b
1018	GO:0031334	positive regulation of protein complex assembly	BP	206	30	69	0.15	0.33	0.987072	0.00146659	Ahr,Bcl2l11,Ctnnb1,Cdh17,Clu,Fscn1,Fas,Foxc2,Pcsk5,Hnf1b,Wnt10b,Magel2,Hip1r,Fmn2,Mlst8,Mtor,Jmy,Baiap2l1,Arpin,Palld,Mpp7,Rictor,Lmod1,Slf1,Ttbk1,Baiap2,Gsn,Nav3,Cdc42ep3,Trabd2b	Arf1,Rhoa,Rhoc,Arpc1b,Bax,Bid,Dlg1,Faf1,Fer,Rack1,Mecp2,Met,Map1b,Nck1,Nin,Pfn1,Psmc5,Ptk2b,Trim27,Cyfip1,Src,Tgfb1,Trp53,Sumo1,Nr1h2,Vasp,Vegfa,Wars,Coro1b,Rps3,Nckap1,Sh3glb1,Rhog,Arpc3,Stub1,Arpc1a,Gsk3b,Psrc1,Cdc42ep5,Gmfb,Snx9,Actr2,Psmc6,Arpc5,Arpc4,Wipf2,Gtf2f2,Washc1,Pih1d1,Pan3,Wasl,Actr3,Arpc5l,Arpc2,Arfip2,Numa1,Nckap1l,Rac3,Bbc3,Eif4g1,Wipf1,Fnip1,Ppp2r5b,Slf2,Carmil2,Spire2,Mief2,Set…
1021	GO:0031400	negative regulation of protein modification process	BP	471	89	142	0.19	0.3	0.798478	0.00149492	Angpt1,Atg5,Bmp4,Bmp7,Brca1,Casp3,Ctnnb1,Cdkn2c,Socs3,Dab2,Dag1,Dmd,Eng,Epha1,Mecom,Fem1a,Foxm1,Gclc,Igf1,Igfbp3,Il18,Irf1,Smad6,Gadd45b,Ntrk3,Nxn,Enpp1,Prkca,Prkcz,Plk1,Ppargc1a,Prkdc,Ptpn1,Dusp1,Ptprr,Rb1,Rock2,Sfrp1,Sfrp4,Smpd1,Sorl1,Sox4,Swap70,Timp3,Tnfaip3,Tsc2,Gadd45g,Synj2bp,Mprip,Slc9a3r1,Vps25,Pbk,Ldlrad4,Mad2l1,Chp1,Foxo1,Crtap,Mtor,Terf2ip,Tnip1,Dusp10,Pmepa1,Aspn,Mastl,Plpp3,Bod1,Flr…	Ager,Akt1,Atf3,Bag1,Bak1,Bax,Bdkrb2,Tspo,Cdkn1a,Cdyl,Cry1,Csk,Gadd45a,Dlg1,Dvl1,Eif3a,Dmtn,F2rl1,Fkbp1a,Fkbp1b,Fyn,Gba,Rack1,Gstp1,Hmg20b,Impact,Inppl1,Insr,Itgb1bp1,Klf4,Lrp5,Lyn,Smad4,Mecp2,Met,Mtf2,Ppp1r15a,Nck1,Nf1,Npm1,Dusp8,Pdpk1,Phb,Pik3r2,Prkcd,Plaa,Ppp2ca,Prkar1b,Psen1,Rela,Trim27,Rnf4,Rps7,Ncor1,Sema4d,Sin3a,Snca,Phf1,Tgfb1,Tsg101,Ube2b,Wars,Xbp1,Mapk7,Pin1,Spry2,Rps3,Ndrg2,Myadm,Dbndd2…
1025	GO:0016239	positive regulation of macroautophagy	BP	59	14	25	0.24	0.42	0.303713	0.00154141	Epm2a,Hif1a,Irgm1,Fyco1,Rab12,Tsc2,Ulk1,Scoc,Clec16a,Sesn3,Nod1,Sesn1,Ripk2,Rab3gap1	Bnip3,Bnip3l,Cdc37,Hmox1,Pafah1b2,Sptlc2,Supt5,Mapk3,Sh3glb1,Tbk1,Ralb,Tsc1,Trim13,Optn,Larp1,C9orf72,Smurf1,Sirt1,Rab3gap2,Pip4k2b,Pip4k2c,Wac,Lrsam1,Sesn2,Smcr8
1036	GO:0017148	negative regulation of translation	BP	151	18	53	0.12	0.35	0.997729	0.00157655	Bmp4,Dhfr,Egfr,Eif2ak1,Rida,Igfbp5,Nfkb1,Prkca,Eif2ak2,Zc3h7b,Ncor2,Stat3,Tyms,Xrn1,Dicer1,Paip2b,Caprin2,Nanos1	Ang,Hnrnpd,Btg2,Calr,Cpeb1,Eif2s1,Eif4e,Eif4ebp1,Fmr1,Fxr1,Rack1,Ilf3,Eif6,Khsrp,Mecp2,Ncl,Qk,Rbm3,Rbm4,Ncor1,Tgfb1,Rpl13a,Fxr2,Map2k1,Map2k2,Eif4e2,Rps3,Mettl3,Tsc1,Mex3a,Larp1,Eif4enif1,Pum2,Dgcr8,Wtip,Zc3h10,Zc3h7a,Eprs,Mex3b,Igf2bp1,Eif4g1,Ythdf2,Patl1,Tut4,Sesn2,Cnot3,Samd4b,Mex3d,Ago2,Mex3c,Ncbp1,Trim71,Mir7-1
1041	GO:0043038	amino acid activation	BP	50	7	22	0.14	0.44	0.906376	0.00161342	Hars2,Cars2,Sars2,Qrsl1,Dars,Dars2,Tarsl2	Aimp1,Sars,Vars,Wars,Farsb,Cars,Yars2,Nars,Wars2,Kars,Qars,Rars,Iars,Lars,Yars,Eprs,Tars,Mars,Aars,Gars,Iars2,Gatc
1042	GO:0032270	positive regulation of cellular protein metabolic process	BP	1170	242	325	0.21	0.28	0.385664	0.00162066	Acta2,Angpt1,Angpt4,Agrn,Agt,Agtr1a,Agtr2,Xiap,Axin2,Bcl2l11,Bmp4,Bmp7,Bmp8b,Bmpr1a,Brca1,Btrc,Ddr1,Casp12,Ctnnb1,Ctnnd1,Ccnd1,Ccnd3,Clu,Ackr3,Cntn1,Csf1,Ctf1,Cyp1b1,Dab2,Dag1,Dcc,Lefty1,Ect2,Ednra,Efna3,Efna5,Egfr,Eng,Epha1,Epha3,Epha4,Epha7,Ephb3,Ephb6,Esr2,F3,Acsl1,Fadd,Fas,Fgf1,Fgf18,Fgf7,Fgf9,Fgfr2,Ctgf,Fnta,Fzd1,Fzd4,Fzd5,Fzd8,Gab1,Gas6,Gcnt2,Gdf10,Gdf5,Gclc,Gpld1,Igf1,Igf2,Igfbp3,Igfbp4,Il…	Abl2,Ace,Acvr1b,Acvrl1,Adnp,Adra2a,Ager,Akt1,Ang,Apaf1,Areg,Rhoa,Arnt,Arntl,Atpif1,Hnrnpd,Axin1,Bak1,Bax,Phb2,Bid,C1qbp,Cab39,Casp9,Cd84,Cdc42,Cdk4,Cdkn1a,Cflar,Cln3,Plk3,Cpeb1,Csk,Csnk2b,Ctsc,Daxx,Gadd45a,Dlg1,Cdk2ap1,Dvl1,Dvl2,Dyrk1a,Eef2,Emp2,Ephb4,Erbb2,F2rl1,Ptk2,Fcgr2b,Fkbp1a,Lpin1,Flot1,Flt3l,Fmr1,Fxr1,Fyn,Xrcc6,Gba,Kat2a,Rack1,S1pr2,Hspa5,Hpx,Hras,Prmt1,Hspa8,Hspd1,Hsp90ab1,Hsp90aa1,Irak1…
1043	GO:0009896	positive regulation of catabolic process	BP	343	58	107	0.17	0.31	0.953694	0.00162251	Actn3,Clu,Dab2,Epm2a,Gja1,Gclc,Gpc3,Gpld1,Hif1a,Irgm1,Igf1,Igfbp3,Irs1,Fyco1,Nedd4,Nsf,Oaz1,Oaz2,Plk1,Ptpn1,Rab12,Rad23a,Sorl1,Sox9,Tnfaip3,Tnfrsf1b,Tsc2,Ulk1,Vip,Abcd2,Sh3d19,Snf8,Fbxw7,Scoc,Foxo1,Smurf2,Wwp2,Rnf180,Plekhf1,Prr5l,Clec16a,Sesn3,Dtl,Il33,Nkd1,Sh3bp4,Nod1,Prkaa2,Edem2,Sesn1,Ripk2,Trib1,Trib2,Mylip,Rab3gap1,Tpcn1,Nanos1,Lonrf2	Adra2a,Ager,Akt1,Atpif1,Hnrnpd,Axin1,Bax,Bnip3,Bnip3l,Btg2,Cdc37,Plk3,Csnk2a1,Ctsc,Ddb1,Dvl1,Ptk2,Fmr1,Gba,Rack1,Hk2,Hmox1,Hsp90aa1,Insr,Khsrp,Ldlr,Mdm2,Mif,Pabpc1,Pafah1b2,Prkcd,Psen1,Ptk2b,Qk,Snca,Sptlc2,Stk11,Supt5,Sumo1,Xbp1,Arih1,Cop1,Map2k1,Mapk3,Csnk1e,Sgta,Ccdc22,Sh3glb1,Ubqln1,Mettl3,Stub1,Snx1,Tbk1,Fgf21,Gsk3b,Dnajb2,Ralb,Herpud1,Sirt2,Tsc1,Vps35,Trim13,Snx9,Mtdh,Abhd5,Rnf41,Polr2g,Nop5…
1044	GO:0009127	purine nucleoside monophosphate biosynthetic process	BP	114	16	42	0.14	0.37	0.968059	0.00162285	Actn3,Ada,Atp6v0a1,Nipsnap2,Hif1a,Igf1,Ogdh,Ppargc1a,Stat3,Atp6v0a2,Ldhd,Pid1,Prkaa2,Prps2,Atp6v0a4,Tkfc	Aldoa,Aldoc,Atp5b,Atp5c1,Atp5g1,Bcl2l1,Eno2,Galk1,Gpi1,Hk1,Hk2,Insr,Eif6,Khk,Mif,Pgam1,Pgk1,Pkm,Ncor1,Tgfb1,Tpi1,Trp53,Impdh1,Impdh2,Map2k1,Tcirg1,Atp5l,Sirt6,Ak3,Pfkp,Mtch2,Atp5d,Taz,Paics,Chchd10,Atic,Ogt,Ampd2,Hdac4,Flcn,Tigar,Eno1b
1045	GO:0009168	purine ribonucleoside monophosphate biosynthetic process	BP	114	16	42	0.14	0.37	0.968059	0.00162285	Actn3,Ada,Atp6v0a1,Nipsnap2,Hif1a,Igf1,Ogdh,Ppargc1a,Stat3,Atp6v0a2,Ldhd,Pid1,Prkaa2,Prps2,Atp6v0a4,Tkfc	Aldoa,Aldoc,Atp5b,Atp5c1,Atp5g1,Bcl2l1,Eno2,Galk1,Gpi1,Hk1,Hk2,Insr,Eif6,Khk,Mif,Pgam1,Pgk1,Pkm,Ncor1,Tgfb1,Tpi1,Trp53,Impdh1,Impdh2,Map2k1,Tcirg1,Atp5l,Sirt6,Ak3,Pfkp,Mtch2,Atp5d,Taz,Paics,Chchd10,Atic,Ogt,Ampd2,Hdac4,Flcn,Tigar,Eno1b
1046	GO:0007034	vacuolar transport	BP	114	20	42	0.18	0.37	0.802471	0.00162285	Ankfy1,Nedd4,Rab12,Sorl1,Sort1,Snf8,Vps25,Gosr2,Ehd3,Ccdc91,Vps53,Tmem106b,Clec16a,Pik3r4,Rbsn,Cacng7,Vps4a,Vps52,Gnptab,Sptbn5	Ap3d1,Ap4m1,Arf1,Atp6v0d1,Cln3,Hgs,Hspa8,Lamp1,Lyst,Mtm1,Rab34,Vps4b,Tsg101,Bin1,Vti1b,Stx8,Vps29,Vps35,Chmp4c,Ubxn6,2610002M06Rik,Trak1,Leprotl1,Vps11,Tmem50a,C9orf72,Als2,Fam160a2,Snx16,Chmp4b,Smurf1,Ndfip2,Chmp5,Vps33a,Vps16,Pcsk9,Dennd3,Lars,Hook2,Vps18,Gak,Atg14
1050	GO:1904814	regulation of protein localization to chromosome, telomeric region	BP	14	0	9	0	0.64	1	0.00165297	NA	Cct2,Cct4,Cct5,Cct6a,Cct7,Cct8,Tcp1,Gnl3,Dkc1
1077	GO:0008214	protein dealkylation	BP	27	2	14	0.07	0.52	0.982963	0.00171088	Kdm8,Kdm1b	Ube2b,Pagr1a,Ppme1,Kdm5b,Kdm1a,Kdm3a,Jmjd6,Jmjd1c,Kdm4b,Kdm6b,Kdm2a,Kdm4a,Kdm3b,Kdm7a
1078	GO:0006482	protein demethylation	BP	27	2	14	0.07	0.52	0.982963	0.00171088	Kdm8,Kdm1b	Ube2b,Pagr1a,Ppme1,Kdm5b,Kdm1a,Kdm3a,Jmjd6,Jmjd1c,Kdm4b,Kdm6b,Kdm2a,Kdm4a,Kdm3b,Kdm7a
1092	GO:1903364	positive regulation of cellular protein catabolic process	BP	121	13	44	0.11	0.36	0.998343	0.00172343	Clu,Dab2,Gclc,Plk1,Rad23a,Tnfaip3,Fbxw7,Rnf180,Il33,Edem2,Trib1,Trib2,Lonrf2	Akt1,Atpif1,Axin1,Plk3,Ctsc,Dvl1,Ptk2,Fmr1,Gba,Rack1,Hsp90aa1,Ldlr,Mdm2,Psen1,Ptk2b,Sumo1,Xbp1,Arih1,Cop1,Csnk1e,Sgta,Ccdc22,Ubqln1,Stub1,Gsk3b,Dnajb2,Herpud1,Sirt2,Vps35,Nop53,Rchy1,Vps11,Lonrf3,Smurf1,Rnf114,Pcsk9,Zfand2a,Atxn3,Edem1,Trib3,Fbxl5,Lonrf1,Taf1,Gsk3a
1094	GO:0050778	positive regulation of immune response	BP	362	64	112	0.18	0.31	0.91012	0.00175336	Ada,Bmx,Cd59a,Fadd,Fzd5,Gata2,Gpld1,H2-D1,Hlx,Irgm1,Il12rb1,Il18,Irf1,Lbp,Anxa1,Mef2c,Msh2,Msh6,Nfatc2,Nfkbia,Nr4a3,Prkcz,Pms2,Prkdc,Rasgrp1,Sema7a,Stat5a,Tec,Tek,Tnfaip3,Traf2,Nr1h3,Sh2b2,Vav3,Tnip1,Erbin,Gprc5b,Rgcc,Pspc1,Tril,Peli1,C8g,Polr3b,Ifih1,Il33,Trim6,Susd4,Spon2,Lgr4,Pawr,Colec12,Tlr3,Hexim1,Ripk2,Eif2b1,Tkfc,Ddx58,Nppa,A2m,C1rl,Atad5,Nlrx1,Ptgs2os,Cd59b	Bax,C1qa,C1qbp,C2,Cacnb3,Cnr1,Cr1l,Csk,Cyba,Elf1,F2rl1,Fcer1g,Fcgr2b,Fcgr3,Flot1,Fyn,Xrcc6,Gab2,H2-M3,Hk1,Hpx,Hras,Hspa8,Hspd1,Irak1,Itgam,Itgb2,Kcnn4,Lamp1,Lck,Lgals3,Lgals9,Lyn,Matr3,Mif,Slc11a1,Nras,Pdpk1,Phb,Plcg1,Pld2,Med1,Psen1,Nectin2,Rela,Rps19,Sin3a,Stat5b,Stat6,Stk11,Stx4a,Stxbp1,Stxbp2,Tgfb1,Cd40,Traf6,Tfrc,Tyro3,Usp12,Xbp1,Mapk14,Mapk3,Rps3,Icosl,Pvr,Stx7,Nono,Ubqln1,Tbk1,Lat2,Riok3,L…
1095	GO:1900182	positive regulation of protein localization to nucleus	BP	72	11	29	0.15	0.4	0.890656	0.00175736	Brca1,Ect2,Gli3,Igf1,Tek,Tgfb2,Zic1,Uaca,Glis2,Akap5,Smo	Akt1,Cct2,Cct3,Cct4,Cct5,Cct6a,Cct7,Cct8,Fyn,Hsp90ab1,Hsp90aa1,Npm1,Prkcd,Med1,Psen1,Src,Stk11,Tcp1,Tgfb1,Zpr1,Mapk14,Ipo5,Tmem173,Trim8,Nmd3,Ogt,Kat7,Sesn2,Ep300
1101	GO:0032868	response to insulin	BP	169	44	58	0.26	0.34	0.0420265	0.0017915	Agt,Ccnd3,Socs3,Ptprv,Foxc2,Gpam,Gpld1,Grb10,Igf1,Igf2,Irs1,Pdk2,Enpp1,Pik3r1,Pik3r3,Prkca,Prkcz,Plcb1,Prkdc,Ptpn1,Ptpra,Rbp4,Sgk1,Sorbs1,Slc2a4,Slc9a1,Sort1,Stxbp4,Tsc2,Sh2b2,Slc2a8,Foxo1,Mtor,Baiap2l1,Syap1,Rps6kb1,Sesn3,Epm2aip1,Hadha,Pid1,Baiap2,Tbc1d4,Rab8b,Vgf	Akt1,Cdk2,Cdk4,Cpeb1,Cry1,Eif4ebp1,Fer,Lpin1,Inppl1,Insr,Eif6,Khk,Rab8a,Myo5a,Nck1,Pde3b,Pdpk1,Pik3r2,Pkm,Prkcd,Rbm4,Rela,Srsf5,Zfp106,Shc1,Cyfip1,Smarcc1,Src,Stxbp3,Usf1,Vamp2,Xbp1,Ywhag,Akt3,Capn10,Esrra,Slc27a1,Scly,H2afz,Nucb2,Foxo4,Gsk3b,Repin1,Tsc1,Klf15,C1qtnf12,Cad,Slc25a33,Pck2,Ndel1,Sirt1,Pcsk9,Rhoq,Ogt,Mars,Trib3,Sesn2,Gsk3a
1112	GO:0009185	ribonucleoside diphosphate metabolic process	BP	69	10	28	0.14	0.41	0.917277	0.00183296	Actn3,Entpd2,Hif1a,Igf1,Ogdh,Ppargc1a,Stat3,Nudt16,Prkaa2,Tkfc	Aldoa,Aldoc,Eno2,Galk1,Gpi1,Hk1,Hk2,Insr,Eif6,Khk,Ldha,Mif,Pgam1,Pgk1,Pkm,Ncor1,Tpi1,Trp53,Sirt6,Nudt5,Ak3,Pfkp,Mtch2,Nudt9,Ogt,Hdac4,Tigar,Eno1b
1113	GO:2000058	regulation of ubiquitin-dependent protein catabolic process	BP	135	19	48	0.14	0.36	0.976589	0.0018853	Clu,Dab2,Fhit,Gclc,Plk1,Rad23a,Wnt10b,Sufu,Fbxw7,Pbk,Rybp,Rnf180,Clec16a,Il33,Trib1,Trib2,Ccar2,Senp1,Lonrf2	Akt1,Axin1,Plk3,Dvl1,Ptk2,Gba,Gna12,Rack1,Hsp90ab1,Mdm2,Mtm1,Psen1,Ptk2b,Rad23b,Rps7,Smarcc1,Sumo1,Arih1,Tlk2,Cop1,Csnk1e,Sgta,Ccdc22,Ubqln1,Stub1,Gsk3b,Dnajb2,Herpud1,Sirt2,Rpl23,Rpl11,Gipc1,Nop53,Rchy1,Lonrf3,Smurf1,Rnf114,Ubqln4,Zfand2a,Taf9,Ogt,Glmn,Wac,Ubxn1,Trib3,Lonrf1,Taf1,Gsk3a
1125	GO:0051656	establishment of organelle localization	BP	345	68	107	0.2	0.31	0.633605	0.00200591	Rab27a,Brca2,Ctnnb1,Dync1i1,Eya1,Fgfr2,Gata2,Bloc1s1,Gem,Foxf1,Hif1a,Il13ra2,Kif5c,Kit,Mad1l1,Fyco1,Nefl,Nr4a3,Ntn1,Prkcz,Rasgrp1,Exoc4,Syt1,Pclo,Slc9a3r1,Sytl4,Cep63,Cdca8,Ahi1,Fmn2,Syt8,Ykt6,Actn4,Ap3m2,Nuf2,Ndc80,Borcs5,Snap47,Pef1,1190002N15Rik,Bod1,Spdl1,Tmem230,Fam83d,Kif2c,Gpsm2,Myh10,Rab27b,Sytl2,Dnm3,Gbf1,Cenpf,Nusap1,Vps4a,Syt12,Nlgn1,Myo5c,Llgl2,Trappc12,Rab3gap1,Cenpe,Nppa,Fhod1,Klhl1…	Ap3d1,Arf1,Atp2a2,Bcl2l1,Cd84,Cdc42,Cenpc1,Cln3,Dpysl2,Dlg1,Dync1h1,Dnm1,Dnm2,Stx2,Ptk2,Fcer1g,Fer,Fmr1,Gab2,Hmox1,Kpnb1,Eif6,Kif1a,Lamp1,Arhgef2,Llgl1,Lyn,Mecp2,Map1b,Map4,Map6,Myo5a,Npm1,Pdcd6,Pdpk1,Pld2,Nup88,Psen1,Nectin2,Rab1a,Ran,Rps15,Vps4b,Snca,Snap23,Stx3,Stx4a,Stxbp1,Stxbp2,Ube2b,Vamp2,Ywhaz,Spry2,Map2k1,Cul3,Hnrnpu,Rab11a,Atp6ap1,Ap3m1,Psrc1,Lat2,Rrs1,Rhot1,Stk25,Stard3,Syne1,Bccip,Arf…
1129	GO:0019725	cellular homeostasis	BP	602	122	176	0.2	0.29	0.53037	0.00204107	Adm,Agt,Agtr1a,Agtr2,Atg5,Aplp2,Aqp1,Atp1b1,Atp1b2,Atp1b3,Atp6v0a1,Bmp4,Cacna1c,Cacna1g,Ckb,Dmd,Slc26a2,Edn2,Ednra,Efna5,Fth1,Gas6,Gata2,Gja1,Gclc,Gpld1,Gpr27,Hif1a,Cxcl10,Igf1,Il6st,Itpr1,Kcnk3,Kcnma1,Kng1,Smad3,Nrxn1,Nxn,Prdx1,Enpp1,Pik3r1,Prkaca,Prkca,Ppt1,Prkg1,Ptger1,Ptgfr,Ccl5,Sgk1,Slc12a2,Slc9a1,Sox4,Stim1,Stxbp4,Swap70,Tcf7l2,Tgfb2,Tiam1,Atp6v0a2,Trpc3,Trpc6,Vdr,Prnd,Slc9a3r1,Vsnl1,Clic4,…	Abcb7,Abl2,Add1,Adra2a,Ager,Aldoa,Anxa7,Prdx6,Ap3d1,Apex1,Arf1,Atp2a2,Atp5b,Atp6v1a,Atp6v0d1,Atp6v0c,Bak1,Bax,Bdkrb2,Bnip3,Cacnb3,Pdia4,Cfl2,Cftr,Clcn3,Cln3,Cyba,Ddit3,Dlg4,F2rl1,Ptk2,Fkbp1a,Fkbp1b,Fyn,Gaa,Gna13,Gnb1,Rack1,Gsr,Pdia3,Gsto1,Gtf2i,Slc39a7,Hexb,Hk1,Hk2,Hmox1,Hpx,Itpr2,Itpr3,Kcnn4,Lck,Lrp5,Lyn,Smad4,Mafg,Mtm1,Myo5a,Npm1,Slc11a1,P2rx4,P4hb,Cdk16,Pdpk1,Pik3r2,Pkd2,Plaa,Plcg1,Ppp2ca,Ppp3…
1135	GO:0031365	N-terminal protein amino acid modification	BP	22	1	12	0.05	0.55	0.993272	0.00208548	Sox4	Nmt1,Nmt2,Ppm1a,Ppm1b,Naa10,Ntmt1,Naa16,Naa20,Naa50,Naa35,Naa25,Ep300
1137	GO:0035036	sperm-egg recognition	BP	22	2	12	0.09	0.55	0.955455	0.00208548	Clgn,Zpbp	Aldoa,Arsa,Cct2,Cct3,Cct4,Cct5,Cct6a,Cct7,Cct8,Pcsk4,Tcp1,Vdac2
1138	GO:0040029	regulation of gene expression, epigenetic	BP	177	22	60	0.12	0.34	0.997923	0.00210295	Bmp4,Brca1,Ctnnb1,Cdc45,Egfr,Epc1,Klf2,Nfkb1,Zc3h7b,Ncor2,Stat3,Tet1,Msl3l2,Smchd1,Smarcd1,Dicer1,Nrde2,Kdm1b,Tnrc18,Bahcc1,Hist1h2ac,Hist1h2ad	Apobec1,Cdyl,Fmr1,Fxr1,Hira,Eif6,Mbd2,Mbd3,Mecp2,Rbm3,Rbm4,Trim27,Ncor1,Sin3a,Eif1,Ubtf,Tgfb1,Trim28,Ube2b,Wbp2,Zfp57,Map2k1,Map2k2,Sirt6,H2afz,Hnrnpu,Mettl3,Morf4l2,Gsk3b,Pcgf3,Pcgf5,Ftx,Pum2,Sirt1,Arid1a,Dgcr8,Wtip,Rrp8,Zc3h10,Zc3h7a,Uhrf2,Baz2a,Mta1,Glmn,Dot1l,Eif4g1,Hdac4,Ubr2,Tut4,Setd1a,Ago2,Ep300,Zfp335,Bend3,Kmt2d,H2afy2,Ncbp1,Gsk3a,Trim71,Mir7-1
1141	GO:0031060	regulation of histone methylation	BP	57	6	24	0.11	0.42	0.983981	0.00210456	Brca1,Ctnnb1,Ctr9,Tet1,Phf19,L3mbtl2	Smad4,Mecp2,Mtf2,Mthfr,Nsd1,Phf1,Xbp1,Zfp64,Paxbp1,Pih1d1,Pygo2,Kmt2e,Iws1,Asxl2,Kmt2b,Sirt1,Kdm1a,Kdm3a,Ogt,Ehmt2,Kdm4b,Kdm4a,Mllt6,Zfp335
1143	GO:0070059	intrinsic apoptotic signaling pathway in response to endoplasmic reticulum stress	BP	54	6	23	0.11	0.43	0.975397	0.00215672	Casp12,Casp3,Itpr1,Ptpn1,Map3k5,Tmem117	Apaf1,Atf4,Bak1,Bax,Hyou1,Casp9,Ddit3,Nck1,Trp53,Wfs1,Xbp1,Ero1l,Gsk3b,Herpud1,Grina,Erp29,Chac1,Syvn1,Selenok,Sirt1,Selenos,Bbc3,Trib3
1146	GO:0007006	mitochondrial membrane organization	BP	89	12	34	0.13	0.38	0.964547	0.00216808	Bcl2l11,Camk2a,Eya2,Slc9a1,Stat3,Zfp13,Hip1r,Timm22,Letm1,Oma1,Plekhf1,Tmem14a	Slc25a5,Atf2,Atpif1,Bak1,Bax,Bcl2l1,Bid,Bnip3,Bnip3l,Hk2,Hsp90aa1,Pex5,Snca,Trp53,Cln8,Timm13,Timm9,Timm10,Tomm40,Sh3glb1,Hebp2,Mtch2,Gsk3b,Rhot1,Taz,Tomm20,Afg3l2,Slc35f6,Them4,Immt,Bbc3,Tomm22,2410015M20Rik,Gsk3a
1149	GO:0046514	ceramide catabolic process	BP	12	4	8	0.33	0.67	0.213929	0.00218853	Gm2a,Neu3,Asah2,Gba2	Gla,Galc,Gba,Hexa,Hexb,Naga,Neu1,Prkcd
1151	GO:0045806	negative regulation of endocytosis	BP	39	6	18	0.15	0.46	0.832725	0.00219337	Atg5,Epha3,Lrpap1,Tsc2,Nr1h3,Lrrtm2	Csk,Dlg4,Fcgr2b,Fmr1,Rack1,Lgals3,Atxn2,Tgfb1,Unc119,Nr1h2,Pacsin2,Snx3,Lrrtm1,Pacsin3,Pcsk9,Lrsam1,Snx33,Rubcn
1152	GO:0098927	vesicle-mediated transport between endosomal compartments	BP	39	4	18	0.1	0.46	0.970218	0.00219337	Dab2,Sorl1,Snf8,Pik3c3	Emp2,Kif16b,Src,Map2k1,Map2k2,Mapk3,Snx3,Stx8,Snx12,Vps11,Fam160a2,Snx16,Ptpn23,Hook2,Wdr81,Dnajc13,Ankrd27,Rab5a
1153	GO:0006094	gluconeogenesis	BP	51	9	22	0.18	0.43	0.735185	0.00219823	Acadm,Hif1a,Sik1,Pcx,Pdk2,Rbp4,Tcf7l2,Foxo1,C1qtnf3	Atf3,Atf4,Clk2,Cry1,Kat2a,Gpd2,Gpi1,Pgam1,Pgk1,Stk11,Tpi1,Supt20,Maea,C1qtnf12,Crtc2,Pck2,Nln,Sirt1,Ogt,Dgkq,Wdr5,Sesn2
1154	GO:0042176	regulation of protein catabolic process	BP	324	65	101	0.2	0.31	0.569017	0.00220804	Btrc,Clu,Cst3,Dab2,Egfr,Epha4,Fhit,Gja1,Gclc,Gpc3,Gpld1,Smad3,Nedd4,Nsf,Oaz1,Oaz2,Prkaca,Plk1,Rad23a,Sorl1,Sox9,Serpine2,Timp1,Timp2,Timp3,Tnfaip3,Tnfrsf1b,Vip,Wnt10b,Sufu,Sh3d19,Snf8,Fbxw7,Pbk,Azin1,Fmn2,Mad2l1,Rybp,Foxo1,Serpinb1a,Smurf2,Erlec1,Wwp2,Dyx1c1,Rnf180,Fam83d,Mad2l2,Clec16a,Dtl,Il33,Nkd1,Sf3b3,Edem2,Nrg1,Trib1,Nudt15,Agap2,Trib2,Mylip,Ccar2,Senp1,Psmf1,Azin2,Serpinb1b,Lonrf2	Adra2a,Akt1,Arntl,Atpif1,Axin1,Cdc42,Plk3,Csnk2a1,Ctsc,Ddb1,Dvl1,Rhbdf1,Ptk2,Faf1,Fmr1,Fyn,Gba,Gna12,Rack1,Hsp90ab1,Hsp90aa1,Ldlr,Smad4,Mdm2,Mdm4,Mtm1,Furin,Phb,Ctsa,Ppp2ca,Psen1,Psme1,Psme3,Ptk2b,Rad23b,Rela,Rps7,Smarcc1,Snca,Dedd,Ube2g2,Sumo1,Xbp1,Arih1,Pin1,Tlk2,Cop1,Csnk1e,Chek2,Sgta,Banp,Snx3,Ccdc22,Snx12,Ubqln1,Ube2j1,Stub1,Snx1,Gsk3b,Dnajb2,Psmd14,Herpud1,Sirt2,Rpl23,Vps35,Snx9,Rpl11,Rnf41…
1156	GO:0065002	intracellular protein transmembrane transport	BP	48	4	21	0.08	0.44	0.993198	0.00222622	Pex7,Rtn2,Timm22,Bcr	Hyou1,Hspd1,Grpel1,Grpel2,Pex5,Timm17a,Timm44,Timm13,Timm9,Timm10,Tomm40,Timm23,Dnajc15,Sec61b,Srp19,Srp72,Tomm20,Zfand2b,Chchd4,Sec63,Tomm22
1157	GO:1902369	negative regulation of RNA catabolic process	BP	48	5	21	0.1	0.44	0.978151	0.00222622	Axin2,Mtor,Parn,Dicer1,Meioc	Apobec1,Hnrnpd,Fmr1,Hnrnpc,Slc11a1,Pabpc1,Ptbp1,Qk,Vegfa,Hnrnpu,Rbm38,Dhx36,Lrpprc,Larp1,Tirap,Igf2bp1,Thrap3,Tardbp,Naf1,Dkc1,Slirp
1161	GO:0030100	regulation of endocytosis	BP	202	34	67	0.17	0.33	0.910508	0.00224413	Angpt1,Ankfy1,Atg5,Rab27a,Clu,Dab2,Epha3,Gas6,Gata2,Gpc3,Itga2,Lbp,Lrpap1,Nsf,Prkca,Ppt1,Pros1,Ptpn1,Sfrp4,Tsc2,Tub,Nr1h3,Synj2bp,Hip1r,Ahi1,Actn4,Tbc1d5,Ehd4,Lrrtm2,Ston2,Arrb1,Abr,Bcr,Nlgn1	Add1,Ager,Ap2a1,Arf1,Bcl2l1,C2,Calr,Cd151,Cd63,Csk,Cyba,Dlg4,Dnm2,Eef2k,Epn2,F2rl1,Ptk2,Fcer1g,Fcgr2b,Fcgr3,Flot1,Fmr1,Rack1,Hspa8,Kif3a,Ldlr,Lgals3,Mertk,Slc11a1,Pld2,Sirpa,Rab20,Atxn2,Snca,Scarb1,Src,Tgfb1,Tsg101,Unc119,Nr1h2,Vegfa,Pacsin2,Axl,Abca7,Bin1,Magi2,Snx3,Snx12,Syne1,Rab14,Wasl,Lrrtm1,Pacsin3,Pard3,Smap1,Pcsk9,Nckap1l,Rapgef1,Mex3b,Rap1a,Arrb2,Camk1d,Lrsam1,Plcg2,Snx33,Rab5a,Rubcn
1169	GO:0051098	regulation of binding	BP	328	59	102	0.18	0.31	0.871949	0.00229252	Angpt1,Agrn,Aplp2,Bmp4,Ctnnb1,Runx1t1,Dab2,Ebf2,Epha4,Ephb6,Id1,Id2,Id3,Id4,Igf1,Itga2,Lrpap1,Smad3,Mef2c,Foxc1,Msx1,Msx2,Nfib,Pitx2,Plk1,Rb1,Rfng,Ski,Sorl1,Sox11,Aurkb,Tcf7l2,Tgfb2,Tgfbr1,Tiam1,Tnks,Traf2,Larp7,Hip1r,Fbxw7,Fbxo18,Arhgef7,Tfip11,Habp4,Cdon,Syap1,Mad2l2,Hopx,Trim6,Ttbk1,Cald1,Arrb1,Ripk2,Eif2b1,Caprin2,Tnfsf18,Arhgap28,Wfikkn2,Smo	Abl2,Ace,Add1,Adnp,Ager,Akt1,Bak1,Bax,Cdc42,Crk,Ctbp2,Ddit3,Dvl1,Eif2s1,Eno1,Fkbp1a,Flot1,Fmr1,Kat2a,Aes,Hmox1,Hsp90ab1,Ica1,Itgb1bp1,Klf4,Stmn1,Lgals9,Smad2,Smad4,Mbd2,Mecp2,Met,Nme1,Nsd1,Psen1,Ran,Ruvbl2,Sin3a,Src,Tgfb1,Trim28,Traf4,Traf6,Txn1,Sumo1,Pin1,Mapk3,Csnk1e,Camk1,Eif3d,Eif3c,Stub1,Gsk3b,Dnajb2,Brd4,Stk4,Edf1,Carm1,Ralb,Herpud1,Sirt2,Rpl11,Derl1,Pygo2,Gtpbp4,Spag9,Tmem173,C9orf72,Actr3…
1172	GO:0034655	nucleobase-containing compound catabolic process	BP	339	48	105	0.14	0.31	0.998806	0.00230136	Actn3,Ada,Axin2,Entpd2,Fen1,Fhit,Gspt2,Hif1a,Igf1,Igfbp3,Ogdh,Pde1a,Enpp1,Ppargc1a,Stat3,Tnfrsf1b,Xrn1,Fbxo18,Pde3a,Samhd1,Mtor,Upf3a,Lsm3,Nudt12,Ncbp2,Tatdn3,Nudt4,Cdadc1,Brf1,Prr5l,Parn,Nudt16,Adal,Enpp5,Dpyd,Csdc2,Prkaa2,Dicer1,Dis3l2,Dis3l,Nudt15,Sidt2,Enpp4,Tkfc,Pde5a,Meioc,Nanos1,Rbm24	Aldoa,Aldoc,Apaf1,Apex1,Apobec1,Hnrnpd,Bax,Btg2,Dnase2a,Eno2,Fmr1,Fxr1,Galk1,Rack1,Gpi1,Hint1,Hk1,Hk2,Hnrnpc,Elavl4,Insr,Eif6,Khk,Khsrp,Ldha,Mgat1,Mif,Ncf1,Npm1,Slc11a1,Pabpc1,Pde3b,Pde4a,Pgam1,Pgk1,Pkm,Ptbp1,Qk,Ncor1,Tbrg4,Tpi1,Trp53,Vegfa,Zpr1,Fxr2,Pde10a,Xrn2,Exosc5,Sirt6,Nt5c,Hnrnpu,Carhsp1,Pnrc2,Nudt5,Gtpbp2,Rbm38,Mettl3,Nudt3,Pfkp,Mtch2,Snd1,Isg20,Pcbp4,Polr2g,Trir,Dcps,Dnase1l1,Fastkd3,Tat…
1176	GO:0002764	immune response-regulating signaling pathway	BP	213	30	70	0.14	0.33	0.992966	0.00236707	Ada,Bmx,Gpld1,Irf1,Kit,Lbp,Mef2c,Nfatc2,Nfkbia,Nr4a3,Tec,Tnfaip3,Nr1h3,Sh2b2,Vav3,Tnip1,Erbin,Tril,Peli1,Ifih1,Lgr4,Pawr,Colec12,Tlr3,Ripk2,Eif2b1,Tkfc,Ddx58,Nlrx1,Ptgs2os	Bax,C1qbp,Cacnb3,Csk,Cyba,Elf1,F2rl1,Fcer1g,Fcgr2b,Fer,Flot1,Fyn,H2-M3,Hras,Hspd1,Irak1,Kcnn4,Lck,Lgals3,Lgals9,Lyn,Nras,Pdpk1,Plcg1,Psen1,Nectin2,Rela,Stk11,Cd40,Traf6,Tyro3,Usp12,Rps3,Icosl,Ubqln1,Lat2,Riok3,Lsm14a,Nop53,Cmtm3,Wdfy1,Cactin,Lrrfip2,Dusp3,Rftn2,Sppl3,Zc3hav1,Pum2,Plekha1,Mapkapk3,Dusp22,Nckap1l,Ticam1,Rapgef1,Eif2b3,Rap1a,Rps6ka3,Tirap,Havcr2,Arrb2,Eif2b2,Plcl2,Slc39a10,Tnip2,Car…
1178	GO:0016577	histone demethylation	BP	25	2	13	0.08	0.52	0.974882	0.00241262	Kdm8,Kdm1b	Ube2b,Pagr1a,Kdm5b,Kdm1a,Kdm3a,Jmjd6,Jmjd1c,Kdm4b,Kdm6b,Kdm2a,Kdm4a,Kdm3b,Kdm7a
1179	GO:0070670	response to interleukin-4	BP	25	1	13	0.04	0.52	0.996601	0.00241262	Shpk	Rplp0,Cdk4,Hspa5,Hsp90ab1,Rps2,Mcm2,Nfil3,Stat5b,Stat6,Xbp1,Impdh2,Rpl3,Keap1
1184	GO:0072525	pyridine-containing compound biosynthetic process	BP	67	9	27	0.13	0.4	0.946412	0.00246936	Actn3,Hif1a,Igf1,Ogdh,Ppargc1a,Stat3,Prkaa2,Tkfc,Nmnat2	Aldoa,Aldoc,Eno2,Galk1,Gpi1,Hk1,Hk2,Insr,Eif6,Khk,Mif,Pgam1,Pgk1,Pkm,Ncor1,Tpi1,Trp53,Sirt6,Pfkp,Mtch2,Nampt,Nmnat3,Ogt,Nadk,Hdac4,Tigar,Eno1b
1191	GO:0009124	nucleoside monophosphate biosynthetic process	BP	123	18	44	0.15	0.36	0.958653	0.00248819	Actn3,Ada,Atp6v0a1,Nipsnap2,Hif1a,Igf1,Ogdh,Ppargc1a,Stat3,Atp6v0a2,Tyms,Ldhd,Rfk,Pid1,Prkaa2,Prps2,Atp6v0a4,Tkfc	Aldoa,Aldoc,Atp5b,Atp5c1,Atp5g1,Bcl2l1,Eno2,Galk1,Gpi1,Hk1,Hk2,Insr,Eif6,Khk,Mif,Pgam1,Pgk1,Pkm,Ncor1,Tgfb1,Tpi1,Trp53,Impdh1,Impdh2,Map2k1,Tcirg1,Atp5l,Sirt6,Ak3,Pfkp,Mtch2,Atp5d,Taz,Paics,Chchd10,Atic,Ogt,Ampd2,Dut,Hdac4,Flcn,Tigar,Dctd,Eno1b
1194	GO:0017157	regulation of exocytosis	BP	147	35	51	0.24	0.35	0.169492	0.00252764	Rab27a,Cacna1g,Gata2,Foxf1,Il13ra2,Anxa1,Nsf,Prkca,Sdc1,Sdc4,Syt1,Pclo,Vsnl1,Sytl4,Snf8,Syt8,Cacna1h,Smpd3,Exoc2,Rab2b,Rab27b,Sytl2,Glrx,Abr,Bcr,Vps4a,Syt12,Nlgn1,Lgi3,Llgl2,Rab40b,Rab3gap1,Nppa,Rab8b,Syt14	Adra2a,Arf1,Atp2a2,Bcl2l1,Cd84,Cftr,F2rl1,Fcer1g,Fer,Fmr1,Ncs1,Gab2,Hgs,Hmox1,Itgam,Itgb2,Lamp1,Lgals9,Llgl1,Lyn,Rab8a,Myo5a,Ncam1,Pdpk1,Pld2,Sept5,Vps4b,Snca,Snap23,Stam,Stx4a,Stxbp1,Stxbp2,Stxbp3,Tsg101,Vamp2,Pla2g6,Atp6ap1,Rala,Ralb,Napa,Rap1a,Syt17,Prepl,Rap1b,Styk1,Sytl1,Rab5a,Rph3al,Unc13a,Cbarp
1195	GO:0050851	antigen receptor-mediated signaling pathway	BP	93	10	35	0.11	0.38	0.995318	0.00252883	Ada,Bmx,Mef2c,Nfatc2,Tec,Sh2b2,Vav3,Pawr,Ripk2,Eif2b1	Bax,Cacnb3,Elf1,Fyn,Hras,Kcnn4,Lck,Lgals3,Lyn,Nras,Plcg1,Psen1,Nectin2,Rela,Stk11,Traf6,Usp12,Rps3,Icosl,Lat2,Cmtm3,Dusp3,Rftn2,Sppl3,Plekha1,Dusp22,Nckap1l,Eif2b3,Eif2b2,Plcl2,Slc39a10,Carmil2,Plcg2,Rnf31,Dennd1b
1196	GO:2000573	positive regulation of DNA biosynthetic process	BP	64	10	26	0.16	0.41	0.864195	0.00257633	Ctnnb1,Cyp1b1,Aurkb,Tnks,Dscc1,Rfc5,Parn,Fbxo4,Chtf18,Parm1	Gfer,Hnrnpd,Cct2,Cct3,Cct4,Cct5,Cct6a,Cct7,Cct8,Hsp90ab1,Hsp90aa1,Klf4,Npm1,Ptk2b,Src,Tcp1,Mapk3,Ddx39b,Ptges3,Gsk3b,Pnkp,Arrb2,Hmbox1,Naf1,Dkc1,Acd
1207	GO:0051054	positive regulation of DNA metabolic process	BP	214	40	70	0.19	0.33	0.749578	0.00270152	Bmp4,Brca1,Ctnnb1,Cst3,Cyp1b1,Egfr,Eya1,Eya2,Eya3,Eya4,Foxm1,Igf1,Igfbp3,Msh2,Msh6,Pms2,Ppargc1a,Rad51,Aurkb,Tgfb3,Timeless,Tnks,Top2b,Wrn,E2f7,Slx4,Rnf168,Dscc1,Rfc5,Parn,Nudt16,Slf1,Fbxo4,Stn1,E2f8,Chtf18,Parm1,Fancb,Atad5,Rtel1	Akt1,Gfer,Anxa3,Areg,Atf1,Hnrnpd,Bax,Cacybp,Calr,Cct2,Cct3,Cct4,Cct5,Cct6a,Cct7,Cct8,Cdc42,Cdk2,Cebpg,Ercc1,Hras,Hsp90ab1,Hsp90aa1,Insr,Klf4,Mecp2,Met,Mgmt,Npas2,Npm1,Pfn1,Prkcd,Ptk2b,Shc1,Src,Stat6,Tcp1,Tgfb1,Trim28,Tnfaip1,Cd40,Tfrc,Ube2b,Wiz,Mapk3,Rps3,Gnl3,Sirt6,Ddx39b,Ptges3,Gsk3b,Pnkp,Pagr1a,Ino80,Nabp2,Abraxas1,Dhx36,Mms19,Tnks2,Slx1b,Sirt1,Prdm9,Arrb2,Hmbox1,Slf2,Naf1,Tmem161a,Dkc1,Tigar,…
1209	GO:0032273	positive regulation of protein polymerization	BP	110	15	40	0.14	0.36	0.973778	0.00272105	Magel2,Hip1r,Fmn2,Mlst8,Mtor,Jmy,Baiap2l1,Arpin,Rictor,Lmod1,Ttbk1,Baiap2,Gsn,Nav3,Cdc42ep3	Arf1,Rhoa,Arpc1b,Dlg1,Fer,Mecp2,Met,Map1b,Nck1,Nin,Pfn1,Ptk2b,Trim27,Cyfip1,Vasp,Coro1b,Rps3,Nckap1,Rhog,Arpc3,Arpc1a,Psrc1,Cdc42ep5,Gmfb,Actr2,Arpc5,Arpc4,Wipf2,Washc1,Wasl,Actr3,Arpc5l,Arpc2,Arfip2,Numa1,Nckap1l,Rac3,Wipf1,Carmil2,Spire2
1210	GO:0016032	viral process	BP	232	30	75	0.13	0.32	0.998846	0.00276351	Atg5,Bcl2l11,Dag1,Stom,Gas6,Eif2d,Smad3,Pcsk5,Pcx,Eif2ak2,Prox1,Rad23a,Rock2,Ccl5,Stau1,Top2a,Snf8,Hacd3,Ifitm3,Trim59,Trim62,Ifitm1,Apobec3,Trim6,Adarb1,Vps4a,Dicer1,Gsn,Zfp72,Nlrx1	Bcl2l1,Ddb1,Eif3a,Eps15,Fmr1,Hspa8,Hsp90ab1,Ilf3,Insr,Mdfic,Lgals1,Npc1,P4hb,Pabpc1,Pfn1,Ppib,Ptbp1,Nectin2,Rab1a,Trim27,Vps4b,Srpk1,Tgfb1,Trim28,Trp53,Tsg101,Usf1,Pcbp1,Axl,Cul1,Vapa,Eif3g,Snx3,Eif3d,Isg20,Pias4,Eif3f,Chmp4c,Trim13,Trim35,Tbc1d20,Ctdp1,Ppid,Zfp639,Denr,Rraga,Trim32,Rab43,Fbxl2,Mvb12b,Ccnt2,Larp1,Mvb12a,Chmp4b,Them4,Chmp5,Uvrag,Zc3hav1,Vps16,Tfap4,Trim8,Trim11,Usp6nl,Grk2,Eea1,Ei…
1212	GO:1902532	negative regulation of intracellular signal transduction	BP	437	88	131	0.2	0.3	0.557954	0.0027913	Actn3,Aplp1,Bmp4,Bmp7,Socs3,Clu,Ackr3,Dab2,Dag1,Dmd,Epm2a,Mecom,Fem1a,Foxm1,Hif1a,Igf1,Irf1,Itpr1,Mcl1,Nov,Prkca,Ptpn1,Dusp1,Ptprd,Ptprr,Rasa3,Cxcl12,Sfrp1,Sfrp4,Smpd1,Snai1,Sorl1,Serpine2,Tgfb2,Thbs1,Timp2,Timp3,Tnfaip3,Tsc2,Ubr1,Vnn1,Synj2bp,Mapkbp1,Slc9a3r1,Phlda3,Cep63,Pbk,Chp1,Foxo1,Mtor,Tnip1,Erbin,Fignl1,Dusp10,Aspn,Trim59,Tbc1d7,Cgnl1,Gstm7,Kptn,Dlg5,Flrt3,Uaca,Wnk2,Sesn3,Ccdc125,Gper1,C1…	Abl2,Akt1,Rhoa,Arntl,Atf3,Bcl2l1,Bcl2l2,Bdkrb2,Bid,C1qbp,Hyou1,Csk,Ddit3,Dlg1,Dyrk1a,Eif3a,F2rl1,Fkbp1b,Gba,Rack1,Gstp1,Gsto1,Hgs,Hmga2,Inppl1,Itgb1bp1,Klf4,Stmn1,Lyn,Smad4,Mdm2,Met,Mif,Mtm1,Nf1,Dusp8,Pdcd6,Phb,Pik3r2,Prkcd,Pkd2,Ppm1a,Ppm1b,Ppp2cb,Rela,Uri1,Ncor1,Src,Stk11,Tnfaip1,Ube2b,Vdac2,Wfs1,Xbp1,Mapk7,Pin1,Spry2,Map2k1,Cul3,Ndrg2,Magi2,Myadm,Wwc2,Nucb2,Nono,Socs6,Ccdc22,Sh3glb1,Ybx3,Gsk3b,…
1213	GO:1904951	positive regulation of establishment of protein localization	BP	374	67	114	0.18	0.3	0.893246	0.00279486	Agt,Agtr1a,Agtr2,Brca1,Camk4,Ect2,Egfr,Stom,Fzd5,Gas6,Gja1,Gli3,Glul,Gpld1,Gpr27,Hif1a,Igf1,Mmp13,Nnat,Oaz1,Oaz2,Prkaca,Prkcz,Rasgrp1,Rbp4,Sorl1,Sox4,Tcf7l2,Tek,Tgfb2,Tgfb3,Zic1,Vsnl1,Sytl4,Fbxw7,Chp1,Xpo4,Rgcc,Mis18a,Nkap,Wls,Ifih1,Prr5l,Uaca,Gper1,Il33,Myh10,Cemip,C1qtnf3,Glrx,Trim6,Edem2,Arrb1,Hnmt,Kcnn3,Ripk2,Golph3l,Ddx58,Oscp1,Micall2,Tcaf2,Tmem30b,Akap5,Kif20b,Abat,Smo,Tnfsf15	Abl2,Ang,Arf1,Cask,Cct2,Cct4,Cct5,Cct6a,Cct7,Cct8,Cd84,Cdc42,Cftr,Chuk,Plk3,Csnk2a2,Ctsk,Emd,Erbb2,F2rl1,Fyn,Kat2a,Rack1,Gpi1,Hk1,Hspd1,Hsp90ab1,Hsp90aa1,Itgam,Itgb1bp1,Kcnn4,Kif3a,Lgals9,Mbp,Mdm2,Mif,Ncl,Prkcd,Med1,Ppm1a,Ppp3cb,Mapk11,Npepps,Psen1,Ptbp1,Ptp4a3,Rab34,Src,Stx4a,Tcp1,Tgfb1,Tsg101,Nr1h2,Vamp2,Vegfc,Xbp1,Zpr1,Capn10,Mapk14,Mapk3,Zdhhc8,Selenoi,Serp1,Postn,Camk1,Rufy3,Pla2g6,Sh3glb1,G…
1214	GO:0019471	4-hydroxyproline metabolic process	BP	10	0	7	0	0.7	1	0.00282861	NA	P4ha1,P4ha2,P4hb,Ero1l,Prdx4,Ero1lb,Egln2
1215	GO:0006983	ER overload response	BP	10	1	7	0.1	0.7	0.896928	0.00282861	Tmco1	Ddit3,Hspa5,Trp53,Gsk3b,Ccdc47,Ppp1r15b,Selenos
1216	GO:0002431	Fc receptor mediated stimulatory signaling pathway	BP	10	1	7	0.1	0.7	0.896928	0.00282861	Nr4a3	Csk,Fcer1g,Fcgr2b,Lyn,Rapgef1,Rap1a,Myo1g
1219	GO:0061450	trophoblast cell migration	BP	10	2	7	0.2	0.7	0.633863	0.00282861	Timp1,Smurf2	Acvr1b,Arhgdib,C1qbp,Calr,Syde1,Itgb4,Ago2
1221	GO:0048024	regulation of mRNA splicing, via spliceosome	BP	74	4	29	0.05	0.39	0.999938	0.00286223	Mbnl1,Rnf219,Mbnl3,Srsf12	Prdx6,C1qbp,Dyrk1a,Srsf10,Fmr1,Hspa8,Npm1,Ptbp1,Rbm4,Zfp64,Hnrnpu,Acin1,Srsf4,Pcbp4,Wtap,Rbm25,Srrm4,Dazap1,Rbm5,Zc3h10,Mbnl2,Jmjd6,Celf4,Srsf9,Srek1,Thrap3,Ythdc1,Nup98,Ncbp1
1232	GO:0002757	immune response-activating signal transduction	BP	204	29	67	0.14	0.33	0.990716	0.00294311	Ada,Bmx,Gpld1,Irf1,Lbp,Mef2c,Nfatc2,Nfkbia,Nr4a3,Tec,Tnfaip3,Nr1h3,Sh2b2,Vav3,Tnip1,Erbin,Tril,Peli1,Ifih1,Lgr4,Pawr,Colec12,Tlr3,Ripk2,Eif2b1,Tkfc,Ddx58,Nlrx1,Ptgs2os	Bax,C1qbp,Cacnb3,Csk,Cyba,Elf1,F2rl1,Fcer1g,Fcgr2b,Flot1,Fyn,Hras,Hspd1,Irak1,Kcnn4,Lck,Lgals3,Lgals9,Lyn,Nras,Pdpk1,Plcg1,Psen1,Nectin2,Rela,Stk11,Traf6,Tyro3,Usp12,Rps3,Icosl,Ubqln1,Lat2,Riok3,Lsm14a,Nop53,Cmtm3,Wdfy1,Cactin,Lrrfip2,Dusp3,Rftn2,Sppl3,Zc3hav1,Pum2,Plekha1,Mapkapk3,Dusp22,Nckap1l,Ticam1,Rapgef1,Eif2b3,Rap1a,Rps6ka3,Tirap,Havcr2,Arrb2,Eif2b2,Plcl2,Slc39a10,Tnip2,Carmil2,Plcg2,Mill…
1233	GO:0006626	protein targeting to mitochondrion	BP	124	13	44	0.1	0.35	0.998882	0.00297016	Fzd5,Gdap1,Fbxw7,Timm22,Mis18a,Nkap,Mipep,Ppp2r2b,Pmpcb,Hnmt,Kcnn3,Oscp1,Micall2	Atpif1,Bid,Bnip3l,Csnk2a2,Ctsk,Kat2a,Hspd1,Hsp90aa1,Grpel1,Grpel2,Npepps,Timm17a,Timm44,Ywhaz,Zdhhc8,Selenoi,Timm13,Timm9,Timm8a1,Timm10,Tomm40,Timm23,Sh3glb1,Psmd8,Htra2,Ube2d3,Dnajc15,Dph6,Mgarp,Tomm20,Tomm5,Mterf4,Vps11,Cyb5r1,Chchd4,Usp36,Dusp18,Ube2j2,Hps4,Tomm22,Slc17a9,Rnf31,Ablim3,Gsk3a
1234	GO:1905710	positive regulation of membrane permeability	BP	34	6	16	0.18	0.47	0.716367	0.0029846	Bcl2l11,Eya2,Slc9a1,Zfp13,Hip1r,Tmem14a	Slc25a5,Atf2,Atpif1,Bax,Bid,Bnip3,Bnip3l,Hspa8,Trp53,Sh3glb1,Hebp2,Gsk3b,Rhot1,Slc35f6,Bbc3,Gsk3a
826	GO:0042221	response to chemical	BP	2623	594	689	0.23	0.26	0.000636884	0.00299118	Abca1,Asic1,Acp5,Ada,Adam10,Adm,Angpt1,Angpt2,Agrn,Agt,Agtr1a,Agtr2,Ahr,Alpl,Alcam,Aldh3a1,Aoc3,Apbb2,Atg5,Aplp1,Aqp1,Arnt2,Artn,Arsb,Bmp4,Bmp7,Bmp8b,Bmpr1a,Brca1,Btrc,Cacna1g,Camk2a,Camk2b,Cat,Casp12,Casp3,Casp7,Ctnnb1,Runx2,Cbs,Ccnd1,Ccnd3,Entpd2,Cd59a,Cdh1,Cdkn2b,Cdo1,Chrd,Socs3,Clu,Ackr3,Col2a1,Col3a1,Col4a1,Col4a2,Col5a2,Col6a1,Col1a1,Col1a2,Coq7,Csf1,Cux2,Cyp1b1,Cyp46a1,Cyp7b1,Dab2,Dag1,Dcc…	Abl2,Ace,Chrnb1,Acvrl1,Add1,Adh7,Adh5,Adra2a,Ager,Agtrap,Akt1,Gfer,Ang,Slc25a5,Anxa7,Prdx6,Apaf1,Apex1,Apobec1,Rplp0,Areg,Rhoa,Arnt,Arntl,Arsa,Asah1,Ass1,Atf3,Atf4,Atp2a2,Atp6v1a,Atp6v0d1,Slc7a1,Slc7a3,Hnrnpd,Aup1,Axin1,Bach1,Bak1,Bax,Phb2,Bcat2,Bcl2l1,Bmpr1b,Bnip3,Bnip3l,C1qbp,Hyou1,Cacybp,Calr,Capg,Car6,Cask,Casp9,Cd63,Cd84,Cdc37,Cdc42,Cdk2,Cdk4,Cflar,Cftr,Ch25h,Chuk,Clk2,Plk3,Cnr1,Cpeb1,Crk,Dp…
1240	GO:0070887	cellular response to chemical stimulus	BP	1965	427	524	0.22	0.27	0.0508548	0.00302873	Abca1,Adam10,Angpt1,Agt,Agtr1a,Agtr2,Ahr,Alpl,Aplp1,Aqp1,Bmp4,Bmp7,Bmp8b,Bmpr1a,Brca1,Btrc,Camk2a,Casp12,Casp3,Casp7,Ctnnb1,Runx2,Cbs,Ccnd1,Ccnd3,Entpd2,Cd59a,Cdh1,Cdkn2b,Cdo1,Chrd,Socs3,Clu,Ackr3,Col2a1,Col3a1,Col4a1,Col4a2,Col5a2,Col6a1,Col1a1,Col1a2,Coq7,Csf1,Cux2,Cyp1b1,Cyp46a1,Cyp7b1,Dab2,Dhfr,Dlx5,Dmd,Dpep1,Lefty1,Ect2,Edn2,Ednra,Efna5,Egfr,Egr3,Enah,Eng,Epas1,Epha3,Epha4,Ptprv,Esr2,F3,Acsl…	Abl2,Acvrl1,Add1,Adh5,Adra2a,Ager,Agtrap,Akt1,Gfer,Slc25a5,Prdx6,Apaf1,Apex1,Rplp0,Rhoa,Arnt,Arntl,Atf3,Atf4,Atp2a2,Atp6v1a,Atp6v0d1,Hnrnpd,Axin1,Bach1,Bak1,Bax,Phb2,Bcat2,Bcl2l1,Bmpr1b,Bnip3,Bnip3l,C1qbp,Hyou1,Cacybp,Calr,Capg,Cask,Casp9,Cd63,Cd84,Cdc37,Cdc42,Cdk2,Cdk4,Cflar,Cftr,Ch25h,Chuk,Plk3,Cpeb1,Crk,Cry1,Cryz,Csf2rb2,Csk,Csnk2b,Ctbp2,Cxadr,Cyba,Daxx,Ddit3,Dnm2,Eef1a1,Eif4e,Eif4ebp1,Elk1,Em…
1242	GO:1903573	negative regulation of response to endoplasmic reticulum stress	BP	37	3	17	0.08	0.46	0.988049	0.00306276	Clu,Ptpn1,Erlec1	Hyou1,Ppp1r15a,Nck1,Ube2g2,Wfs1,Xbp1,Sgta,Ube2j1,Herpud1,Grina,Derl3,Syvn1,Ppp1r15b,Selenos,Derl2,Ubxn1,Dnajc3
1243	GO:0008333	endosome to lysosome transport	BP	46	4	20	0.09	0.43	0.99047	0.0030713	Rab12,Sort1,Clec16a,Cacng7	Ap3d1,Hgs,Lyst,Mtm1,Vps4b,Tsg101,Bin1,Stx8,Ubxn6,Trak1,Vps11,Fam160a2,Snx16,Chmp5,Vps33a,Vps16,Dennd3,Hook2,Vps18,Atg14
1244	GO:0006360	transcription by RNA polymerase I	BP	46	6	20	0.13	0.43	0.927861	0.0030713	Cavin1,Ttf1,Pdcd7,Mtor,Gtf2h5,Rasl11a	Atf4,Erbb2,Gtf2h1,Ppp1r15a,Ncl,Med1,Taf1a,Ubtf,Dedd,Dmtf1,Polr1e,Nop53,Pih1d1,Wdr43,Utp15,Baz2a,Mars,Heatr1,Taf1,H2afy2
1247	GO:1903052	positive regulation of proteolysis involved in cellular protein catabolic process	BP	104	12	38	0.12	0.37	0.993784	0.00311181	Clu,Dab2,Gclc,Plk1,Rad23a,Fbxw7,Rnf180,Il33,Edem2,Trib1,Trib2,Lonrf2	Akt1,Atpif1,Axin1,Plk3,Ctsc,Dvl1,Ptk2,Fmr1,Gba,Rack1,Mdm2,Psen1,Ptk2b,Sumo1,Xbp1,Arih1,Cop1,Csnk1e,Sgta,Ccdc22,Ubqln1,Stub1,Gsk3b,Dnajb2,Herpud1,Sirt2,Nop53,Rchy1,Lonrf3,Smurf1,Rnf114,Zfand2a,Atxn3,Edem1,Trib3,Lonrf1,Taf1,Gsk3a
1249	GO:0016071	mRNA metabolic process	BP	566	50	165	0.09	0.29	1	0.00314252	Aplp1,Aqr,Axin2,Gspt2,Prkaca,Plcb1,Stat3,Ctr9,Xrn1,Tfip11,Spen,Srpk3,Habp4,Mtor,Mbnl1,Aggf1,Pspc1,Crnkl1,Upf3a,Rnpc3,Gpatch1,Lsm3,Ncbp2,Dhx16,Brf1,Prr5l,Rnf219,Ttf2,Parn,Nudt16,Cstf2t,Cpsf1,Sf3b3,Csdc2,Adarb1,Brdt,Mbnl3,Dicer1,Dis3l2,Dhx8,Ccar2,Cstf3,Ahcyl1,Txnl4b,Raver2,Meioc,Srsf12,Snrnp200,Nanos1,Rbm24	Prdx6,Apex1,Apobec1,Atf4,Hnrnpd,Btg2,C1qbp,Cebpg,Cpeb1,Ddit3,Dyrk1a,Celf2,Srsf10,Fmr1,Fxr1,Hnrnpc,Hnrnpa1,Hspa8,Elavl4,Khsrp,Lgals3,Lmo2,Npm1,Slc11a1,Pabpc1,Papola,Pnn,Med1,Ptbp1,Qk,Rbbp6,Rbm4,Rbpms,Srsf5,Snrpd1,Snrpe,Srpk1,Supt5,Tbrg4,Trp53,Zrsr2,Vegfa,Wbp4,Sf1,Zpr1,Zfp64,Fxr2,Pcbp1,Xrn2,Txnl4a,Prmt5,Exosc5,Usp39,Srrm1,Hnrnpu,Carhsp1,Trmt10c,Pnrc2,Snrpa,Clasrp,Nono,Ddx39b,Zranb2,Cpsf4,Pabpn1,Prp…
1253	GO:0009132	nucleoside diphosphate metabolic process	BP	81	10	31	0.12	0.38	0.978467	0.0032161	Actn3,Entpd2,Hif1a,Igf1,Ogdh,Ppargc1a,Stat3,Nudt16,Prkaa2,Tkfc	Aldoa,Aldoc,Eno2,Galk1,Gpi1,Hk1,Hk2,Insr,Eif6,Khk,Ldha,Mif,Nme1,Nme2,Pgam1,Pgk1,Pkm,Ncor1,Tpi1,Trp53,Sirt6,Nudt5,Nme6,Ak3,Pfkp,Mtch2,Nudt9,Ogt,Hdac4,Tigar,Eno1b
1254	GO:0043981	histone H4-K5 acetylation	BP	15	0	9	0	0.6	1	0.00324894	NA	Kansl2,Kansl1,Ogt,Wdr5,Kat7,Kansl3,Phf20,Jade1,Jade3
1255	GO:0043982	histone H4-K8 acetylation	BP	15	0	9	0	0.6	1	0.00324894	NA	Kansl2,Kansl1,Ogt,Wdr5,Kat7,Kansl3,Phf20,Jade1,Jade3
1256	GO:0051169	nuclear transport	BP	273	45	86	0.16	0.32	0.955026	0.00325756	Adam10,Angpt1,Agt,Agtr2,Bard1,Bmp4,Brca1,Camk4,Dag1,Ect2,Fgf9,Gas6,Gli3,Igf1,Kpna4,Ppp1r12a,Nfkbia,Pik3r1,Prkaca,Ptpn14,Atxn1,Six2,Sox4,Stat3,Tcf7l2,Tek,Tsc2,Zic1,Chp1,Xpo4,Hikeshi,Strada,Uaca,Ipo11,Pom121l2,Stradb,Nup214,Ahcyl1,Ipo13,Nupl2,Nxt2,Akap5,Ranbp6,Smo,Ipo8	Akt1,Anp32a,Arntl,Axin1,Phb2,Calr,Cdkn1a,Ei24,Emd,Srsf10,Hspa8,Hsp90ab1,Hsp90aa1,Hspa9,Kpnb1,Eif6,Mdfic,Kpna6,Rpsa,Mdm2,Npm1,Ogg1,Mybbp1a,Prkcd,Med1,Ppm1a,Ppp2ca,Ppp3r1,Nup88,Psen1,Ran,Ranbp1,Rbm4,Rps15,Mlx,Tgfb1,Trp53,Txn1,Zpr1,Mapk14,Camk1,Nxf1,Htatip2,Ddx39b,Pabpn1,Gsk3b,Rangrf,Rrs1,Tsc1,Xpo7,Sec61b,Riok2,Anp32b,Nop53,Ddx39,Rpain,Ipo5,Chchd4,Tmem173,Xpot,Iws1,Xpo6,Cep57,Ipo4,Smurf1,Sirt1,Nmd3,…
1257	GO:0006913	nucleocytoplasmic transport	BP	273	45	86	0.16	0.32	0.955026	0.00325756	Adam10,Angpt1,Agt,Agtr2,Bard1,Bmp4,Brca1,Camk4,Dag1,Ect2,Fgf9,Gas6,Gli3,Igf1,Kpna4,Ppp1r12a,Nfkbia,Pik3r1,Prkaca,Ptpn14,Atxn1,Six2,Sox4,Stat3,Tcf7l2,Tek,Tsc2,Zic1,Chp1,Xpo4,Hikeshi,Strada,Uaca,Ipo11,Pom121l2,Stradb,Nup214,Ahcyl1,Ipo13,Nupl2,Nxt2,Akap5,Ranbp6,Smo,Ipo8	Akt1,Anp32a,Arntl,Axin1,Phb2,Calr,Cdkn1a,Ei24,Emd,Srsf10,Hspa8,Hsp90ab1,Hsp90aa1,Hspa9,Kpnb1,Eif6,Mdfic,Kpna6,Rpsa,Mdm2,Npm1,Ogg1,Mybbp1a,Prkcd,Med1,Ppm1a,Ppp2ca,Ppp3r1,Nup88,Psen1,Ran,Ranbp1,Rbm4,Rps15,Mlx,Tgfb1,Trp53,Txn1,Zpr1,Mapk14,Camk1,Nxf1,Htatip2,Ddx39b,Pabpn1,Gsk3b,Rangrf,Rrs1,Tsc1,Xpo7,Sec61b,Riok2,Anp32b,Nop53,Ddx39,Rpain,Ipo5,Chchd4,Tmem173,Xpot,Iws1,Xpo6,Cep57,Ipo4,Smurf1,Sirt1,Nmd3,…
1258	GO:0042326	negative regulation of phosphorylation	BP	383	78	116	0.2	0.3	0.511905	0.00325987	Actn3,Angpt1,Bmp4,Bmp7,Casp3,Cdkn2b,Cdkn2c,Socs3,Dab2,Dag1,Dmd,Eng,Epha1,Mecom,Fem1a,Foxm1,Grb10,Igf1,Igfbp3,Il18,Irf1,Smad6,Gadd45b,Ntrk3,Enpp1,Prkca,Prkcz,Plk1,Ppargc1a,Prkdc,Ptpn1,Dusp1,Ptprr,Rb1,Atxn1,Sfrp1,Sfrp4,Smpd1,Sorl1,Stat3,Timp3,Tnfaip3,Tsc2,Gadd45g,Synj2bp,Slc9a3r1,Vps25,Pbk,Ldlrad4,Chp1,Foxo1,Mtor,Terf2ip,Tnip1,Dusp10,Pmepa1,Aspn,Plpp3,Flrt3,Ankle2,Prr5l,Wnk2,Gper1,Pid1,Arrb1,Adarb1…	Ager,Akt1,Rhoa,Atf3,Bag1,Bak1,Bax,Bdkrb2,Cdkn1a,Csk,Gadd45a,Dlg1,Dvl1,Eif3a,Dmtn,F2rl1,Fkbp1a,Gba,Rack1,Gstp1,Impact,Inppl1,Insr,Itgb1bp1,Klf4,Lrp5,Lyn,Smad4,Met,Ppp1r15a,Nck1,Nf1,Npm1,Dusp8,Pdpk1,Phb,Pik3r2,Prkcd,Ppp2ca,Prkar1b,Psen1,Trim27,Ncor1,Sema4d,Snca,Tgfb1,Tsg101,Ube2b,Wars,Xbp1,Mapk7,Pin1,Spry2,Ndrg2,Sirt6,Myadm,Hnrnpu,Dbndd2,Socs6,Mtch2,Pard6a,Gsk3b,Cdc42se1,Midn,Fam129a,Sirt2,Rtn4r,Dn…
1259	GO:0090407	organophosphate biosynthetic process	BP	398	65	120	0.16	0.3	0.982673	0.0033132	Actn3,Ada,Adk,Aqp1,Atp6v0a1,Fgf7,Nipsnap2,Gng7,Gpaa1,Gpam,Pigq,Hif1a,Igf1,Nfs1,Nppb,Npr3,Ogdh,Pcx,Ppargc1a,Prkg1,Pthlh,Rrm2,Scp2,Stat3,Timp2,Atp6v0a2,Tyms,Ctps,Rundc3a,Agpat5,Ldhd,Gucy1b1,Rfk,Ramp2,Gucy1a1,Pigc,Gper1,Pigt,Pid1,Prkaa2,Pigh,Prps2,Pnpla3,Atp6v0a4,Sgms1,Chpt1,Serinc5,Adcy5,Adgrf5,Pik3c3,Mppe1,Pla2g16,Tkfc,Nmnat2,Pigv,Nppa,Akap6,Akap5,Pik3c2b,Pgap1,Pigs,Pgap3,Ppip5k1,Pigl,Pigk	Adnp,Aldoa,Aldoc,Atp5b,Atp5c1,Atp5g1,Bcl2l1,Cap1,Chkb,Chka,Dgka,Dpagt1,Dpm2,Eno2,Fabp3,Galk1,Gpi1,Hexb,Hk1,Hk2,Idh1,Inppl1,Insr,Eif6,Khk,Mif,Nf1,Nme1,Nme2,Palm,Pgam1,Pgk1,Piga,Pik3cd,Pip5k1a,Pkm,Plcg1,Pld2,Ptk2b,Ncor1,Snca,Sptlc2,Tgfb1,Tkt,Tpi1,Trp53,Impdh1,Impdh2,Papss2,Sh3yl1,Map2k1,Slc27a1,Tcirg1,Ip6k1,Atp5l,Selenoi,Sirt6,Pla2g6,Nme6,Gabbr1,Sh3glb1,Agpat1,Ak3,Pfkp,Mtch2,Serinc1,Sphk2,Nampt,Atp…
1260	GO:0044419	interspecies interaction between organisms	BP	295	39	92	0.13	0.31	0.999491	0.00332613	Atg5,Aqp1,Bcl2l11,Dag1,Stom,Gas6,Gbp2,Irgm1,Lbp,Eif2d,Smad3,Pcsk5,Pcx,Eif2ak2,Prox1,Rad23a,Rock2,Ccl5,Serpinb9,Stau1,Top2a,Ulk1,Snf8,Tnip1,Hacd3,Gucy1a1,Ifitm3,Exoc2,Trim59,Trim62,Ifitm1,Apobec3,Trim6,Adarb1,Vps4a,Dicer1,Gsn,Zfp72,Nlrx1	Bcl2l1,Ddb1,Atn1,Eif3a,Eps15,F2rl1,Fmr1,Hspa8,Hspd1,Hsp90ab1,Ilf3,Insr,Mdfic,Lgals1,Mecp2,Ncf1,Npc1,Sqstm1,P4hb,Pabpc1,Pfn1,Ppib,Ptbp1,Nectin2,Rab1a,Trim27,Rpl30,Rps19,Vps4b,Scarb1,Srpk1,Tcp1,Tgfb1,Trim28,Trp53,Tsg101,Usf1,Pcbp1,Axl,Cul1,Vapa,Eif3g,Ddx39b,Snx3,Eif3d,Isg20,Pias4,Eif3f,Chmp4c,Trim13,Trim35,Tbc1d20,Ctdp1,Ppid,Zfp639,Sugt1,Denr,Rraga,Gsdmd,Trim32,Rab43,Fbxl2,Mvb12b,Ccnt2,Larp1,Mvb12a…
1273	GO:0006526	arginine biosynthetic process	BP	4	0	4	0	1	1	0.00340331	NA	Ass1,Cad,Asl,Gm5424
1274	GO:0038096	Fc-gamma receptor signaling pathway involved in phagocytosis	BP	4	0	4	0	1	1	0.00340331	NA	Fcgr2b,Rapgef1,Rap1a,Myo1g
1275	GO:0006041	glucosamine metabolic process	BP	4	0	4	0	1	1	0.00340331	NA	Gfpt1,Gnpda1,Gnpnat1,Ogt
1276	GO:0002433	immune response-regulating cell surface receptor signaling pathway involved in phagocytosis	BP	4	0	4	0	1	1	0.00340331	NA	Fcgr2b,Rapgef1,Rap1a,Myo1g
1277	GO:0006564	L-serine biosynthetic process	BP	4	0	4	0	1	1	0.00340331	NA	Psph,Psat1,Shmt2,Phgdh
1278	GO:0006499	N-terminal protein myristoylation	BP	4	0	4	0	1	1	0.00340331	NA	Nmt1,Nmt2,Ppm1a,Ppm1b
1279	GO:0018377	protein myristoylation	BP	4	0	4	0	1	1	0.00340331	NA	Nmt1,Nmt2,Ppm1a,Ppm1b
1281	GO:1904688	regulation of cytoplasmic translational initiation	BP	4	0	4	0	1	1	0.00340331	NA	Nck1,Rpl13a,Mettl3,Ythdf2
1282	GO:0060696	regulation of phospholipid catabolic process	BP	4	0	4	0	1	1	0.00340331	NA	Idh1,Ldlr,Prkcd,Scarb1
1283	GO:0072716	response to actinomycin D	BP	4	0	4	0	1	1	0.00340331	NA	Mdm2,Trp53,Rpl23,Kat7
1286	GO:0009156	ribonucleoside monophosphate biosynthetic process	BP	118	17	42	0.14	0.36	0.961714	0.00341762	Actn3,Ada,Atp6v0a1,Nipsnap2,Hif1a,Igf1,Ogdh,Ppargc1a,Stat3,Atp6v0a2,Ldhd,Rfk,Pid1,Prkaa2,Prps2,Atp6v0a4,Tkfc	Aldoa,Aldoc,Atp5b,Atp5c1,Atp5g1,Bcl2l1,Eno2,Galk1,Gpi1,Hk1,Hk2,Insr,Eif6,Khk,Mif,Pgam1,Pgk1,Pkm,Ncor1,Tgfb1,Tpi1,Trp53,Impdh1,Impdh2,Map2k1,Tcirg1,Atp5l,Sirt6,Ak3,Pfkp,Mtch2,Atp5d,Taz,Paics,Chchd10,Atic,Ogt,Ampd2,Hdac4,Flcn,Tigar,Eno1b
1291	GO:0045934	negative regulation of nucleobase-containing compound metabolic process	BP	1129	223	311	0.2	0.28	0.701353	0.00344686	Actn3,Aebp1,Ahr,Axin2,Nkx3-2,Bmp4,Bmp7,Brca1,Brca2,Btrc,Ctnnb1,Runx2,Runx1t1,Ccnd1,Ccnd3,Ccne1,Cdc45,Cebpd,Coq7,Cux2,Dab2,Lefty1,Eng,Epas1,Epc1,Esr2,Mecom,Bcl11a,Fgf9,Fgfr2,Foxc2,Foxm1,Fst,Fzd1,Fzd8,Gas6,Gata2,Gata6,Gja1,Gclc,Gli3,Foxf1,Foxd1,Hif1a,Hmgn2,Hoxa2,Hoxb3,Hus1,Id1,Id2,Id3,Id4,Igf2,Irf1,Kcnk2,Klf2,Mxd1,Mxd3,Smad3,Smad5,Maf,Mef2c,Foxc1,Msh2,Msh6,Sik1,Msx1,Msx2,Nedd4,Nfatc2,Nfib,Nfix,Nfkb…	Acvrl1,Aebp2,Apobec1,Rhoa,Arntl,Atf2,Atf3,Hnrnpd,Axin1,Bach1,Phb2,Bmi1,Btg2,Tspo,C1qbp,Calr,Cbx4,Cdk2,Cnbp,Plk3,Cry1,Ctbp2,Daxx,Ddit3,Dlg1,Atn1,Dyrk1a,E4f1,Elk3,Ercc1,Erf,Srsf10,Lpin1,Fmr1,Xrcc6,Nr6a1,Tsc22d3,Aes,Hdgf,Foxg1,Hira,Hmga2,Hnrnpc,Hnrnpab,Hoxd8,Prmt2,Hspa8,Irak1,Ilf3,Impact,Inppl1,Jund,Mdfic,Klf12,Klf4,Ldb1,Ldb2,Zbtb7a,Lrp8,Lrrfip1,Smad2,Smad4,Mafk,Max,Mbd2,Mbd3,Mdm2,Mdm4,Mecp2,Met,Mnt…
1292	GO:1901983	regulation of protein acetylation	BP	62	9	25	0.15	0.4	0.907156	0.00347645	Atg5,Brca1,Gata2,Nap1l2,Sox4,Terf2ip,Eid1,Arrb1,L3mbtl2	Arntl,Kat2a,Smad4,Mecp2,Ruvbl2,Sin3a,Snca,Tgfb1,Wbp2,Xbp1,Mapk3,Camk1,Noc2l,Klf15,Pih1d1,Setd5,Iws1,Kat5,Sirt1,Zfp451,Flcn,Tada2a,Kat7,Tada2b,Ep300
1295	GO:0007000	nucleolus organization	BP	8	0	6	0	0.75	1	0.00349771	NA	Emg1,Polr1b,Rps19,Pes1,Nolc1,Usp36
1298	GO:0006605	protein targeting	BP	281	46	88	0.16	0.31	0.961584	0.00353656	Rab27a,Stom,Fzd5,Gdap1,Myo6,Nedd4,Pex7,Exoc4,Sorl1,Stxbp4,Synj2bp,Fbxw7,Ppp1r3c,Pmm2,Arl6ip1,Timm22,Gosr2,Pex3,Erbin,Mis18a,Lonp2,Zdhhc6,Nkap,Zdhhc21,Zdhhc3,Mipep,Zdhhc4,Ppp2r2b,Pmpcb,Pik3r4,Arxes1,Cemip,Akap12,Zdhhc7,Zdhhc15,Vps4a,Hnmt,Kcnn3,Nlgn1,Oscp1,Micall2,Tcaf2,Rab8b,Akap5,Ap1s3,Gnptab	Ap3d1,Ap4m1,Atpif1,Bid,Bnip3l,Hyou1,Chm,Csnk2a2,Ctsk,Dmtn,Erbb2,Fyn,Kat2a,Gdi1,Hgs,Hspa8,Hspd1,Hsp90aa1,Itgam,Itgb1bp1,Grpel1,Grpel2,Ncf1,Nucb1,Npepps,Pex5,Syngr1,Timm17a,Timm44,Ywhag,Ywhaz,Nbea,Zdhhc8,Selenoi,Pmm1,Timm13,Timm9,Timm8a1,Timm10,Tomm40,Sec61a1,Timm23,Vti1b,Sh3glb1,Psmd8,Htra2,Zfand6,Ube2d3,Dnajc15,Sec61b,Zdhhc12,Srp19,Spcs2,Dph6,Srp72,Rpl11,Trak1,Ssr3,Mgarp,Gipc1,Tomm20,Tomm5,Zfand2…
1310	GO:0044270	cellular nitrogen compound catabolic process	BP	362	55	110	0.15	0.3	0.995323	0.00365145	Actn3,Ada,Aox1,Axin2,Entpd2,Fen1,Fhit,Gspt2,Hif1a,Igf1,Igfbp3,Ogdh,Pde1a,Enpp1,Ppargc1a,Stat3,Tnfrsf1b,Xrn1,Fbxo18,Tet1,Pde3a,Samhd1,Mtor,Cubn,Upf3a,Lsm3,Nudt12,Ncbp2,Tatdn3,Nudt4,Aox3,Cdadc1,Brf1,Prr5l,Parn,Nudt16,Adal,Enpp5,Dpyd,Csdc2,Prkaa2,Hnmt,Dicer1,Dis3l2,Pm20d1,Dis3l,Nudt15,Sidt2,Enpp4,Tkfc,Pde5a,Pm20d2,Meioc,Nanos1,Rbm24	Acadl,Aldoa,Aldoc,Apaf1,Apex1,Apobec1,Hnrnpd,Bax,Btg2,Dnase2a,Eno2,Fmr1,Fxr1,Galk1,Rack1,Gpi1,Hint1,Hk1,Hk2,Hmox1,Hmox2,Hnrnpc,Elavl4,Insr,Eif6,Khk,Khsrp,Ldha,Mgat1,Mif,Ncf1,Npm1,Slc11a1,Pabpc1,Pde3b,Pde4a,Pgam1,Pgk1,Pkm,Por,Ptbp1,Qk,Ncor1,Tbrg4,Tpi1,Trp53,Vegfa,Zpr1,Fxr2,Pde10a,Xrn2,Exosc5,Sirt6,Nt5c,Hnrnpu,Carhsp1,Pnrc2,Nudt5,Gtpbp2,Rbm38,Mettl3,Nudt3,Pfkp,Mtch2,Snd1,Isg20,Pcbp4,Polr2g,Trir,Dcp…
1312	GO:0051099	positive regulation of binding	BP	174	28	58	0.16	0.33	0.935142	0.00376161	Agrn,Bmp4,Ctnnb1,Ebf2,Epha4,Ephb6,Igf1,Itga2,Mef2c,Foxc1,Pitx2,Rb1,Rfng,Ski,Tcf7l2,Tgfb2,Tiam1,Traf2,Hip1r,Arhgef7,Syap1,Trim6,Cald1,Arrb1,Ripk2,Eif2b1,Caprin2,Tnfsf18	Abl2,Ace,Add1,Ctbp2,Eif2s1,Eno1,Fkbp1a,Flot1,Fmr1,Kat2a,Hsp90ab1,Klf4,Stmn1,Lgals9,Mbd2,Met,Nme1,Psen1,Ran,Tgfb1,Trim28,Traf4,Traf6,Txn1,Eif3d,Eif3c,Gsk3b,Brd4,Stk4,Edf1,Ralb,Herpud1,Sirt2,Rpl11,Derl1,Pygo2,Tmem173,Actr3,Sppl3,Rapgef2,Nmd3,Kdm1a,Ticam1,Cdk9,Tirap,Usp33,Ripor2,Eif4g1,Cln5,Wapl,Hmbox1,Plcl2,Trib3,Epb41,Taf1,Ep300,Ncbp1,Acd
1314	GO:0051491	positive regulation of filopodium assembly	BP	26	8	13	0.31	0.5	0.140494	0.00376805	Agrn,Fscn1,Nrp1,Tgfb3,Tgfbr1,Espn,Dnm3,Nlgn1	Cdc42,Fmr1,Neurl1a,Palm,Rala,Arap1,Wasl,Actr3,Dock11,Arpc2,Rhoq,Ripor2,Zmynd8
1315	GO:0090559	regulation of membrane permeability	BP	56	12	23	0.21	0.41	0.470861	0.00377514	Bcl2l11,Camk2a,Eya2,Lbp,Slc9a1,Stat3,Tjp2,Zfp13,Hip1r,Mtor,Plekhf1,Tmem14a	Slc25a5,Atf2,Atpif1,Bak1,Bax,Bcl2l1,Bid,Bnip3,Bnip3l,Hk2,Hspa8,F11r,Trp53,Sh3glb1,Hebp2,Mtch2,Gsk3b,Rhot1,Slc35f6,Them4,Laptm4b,Bbc3,Gsk3a
1316	GO:0016197	endosomal transport	BP	160	35	54	0.22	0.34	0.341346	0.00377573	Abca1,Ankfy1,Bloc1s1,Sorl1,Sort1,Magel2,Snf8,Vps25,Ykt6,Gosr2,Ehd3,Stx6,Tbc1d23,Vps53,Vps26b,Tbc1d5,Clec16a,Rbsn,Lrba,Ehd4,Tbc1d14,Gbf1,Vps4a,Snx18,Rab11fip3,Agap2,Vps52,Pik3c3,Stx16,Micall2,Rassf9,Snx17,Rab11fip4,Heatr5b,Arl4c	Ap3d1,Cdc42,Eps15,Fcgr2b,Lrp2,Lyst,Rab6a,Dennd5a,Trim27,Vps4b,Vps26a,Vti1b,Rab11a,Vps29,Snx1,Vps35,Lamtor1,Ubxn6,Snx9,Cltc,Snx2,Sdccag3,Leprotl1,Rab14,Tbc1d10b,Washc1,Snx5,Rnf126,Spag9,Tmem50a,Snx6,Tmem87b,Vps50,Als2,Chmp5,Rab35,Plekhj1,Vps16,Mcoln1,Sgsm2,Inpp5f,Tbc1d10a,Ptpn23,Laptm4b,Cln5,Washc5,Snx8,Ap5z1,Snx33,Ankrd27,Washc4,Heatr5a,Dennd1b,Epg5
1318	GO:0051147	regulation of muscle cell differentiation	BP	122	32	43	0.26	0.35	0.0678624	0.0037907	Actn3,Bmp4,Col14a1,Efnb2,Eng,Epc1,Fgfr2,Fzd7,Foxf1,Cxcl10,Igf1,Igf2,Kit,Mef2c,Sik1,Msx1,Nfatc2,Nov,Prox1,Cxcl12,Zeb1,Mtor,Pi16,Hopx,Gper1,Foxp1,Nrg1,Prdm6,Cyp26b1,Akap6,Frs2,Rbm24	Cd53,Cflar,Daxx,Flot1,Flt3l,Smad4,Mecp2,Naca,Ptbp1,Rbm4,Rbpj,Tgfb1,Wisp1,Xbp1,Gdf15,Pin1,Mapk14,Camk1,Setd3,Ddx39b,Foxo4,Rbm38,Gsk3b,Med28,Ctdp1,Trim32,Rbpms2,Ccnt2,Nln,Ankrd23,Sirt1,Maml1,Trip10,Cth,Cdk9,Fdps,Ripor2,Hdac4,Tnpo2,Arrb2,Eif5a,Ep300,Gsk3a
1317	GO:0018210	peptidyl-threonine modification	BP	122	37	43	0.3	0.35	0.00554634	0.0037907	Bmp7,Camk2a,Camk2b,Camk2g,Dclk1,Galnt1,Galnt4,Haspin,Prkaca,Prkca,Plk1,Rock2,Tgfbr1,Tgfbr2,Tnks,Trpc6,Ttk,Ulk1,Vrk1,Osr1,Pbk,Mtor,Cemip,Trim6,Ttbk1,Galnt2,Galnt16,Spred1,Stk33,Galnt10,Ripk2,Galnt12,Galnt11,Galnt5,Pskh1,Galnt13,Wnk3	Acvr1b,Akt1,Axin1,Cab39,Csnk2a1,Csnk2b,Dyrk1a,Dmtn,Galnt3,S1pr2,Hk1,Met,Nlk,Pdpk1,Prkcd,Stk11,Tgfb1,Akt3,Spry2,Map2k1,Map3k12,Chek2,Camk1,Camkk1,Tbk1,Gsk3b,Sirt2,Phkg2,Cad,Dclk2,Pard3,Camk2d,Galnt7,Ogt,Oxsr1,Grk2,Dgkq,Spred2,Eif4g1,Camk1d,Taf1,Pkn1,Gsk3a
1320	GO:1903312	negative regulation of mRNA metabolic process	BP	72	5	28	0.07	0.39	0.999575	0.00381293	Axin2,Ctr9,Mtor,Dicer1,Meioc	Apobec1,Hnrnpd,C1qbp,Dyrk1a,Srsf10,Fmr1,Hnrnpc,Npm1,Slc11a1,Pabpc1,Ptbp1,Qk,Supt5,Vegfa,Hnrnpu,Rbm38,Acin1,Srsf4,Pcbp4,Larp1,Zc3h14,Cdk9,Celf4,Srsf9,Tirap,Igf2bp1,Thrap3,Tardbp
1323	GO:0050769	positive regulation of neurogenesis	BP	437	107	130	0.24	0.3	0.0178006	0.0038755	Ache,Agt,Arsb,Bmp4,Bmp7,Aspm,Camk2b,Ctnnb1,Cntn1,Crabp2,Csf1,Cux2,Dag1,Dcc,Dmd,Ect2,Efna5,Epha3,Epha4,Bcl11a,Fzd1,Fzd3,Fzd4,Gata2,Gdf5,Gli3,Hif1a,Htr7,Id2,Igf1,Il1r1,Il6st,Kit,Man2a1,Mef2c,Nap1l2,Nbl1,Nefl,Nrp1,Ntn1,Ntrk2,Ntrk3,Enpp2,Plxna2,Prox1,Ptn,Ptpra,Ptprd,Ret,Bex1,Robo1,Atxn1,Ccl5,Cx3cl1,Cxcl12,Sema3a,Sema7a,Sgk1,Sox11,Serpini1,Serpine2,Syt1,Tcf4,Zeb1,Tiam1,Timp2,Trpc6,Tsc2,Tenm3,Twf2,Ahi1…	Abl2,Ace,Adnp,Avil,Ager,Ap2a1,Arf1,Rhoa,Atf1,Tspo,Cask,Cflar,Cnr1,Cpeb1,Dvl1,Eef1a1,Eef2k,Mark2,Ptk2,Fkbp1b,Fmr1,Fyn,Xrcc6,Gdi1,Lrp2,Grn,Hspa5,Foxg1,Hmg20b,Elavl4,Impact,Arhgef2,Lrp8,Lyn,Mecp2,Met,Mif,Pias2,Map1b,Map6,Nck1,Ncoa1,Neu1,Neurl1a,Nf1,Nin,Nme1,Nme2,Numbl,Palm,Plaa,Plxna3,Psen1,Ptbp1,Ptk2b,Qk,Ranbp1,Rela,Rheb,Serpinf1,Sema4d,Itsn2,Cyfip1,Skil,Stk11,Tcf3,Tgif1,Vegfa,Vegfc,Vldlr,Tenm4,Map…
1325	GO:1903578	regulation of ATP metabolic process	BP	53	8	22	0.15	0.42	0.870735	0.00391373	Actn3,Hif1a,Igf1,Ppargc1a,Stat3,Slc25a23,Pid1,Prkaa2	Rhoa,Atpif1,Bcl2l1,Tspo,Insr,Eif6,Mif,Pgam1,Ncor1,Trp53,Map2k1,Sirt6,Mtch2,Dnajc15,Taz,Slc25a33,Gadd45gip1,Ogt,Hdac4,Flcn,Tigar,Bend3
1326	GO:0019080	viral gene expression	BP	53	4	22	0.08	0.42	0.997127	0.00391373	Eif2d,Ccl5,Ifitm3,Trim62	Eif3a,Mdfic,Pfn1,Ptbp1,Trim27,Usf1,Eif3g,Eif3d,Eif3f,Trim13,Ctdp1,Zfp639,Denr,Trim32,Ccnt2,Tfap4,Trim8,Trim11,Eif3l,Tardbp,Rsf1,Ep300
1332	GO:0046477	glycosylceramide catabolic process	BP	6	1	5	0.17	0.83	0.744154	0.00393794	Gba2	Gla,Galc,Gba,Naga,Prkcd
1334	GO:0060744	mammary gland branching involved in thelarche	BP	6	0	5	0	0.83	1	0.00393794	NA	Areg,Phb2,Ncoa3,Med1,Tgfb1
1335	GO:0032071	regulation of endodeoxyribonuclease activity	BP	6	0	5	0	0.83	1	0.00393794	NA	Akt1,Npm1,Prkcd,Rps3,Sirt1
1336	GO:0042695	thelarche	BP	6	0	5	0	0.83	1	0.00393794	NA	Areg,Phb2,Ncoa3,Med1,Tgfb1
1342	GO:0010256	endomembrane system organization	BP	315	58	97	0.18	0.31	0.821131	0.00398207	Abca1,Agrn,Aqp1,Rab27a,Clu,Col5a1,Plk1,Plscr2,Serpine2,Tgfb2,Vrk1,Tango2,Tor1b,Zpbp,Arhgef7,Arl6ip1,Atp8b1,Ehd3,Stx6,Tmed3,Baiap2l1,Hikeshi,Stx17,Ubxn2b,Cdan1,Stx18,Ankle2,Plekhf1,Rab38,Atl1,Vmp1,Rab30,Cog2,Gper1,Myh10,Rbsn,Usp8,Parp11,Snx19,Gbf1,Baiap2,Atl3,Dync2h1,Vps4a,Tor1aip1,Rnf26,Trappc12,Pik3c3,Rab3gap1,Gsn,Stx16,Golph3l,Zmpste24,Fbxw8,A4galt,Atp8b5,Fat4,Sptbn5	Akt1,Ap3d1,Atp2a2,Cdc42,Plk3,Dnm1,Dnm2,Stx2,Flot1,Lyst,Sqstm1,Prkcd,Srgn,Ptbp1,Ptprn,Nectin2,Pex5,Rab1a,Rtn3,Vps4b,Surf4,Syngr1,Sumo1,Ywhaz,Pacsin2,Map2k1,Map2k2,Mapk3,Prmt5,Ubl4a,Sec61a1,Rab11a,Snx3,Sh3glb1,Uso1,Atl2,Tmed2,Stk25,Syne1,Lamtor1,Snx9,Tmem170,Pi4k2b,Ccdc47,Ctdnep1,Tbc1d20,Cltc,Tmed9,Get4,Jagn1,Tmem33,Washc1,Arv1,Sec31a,Dym,Lnpk,Rab43,Plscr3,Optn,Vps11,Snx10,Wasl,Als2,Tmem43,Fam160a2…
1343	GO:0007041	lysosomal transport	BP	82	16	31	0.2	0.38	0.616021	0.00399465	Ankfy1,Nedd4,Rab12,Sorl1,Sort1,Ehd3,Ccdc91,Vps53,Tmem106b,Clec16a,Rbsn,Cacng7,Vps4a,Vps52,Gnptab,Sptbn5	Ap3d1,Ap4m1,Arf1,Hgs,Hspa8,Lamp1,Lyst,Mtm1,Rab34,Vps4b,Tsg101,Bin1,Stx8,Vps35,Ubxn6,Trak1,Vps11,C9orf72,Als2,Fam160a2,Snx16,Chmp5,Vps33a,Vps16,Pcsk9,Dennd3,Lars,Hook2,Vps18,Gak,Atg14
1344	GO:1905898	positive regulation of response to endoplasmic reticulum stress	BP	29	2	14	0.07	0.48	0.988493	0.004023	Pik3r1,Edem2	Bak1,Bax,Fcgr2b,Ppp1r15a,Nck1,Xbp1,Sgta,Ubqln1,Herpud1,Tmem33,Sirt1,Atxn3,Edem1,Atf6
1345	GO:1903432	regulation of TORC1 signaling	BP	29	6	14	0.21	0.48	0.553845	0.004023	Tsc2,Kptn,Clec16a,Sesn3,Sesn1,Rragb	Stk11,Rragd,Rragc,Rraga,Pih1d1,Castor1,Seh1l,C9orf72,Lars,Dgkq,Dyrk3,Sesn2,Smcr8,BC048403
1346	GO:1903426	regulation of reactive oxygen species biosynthetic process	BP	69	15	27	0.22	0.39	0.431524	0.004025	Acp5,Agt,Rab27a,Clu,Igf1,Klf2,Smad3,Ptgis,Stat3,Zfp13,Mtor,Smpd3,Ddah1,Wdr35,Atp2b4	Gla,Akt1,Rhoa,Ass1,Tspo,Cflar,Clcn3,Cyba,Dnm2,Eef1a1,H2-M3,Hspd1,Hsp90aa1,Insr,Itgb2,Khsrp,Klf4,Pkd2,Ptk2b,Ddah2,Slc25a33,Hbp1,Ctns,Sirt1,Ticam1,Ogt,Hdac4
1347	GO:1903305	regulation of regulated secretory pathway	BP	92	17	34	0.18	0.37	0.709744	0.00405574	Rab27a,Cacna1g,Gata2,Foxf1,Il13ra2,Syt1,Sytl4,Syt8,Cacna1h,Sytl2,Abr,Bcr,Syt12,Nlgn1,Rab3gap1,Nppa,Syt14	Adra2a,Arf1,Atp2a2,Bcl2l1,Cd84,F2rl1,Fcer1g,Fer,Fmr1,Gab2,Hmox1,Itgam,Itgb2,Lamp1,Lgals9,Lyn,Pdpk1,Pld2,Stx4a,Stxbp1,Stxbp2,Stxbp3,Vamp2,Napa,Rap1a,Syt17,Prepl,Rap1b,Styk1,Sytl1,Rab5a,Rph3al,Unc13a,Cbarp
1354	GO:0050766	positive regulation of phagocytosis	BP	47	9	20	0.19	0.43	0.636593	0.00414968	Rab27a,Gas6,Gata2,Itga2,Lbp,Pros1,Tub,Abr,Bcr	Ager,C2,Calr,Cyba,Dnm2,F2rl1,Ptk2,Fcer1g,Fcgr2b,Fcgr3,Hspa8,Mertk,Slc11a1,Sirpa,Abca7,Nckap1l,Rapgef1,Mex3b,Rap1a,Camk1d
1355	GO:0071158	positive regulation of cell cycle arrest	BP	32	8	15	0.25	0.47	0.318036	0.00418883	Brca1,Ptprv,Fap,Gata6,Id2,Prkaca,Sox4,Rgcc	Cdkn1a,Mdm2,Mybbp1a,Pkd2,Rpl26,Tgfb1,Trp53,Crlf3,Foxo4,Rbm38,Rpl23,Rrp8,Uhrf2,Ripor2,Ppp2r5b
1356	GO:0032459	regulation of protein oligomerization	BP	32	5	15	0.16	0.47	0.808109	0.00418883	Bcl2l11,Clu,Fas,Sorl1,Trabd2b	Rhoc,Bax,Bid,Gba,Rack1,Pex5,Src,Trp53,Sh3glb1,Vps35,Snx9,Riok3,Bbc3,Mief2,Ep300
1358	GO:0043618	regulation of transcription from RNA polymerase II promoter in response to stress	BP	44	4	19	0.09	0.43	0.986713	0.00423633	Epas1,Hif1a,Klf2,Hif1an	Arnt,Atf3,Atf4,Bach1,Ddit3,Hmox1,Impact,Ppp1r15a,Nck1,Rbpj,Sin3a,Trp53,Vegfa,Mapk7,Sirt2,Atf6,Sesn2,Taf1,Mbtps2
1369	GO:0002833	positive regulation of response to biotic stimulus	BP	35	3	16	0.09	0.46	0.982956	0.00428032	Prkca,Nod1,Ripk2	Cyba,F2rl1,Hspd1,Lgals9,Mif,Nectin2,Rab34,Traf6,Mapk3,Pvr,Tbk1,Optn,Zc3hav1,Pum2,Havcr2,Lrsam1
1371	GO:1902108	regulation of mitochondrial membrane permeability involved in apoptotic process	BP	35	6	16	0.17	0.46	0.743374	0.00428032	Bcl2l11,Camk2a,Eya2,Zfp13,Hip1r,Tmem14a	Slc25a5,Atf2,Atpif1,Bax,Bid,Bnip3,Bnip3l,Trp53,Sh3glb1,Mtch2,Gsk3b,Rhot1,Slc35f6,Them4,Bbc3,Gsk3a
1372	GO:0038202	TORC1 signaling	BP	35	8	16	0.23	0.46	0.419325	0.00428032	Tsc2,Mlst8,Mtor,Kptn,Clec16a,Sesn3,Sesn1,Rragb	Stk11,Rragd,Rragc,Akt1s1,Rraga,Pih1d1,Castor1,Seh1l,Larp1,C9orf72,Lars,Dgkq,Dyrk3,Sesn2,Smcr8,BC048403
1373	GO:0043489	RNA stabilization	BP	38	5	17	0.13	0.45	0.909598	0.00431106	Axin2,Mtor,Parn,Dicer1,Meioc	Apobec1,Hnrnpd,Hnrnpc,Slc11a1,Ptbp1,Qk,Vegfa,Hnrnpu,Rbm38,Dhx36,Larp1,Tirap,Igf2bp1,Thrap3,Tardbp,Naf1,Dkc1
1379	GO:0043434	response to peptide hormone	BP	225	59	72	0.26	0.32	0.0185392	0.0043865	Agt,Agtr1a,Camk2a,Ctnnb1,Ccnd3,Cdo1,Socs3,Ptprv,Foxc2,Gpam,Gpld1,Grb10,Igf1,Igf2,Il18,Irf1,Irs1,Nfkb1,Nr4a3,Pdk2,Enpp1,Pik3r1,Pik3r3,Prkca,Prkcz,Plcb1,Prkdc,Ptpn1,Ptpra,Rbp4,Sgk1,Sorbs1,Slc2a4,Slc9a1,Sort1,Serpina3g,Stat3,Stat5a,Stxbp4,Tsc2,Sh2b2,Slc2a8,Foxo1,Mtor,Baiap2l1,Syap1,Rps6kb1,Sesn3,Gper1,Epm2aip1,Hadha,Pid1,Baiap2,Eif2b1,Tbc1d4,Ahcyl1,Rab8b,Vgf,Serpina3i	Agtrap,Akt1,Atp2a2,Cacybp,Cdk2,Cdk4,Cpeb1,Crk,Cry1,Csk,Eif4ebp1,Ptk2,Fer,Lpin1,Inppl1,Insr,Eif6,Khk,Rab8a,Myo5a,Nck1,Pde3b,Pdpk1,Pik3r2,Pkm,Prkcd,Pld2,Rbm4,Rela,Srsf5,Zfp106,Shc1,Cyfip1,Smarcc1,Src,Stat5b,Stxbp3,Usf1,Vamp2,Xbp1,Ywhag,Akt3,Capn10,Esrra,Slc27a1,Scly,H2afz,Nucb2,Foxo4,Adrm1,Gsk3b,Repin1,Tsc1,Klf15,Gatm,C1qtnf12,Mgarp,Cad,Slc25a33,Pck2,Ndel1,Sirt1,Pcsk9,Rhoq,Eif2b3,Ogt,Slc26a6,Mars,E…
1382	GO:0090110	cargo loading into COPII-coated vesicle	BP	13	0	8	0	0.62	1	0.00448771	NA	Rab1a,Sec23a,Tbc1d20,Sec31a,Sec24a,Sec24b,Sec24c,Mia3
1384	GO:0000479	endonucleolytic cleavage of tricistronic rRNA transcript (SSU-rRNA, 5.8S rRNA, LSU-rRNA)	BP	13	1	8	0.08	0.62	0.947889	0.00448771	Bop1	Rpsa,Npm1,Rrs1,Fcf1,Nol9,Utp23,Tsr1,Kri1
1385	GO:0046471	phosphatidylglycerol metabolic process	BP	13	0	8	0	0.62	1	0.00448771	NA	Mecp2,Slc27a1,Pla2g6,Crls1,Taz,Cds1,Cds2,Serac1
1398	GO:0008654	phospholipid biosynthetic process	BP	137	24	47	0.18	0.34	0.821988	0.00464552	Fgf7,Gpaa1,Gpam,Pigq,Pcx,Agpat5,Pigc,Pigt,Pigh,Pnpla3,Sgms1,Chpt1,Serinc5,Adgrf5,Pik3c3,Mppe1,Pla2g16,Pigv,Pik3c2b,Pgap1,Pigs,Pgap3,Pigl,Pigk	Chkb,Chka,Dgka,Dpagt1,Dpm2,Fabp3,Hexb,Idh1,Inppl1,Piga,Pik3cd,Pip5k1a,Pld2,Sptlc2,Sh3yl1,Slc27a1,Selenoi,Pla2g6,Sh3glb1,Agpat1,Serinc1,Sphk2,Pyurf,Crls1,Taz,Abhd5,Agpat2,Samd8,Pcyt2,Isyna1,Sgms2,Cds1,Mboat7,Pi4k2a,Lpcat4,Cept1,Gpat4,Fdps,Dgkq,Cds2,Mvd,Gpat3,Vac14,Plcg2,Pcyt1b,Pisd,Serac1
1402	GO:0006887	exocytosis	BP	251	56	79	0.22	0.31	0.236029	0.00477077	Rab27a,Cacna1c,Cacna1g,Gata2,Foxf1,Il13ra2,Kit,Anxa1,Nr4a3,Nrxn1,Nsf,Prkca,Rasgrp1,Ccl5,Exoc4,Sdc1,Sdc4,Syt1,Vps45,Pclo,Vsnl1,Sytl4,Snf8,Syt8,Chp1,Ykt6,Cacna1h,Smpd3,Exoc2,Stx17,Snap47,Scrn3,Rab11fip2,Vmp1,Rab2b,Myh10,Rab27b,Sytl2,Glrx,Snx19,Abr,Bcr,Vps4a,Syt12,Nlgn1,Mical3,Exoc3,Scfd2,Lgi3,Llgl2,Rab40b,Stxbp6,Rab3gap1,Nppa,Rab8b,Syt14	Adra2a,Anxa3,Arf1,Atp2a2,Bcl2l1,Cd84,Cftr,Dmtn,Stx2,F2rl1,Fcer1g,Fer,Fmr1,Ncs1,Gab2,Hgs,Hmox1,Itgam,Itgb2,Lamp1,Lgals9,Llgl1,Lyn,Rab8a,Myo1f,Myo5a,Ncam1,Cdk16,Pdpk1,Pld2,Sept5,Ppp3cb,Psen1,Vps4b,Snca,Snap23,Stam,Stx3,Stx4a,Stxbp1,Stxbp2,Stxbp3,Syngr1,Tnfaip2,Tsg101,Vamp2,Ywhaz,Cops5,Rab11fip5,Pla2g6,Rab11a,Atp6ap1,Rala,Lat2,Ralb,Washc1,Arhgap17,Syde1,Vps11,Vps33a,Pi4k2a,Exoc5,Napa,Txlna,Rap1a,Syt…
1406	GO:0009991	response to extracellular stimulus	BP	262	49	82	0.19	0.31	0.766518	0.00482565	Acadm,Ada,Atg5,Arsb,Bmp8b,Cbs,Cdkn2b,Fas,Fstl1,Gas6,Glul,Eif2ak1,Igf1,Igf2,Pdk2,Ppargc1a,Eif2ak2,Tcf7l2,Top2b,Trpc3,Ulk1,Vdr,Wnt2b,Wrn,Map3k5,Foxo1,Mtor,Angptl4,Cubn,Oma1,Kptn,Stk26,Tbc1d5,Clec16a,Pik3r4,Sesn3,Slc38a3,Tbl1xr1,Dpyd,Prkaa2,Pnpla3,Sesn1,Eif2b1,Pik3c3,Lrp11,Pik3c2b,Rragb,Vgf,Kif26a	Akt1,Arsa,Atf3,Atf4,Cdkn1a,Ddit3,Atn1,Dsc2,Eif2s1,Eif4ebp1,Gba,Aes,Pdia3,Hspa5,Impact,Itga6,Ldha,Ldlr,Ncoa1,Mybbp1a,P2rx4,Med1,Slc2a1,Hsp90b1,Tfrc,Trp53,Usf1,Usf2,Xbp1,Capn10,Axl,Mapk3,Asns,Postn,Rragd,Nucb2,Rragc,Sh3glb1,Gabarap,Gabarapl1,Rnase4,Ralb,Sirt2,Tsc1,Asph,Dnajc15,Map1lc3a,Gatm,Rraga,Gsdmd,Cad,Plekhf2,Castor1,Seh1l,Larp1,Nuak2,Mtmr3,Rmi1,Pck2,Fads1,Agl,Sirt1,Pcsk9,Rrp8,Lars,Ehmt2,Dgkq,…
1407	GO:0099132	ATP hydrolysis coupled cation transmembrane transport	BP	21	5	11	0.24	0.52	0.428661	0.00482972	Atp6v0a1,Atp6v0a2,Atp6v0e2,Atp1a2,Atp6v0a4	Atp5g1,Atp6v1a,Atp6v1b2,Atp6v0d1,Atp6v1e1,Atp6v0c,Atp6ap1,Atp6v1f,Atp6v1c1,Atp6v1h,Atp6v0b
1408	GO:0099131	ATP hydrolysis coupled ion transmembrane transport	BP	21	5	11	0.24	0.52	0.428661	0.00482972	Atp6v0a1,Atp6v0a2,Atp6v0e2,Atp1a2,Atp6v0a4	Atp5g1,Atp6v1a,Atp6v1b2,Atp6v0d1,Atp6v1e1,Atp6v0c,Atp6ap1,Atp6v1f,Atp6v1c1,Atp6v1h,Atp6v0b
1409	GO:0015991	ATP hydrolysis coupled proton transport	BP	21	5	11	0.24	0.52	0.428661	0.00482972	Atp6v0a1,Atp6v0a2,Atp6v0e2,Atp1a2,Atp6v0a4	Atp5g1,Atp6v1a,Atp6v1b2,Atp6v0d1,Atp6v1e1,Atp6v0c,Atp6ap1,Atp6v1f,Atp6v1c1,Atp6v1h,Atp6v0b
1410	GO:0090662	ATP hydrolysis coupled transmembrane transport	BP	21	5	11	0.24	0.52	0.428661	0.00482972	Atp6v0a1,Atp6v0a2,Atp6v0e2,Atp1a2,Atp6v0a4	Atp5g1,Atp6v1a,Atp6v1b2,Atp6v0d1,Atp6v1e1,Atp6v0c,Atp6ap1,Atp6v1f,Atp6v1c1,Atp6v1h,Atp6v0b
1411	GO:0002446	neutrophil mediated immunity	BP	21	2	11	0.1	0.52	0.946236	0.00482972	Abr,Bcr	Ace,Anxa3,F2rl1,Itgam,Itgb2,Lyst,Myo1f,Ncf1,Jagn1,Kmt2e,Cd300lb
1412	GO:0051247	positive regulation of protein metabolic process	BP	1253	264	341	0.21	0.27	0.255548	0.00489372	Acta2,Angpt1,Angpt4,Agrn,Agt,Agtr1a,Agtr2,Xiap,Axin2,Bcl2l11,Bmp4,Bmp7,Bmp8b,Bmpr1a,Brca1,Btrc,Ddr1,Casp12,Ctnnb1,Ctnnd1,Ccnd1,Ccnd3,Clu,Ackr3,Cntn1,Csf1,Ctf1,Cyp1b1,Dab2,Dag1,Dcc,Lefty1,Ect2,Ednra,Efna3,Efna5,Egfr,Eng,Epha1,Epha3,Epha4,Epha7,Ephb3,Ephb6,Esr2,F3,Acsl1,Fadd,Fas,Fgf1,Fgf18,Fgf7,Fgf9,Fgfr2,Ctgf,Fnta,Fzd1,Fzd4,Fzd5,Fzd8,Gab1,Gas6,Gcnt2,Gdf10,Gdf5,Gja1,Gclc,Gpc3,Gpld1,Igf1,Igf2,Igfbp3…	Abl2,Ace,Acvr1b,Acvrl1,Adnp,Adra2a,Ager,Akt1,Ang,Apaf1,Areg,Rhoa,Arnt,Arntl,Atpif1,Hnrnpd,Axin1,Bak1,Bax,Phb2,Bid,C1qbp,Cab39,Casp9,Cd84,Cdc42,Cdk4,Cdkn1a,Cebpg,Cflar,Cln3,Plk3,Cpeb1,Csk,Csnk2a1,Csnk2b,Ctsc,Daxx,Ddb1,Gadd45a,Dlg1,Cdk2ap1,Dvl1,Dvl2,Dyrk1a,Eef2,Emp2,Ephb4,Erbb2,F2rl1,Ptk2,Fcgr2b,Fcgr3,Fkbp1a,Lpin1,Flot1,Flt3l,Fmr1,Fxr1,Fyn,Xrcc6,Gba,Kat2a,Rack1,S1pr2,Hspa5,Hpx,Hras,Prmt1,Hspa8,Hspd…
1413	GO:0031399	regulation of protein modification process	BP	1363	284	369	0.21	0.27	0.32012	0.00490353	Acta2,Angpt1,Angpt4,Agrn,Agt,Agtr1a,Agtr2,Atg5,Xiap,Aplp2,Axin2,Bmp4,Bmp7,Bmp8b,Bmpr1a,Brca1,Ddr1,Casp3,Ctnnb1,Ctnnd1,Cbs,Ccnd1,Ccnd3,Cdkn2b,Cdkn2c,Socs3,Clu,Ackr3,Cntn1,Csf1,Ctf1,Dab2,Dag1,Dcc,Dmd,Lefty1,Ect2,Ednra,Efna5,Egfr,Eng,Epha1,Epha3,Epha4,Epha7,Ephb3,Ephb6,Esr2,Mecom,Acsl1,Fas,Fech,Fem1a,Fgf1,Fgf18,Fgf7,Fgf9,Fgfr2,Ctgf,Foxm1,Fnta,Fzd1,Fzd4,Fzd5,Fzd8,Gab1,Gas6,Gata2,Gcnt2,Gdf10,Gdf5,Gclc…	Abl2,Ace,Acvr1b,Acvrl1,Adnp,Adra2a,Ager,Akt1,Ang,Areg,Rhoa,Arnt,Arntl,Atf3,Axin1,Bag1,Bak1,Bax,Phb2,Bdkrb2,Tspo,Cab39,Cd84,Cdc37,Cdc42,Cdkn1a,Cdyl,Cflar,Cln3,Cry1,Csk,Csnk2b,Daxx,Gadd45a,Dlg1,Cdk2ap1,Dvl1,Dvl2,Dyrk1a,Eef2k,Eif3a,Emp2,Dmtn,Ephb4,Erbb2,F2rl1,Ptk2,Fcgr2b,Fem1b,Fer,Fkbp1a,Fkbp1b,Lpin1,Flot1,Flt3l,Fmr1,Fyn,Xrcc6,Gba,Kat2a,Rack1,S1pr2,Hspa5,Gstp1,Hgs,Hmg20b,Hpx,Hras,Prmt2,Prmt1,Hsp90ab…
1414	GO:0032271	regulation of protein polymerization	BP	183	28	60	0.15	0.33	0.966898	0.00490378	Eln,Sgk1,Tpm1,Tubb4a,Twf2,Magel2,Hip1r,Tmod3,Tmod2,Fmn2,Mlst8,Mtor,Jmy,Baiap2l1,Arpin,Arhgap18,Rictor,Lmod1,Ttbk1,Baiap2,Fchsd2,Gsn,Kank4,Nav3,Cdc42ep3,Arhgap28,Prex1,Pfn4	Add1,Avil,Arf1,Rhoa,Arpc1b,Capg,Capza2,Dlg1,Dyrk1a,Dmtn,Fer,Fkbp4,Stmn1,Mecp2,Met,Map1b,Nck1,Nin,Pfn1,Pik3r2,Prkcd,Ptk2b,Tmsb10,Trim27,Cyfip1,Snca,Vasp,Vdac2,Coro1b,Hax1,Rps3,Nckap1,Myadm,Rhog,Dbn1,Arpc3,Arpc1a,Psrc1,Rangrf,Cdc42ep5,Gmfb,Actr2,Arpc5,Arpc4,Wipf2,Washc1,Wasl,Actr3,Arpc5l,Arpc2,Arfip2,Numa1,Nckap1l,Rac3,Wipf1,Rasa1,Camsap1,Prune1,Carmil2,Spire2
1415	GO:0032418	lysosome localization	BP	57	11	23	0.19	0.4	0.628385	0.00490523	Gata2,Bloc1s1,Foxf1,Il13ra2,Kit,Nr4a3,Rasgrp1,Def8,Borcs5,Tmem106b,Nppa	Cd84,Fcer1g,Fer,Gab2,Hmox1,Lyn,Map6,Pdpk1,Pld2,Rab34,Hps6,Snap23,Stxbp1,Stxbp2,Ywhaz,Lat2,Lamtor1,Arl8b,Borcs6,Vps33a,Ndel1,Styk1,Milr1
1416	GO:0051865	protein autoubiquitination	BP	57	8	23	0.14	0.4	0.916302	0.00490523	Brca1,Traf2,Rad18,Asb4,Wwp2,Ube2t,Ltn1,Trim68	Mdm2,Rnf4,Traf6,Ube2b,Rnf11,Rnf10,Stub1,Ube2d2a,Ube2d3,Rnf181,Trim13,Rnf141,Rnf41,Rnf115,Rnf146,Rchy1,Trim37,Uhrf2,Mta1,Rnf185,Lrsam1,Taf1,Trim71
1417	GO:0002253	activation of immune response	BP	244	39	77	0.16	0.32	0.965333	0.00490753	Ada,Bmx,Cd59a,Gpld1,Irf1,Lbp,Mef2c,Nfatc2,Nfkbia,Nr4a3,Prkdc,Tec,Tnfaip3,Nr1h3,Sh2b2,Vav3,Tnip1,Erbin,Rgcc,Pspc1,Tril,Peli1,C8g,Ifih1,Susd4,Lgr4,Pawr,Colec12,Tlr3,Hexim1,Ripk2,Eif2b1,Tkfc,Ddx58,A2m,C1rl,Nlrx1,Ptgs2os,Cd59b	Bax,C1qa,C1qbp,C2,Cacnb3,Cr1l,Csk,Cyba,Elf1,F2rl1,Fcer1g,Fcgr2b,Flot1,Fyn,Xrcc6,Hras,Hspd1,Irak1,Kcnn4,Lck,Lgals3,Lgals9,Lyn,Matr3,Nras,Pdpk1,Phb,Plcg1,Psen1,Nectin2,Rela,Sin3a,Stk11,Traf6,Tyro3,Usp12,Rps3,Icosl,Nono,Ubqln1,Tbk1,Lat2,Riok3,Lsm14a,Nop53,Cmtm3,Wdfy1,Cactin,Lrrfip2,Dusp3,Tmem173,Rftn2,Sppl3,Zc3hav1,Pum2,Plekha1,Mapkapk3,Dusp22,Nckap1l,Ticam1,Rapgef1,Eif2b3,Rap1a,Rps6ka3,Tirap,Havcr2…
1419	GO:0045807	positive regulation of endocytosis	BP	127	23	44	0.18	0.35	0.764918	0.00492668	Angpt1,Ankfy1,Rab27a,Clu,Dab2,Gas6,Gata2,Gpc3,Itga2,Lbp,Ppt1,Pros1,Sfrp4,Tub,Synj2bp,Hip1r,Ahi1,Actn4,Tbc1d5,Arrb1,Abr,Bcr,Nlgn1	Add1,Ager,Ap2a1,Arf1,Bcl2l1,C2,Calr,Cd151,Cd63,Cyba,Dnm2,Eef2k,F2rl1,Ptk2,Fcer1g,Fcgr2b,Fcgr3,Flot1,Fmr1,Hspa8,Kif3a,Ldlr,Mertk,Slc11a1,Pld2,Sirpa,Snca,Tsg101,Vegfa,Axl,Abca7,Bin1,Magi2,Syne1,Wasl,Pard3,Pcsk9,Nckap1l,Rapgef1,Mex3b,Rap1a,Arrb2,Camk1d,Plcg2
1420	GO:1903844	regulation of cellular response to transforming growth factor beta stimulus	BP	83	24	31	0.29	0.37	0.0387846	0.0049267	Cdkn2b,Dab2,Eng,Fbn2,Smad3,Smad6,Ski,Zeb1,Tgfb3,Thbs1,Nrep,Ldlrad4,Chst11,Pmepa1,Smurf2,Aspn,Rasl11b,Htra3,Bcl9l,Npnt,Peg10,Onecut2,Itga8,Wfikkn2	Axin1,Cflar,Dnm2,Hspa5,Hsp90ab1,Smad2,Smad4,Furin,Pdpk1,Ppm1a,Skil,Stk11,Tgfb1,Tgfb1i1,Trp53,Xbp1,Pin1,Htra1,Stub1,Snx1,Gipc1,Ing2,Snx6,Smurf1,Sirt1,Rnf111,Trim33,Zfp451,Snx25,Flcn,Zfp703
1421	GO:0043902	positive regulation of multi-organism process	BP	134	23	46	0.17	0.34	0.846517	0.00499751	Bcl2l11,Stom,Il18,Pcx,Prkca,Plat,Plau,Plcb1,Rad23a,Stau1,Top2a,Vip,Pde3a,Hacd3,Cacna1h,Smurf2,Nod1,Adarb1,Vps4a,Ripk2,Zfp72,Pde5a,Plb1	Acvr1b,C1qbp,Cyba,Ddb1,F2rl1,Fmr1,Hspa8,Mdfic,Lgals1,Lgals9,Mif,P4hb,Pabpc1,Pfn1,Ppib,Rab34,Vps4b,Srpk1,Traf6,Tsg101,Mapk3,Vapa,Tbk1,Sirt2,Chmp4c,Tbc1d20,Ctdp1,Ppid,Zfp639,Optn,Syde1,Mvb12b,Larp1,Mvb12a,Chmp4b,Osbp,Zc3hav1,Pum2,Tfap4,Trim11,Havcr2,Lhfpl2,Lrsam1,Rsf1,Ago2,Ep300
1427	GO:1990830	cellular response to leukemia inhibitory factor	BP	110	15	39	0.14	0.35	0.973778	0.00503755	Socs3,Enah,Dtx1,Fzd4,Gstt2,Nrp2,Tle4,Tnfsf11,Adam23,Mkrn1,Arid5b,Wdr35,Lrba,Gldc,Sbno2	Slc25a5,Bcat2,Cacybp,Ctbp2,Gtf2h1,Hk2,Klf4,Laptm5,Mtf2,Ncl,Piga,Ptp4a3,Abcd4,Rps16,Srm,Syngr1,Ubtf,Tfrc,Vegfc,Xbp1,Spry2,Mrpl15,Twistnb,Pmm1,Hnrnpu,B3gnt2,Gnpnat1,Pfkp,Eef1e1,Rnmt,Snx10,Chchd4,Kdm5b,Sirt1,Kdm3a,Cth,Sdad1,Mat2a,Mir7-1
1428	GO:1990823	response to leukemia inhibitory factor	BP	110	15	39	0.14	0.35	0.973778	0.00503755	Socs3,Enah,Dtx1,Fzd4,Gstt2,Nrp2,Tle4,Tnfsf11,Adam23,Mkrn1,Arid5b,Wdr35,Lrba,Gldc,Sbno2	Slc25a5,Bcat2,Cacybp,Ctbp2,Gtf2h1,Hk2,Klf4,Laptm5,Mtf2,Ncl,Piga,Ptp4a3,Abcd4,Rps16,Srm,Syngr1,Ubtf,Tfrc,Vegfc,Xbp1,Spry2,Mrpl15,Twistnb,Pmm1,Hnrnpu,B3gnt2,Gnpnat1,Pfkp,Eef1e1,Rnmt,Snx10,Chchd4,Kdm5b,Sirt1,Kdm3a,Cth,Sdad1,Mat2a,Mir7-1
1429	GO:0032869	cellular response to insulin stimulus	BP	148	38	50	0.26	0.34	0.0665113	0.00506247	Agt,Ccnd3,Socs3,Ptprv,Foxc2,Gpam,Gpld1,Grb10,Igf1,Igf2,Irs1,Pdk2,Enpp1,Pik3r1,Pik3r3,Prkca,Prkcz,Plcb1,Prkdc,Ptpn1,Ptpra,Sgk1,Sorbs1,Slc2a4,Slc9a1,Stxbp4,Tsc2,Sh2b2,Slc2a8,Foxo1,Baiap2l1,Syap1,Rps6kb1,Sesn3,Pid1,Baiap2,Tbc1d4,Rab8b	Akt1,Cdk2,Cdk4,Cpeb1,Eif4ebp1,Fer,Lpin1,Inppl1,Insr,Rab8a,Myo5a,Nck1,Pde3b,Pdpk1,Pik3r2,Pkm,Prkcd,Rbm4,Rela,Zfp106,Shc1,Cyfip1,Smarcc1,Src,Stxbp3,Usf1,Vamp2,Xbp1,Ywhag,Akt3,Capn10,Esrra,H2afz,Nucb2,Foxo4,Gsk3b,Repin1,Tsc1,Klf15,C1qtnf12,Slc25a33,Pck2,Ndel1,Sirt1,Pcsk9,Rhoq,Ogt,Mars,Trib3,Gsk3a
1431	GO:0006508	proteolysis	BP	1195	249	326	0.21	0.27	0.333072	0.00508917	Adam10,Adam12,Adam19,Aebp1,Agt,Xiap,Aqp1,Bcl2l11,Btrc,Capn7,Casp12,Casp3,Casp7,Ctnnd1,Cd59a,Cdh1,Clca3a1,Clu,Cpd,Cst3,Dab2,Dag1,Dpep1,Dpp4,Efna3,Enpep,Epha4,Epha7,F3,Fadd,Fap,Fas,Fhit,Ctgf,Gas1,Gas6,Gclc,Gli3,Gpc3,Gpld1,Hp,Igf1,Itih2,Itih3,Kng1,Anpep,Psmb9,Psmb8,Lxn,Smad3,Mcpt8,Mme,Mmp13,Mmp15,Nedd4,Pcsk2,Pcsk5,Phex,Pik3r1,Prkaca,Prkacb,Serpinb2,Plat,Plau,Plk1,Pthlh,Rad23a,Ret,Robo1,Rock2,Siah1b,…	Ace,Adra2a,Aga,Akt1,Apaf1,Rhoa,Arntl,Atpif1,Aup1,Axin1,Bak1,Bax,Bid,C1qbp,C2,Capn1,Casp9,Cast,Serpinh1,Cflar,Tpp1,Cln3,Plk3,Cr1l,Csnk2a1,Cstb,Ctsc,Ctsk,Ctsl,Ctss,Ddb1,Ddit3,Dmwd,Dnpep,Dpp6,Dvl1,Ecel1,Rhbdf1,Ptk2,Fmr1,Gba,Kat2a,Gna12,Rack1,Gpi1,Hspa5,H13,Hspa8,Hspd1,Hsp90ab1,Inpp5b,Klf4,Lck,Lyn,Mbp,Mdm2,Mgmt,Mmp11,Mtm1,Ntan1,Sqstm1,Furin,Pcsk4,Pdcd2,Pdcd6,Pepd,Pgk1,Phb,Plaa,Por,Ctsa,Ppp2ca,Ppp2cb,…
1433	GO:0097193	intrinsic apoptotic signaling pathway	BP	259	41	81	0.16	0.31	0.97345	0.00517691	Bcl2l11,Brca1,Brca2,Casp12,Casp3,Clu,Ackr3,Cyp1b1,Fhit,Hif1a,Itpr1,Mcl1,Melk,Msh2,Msh6,Msx1,Pdk2,Pik3r1,Prkca,Prkdc,Ptpn1,Cxcl12,Snai1,Tnfrsf1b,Ppp1r13b,Trp63,Vnn1,Map3k5,Slc9a3r1,Phlda3,Cep63,Fbxw7,Fbxo18,Jmy,Fignl1,Plekhf1,Uaca,Zmat1,Ccar2,Il20ra,Tmem117	Apaf1,Atf4,Bak1,Bax,Bcl2l1,Bcl2l2,Bdkrb2,Bid,Bnip3,Hyou1,Casp9,Cdkn1a,Ddit3,Ei24,Rack1,Hint1,Hmox1,Hras,Lck,Mdm2,Mif,Nck1,Mybbp1a,P4hb,Rad9a,Ralbp1,Uri1,Rpl26,Rps7,Siah1a,Skil,Src,Stk11,Trp53,Vdac2,Wfs1,Xbp1,Xpa,Mapk7,Map2k1,Rps3,Ero1l,Chek2,Zfp622,Nono,Sh3glb1,Ubqln1,Mtch2,Ybx3,Gsk3b,Mllt11,Noc2l,Pias4,Stk25,Herpud1,Htra2,Grina,Cdip1,Rpl11,Erp29,Rps27l,Aen,Ppm1f,Chac1,Dyrk2,Trim32,Syvn1,Selenok,…
1445	GO:0071353	cellular response to interleukin-4	BP	24	1	12	0.04	0.5	0.995732	0.00533488	Shpk	Rplp0,Cdk4,Hspa5,Hsp90ab1,Rps2,Mcm2,Nfil3,Stat6,Xbp1,Impdh2,Rpl3,Keap1
1446	GO:0070076	histone lysine demethylation	BP	24	2	12	0.08	0.5	0.969556	0.00533488	Kdm8,Kdm1b	Ube2b,Pagr1a,Kdm5b,Kdm1a,Kdm3a,Jmjd1c,Kdm4b,Kdm6b,Kdm2a,Kdm4a,Kdm3b,Kdm7a
1448	GO:0051129	negative regulation of cellular component organization	BP	596	118	171	0.2	0.29	0.643185	0.00537515	Atg5,Bmp4,Bmp7,Brca1,Clu,Dab2,Dpp4,Lefty1,Efna5,Efnb2,Efnb3,Epha3,Epha4,Epha7,Bcl11a,Fap,Fgfr2,H2-D1,Id1,Cxcl10,Igf1,Il15ra,Lrpap1,Mad1l1,Smad6,Mdm1,Msh2,Nrp1,Nrxn1,Ntn1,Prkcz,Plk1,Pmp22,Ppargc1a,Ptn,Rock2,Ryk,Sema3a,Sema3c,Sema3f,Sema4f,Sema7a,Sgk1,Sorl1,Swap70,Tnks,Top2a,Tpm1,Trpc6,Tsc2,Ttk,Tubb4a,Ulk1,Nr1h3,Twf2,Hip1r,Hdgfl3,Lcmt1,Tmod3,Tmod2,Tet1,Ldlrad4,Slx4,Tfip11,Mad2l1,Espn,Terf2ip,Actn4,…	Ace,Acvrl1,Add1,Avil,Akt1,Slc25a5,Apobec1,Rhoa,Bcl2l1,Bnip3,Tspo,Capg,Capza2,Cflar,Csk,Dlg4,Dnm2,Dyrk1a,Eif4ebp1,Dmtn,Ercc1,Ptk2,Fcgr2b,Fkbp4,Fmr1,Fyn,Gba,Kat2a,Gdi1,Rack1,Hnrnpc,Hspa8,Ifrd1,Impact,Inppl1,Itgb1bp1,Stmn1,Arhgef2,Ldlr,Lgals1,Lgals3,Smad4,Mdm2,Mecp2,Met,Map1b,Map4,Mtf2,Mtm1,Npm1,Pfn1,Prkcd,Plxna3,Ppm1a,Prkcsh,Cyth2,Psen1,Tmsb10,Ptprg,Pex5,Dennd5a,Rbpj,Rps6ka2,Atxn2,Sema4b,Sema4c,Sem…
1449	GO:0016567	protein ubiquitination	BP	539	94	156	0.17	0.29	0.961747	0.00538046	Angpt1,Atg5,Xiap,Bard1,Brca1,Btrc,Gclc,Ipp,Nedd4,Nxn,Plk1,Siah1b,Hltf,Sox4,Skp1a,Tgfbr1,Tnfaip3,Tnks,Traf2,Ctr9,Ubr1,Med24,Magel2,Fbxw7,Fbxo18,Ccnc,Klhl7,Mkrn1,Pdzrn3,Mad2l1,Rybp,Chp1,Mtor,Rad18,Asb4,Smurf2,Wwp2,Trim59,Tbc1d7,Cand2,Herc6,Ube2t,Peli1,Klhl13,Fbxo32,Pef1,Fbxl15,Med27,Cdc16,Rnf168,Klhl30,Uvssa,Rnf180,Mad2l2,Brap,Kbtbd11,Dcaf17,Dtl,Klhdc8b,Cul9,Ltn1,Trim44,Trim6,Trim68,Arrdc3,Fbxo4,Sc…	Akt1,Axin1,Bach1,Bmi1,Tspo,Cry1,Daxx,Ddb1,Fem1b,Fkbp1a,Fyn,Rack1,Hspa5,Hsp90ab1,Hsp90aa1,Rps2,Mdm2,Neurl1a,Npm1,Pdcd6,Plaa,Med1,Psen1,Rbbp6,Trim27,Rnf4,Rps7,Siah2,Tnfaip1,Traf6,Tsg101,Uba52,Ube2e1,Uba1,Ube2b,Ube2g2,Wfs1,Pcgf2,Arih1,Pin1,Cop1,Cul3,Cul1,Rps3,Ubl4a,Med10,Rnf11,Fbxl3,Rnf10,Keap1,Rnf24,Rassf5,Socs6,Trim3,Ubqln1,Rassf1,Stub1,Ube2d2a,Dnajb2,Rnf25,Med12,Herpud1,Rpl23,Ube2d3,Med7,Rnf181,T…
1450	GO:1901652	response to peptide	BP	263	66	82	0.25	0.31	0.0334145	0.00538316	Agt,Agtr1a,Camk2a,Ctnnb1,Ccnd3,Cdo1,Socs3,Epha4,Ptprv,Foxc2,Gpam,Gpld1,Grb10,Igf1,Igf2,Il18,Irf1,Irs1,Nfkb1,Nfkbia,Nr4a3,Pdk2,Enpp1,Pik3r1,Pik3r3,Prkca,Prkcz,Plcb1,Prkdc,Ptpn1,Ptpra,Rbp4,Sgk1,Sorbs1,Slc2a4,Slc9a1,Sort1,Serpina3g,Stat3,Stat5a,Stxbp4,Timeless,Tnfaip3,Tsc2,Sh2b2,Slc2a8,Foxo1,Mtor,Erbin,Baiap2l1,Syap1,Rps6kb1,Sesn3,Gper1,Epm2aip1,Hadha,Pid1,Nod1,Baiap2,Ripk2,Eif2b1,Tbc1d4,Ahcyl1,Rab8…	Ager,Agtrap,Akt1,Atp2a2,Cacybp,Cdk2,Cdk4,Cpeb1,Crk,Cry1,Csk,Eif4ebp1,Ptk2,Fcgr2b,Fer,Lpin1,Fyn,Inppl1,Insr,Eif6,Khk,Arhgef2,Mdm2,Rab8a,Myo5a,Nck1,Pde3b,Pdpk1,Pik3r2,Pkm,Prkcd,Pld2,Psen1,Rbm4,Rela,Srsf5,Zfp106,Shc1,Cyfip1,Smarcc1,Src,Stat5b,Stxbp3,Trp53,Usf1,Vamp2,Xbp1,Ywhag,Akt3,Capn10,Esrra,Mapk14,Slc27a1,Scly,H2afz,Nucb2,Foxo4,Adrm1,Gsk3b,Repin1,Tsc1,Rpl23,Klf15,Gatm,C1qtnf12,Mgarp,Cad,Slc25a33…
1451	GO:0006399	tRNA metabolic process	BP	166	14	55	0.08	0.33	0.999992	0.00539275	Trdmt1,Dtd1,Elac2,2210016F16Rik,Hars2,Cars2,Sars2,Qrsl1,Elp4,Elac1,Dars,Dars2,Thada,Tarsl2	Aimp1,Thumpd3,Hsd17b10,Sars,Vars,Wars,Farsb,Cars,Nsun2,Trmt10c,Elp5,Pus1,Wdr4,Qtrt1,Adat2,Trmt6,Trit1,Mettl6,Rpp14,Rpp21,Rtraf,Yars2,Nars,Wars2,Dus4l,Rpusd4,Thumpd2,Trmt11,Kars,Qars,Nat10,Rpp25,Rars,Iars,Qtrt2,Lars,Yars,Eprs,Trmt10a,Tars,Alkbh1,Trmt1,Mars,Rpp38,Trub2,Trmt13,Yrdc,Ctu1,Gtf3c1,Aars,Gars,Iars2,Gatc,Pusl1,Adat3
1452	GO:0006839	mitochondrial transport	BP	234	34	74	0.15	0.32	0.991375	0.00541656	Bcl2l11,Camk2a,Eya2,Fzd5,Gdap1,Nptx1,Slc9a1,Stat3,Tst,Zfp13,Slc25a10,Hip1r,Fbxw7,Timm22,Letm1,Tmem14c,Mis18a,Slc25a23,Nkap,Micu2,Mipep,Slc25a35,Plekhf1,Kif1bp,Ppp2r2b,Pmpcb,Slc25a42,Slc25a16,Tmem14a,Slc25a45,Hnmt,Kcnn3,Oscp1,Micall2	Slc25a5,Atf2,Atpif1,Bak1,Bax,Bcl2l1,Bid,Bnip3,Bnip3l,Csnk2a2,Ctsk,Slc25a1,Kat2a,Hk2,Hspd1,Hsp90aa1,Grpel1,Grpel2,Slc25a15,Slc25a3,Npepps,Psen1,Timm17a,Timm44,Trp53,Ywhaz,Zdhhc8,Selenoi,Timm13,Timm9,Timm8a1,Timm10,Tomm40,Timm23,Sh3glb1,Hebp2,Mtch2,Gsk3b,Psmd8,Rhot1,Htra2,Vps35,Ube2d3,Dnajc15,Dph6,Mcub,Slc25a37,Mgarp,Tomm20,Slc25a39,Slc25a22,Tomm5,Afg3l2,Mterf4,Slc25a33,Vps11,Cyb5r1,Chchd4,Usp36,Sl…
1453	GO:0043620	regulation of DNA-templated transcription in response to stress	BP	48	6	20	0.13	0.42	0.944302	0.00552358	Epas1,Hif1a,Klf2,Jmy,Tcim,Hif1an	Arnt,Atf3,Atf4,Bach1,Ddit3,Hmox1,Impact,Ppp1r15a,Nck1,Rbpj,Rela,Sin3a,Trp53,Vegfa,Mapk7,Sirt2,Atf6,Sesn2,Taf1,Mbtps2
1454	GO:0035065	regulation of histone acetylation	BP	48	7	20	0.15	0.42	0.882315	0.00552358	Atg5,Brca1,Gata2,Nap1l2,Eid1,Arrb1,L3mbtl2	Kat2a,Smad4,Mecp2,Ruvbl2,Sin3a,Snca,Tgfb1,Wbp2,Mapk3,Noc2l,Pih1d1,Setd5,Iws1,Sirt1,Zfp451,Flcn,Tada2a,Kat7,Tada2b,Ep300
1457	GO:0008219	cell death	BP	1674	361	447	0.22	0.27	0.0947059	0.00562217	Ache,Actc1,Ada,Adm,Angpt1,Angpt4,Agrn,Agt,Agtr1a,Agtr2,Ahr,Aldh2,Alx4,Apbb2,Atg5,Xiap,Aplp1,Aqp1,Arnt2,Axin2,Nkx3-2,Bard1,Bcap29,Bcl2l11,Bmp4,Bmp7,Bmp8b,Bmx,Brca1,Brca2,Ddr1,Camk2a,Camk2b,Cat,Casp12,Casp3,Casp7,Ctnnb1,Cbs,Cdh1,Socs3,Clu,Ackr3,Col2a1,Cst3,Cyp1b1,Dab2,Dcc,Dpep1,Lefty1,Ect2,Ednra,Efnb2,Egfr,Egr3,Epha1,Epha3,Epha4,Epha7,Ephb3,Ephb6,Esr2,Mecom,Eya1,Eya2,Eya3,Eya4,F3,Fadd,Fap,Fas,Fgfr2…	Abl2,Ace,Acvr1b,Adnp,Ager,Akt1,Aldoc,Gfer,Anp32a,Slc25a5,Apaf1,Apex1,Rhoa,Atf2,Atf3,Atf4,Atpif1,Axin1,Bag1,Bak1,Bax,Phb2,Bcl2l1,Bcl2l2,Bdkrb2,Bex3,Bid,Bmi1,Bmpr1b,Bnip3,Bnip3l,Btg2,Tspo,C1qbp,Hyou1,Cacybp,Casp9,Cast,Cdc42,Cdk4,Cdkn1a,Cflar,Cftr,Cln3,Plk3,Cnr1,Csnk2a1,Csnk2a2,Ctsc,Daxx,Ddb1,Gadd45a,Ddit3,Degs1,Dnase2a,Atn1,E2f3,Eef1a1,Eef2k,Ei24,Eif2s1,Elk1,Aimp1,Emp2,Emp3,Ephb4,Erbb2,Ptk2,Faf1,Fc…
1463	GO:0042177	negative regulation of protein catabolic process	BP	104	25	37	0.24	0.36	0.202853	0.00580636	Cst3,Egfr,Epha4,Fhit,Smad3,Serpine2,Timp1,Timp2,Timp3,Sufu,Pbk,Azin1,Fmn2,Mad2l1,Rybp,Erlec1,Mad2l2,Clec16a,Sf3b3,Nrg1,Agap2,Ccar2,Senp1,Psmf1,Azin2	Fyn,Hsp90ab1,Smad4,Mdm4,Mtm1,Furin,Phb,Ctsa,Psen1,Rela,Rps7,Smarcc1,Snca,Dedd,Ube2g2,Pin1,Tlk2,Sgta,Banp,Snx3,Snx12,Ube2j1,Sirt2,Rpl23,Vps35,Rpl11,Gipc1,Nop53,Derl3,Taf9,Ogt,Laptm4b,Derl2,Wac,Ubxn1,Lamp3,Taf1
1464	GO:0006978	DNA damage response, signal transduction by p53 class mediator resulting in transcription of p21 class mediator	BP	16	3	9	0.19	0.56	0.659993	0.00584386	Brca2,Foxm1,Trp63	Cdkn1a,Rpl26,Trp53,Chek2,Rbm38,Pcbp4,Rps27l,Kat5,Tfap4
1465	GO:0030150	protein import into mitochondrial matrix	BP	16	0	9	0	0.56	1	0.00584386	NA	Grpel1,Grpel2,Timm17a,Timm44,Tomm40,Timm23,Dnajc15,Tomm20,Tomm22
1469	GO:0006909	phagocytosis	BP	142	22	48	0.15	0.34	0.942318	0.00586541	Abca1,Atg5,Rab27a,Gas6,Gata2,Eif2ak1,Icam5,Itga2,Lbp,Anxa1,Pros1,Thbs1,Tub,Nr1h3,Srpx,Gulp1,Tmem175,Spon2,Abr,Bcr,Colec12,Gsn	Abl2,Ager,Anxa3,C2,Calr,Clcn3,Csk,Cyba,Dnm2,F2rl1,Ptk2,Fcer1g,Fcgr2b,Fcgr3,Rack1,Hspa8,Itgam,Itgb2,Mertk,Slc11a1,Sirpa,Rab20,Rab34,Scarb1,Tgfb1,Tyro3,Axl,Abca7,Snx3,Rhog,Cdc42se1,Rab14,Pdia6,Cdc42se2,Pear1,Arhgap12,Pld4,Nckap1l,Rapgef1,Jmjd6,Mex3b,Rap1a,Elmo1,Rac3,Spg11,Camk1d,Myo1g,Rab5a
1470	GO:2001242	regulation of intrinsic apoptotic signaling pathway	BP	142	18	48	0.13	0.34	0.993787	0.00586541	Bcl2l11,Clu,Ackr3,Hif1a,Mcl1,Msx1,Ptpn1,Cxcl12,Snai1,Vnn1,Slc9a3r1,Cep63,Fbxw7,Fbxo18,Fignl1,Plekhf1,Ccar2,Il20ra	Bax,Bcl2l1,Bcl2l2,Bdkrb2,Bid,Hyou1,Ei24,Rack1,Lck,Mdm2,Mif,Nck1,P4hb,Rad9a,Ralbp1,Uri1,Rpl26,Rps7,Siah1a,Skil,Src,Trp53,Vdac2,Wfs1,Xbp1,Mapk7,Map2k1,Rps3,Nono,Sh3glb1,Ubqln1,Mtch2,Ybx3,Noc2l,Pias4,Herpud1,Grina,Rpl11,Erp29,Trim32,Syvn1,Sirt1,Kdm1a,Selenos,Ivns1abp,Bbc3,Flcn,Tmem161a
1471	GO:0050776	regulation of immune response	BP	457	88	134	0.19	0.29	0.734685	0.00587792	Ada,Angpt1,Atg5,Bmx,Cd59a,Col3a1,Dpp4,Fadd,Fzd5,Gata2,Gpld1,H2-D1,Foxf1,Hlx,Irgm1,Igf2,Il12rb1,Il13ra2,Il18,Irf1,Kit,Lbp,Anxa1,Smad3,Mef2c,Cd200,Msh2,Msh6,Nfatc2,Nfkbia,Nr4a3,Prkcz,Pms2,Prkdc,Ptprd,Rasgrp1,Sema7a,Serpinb9,Stat5a,Tap1,Tec,Tek,Tgfb2,Tgfb3,Tnfaip3,Traf2,Nr1h3,Sh2b2,Samhd1,Vav3,Tnip1,Erbin,Dusp10,Gprc5b,Rgcc,Sppl2a,Pspc1,Tril,Peli1,C8g,Polr3b,Ifih1,Il33,Trim6,Susd4,Spon2,Lgr4,Nod1,Ab…	Ager,Gfer,Bax,C1qa,C1qbp,C2,Cacnb3,Cd84,Cdc37,Cnr1,Crk,Cr1l,Csk,Cyba,Elf1,F2rl1,Fcer1g,Fcgr2b,Fcgr3,Fer,Fkbp1a,Flot1,Fyn,Xrcc6,Gab2,H2-M3,Hk1,Hmox1,Hpx,Hras,Hspa8,Hspd1,Irak1,Itgam,Itgb2,Kcnn4,Lamp1,Lck,Lgals3,Lgals9,Lyn,Matr3,Mif,Myo1f,Slc11a1,Nras,Pdpk1,Phb,Plcg1,Pld2,Med1,Ppp3cb,Psen1,Psmb4,Nectin2,Rela,Trim27,Rps19,Sin3a,Stat5b,Stat6,Stk11,Stx4a,Stxbp1,Stxbp2,Tgfb1,Cd40,Traf6,Tfrc,Tyro3,Usp12…
1473	GO:0042149	cellular response to glucose starvation	BP	33	6	15	0.18	0.45	0.687455	0.00598742	Kptn,Pik3r4,Sesn3,Prkaa2,Sesn1,Pik3c3	Atf4,Hspa5,Impact,Mybbp1a,Slc2a1,Trp53,Xbp1,Asns,Sh3glb1,Nuak2,Mtmr3,Rrp8,Sesn2,BC048403,Atg14
1474	GO:0035794	positive regulation of mitochondrial membrane permeability	BP	33	6	15	0.18	0.45	0.687455	0.00598742	Bcl2l11,Eya2,Slc9a1,Zfp13,Hip1r,Tmem14a	Slc25a5,Atf2,Atpif1,Bax,Bid,Bnip3,Bnip3l,Trp53,Sh3glb1,Hebp2,Gsk3b,Rhot1,Slc35f6,Bbc3,Gsk3a
1477	GO:0033003	regulation of mast cell activation	BP	36	5	16	0.14	0.44	0.882684	0.00600118	Gata2,Foxf1,Il13ra2,Nr4a3,Nppa	Cd84,Cftr,Cnr1,Fcer1g,Fer,Gab2,Hmox1,Lyn,Pdpk1,Pld2,Nectin2,Stxbp1,Stxbp2,Cd300lb,Styk1,Milr1
1490	GO:0060068	vagina development	BP	11	2	7	0.18	0.64	0.687337	0.00615827	Esr2,Rbp4	Bak1,Bax,Lrp2,Mertk,Ncoa3,Tyro3,Axl
1497	GO:0006950	response to stress	BP	2523	511	659	0.2	0.26	0.545838	0.0063085	Acadm,Acadvl,Asic1,Acp5,Acta2,Ada,Adm,Agt,Agtr1a,Agtr2,Aldh3a1,Anxa8,Aoc3,Atg5,Aqp1,Arnt2,Rab27a,Atp1b1,Axin2,Bard1,Bcl2l11,Bmp4,Bmpr1a,Bmx,Brca1,Brca2,Ddr1,Camk2a,Camk2g,Camk4,Car3,Cat,Casp12,Casp3,Ctnnb1,Cbs,Ccnd1,Entpd2,Cd59a,Cdc45,Socs3,Clu,Ackr3,Col3a1,Col5a1,Col1a1,Coq7,Csf1,Cst3,Cyp1b1,Dab2,Dhfr,Dio2,Dpp4,Ect2,Ednra,Egfr,Eng,Epas1,Epha4,Ephb6,Ptprv,Esr2,Mecom,Eya1,Eya2,Eya3,Eya4,F3,F5,F8,F…	Abl2,Acadl,Ace,Acvrl1,Adh5,Adra2a,Ager,Akt1,Gfer,Ang,Anxa3,Anxa7,Prdx6,Apaf1,Apex1,Apobec1,Rhoa,Arnt,Arntl,Ass1,Atf2,Atf3,Atf4,Atp2a2,Atpif1,Hnrnpd,Aup1,Axin1,Bach1,Bak1,Bax,Bcl2l1,Bcl2l2,Bdkrb2,Bid,Bmpr1b,Bnip3,Bnip3l,Btg2,Tspo,C1qa,C1qbp,C2,Hyou1,Pdia4,Calr,Capg,Cask,Casp9,Cd151,Cd84,Cdc37,Cdc42,Cdk2,Cdk7,Cdkn1a,Cebpg,Cflar,Chuk,Plk3,Cnr1,Cpeb1,Crk,Cr1l,Cry1,Csk,Ctss,Cxadr,Cyba,Daxx,Ddb1,Gadd45…
1505	GO:2000379	positive regulation of reactive oxygen species metabolic process	BP	81	17	30	0.21	0.37	0.484606	0.00644828	Agt,Agtr1a,Rab27a,Clu,Cyp1b1,Egfr,Il18,Klf2,Smad3,Plau,Tgfbr2,Thbs1,Zfp13,Mtor,Smpd3,Ddah1,Pid1	Ager,Akt1,Ass1,Tspo,Cdkn1a,Clcn3,Cyba,Gadd45a,Dnm2,F2rl1,Gstp1,H2-M3,Hsp90aa1,Insr,Itgam,Itgb2,Klf4,Prkcd,Pkd2,Ptk2b,Snca,Tgfb1,Trp53,Mapk14,Ddah2,Rnf41,Ticam1,Ogt,Hdac4,Eif5a
1506	GO:0017015	regulation of transforming growth factor beta receptor signaling pathway	BP	81	24	30	0.3	0.37	0.0294858	0.00644828	Cdkn2b,Dab2,Eng,Fbn2,Smad3,Smad6,Ski,Zeb1,Tgfb3,Thbs1,Nrep,Ldlrad4,Chst11,Pmepa1,Smurf2,Aspn,Rasl11b,Htra3,Bcl9l,Npnt,Peg10,Onecut2,Itga8,Wfikkn2	Axin1,Dnm2,Hspa5,Hsp90ab1,Smad2,Smad4,Furin,Pdpk1,Ppm1a,Skil,Stk11,Tgfb1,Tgfb1i1,Trp53,Xbp1,Pin1,Htra1,Stub1,Snx1,Gipc1,Ing2,Snx6,Smurf1,Sirt1,Rnf111,Trim33,Zfp451,Snx25,Flcn,Zfp703
1509	GO:0045944	positive regulation of transcription by RNA polymerase II	BP	915	193	253	0.21	0.28	0.286629	0.00657357	Agrn,Ahr,Alx4,Arnt2,Bmp4,Bmp7,Bmpr1a,Brca1,Ctnnb1,Runx2,Cebpd,Coq7,Dab2,Dlx5,Ebf2,Ebf3,Egfr,Egr3,Eng,Epas1,Epc1,Erg,Esr2,Mecom,Eya1,Fadd,Fgf1,Fgfr2,Foxc2,Foxm1,Fosl2,Fzd5,Fzd8,Gata2,Gata6,Gli3,Foxf1,Foxd1,Hif1a,Hoxa10,Hoxa13,Hoxa2,Hoxa5,Hoxb3,Id4,Igf1,Igf2,Il18,Irf1,Klf2,Mafb,Lum,Smad3,Smad5,Smad6,Maf,Mcf2l,Mef2c,Foxc1,Msx1,Mybl1,Myo6,Ppp1r12a,Ndn,Nfatc2,Nfatc2ip,Nfib,Nfix,Nfkb1,Nfkbia,Nr4a3,Pax1…	Acvr1b,Acvrl1,Akt1,Arnt,Arntl,Atf1,Atf2,Atf3,Atf4,Bach1,Bag1,Bmpr1b,Cask,Cdk7,Cebpz,Cebpg,Chuk,Cnbp,Ctbp2,Daxx,Ddit3,Arid3a,E2f3,Elf1,Elk1,Elk3,F2rl1,Lpin1,Flt3l,Xrcc6,Gabpb1,Kat2a,Nr6a1,Gtf2h1,Hdgf,Hexb,Hmga1,Hmga2,Hoxa1,Hoxb9,Hoxd8,Hras,Ier2,Ifrd1,Itga6,Itgb1bp1,Jund,Klf12,Klf4,Kpna6,Arhgef2,Ldb1,Ldb2,Lmo2,Lrp5,Smad2,Smad4,Maff,Mafg,Max,Maz,Mef2d,Met,Pias2,Mllt10,Mtf2,Naca,Nck1,Ncl,Ncoa1,Ncoa3,…
1519	GO:0006304	DNA modification	BP	68	9	26	0.13	0.38	0.952218	0.00672736	Brca1,Cyp1b1,Gstt1,H19,Tet1,Mis18a,Cdadc1,Apobec3,Kdm1b	Apex1,Apobec1,Bmi1,Mecp2,Meg3,Mgmt,Trim28,Zfp57,Mta2,Prmt5,Exosc5,Gsk3b,Dubr,Kmt2e,Mphosph8,Ehmt1,Ascc3,Ftx,Exosc4,Rlf,Ehmt2,Baz2a,Alkbh1,Alkbh2,Bend3,Gsk3a
1522	GO:2000060	positive regulation of ubiquitin-dependent protein catabolic process	BP	88	11	32	0.13	0.36	0.980172	0.00685553	Clu,Dab2,Gclc,Plk1,Rad23a,Fbxw7,Rnf180,Il33,Trib1,Trib2,Lonrf2	Akt1,Axin1,Plk3,Dvl1,Ptk2,Gba,Rack1,Mdm2,Psen1,Ptk2b,Sumo1,Arih1,Cop1,Csnk1e,Sgta,Ccdc22,Ubqln1,Stub1,Gsk3b,Dnajb2,Herpud1,Sirt2,Nop53,Rchy1,Lonrf3,Smurf1,Rnf114,Zfand2a,Trib3,Lonrf1,Taf1,Gsk3a
1523	GO:0016556	mRNA modification	BP	19	1	10	0.05	0.53	0.986686	0.00686154	Adarb1	Apobec1,Hnrnpc,Trmt10c,Mettl3,Pus1,Wtap,Trmt6,Dnajb11,Cmtr2,Dkc1
1524	GO:0043302	positive regulation of leukocyte degranulation	BP	19	2	10	0.11	0.53	0.922073	0.00686154	Gata2,Nppa	F2rl1,Fcer1g,Gab2,Itgam,Itgb2,Lamp1,Pld2,Stx4a,Stxbp1,Stxbp2
1525	GO:0032462	regulation of protein homooligomerization	BP	19	3	10	0.16	0.53	0.773602	0.00686154	Bcl2l11,Clu,Fas	Rhoc,Bid,Gba,Rack1,Pex5,Src,Vps35,Riok3,Bbc3,Mief2
1531	GO:0051283	negative regulation of sequestering of calcium ion	BP	78	13	29	0.17	0.37	0.827114	0.00688694	Atg5,Dmd,Ednra,Cxcl10,Itpr1,Tgfb2,Letm1,Jph2,Gstm7,Jsrp1,Gper1,Cemip,Akap6	Bax,Cyba,Ddit3,Fkbp1a,Fkbp1b,Gsto1,Itpr2,Itpr3,Lck,Lyn,Myo5a,Pdpk1,Pkd2,Plcg1,Ptk2b,Ryr3,Snca,Tgfb1,Ero1l,Asph,Mcoln1,Camk2d,Ibtk,Sri,Ank2,Slc8b1,Bbc3,Plcg2,Chd7
1532	GO:0051209	release of sequestered calcium ion into cytosol	BP	78	13	29	0.17	0.37	0.827114	0.00688694	Atg5,Dmd,Ednra,Cxcl10,Itpr1,Tgfb2,Letm1,Jph2,Gstm7,Jsrp1,Gper1,Cemip,Akap6	Bax,Cyba,Ddit3,Fkbp1a,Fkbp1b,Gsto1,Itpr2,Itpr3,Lck,Lyn,Myo5a,Pdpk1,Pkd2,Plcg1,Ptk2b,Ryr3,Snca,Tgfb1,Ero1l,Asph,Mcoln1,Camk2d,Ibtk,Sri,Ank2,Slc8b1,Bbc3,Plcg2,Chd7
1543	GO:1903320	regulation of protein modification by small protein conjugation or removal	BP	200	33	64	0.17	0.32	0.928073	0.00692253	Angpt1,Atg5,Xiap,Brca1,Ctnnb1,Gclc,Nxn,Plk1,Sox4,Tgfbr1,Tnfaip3,Ctr9,Fbxw7,Mad2l1,Chp1,Mtor,Tnip1,Tbc1d7,Peli1,Pef1,Rnf180,Mad2l2,Trim44,Arrdc3,Fbxo4,Cdc20,Arrb1,Ripk2,Fanci,Trib1,Trib2,Fbxo2,Tspyl5	Akt1,Arnt,Axin1,Tspo,Cry1,Daxx,Fem1b,Fkbp1a,Fyn,Hspa5,Hmg20b,Hsp90ab1,Hsp90aa1,Rps2,Npm1,Pdcd6,Plaa,Psen1,Rela,Rnf4,Rps7,Siah2,Wfs1,Pin1,Cul3,Rps3,Gnl3,Rassf5,Tollip,Ubqln1,Rassf1,Stub1,Dnajb2,Pias4,Herpud1,Rpl23,Rpl11,Derl1,Nop53,Rchy1,Washc1,Gtpbp4,Prmt3,Ndfip2,Phf23,Dnaja3,Rnf111,Kdm1a,Dcun1d4,Ticam1,Cdk9,Ogt,Mta1,Hdac4,Arrb2,Traf7,Kdm2a,Ubxn1,Trib3,Dcun1d3,Nlrc3,Taf1,Zyg11b,Gsk3a
1547	GO:1901699	cellular response to nitrogen compound	BP	429	107	126	0.25	0.29	0.0104785	0.00697229	Agt,Agtr1a,Ahr,Aplp1,Aqp1,Bmp4,Brca1,Camk2a,Casp3,Casp7,Ctnnb1,Ccnd3,Cdh1,Socs3,Col3a1,Col4a1,Col5a2,Col6a1,Col1a1,Col1a2,Egfr,Epha4,Ptprv,Foxc2,Gabra1,Gabrb3,Gpam,Gpld1,Grb10,Hcn2,Igf1,Igf2,Igfbp5,Il18,Irf1,Irs1,Itpr1,Mef2c,Nfkb1,Nr4a3,Ntrk2,Pdk2,Enpp1,Pik3r1,Pik3r3,Prkca,Prkcz,Plcb1,Prkdc,Ptpn1,Ptpra,Rad51,Zc3h7b,Sfrp1,Sgk1,Sorbs1,Six1,Slc2a4,Slc9a1,Ncor2,Sox9,Stat3,Stat5a,Stxbp4,Zeb1,Thbs1,Tim…	Ager,Agtrap,Akt1,Atf4,Hnrnpd,Bcl2l1,Cdk2,Cdk4,Cflar,Cftr,Cpeb1,Crk,Csk,Daxx,Dnm2,Eif4ebp1,Dmtn,Ptk2,Fcgr2b,Fer,Lpin1,Flot1,Fmr1,Gabrb1,Impact,Inppl1,Insr,Itpr2,Itpr3,Arhgef2,Mdm2,Mecp2,Rab8a,Myo5a,Nck1,Neurl1a,Npm1,P2rx4,Pde3b,Pdpk1,Pik3r2,Pkm,Prkcd,Pkd2,Psen1,Rbm3,Rbm4,Rela,Rnf4,Ncor1,Zfp106,Shc1,Cyfip1,Smarcc1,Src,Stat5b,Stat6,Stxbp3,Tgfb1,Hsp90b1,Trp53,Usf1,Vamp2,Xbp1,Ywhag,Akt3,Capn10,Esrra,M…
1550	GO:0019439	aromatic compound catabolic process	BP	373	58	111	0.16	0.3	0.992882	0.00711403	Actn3,Ada,Aox1,Axin2,Entpd2,Dio2,Ephx1,Fen1,Fhit,Gspt2,Hif1a,Igf1,Igfbp3,Maoa,Ogdh,Pde1a,Enpp1,Ppargc1a,Stat3,Tnfrsf1b,Xrn1,Fbxo18,Tet1,Pde3a,Samhd1,Mtor,Moxd1,Cubn,Upf3a,Lsm3,Nudt12,Ncbp2,Tatdn3,Nudt4,Aox3,Cdadc1,Brf1,Prr5l,Parn,Nudt16,Adal,Enpp5,Dpyd,Csdc2,Prkaa2,Hnmt,Dicer1,Dis3l2,Dis3l,Nudt15,Sidt2,Enpp4,Tkfc,Pde5a,Pm20d2,Meioc,Nanos1,Rbm24	Aldoa,Aldoc,Apaf1,Apex1,Apobec1,Hnrnpd,Bax,Btg2,Dnase2a,Eno2,Fah,Fmr1,Fxr1,Galk1,Rack1,Gpi1,Hint1,Hk1,Hk2,Hmox1,Hmox2,Hnrnpc,Elavl4,Insr,Eif6,Khk,Khsrp,Ldha,Mgat1,Mif,Ncf1,Npm1,Slc11a1,Pabpc1,Pde3b,Pde4a,Pgam1,Pgk1,Pkm,Ptbp1,Qk,Ncor1,Tbrg4,Tpi1,Trp53,Vegfa,Zpr1,Fxr2,Pde10a,Xrn2,Exosc5,Sirt6,Nt5c,Hnrnpu,Carhsp1,Pnrc2,Nudt5,Gtpbp2,Rbm38,Mettl3,Nudt3,Pfkp,Mtch2,Snd1,Isg20,Pcbp4,Polr2g,Trir,Dcps,Dnas…
1575	GO:0050764	regulation of phagocytosis	BP	65	10	25	0.15	0.38	0.87659	0.00713995	Atg5,Rab27a,Gas6,Gata2,Itga2,Lbp,Pros1,Tub,Abr,Bcr	Ager,C2,Calr,Csk,Cyba,Dnm2,F2rl1,Ptk2,Fcer1g,Fcgr2b,Fcgr3,Rack1,Hspa8,Mertk,Slc11a1,Sirpa,Scarb1,Tgfb1,Abca7,Snx3,Nckap1l,Rapgef1,Mex3b,Rap1a,Camk1d
1581	GO:0045576	mast cell activation	BP	49	7	20	0.14	0.41	0.894927	0.00724954	Gata2,Foxf1,Il13ra2,Kit,Nr4a3,Rasgrp1,Nppa	Cd84,Cftr,Cnr1,Fcer1g,Fcgr3,Fer,Gab2,Hmox1,Lyn,Pdpk1,Pld2,Nectin2,Snap23,Stxbp1,Stxbp2,Ywhaz,Lat2,Cd300lb,Styk1,Milr1
1582	GO:0099024	plasma membrane invagination	BP	49	9	20	0.18	0.41	0.688297	0.00724954	Abca1,Gata2,Itga2,Lbp,Aurkb,Thbs1,Gulp1,Snx18,Gsn	Ager,Arf1,Rhoa,Clcn3,F2rl1,Fcer1g,Fcgr2b,Fcgr3,Itgam,Itgb2,Sirpa,Abca7,Rhog,Snx9,Arhgap12,Nckap1l,Elmo1,Rac3,Spire2,Snx33
1583	GO:0046902	regulation of mitochondrial membrane permeability	BP	49	9	20	0.18	0.41	0.688297	0.00724954	Bcl2l11,Camk2a,Eya2,Slc9a1,Stat3,Zfp13,Hip1r,Plekhf1,Tmem14a	Slc25a5,Atf2,Atpif1,Bak1,Bax,Bcl2l1,Bid,Bnip3,Bnip3l,Hk2,Trp53,Sh3glb1,Hebp2,Mtch2,Gsk3b,Rhot1,Slc35f6,Them4,Bbc3,Gsk3a
1585	GO:0006397	mRNA processing	BP	407	35	120	0.09	0.29	1	0.00729406	Aplp1,Aqr,Prkaca,Plcb1,Ctr9,Tfip11,Spen,Srpk3,Habp4,Mbnl1,Aggf1,Pspc1,Crnkl1,Rnpc3,Gpatch1,Lsm3,Ncbp2,Dhx16,Rnf219,Ttf2,Cstf2t,Cpsf1,Sf3b3,Csdc2,Adarb1,Brdt,Mbnl3,Dhx8,Ccar2,Cstf3,Ahcyl1,Txnl4b,Raver2,Srsf12,Snrnp200	Prdx6,Apobec1,C1qbp,Cpeb1,Dyrk1a,Celf2,Srsf10,Fmr1,Hnrnpc,Hnrnpa1,Hspa8,Khsrp,Lgals3,Npm1,Pabpc1,Papola,Pnn,Ptbp1,Qk,Rbbp6,Rbm4,Rbpms,Srsf5,Snrpd1,Snrpe,Srpk1,Supt5,Tbrg4,Zrsr2,Wbp4,Sf1,Zpr1,Zfp64,Pcbp1,Xrn2,Txnl4a,Prmt5,Usp39,Srrm1,Hnrnpu,Snrpa,Clasrp,Nono,Ddx39b,Zranb2,Cpsf4,Pabpn1,Prpf40b,Rbm38,Ptbp2,Acin1,Mettl3,Srsf4,Pcbp4,Wtap,Sf3b6,Snrnp27,Sltm,Fip1l1,Luc7l,Rbm25,Snrpd3,Snrnp48,Rnmt,Bcas2,…
1599	GO:0090150	establishment of protein localization to membrane	BP	172	24	56	0.14	0.33	0.98831	0.00750377	Stom,Nsf,Lypla1,Exoc4,Tsc2,Bbs1,Arl6ip1,Timm22,Pex3,Zdhhc6,Snap47,Zdhhc21,Zdhhc3,Zdhhc4,Cemip,Zdhhc7,Pkdcc,Zdhhc15,Syne3,Rab3gap1,Lyplal1,Golph3l,Tcaf2,Rab8b	Bax,Bid,Hyou1,Chm,Csk,Dmtn,Erbb2,Fyn,Gdi1,Rack1,Hsp90aa1,Itgam,Itgb1bp1,Rab8a,Ncf1,Npc1,Pex5,Rab34,Snap23,Stx3,Vamp2,Ubl4a,Timm13,Timm9,Timm10,Tomm40,Sec61a1,Rab11a,Golga4,Sh3glb1,Mtch2,Vps35,Sec61b,Zdhhc12,Srp19,Srp72,Ssr3,Get4,Washc1,Zfand2b,Optn,Rftn2,Actr3,Dusp18,Chmp4b,Rilpl1,Arpc2,Pard3,Rab3gap2,Ssr1,Ogt,Sec63,Bbc3,Tram2,Tomm22,Reep2
1601	GO:0000245	spliceosomal complex assembly	BP	46	4	19	0.09	0.41	0.99047	0.00754491	Srpk3,Mbnl1,Crnkl1,Txnl4b	Celf2,Srsf10,Snrpd1,Srpk1,Zrsr2,Txnl4a,Usp39,Ddx39b,Ptbp2,Luc7l,Snrpd3,Khdc4,Rbm5,Celf4,Luc7l2,Ythdc1,Setx,Prpf39,Ncbp1
1602	GO:0045920	negative regulation of exocytosis	BP	22	5	11	0.23	0.5	0.472309	0.00757396	Foxf1,Il13ra2,Anxa1,Abr,Bcr	Adra2a,Cd84,Fmr1,Hmox1,Lgals9,Vps4b,Snca,Stxbp3,Rap1a,Rap1b,Cbarp
1603	GO:1900181	negative regulation of protein localization to nucleus	BP	22	5	11	0.23	0.5	0.472309	0.00757396	Angpt1,Dclk1,Gas6,Chp1,Fbxo4	Ei24,Mdfic,Ppp2ca,Polr1a,Sin3a,Gsk3b,Dclk2,Sirt1,Flcn,Lzts2,Otud7b
1604	GO:0045943	positive regulation of transcription by RNA polymerase I	BP	22	2	11	0.09	0.5	0.955455	0.00757396	Mtor,Rasl11a	Atf4,Erbb2,Ppp1r15a,Ncl,Ubtf,Pih1d1,Wdr43,Utp15,Mars,Heatr1,Taf1
1627	GO:0001933	negative regulation of protein phosphorylation	BP	348	70	104	0.2	0.3	0.560112	0.00785486	Angpt1,Bmp4,Bmp7,Casp3,Cdkn2c,Socs3,Dab2,Dag1,Dmd,Eng,Epha1,Mecom,Fem1a,Foxm1,Igf1,Igfbp3,Il18,Irf1,Smad6,Gadd45b,Ntrk3,Enpp1,Prkca,Prkcz,Plk1,Ppargc1a,Prkdc,Ptpn1,Dusp1,Ptprr,Rb1,Sfrp1,Sfrp4,Smpd1,Sorl1,Timp3,Tnfaip3,Tsc2,Gadd45g,Synj2bp,Slc9a3r1,Vps25,Pbk,Ldlrad4,Chp1,Foxo1,Mtor,Terf2ip,Tnip1,Dusp10,Pmepa1,Aspn,Plpp3,Flrt3,Prr5l,Wnk2,Gper1,Pid1,Arrb1,Adarb1,Spred1,Hexim1,Trib1,Rassf2,Cnksr3,Zfy…	Ager,Akt1,Atf3,Bag1,Bak1,Bax,Bdkrb2,Cdkn1a,Csk,Gadd45a,Dlg1,Dvl1,Eif3a,Dmtn,F2rl1,Fkbp1a,Gba,Rack1,Gstp1,Impact,Inppl1,Insr,Itgb1bp1,Klf4,Lrp5,Lyn,Smad4,Met,Ppp1r15a,Nck1,Nf1,Npm1,Dusp8,Pdpk1,Phb,Pik3r2,Prkcd,Ppp2ca,Prkar1b,Psen1,Trim27,Ncor1,Sema4d,Snca,Tgfb1,Tsg101,Ube2b,Wars,Xbp1,Mapk7,Pin1,Spry2,Ndrg2,Myadm,Dbndd2,Socs6,Pard6a,Gsk3b,Cdc42se1,Fam129a,Sirt2,Rtn4r,Camk2n1,Chordc1,Akt1s1,Rtraf,Pp…
1630	GO:0009166	nucleotide catabolic process	BP	99	19	35	0.19	0.35	0.649576	0.00799349	Actn3,Ada,Fhit,Hif1a,Igf1,Ogdh,Pde1a,Ppargc1a,Stat3,Pde3a,Samhd1,Nudt12,Nudt4,Nudt16,Enpp5,Prkaa2,Nudt15,Tkfc,Pde5a	Aldoa,Aldoc,Eno2,Galk1,Rack1,Gpi1,Hint1,Hk1,Hk2,Insr,Eif6,Khk,Ldha,Mif,Ncf1,Pde3b,Pde4a,Pgam1,Pgk1,Pkm,Ncor1,Tpi1,Trp53,Pde10a,Sirt6,Nt5c,Nudt3,Pfkp,Mtch2,Nudt9,Ogt,Dut,Hdac4,Tigar,Eno1b
1631	GO:2000278	regulation of DNA biosynthetic process	BP	99	14	35	0.14	0.35	0.956489	0.00799349	Ctnnb1,Cyp1b1,Gja1,Kcnk2,Dusp1,Aurkb,Tnks,Dscc1,Rfc5,Parn,Fbxo4,Stn1,Chtf18,Parm1	Acvrl1,Gfer,Hnrnpd,Cct2,Cct3,Cct4,Cct5,Cct6a,Cct7,Cct8,Cdkn1a,Hnrnpc,Hsp90ab1,Hsp90aa1,Klf4,Npm1,Ptk2b,Sh2b1,Src,Tcp1,Trp53,Mapk3,Hnrnpu,Ddx39b,Ptges3,Gsk3b,Pnkp,Nat10,Papd5,Arrb2,Hmbox1,Naf1,Dkc1,Parp4,Acd
1634	GO:0006672	ceramide metabolic process	BP	59	16	23	0.27	0.39	0.128863	0.00801051	Gm2a,Plpp1,St6galnac3,St8sia2,Smpd1,B3galt1,Neu3,B3galt4,Asah2,B4galt6,Smpd3,Smpd4,Sgms1,Aldh5a1,Gba2,Itgb8	Gla,Cln3,Degs1,Galc,B4galnt1,Gba,Hexa,Hexb,Naga,Neu1,Prkcd,Sgpl1,Sptlc2,Cln8,Pla2g6,B4galt3,Ormdl2,Cers4,Samd8,Cers5,Sgms2,Cers2,Ormdl1
1635	GO:1990542	mitochondrial transmembrane transport	BP	59	5	23	0.08	0.39	0.996136	0.00801051	Tst,Timm22,Letm1,Slc25a23,Micu2	Slc25a1,Hspd1,Grpel1,Grpel2,Slc25a15,Timm17a,Timm44,Timm13,Timm9,Timm10,Tomm40,Timm23,Dnajc15,Mcub,Slc25a37,Tomm20,Afg3l2,Slc25a33,Chchd4,Slc8b1,Mcu,Tomm22,Slc25a28
1643	GO:0032527	protein exit from endoplasmic reticulum	BP	37	4	16	0.11	0.43	0.959311	0.00823998	Sorl1,Erlec1,Edem2,Tmem30b	Aup1,H13,Sel1l,Hsp90b1,Ube2g2,Ube2j1,Rangrf,Herpud1,Sec61b,Derl1,Derl3,Syvn1,Rhbdd1,Selenos,Derl2,Edem1
1644	GO:0044088	regulation of vacuole organization	BP	37	4	16	0.11	0.43	0.959311	0.00823998	Ulk1,Rab1b,Tbc1d14,Rab3gap1	Mtm1,Sh3glb1,Ralb,C9orf72,Mtmr3,Chmp4b,Phf23,Vps16,Rab3gap2,Pip4k2b,Ehmt2,Laptm4b,Pip4k2c,Lrsam1,Fez1,Smcr8
1647	GO:0000478	endonucleolytic cleavage involved in rRNA processing	BP	14	1	8	0.07	0.57	0.958487	0.00826736	Bop1	Rpsa,Npm1,Rrs1,Fcf1,Nol9,Utp23,Tsr1,Kri1
1650	GO:0097352	autophagosome maturation	BP	28	4	13	0.14	0.46	0.849741	0.00828752	Irgm1,Fyco1,Stx17,Clec16a	Cln3,Ubqln1,Map1lc3a,Vps33a,Phf23,Vps16,Mcoln1,Ubqln4,Tbc1d25,Smcr8,Rubcn,Epg5,Atg14
1651	GO:0033119	negative regulation of RNA splicing	BP	28	0	13	0	0.46	1	0.00828752	NA	C1qbp,Dyrk1a,Srsf10,Npm1,Ptbp1,Rps26,Ptbp2,Acin1,Srsf4,Pcbp4,Rps13,Celf4,Srsf9
1652	GO:1902110	positive regulation of mitochondrial membrane permeability involved in apoptotic process	BP	28	5	13	0.18	0.46	0.699991	0.00828752	Bcl2l11,Eya2,Zfp13,Hip1r,Tmem14a	Slc25a5,Atf2,Atpif1,Bax,Bid,Bnip3,Bnip3l,Sh3glb1,Gsk3b,Rhot1,Slc35f6,Bbc3,Gsk3a
1654	GO:0044087	regulation of cellular component biogenesis	BP	764	160	213	0.21	0.28	0.344508	0.00831344	Agrn,Agt,Ahr,Atg5,Aqp1,Bcl2l11,Bmp7,Ctnnb1,Cdh17,Clu,Cux2,Dag1,Lefty1,Efna5,Eln,Epha1,Epha3,Epha7,Ephb3,Fscn1,Fas,Ctgf,Foxc2,Fzd5,Gja1,Gpm6b,Has2,Id1,Kif9,Kit,Lrrn3,Smad3,Smad6,Mdm1,Mef2c,Mns1,Myo10,Nrp1,Nrxn1,Ntrk2,Ntrk3,Pcsk5,Enpp2,Pik3r1,Prkaca,Prkca,Prkcz,Plk1,Eif2ak2,Prox1,Ptprd,Rock2,Selp,Sgk1,Six1,Snai1,Sorl1,Sox9,Swap70,Sdc1,Sdc4,Hnf1b,Tek,Tgfb3,Tgfbr1,Thbs2,Tpm1,Tubb4a,Ulk1,Wnt10b,Wnt11,…	Ace,Acvrl1,Add1,Adnp,Avil,Arf1,Rhoa,Rhoc,Arpc1b,Bax,Bid,Capg,Capza2,Cdc42,Cln3,Dlg1,Dync1h1,Dnm2,Dyrk1a,Eef2k,Eif4ebp1,Dmtn,Ercc1,F2rl1,Ptk2,Faf1,Fer,Fkbp4,Flot1,Fmr1,Gba,Kat2a,Rack1,Hgs,Hras,Hsp90aa1,Impact,Itgb1bp1,Stmn1,Arhgef2,Ldb1,Ldb2,Smad4,Mecp2,Met,Map1b,Map4,Mtm1,Ncam1,Nck1,Ncl,Neurl1a,Nin,Npm1,Odf2,Palm,Pfn1,Pik3r2,Prkcd,Ppm1a,Psmc5,Ptk2b,Tmsb10,Pex5,Trim27,Rnf4,Atxn2,Cyfip1,Vps4b,Snca,…
1656	GO:0034969	histone arginine methylation	BP	9	0	6	0	0.67	1	0.00834678	NA	Prmt2,Prmt1,Prmt5,Carm1,Coprs,Prmt3
1658	GO:0045955	negative regulation of calcium ion-dependent exocytosis	BP	9	0	6	0	0.67	1	0.00834678	NA	Adra2a,Fmr1,Stxbp3,Rap1a,Rap1b,Cbarp
1660	GO:1905216	positive regulation of RNA binding	BP	9	0	6	0	0.67	1	0.00834678	NA	Fmr1,Eif3d,Eif3c,Cdk9,Eif4g1,Ncbp1
1661	GO:0006450	regulation of translational fidelity	BP	9	0	6	0	0.67	1	0.00834678	NA	Rps5,Rps9,Imp3,Yrdc,Aars,Gatc
1662	GO:1901163	regulation of trophoblast cell migration	BP	9	2	6	0.22	0.67	0.573463	0.00834678	Timp1,Smurf2	Acvr1b,Arhgdib,C1qbp,Calr,Syde1,Ago2
1664	GO:0051084	'de novo' posttranslational protein folding	BP	34	2	15	0.06	0.44	0.995753	0.00835806	H2-DMb1,Tor1b	Bag1,Hyou1,Cct2,Hspa5,Hspa8,Hspa9,Hspe1,Hspa4l,Ero1l,Sh3glb1,Ptges3,Dnajc7,St13,Chchd4,Selenof
1665	GO:1901985	positive regulation of protein acetylation	BP	34	5	15	0.15	0.44	0.849187	0.00835806	Brca1,Nap1l2,Sox4,Terf2ip,Arrb1	Arntl,Kat2a,Smad4,Ruvbl2,Tgfb1,Wbp2,Xbp1,Mapk3,Camk1,Pih1d1,Kat5,Tada2a,Kat7,Tada2b,Ep300
1732	GO:0051282	regulation of sequestering of calcium ion	BP	79	14	29	0.18	0.37	0.758626	0.00841875	Atg5,Dmd,Ednra,Cxcl10,Itpr1,Tgfb2,Letm1,Jph2,Slc25a23,Gstm7,Jsrp1,Gper1,Cemip,Akap6	Bax,Cyba,Ddit3,Fkbp1a,Fkbp1b,Gsto1,Itpr2,Itpr3,Lck,Lyn,Myo5a,Pdpk1,Pkd2,Plcg1,Ptk2b,Ryr3,Snca,Tgfb1,Ero1l,Asph,Mcoln1,Camk2d,Ibtk,Sri,Ank2,Slc8b1,Bbc3,Plcg2,Chd7
1734	GO:0007050	cell cycle arrest	BP	120	30	41	0.25	0.34	0.123187	0.00844711	Apbb2,Brca1,Ccnd1,Cdkn2b,Cdkn2c,Ptprv,Fap,Foxm1,Gas1,Gas2,Gata6,Id2,Irf1,Smad3,Mlf1,Msh2,Notch2,Prkaca,Pmp22,Rb1,Sox4,Tcf7l2,Tgfb2,Thbs1,Wnt10b,Jmy,Rgcc,Gper1,Wdr6,Brinp3	Calr,Cast,Cdk4,Cdkn1a,Gadd45a,Ddit3,Hras,Hsp90ab1,Mdm2,Mdm4,Mif,Mybbp1a,Pkd2,Rpl26,Skil,Stk11,Tbrg1,Tgfb1,Trp53,Tsg101,Map2k1,Bin1,Magi2,Chek2,Irf6,Crlf3,Foxo4,Rbm38,Rassf1,Rpl23,Cgrrf1,Kmt2e,Slc25a33,Tfap4,Rrp8,Gadd45gip1,Mtbp,Cdk9,Uhrf2,Ripor2,Ppp2r5b
1736	GO:0045321	leukocyte activation	BP	534	126	153	0.24	0.29	0.0328877	0.00857769	Ada,Adam10,Adk,Ahr,Atg5,Rab27a,Bmp4,Bmx,Camk4,Casp3,Ctnnb1,Runx2,Ccnd3,Cdh17,Clu,Dpp4,Edn2,Efnb1,Efnb2,Efnb3,Egr3,Ephb6,Bcl11a,Fadd,Fanca,Fas,Dtx1,Fzd5,Fzd7,Fzd8,Gas6,Gata2,Gli3,Gpam,Foxf1,Hlx,Id2,Igf1,Igf2,Igfbp2,Il12rb1,Il13ra2,Il15ra,Il18,Il6st,Il7,Irf1,Itm2a,Kit,Mafb,Lbp,Anxa1,Mad1l1,Smad3,Mef2c,Cd200,Msh2,Msh6,Nedd4,Nfatc2,Nr4a3,Notch2,Prdx1,Pax1,Pik3r1,Prkcz,Pms2,Prkdc,Rasgrp1,Ccl5,Cx3cl1,C…	Abl2,Ager,Anxa3,Ap3d1,Rhoa,Bak1,Bax,Bmi1,Cd151,Cd84,Cdkn1a,Cebpg,Cftr,Cnr1,Csk,Cxadr,Dlg1,Ephb4,Erbb2,Ercc1,F2rl1,Fcer1g,Fcgr2b,Fcgr3,Fer,Fkbp1a,Fkbp1b,Flot2,Flt3l,Fyn,Gab2,Kat2a,H2-M3,Hmox1,Hspd1,Hsp90aa1,Itgam,Itgb2,Lamp1,Lck,Ldlr,Lgals1,Lgals3,Lgals9,Lyn,Lyst,Mertk,Mif,Myo1f,Nck1,Nfatc3,Slc11a1,Pdpk1,Pik3cd,Pirb,Prkcd,Pld2,Ppp3cb,Psen1,Ptk2b,Sirpa,Nectin2,Rbpj,Rpl22,Rps6,Ncor1,Satb1,Selplg,Snc…
1738	GO:0046700	heterocycle catabolic process	BP	364	55	108	0.15	0.3	0.995964	0.0086221	Actn3,Ada,Aox1,Axin2,Entpd2,Fen1,Fhit,Gspt2,Hif1a,Igf1,Igfbp3,Ogdh,Pde1a,Enpp1,Ppargc1a,Stat3,Tnfrsf1b,Xrn1,Fbxo18,Tet1,Pde3a,Samhd1,Mtor,Cubn,Upf3a,Lsm3,Nudt12,Ncbp2,Tatdn3,Nudt4,Aox3,Cdadc1,Brf1,Prr5l,Parn,Nudt16,Adal,Enpp5,Dpyd,Csdc2,Prkaa2,Hnmt,Dicer1,Dis3l2,Aldh4a1,Dis3l,Nudt15,Sidt2,Enpp4,Tkfc,Pde5a,Pm20d2,Meioc,Nanos1,Rbm24	Aldoa,Aldoc,Apaf1,Apex1,Apobec1,Hnrnpd,Bax,Btg2,Dnase2a,Eno2,Fmr1,Fxr1,Galk1,Rack1,Gpi1,Hint1,Hk1,Hk2,Hmox1,Hmox2,Hnrnpc,Elavl4,Insr,Eif6,Khk,Khsrp,Ldha,Mgat1,Mif,Ncf1,Npm1,Slc11a1,Pabpc1,Pde3b,Pde4a,Pgam1,Pgk1,Pkm,Ptbp1,Qk,Ncor1,Tbrg4,Tpi1,Trp53,Vegfa,Zpr1,Fxr2,Pde10a,Xrn2,Exosc5,Sirt6,Nt5c,Hnrnpu,Carhsp1,Pnrc2,Nudt5,Gtpbp2,Rbm38,Mettl3,Nudt3,Pfkp,Mtch2,Snd1,Isg20,Pcbp4,Polr2g,Trir,Dcps,Dnase1l1…
1740	GO:0070201	regulation of establishment of protein localization	BP	580	110	165	0.19	0.28	0.810121	0.00868417	Angpt1,Agt,Agtr1a,Agtr2,Atg5,Bard1,Bmp4,Brca1,Camk4,Ect2,Efna5,Egfr,Stom,Ptprv,Fzd5,Gas6,Gja1,Gja5,Gli3,Glul,Gpam,Gpld1,Gpr27,Hif1a,Igf1,Irs1,Anxa1,Mmp13,Nnat,Nov,Nrxn1,Oaz1,Oaz2,Pam,Prkaca,Prkcz,Lypla1,Ptpn1,Ptpn14,Rasgrp1,Rbp4,Rfx3,Ccl5,Cx3cl1,Exoc4,Sfrp1,Sorl1,Sox4,Stxbp4,Tcf7l2,Tek,Tgfb2,Tgfb3,Tiam1,Traf2,Nr1h3,Zic1,Mapkbp1,Vsnl1,Sytl4,Fbxw7,Ahi1,Chp1,Xpo4,Rgcc,Mis18a,Erlec1,Wwp2,Nkap,Wls,Fnd…	Abl2,Adra2a,Ang,Anxa4,Arf1,Arntl,Atpif1,Bnip3l,Cask,Cct2,Cct4,Cct5,Cct6a,Cct7,Cct8,Cd84,Cdc42,Cdkn1a,Cftr,Chuk,Plk3,Cnr1,Csk,Csnk2a2,Ctsk,Rhbdf1,Ei24,Emd,Dmtn,Erbb2,F2rl1,Fkbp1b,Fyn,Kat2a,Gdi1,Rack1,Gpi1,Hk1,Hspd1,Hsp90ab1,Hsp90aa1,Ica1,Itgam,Itgb1bp1,Kcnn4,Mdfic,Kif3a,Lgals9,Llgl1,Lrp5,Lyn,Mbp,Mdm2,Rab8a,Mif,Ncl,Nucb1,Ogg1,Cdk16,Pde3b,Prkcd,Med1,Ppm1a,Ppp2ca,Ppp3cb,Srgn,Mapk11,Npepps,Psen1,Ptbp1…
1748	GO:1901361	organic cyclic compound catabolic process	BP	383	59	113	0.15	0.3	0.994764	0.00881801	Actn3,Ada,Aox1,Axin2,Entpd2,Cyp46a1,Dio2,Fen1,Fhit,Gspt2,Hif1a,Igf1,Igfbp3,Maoa,Ogdh,Pde1a,Enpp1,Ppargc1a,Stat3,Tnfrsf1b,Xrn1,Fbxo18,Tet1,Pde3a,Samhd1,Mtor,Moxd1,Cubn,Upf3a,Lsm3,Nudt12,Ncbp2,Tatdn3,Nudt4,Aox3,Cdadc1,Brf1,Prr5l,Parn,Nudt16,Adal,Enpp5,Dpyd,Csdc2,Prkaa2,Hnmt,Dicer1,Dis3l2,Aldh4a1,Dis3l,Nudt15,Sidt2,Enpp4,Tkfc,Pde5a,Pm20d2,Meioc,Nanos1,Rbm24	Aldoa,Aldoc,Apaf1,Apex1,Apobec1,Hnrnpd,Bax,Btg2,Dnase2a,Eno2,Fah,Fmr1,Fxr1,Galk1,Rack1,Gpi1,Hint1,Hk1,Hk2,Hmox1,Hmox2,Hnrnpc,Elavl4,Insr,Eif6,Khk,Khsrp,Ldha,Mgat1,Mif,Ncf1,Npm1,Slc11a1,Pabpc1,Pde3b,Pde4a,Pgam1,Pgk1,Pkm,Ptbp1,Qk,Ncor1,Scarb1,Tbrg4,Tpi1,Trp53,Vegfa,Ywhah,Zpr1,Fxr2,Pde10a,Xrn2,Exosc5,Sirt6,Nt5c,Hnrnpu,Carhsp1,Pnrc2,Nudt5,Gtpbp2,Rbm38,Mettl3,Nudt3,Pfkp,Mtch2,Snd1,Isg20,Pcbp4,Polr2g,T…
1756	GO:0034404	nucleobase-containing small molecule biosynthetic process	BP	138	24	46	0.17	0.33	0.832616	0.0091178	Actn3,Ada,Adk,Entpd2,Fhit,Hif1a,Igf1,Ogdh,Pde1a,Enpp1,Ppargc1a,Stat3,Ctps,Pde3a,Samhd1,Nudt12,Nudt4,Nudt16,Adal,Enpp5,Prkaa2,Nudt15,Tkfc,Pde5a	Aldoa,Aldoc,Aprt,Eno2,Galk1,Rack1,Gpi1,Hint1,Hk1,Hk2,Insr,Eif6,Khk,Ldha,Mif,Ncf1,Nme1,Nme2,Pde3b,Pde4a,Pgam1,Pgk1,Pkm,Ncor1,Tpi1,Trp53,Impdh1,Impdh2,Pde10a,Sirt6,Nt5c,Nudt5,Nme6,Nudt3,Pfkp,Mtch2,Uckl1,Cad,Nudt9,Txndc9,Qtrt2,Ogt,Dut,Hdac4,Tigar,Eno1b
1757	GO:0006793	phosphorus metabolic process	BP	2333	494	609	0.21	0.26	0.137144	0.00919058	Acp5,Actn3,Acta2,Ada,Adam10,Adk,Adm,Angpt1,Angpt4,Agrn,Agt,Agtr1a,Agtr2,Alpl,Aplp2,Aqp1,Atp1b1,Atp6v0a1,Axin2,Bard1,Bmp4,Bmp7,Bmp8b,Bmpr1a,Bmx,Btrc,Ddr1,Camk2a,Camk2b,Camk2g,Camk4,Casp3,Ctnnb1,Ctnnd1,Cbr2,Cbs,Ccna2,Ccnd1,Ccnd3,Ccne1,Entpd2,Cdkn2b,Cdkn2c,Socs3,Ckb,Clu,Ackr3,Cntn1,Coq7,Csf1,Ctf1,Dab2,Dag1,Dbt,Dclk1,Dcc,Dmd,Lefty1,Ect2,Ednra,Efna5,Egfr,Eng,Epha1,Epha3,Epha4,Epha7,Ephb3,Ephb6,Epm2a,P…	Abi1,Abl2,Ace,Acvr1b,Acvrl1,Adnp,Adra2a,Ager,Akt1,Aldoa,Aldoc,Ang,Prdx6,Areg,Arf1,Rhoa,Atf3,Atp5b,Atp5c1,Atp5g1,Atp6v1a,Atp6v1b2,Atpif1,Axin1,Bag1,Bak1,Bax,Phb2,Bckdk,Bcl2l1,Bdkrb2,Bid,Bmpr1b,Tspo,Cab39,Cap1,Cask,Cd84,Cdc25a,Cdc37,Cdc42,Cdk2,Cdk4,Cdk7,Cdkn1a,Cflar,Chkb,Chka,Chuk,Clk2,Clk4,Cln3,Cmas,Plk3,Cox4i1,Cox5a,Cry1,Cs,Csk,Csnk2a1,Csnk2a2,Csnk2b,Dgka,Daxx,Gadd45a,Dlg1,Cdk2ap1,Dpagt1,Dpm2,Dvl…
1767	GO:0051052	regulation of DNA metabolic process	BP	365	68	108	0.19	0.3	0.809485	0.0093934	Axin2,Bmp4,Brca1,Brca2,Ctnnb1,Cst3,Cyp1b1,Egfr,Eya1,Eya2,Eya3,Eya4,Foxm1,Gja1,H19,Hus1,Id3,Igf1,Igfbp3,Kcnk2,Msh2,Msh6,Pms2,Ppargc1a,Dusp1,Rad51,Rpa2,Aurkb,Tgfb3,Timeless,Tnks,Top2b,Ttf1,Wrn,Fbxw7,Fbxo18,Tet1,E2f7,Slx4,Terf2ip,Rad18,Fignl1,Mis18a,Cdan1,Rnf168,Esco2,Dscc1,Rfc5,Parn,Parpbp,Nudt16,Gper1,Ticrr,Polq,Pid1,D330045A20Rik,Slf1,Fbxo4,Xrcc4,Stn1,E2f8,Dek,Chtf18,Kdm1b,Parm1,Fancb,Atad5,Rtel1	Acvrl1,Akt1,Gfer,Anxa3,Apaf1,Apobec1,Areg,Atf1,Hnrnpd,Bax,Cacybp,Calr,Cct2,Cct3,Cct4,Cct5,Cct6a,Cct7,Cct8,Cdc42,Cdk2,Cdkn1a,Cebpg,Ercc1,Hnrnpc,Hras,Hsp90ab1,Hsp90aa1,Inppl1,Insr,Klf4,Mecp2,Met,Mgmt,Npas2,Npm1,Ogg1,Pfn1,Prkcd,Ptk2b,Rad52,Rbbp6,Sh2b1,Shc1,Src,Stag2,Stat6,Tcp1,Tgfb1,Trim28,Tnfaip1,Cd40,Tfrc,Trp53,Ube2b,Wiz,Mapk3,Rps3,Prmt5,Gnl3,Sirt6,Chek2,Hnrnpu,Tspyl2,Ddx39b,Ptges3,Ppp4c,Gsk3b,Pnk…
1769	GO:0071375	cellular response to peptide hormone stimulus	BP	181	49	58	0.27	0.32	0.0169355	0.00947812	Agt,Agtr1a,Camk2a,Ctnnb1,Ccnd3,Socs3,Ptprv,Foxc2,Gpam,Gpld1,Grb10,Igf1,Igf2,Il18,Irf1,Irs1,Nfkb1,Nr4a3,Pdk2,Enpp1,Pik3r1,Pik3r3,Prkca,Prkcz,Plcb1,Prkdc,Ptpn1,Ptpra,Sgk1,Sorbs1,Slc2a4,Slc9a1,Stat3,Stat5a,Stxbp4,Tsc2,Sh2b2,Slc2a8,Foxo1,Baiap2l1,Syap1,Rps6kb1,Sesn3,Gper1,Pid1,Baiap2,Tbc1d4,Ahcyl1,Rab8b	Agtrap,Akt1,Cdk2,Cdk4,Cpeb1,Crk,Csk,Eif4ebp1,Ptk2,Fer,Lpin1,Inppl1,Insr,Rab8a,Myo5a,Nck1,Pde3b,Pdpk1,Pik3r2,Pkm,Prkcd,Rbm4,Rela,Zfp106,Shc1,Cyfip1,Smarcc1,Src,Stat5b,Stxbp3,Usf1,Vamp2,Xbp1,Ywhag,Akt3,Capn10,Esrra,H2afz,Nucb2,Foxo4,Adrm1,Gsk3b,Repin1,Tsc1,Klf15,C1qtnf12,Mgarp,Slc25a33,Pck2,Ndel1,Sirt1,Pcsk9,Rhoq,Ogt,Slc26a6,Mars,Trib3,Gsk3a
1772	GO:0042772	DNA damage response, signal transduction resulting in transcription	BP	17	4	9	0.24	0.53	0.46453	0.00978166	Brca2,Foxm1,Trp63,Mad2l2	Cdkn1a,Rpl26,Trp53,Chek2,Rbm38,Pcbp4,Rps27l,Kat5,Tfap4
1773	GO:1903306	negative regulation of regulated secretory pathway	BP	17	4	9	0.24	0.53	0.46453	0.00978166	Foxf1,Il13ra2,Abr,Bcr	Adra2a,Cd84,Fmr1,Hmox1,Lgals9,Stxbp3,Rap1a,Rap1b,Cbarp
1774	GO:0042119	neutrophil activation	BP	17	4	9	0.24	0.53	0.46453	0.00978166	Il18,Ccl5,Abr,Bcr	Anxa3,F2rl1,Fcer1g,Itgam,Itgb2,Myo1f,Prkcd,Tyrobp,Kmt2e
1775	GO:2000641	regulation of early endosome to late endosome transport	BP	17	1	9	0.06	0.53	0.979017	0.00978166	Dab2	Src,Map2k1,Map2k2,Mapk3,Snx3,Snx12,Vps11,Ptpn23,Dnajc13
1776	GO:0043555	regulation of translation in response to stress	BP	17	4	9	0.24	0.53	0.46453	0.00978166	Fech,Eif2ak1,Eif2ak2,Slc35a4	Eif2s1,Impact,Ppp1r15a,Nck1,Npm1,Rbm4,Ppp1r15b,Sesn2,Dnajc3
1777	GO:0045892	negative regulation of transcription, DNA-templated	BP	934	188	256	0.2	0.27	0.573608	0.00978906	Aebp1,Ahr,Nkx3-2,Bmp4,Bmp7,Brca1,Btrc,Ctnnb1,Runx2,Runx1t1,Ccnd1,Ccnd3,Ccne1,Cdc45,Cebpd,Coq7,Cux2,Dab2,Lefty1,Eng,Epas1,Epc1,Esr2,Mecom,Bcl11a,Fgf9,Fgfr2,Foxc2,Foxm1,Fst,Fzd1,Fzd8,Gas6,Gata2,Gata6,Gclc,Gli3,Foxf1,Foxd1,Hif1a,Hmgn2,Hoxa2,Hoxb3,Id1,Id2,Id3,Id4,Igf2,Irf1,Klf2,Mxd1,Mxd3,Smad3,Smad5,Maf,Mef2c,Foxc1,Sik1,Msx1,Msx2,Nedd4,Nfatc2,Nfib,Nfix,Nfkb1,Nfkbie,Nr4a3,Notch2,Pax9,Peg3,Pitx1,Pitx2,…	Aebp2,Apobec1,Arntl,Atf2,Atf3,Axin1,Bach1,Phb2,Bmi1,Btg2,C1qbp,Calr,Cbx4,Cdk2,Cnbp,Plk3,Cry1,Ctbp2,Daxx,Ddit3,Dlg1,Atn1,E4f1,Elk3,Erf,Lpin1,Xrcc6,Nr6a1,Tsc22d3,Aes,Hdgf,Foxg1,Hira,Hmga2,Hnrnpab,Hoxd8,Prmt2,Hspa8,Irak1,Ilf3,Impact,Jund,Mdfic,Klf12,Klf4,Ldb1,Ldb2,Zbtb7a,Lrp8,Lrrfip1,Smad2,Smad4,Mafk,Max,Mbd2,Mbd3,Mdm2,Mdm4,Mecp2,Met,Mnt,Mtf2,Mxi1,Ppp1r15a,Myef2,Nab1,Naca,Nck1,Nfatc3,Nfil3,Nsd1,Sqst…
1781	GO:0030833	regulation of actin filament polymerization	BP	135	24	45	0.18	0.33	0.799302	0.00982376	Eln,Tpm1,Twf2,Magel2,Hip1r,Tmod3,Tmod2,Fmn2,Mlst8,Mtor,Jmy,Baiap2l1,Arpin,Arhgap18,Rictor,Lmod1,Baiap2,Fchsd2,Gsn,Kank4,Cdc42ep3,Arhgap28,Prex1,Pfn4	Add1,Avil,Arf1,Rhoa,Arpc1b,Capg,Capza2,Dlg1,Dmtn,Fer,Nck1,Pfn1,Pik3r2,Prkcd,Ptk2b,Tmsb10,Trim27,Cyfip1,Vasp,Coro1b,Hax1,Nckap1,Myadm,Rhog,Dbn1,Arpc3,Arpc1a,Cdc42ep5,Gmfb,Actr2,Arpc5,Arpc4,Wipf2,Washc1,Wasl,Actr3,Arpc5l,Arpc2,Arfip2,Nckap1l,Rac3,Wipf1,Rasa1,Carmil2,Spire2
1785	GO:0070972	protein localization to endoplasmic reticulum	BP	47	6	19	0.13	0.4	0.936554	0.00984881	Bcap29,Pmm2,Arxes1,Gbf1,Rab3gap1,Ankrd13c	Hyou1,Hspa5,Ppp1r15a,Pmm1,Vapa,Sec61a1,Sec61b,Srp19,Spcs2,Srp72,Ssr3,Rer1,Zfand2b,Chmp4b,Rab3gap2,Kdelr3,Ank2,Sec63,Tapt1
1786	GO:0006900	vesicle budding from membrane	BP	47	7	19	0.15	0.4	0.868461	0.00984881	Atp8a1,Pef1,Dnm3,Gbf1,Vps4a,Golph3l,Klhl12	Ap3d1,Arf1,Dnm1,Dnm2,Pdcd6,Rab1a,Sec23a,Cul3,Vapa,Snx3,Arfgap3,Tbc1d20,Tmed9,Sec31a,Wasl,Sec24a,Sec24b,Sec24c,Mia3
1799	GO:1903409	reactive oxygen species biosynthetic process	BP	80	17	29	0.21	0.36	0.462064	0.0102199	Acp5,Agt,Rab27a,Clu,Cyp1b1,Igf1,Klf2,Smad3,Ptgis,Stat3,Zfp13,Mtor,Smpd3,Ddah1,Wdr35,Gbf1,Atp2b4	Gla,Akt1,Rhoa,Ass1,Tspo,Cflar,Clcn3,Cyba,Dnm2,Eef1a1,H2-M3,Hspd1,Hsp90aa1,Insr,Itgb2,Khsrp,Klf4,Ncf1,P2rx4,Pkd2,Ptk2b,Ddah2,Slc25a33,Hbp1,Ctns,Sirt1,Ticam1,Ogt,Hdac4
1800	GO:0051208	sequestering of calcium ion	BP	80	14	29	0.18	0.36	0.775301	0.0102199	Atg5,Dmd,Ednra,Cxcl10,Itpr1,Tgfb2,Letm1,Jph2,Slc25a23,Gstm7,Jsrp1,Gper1,Cemip,Akap6	Bax,Cyba,Ddit3,Fkbp1a,Fkbp1b,Gsto1,Itpr2,Itpr3,Lck,Lyn,Myo5a,Pdpk1,Pkd2,Plcg1,Ptk2b,Ryr3,Snca,Tgfb1,Ero1l,Asph,Mcoln1,Camk2d,Ibtk,Sri,Ank2,Slc8b1,Bbc3,Plcg2,Chd7
1801	GO:0044403	symbiont process	BP	284	39	86	0.14	0.3	0.998579	0.0102432	Atg5,Aqp1,Bcl2l11,Dag1,Stom,Gas6,Gbp2,Irgm1,Lbp,Eif2d,Smad3,Pcsk5,Pcx,Eif2ak2,Prox1,Rad23a,Rock2,Ccl5,Serpinb9,Stau1,Top2a,Ulk1,Snf8,Tnip1,Hacd3,Gucy1a1,Ifitm3,Exoc2,Trim59,Trim62,Ifitm1,Apobec3,Trim6,Adarb1,Vps4a,Dicer1,Gsn,Zfp72,Nlrx1	Bcl2l1,Ddb1,Eif3a,Eps15,F2rl1,Fmr1,Hspa8,Hspd1,Hsp90ab1,Ilf3,Insr,Mdfic,Lgals1,Ncf1,Npc1,Sqstm1,P4hb,Pabpc1,Pfn1,Ppib,Ptbp1,Nectin2,Rab1a,Trim27,Vps4b,Scarb1,Srpk1,Tcp1,Tgfb1,Trim28,Trp53,Tsg101,Usf1,Pcbp1,Axl,Cul1,Vapa,Eif3g,Ddx39b,Snx3,Eif3d,Isg20,Pias4,Eif3f,Chmp4c,Trim13,Trim35,Tbc1d20,Ctdp1,Ppid,Zfp639,Sugt1,Denr,Rraga,Trim32,Rab43,Fbxl2,Mvb12b,Ccnt2,Larp1,Mvb12a,Chmp4b,Them4,Osbp,Chmp5,Uvra…
1804	GO:1901653	cellular response to peptide	BP	207	53	65	0.26	0.31	0.0373295	0.0103013	Agt,Agtr1a,Camk2a,Ctnnb1,Ccnd3,Socs3,Epha4,Ptprv,Foxc2,Gpam,Gpld1,Grb10,Igf1,Igf2,Il18,Irf1,Irs1,Nfkb1,Nr4a3,Pdk2,Enpp1,Pik3r1,Pik3r3,Prkca,Prkcz,Plcb1,Prkdc,Ptpn1,Ptpra,Sgk1,Sorbs1,Slc2a4,Slc9a1,Stat3,Stat5a,Stxbp4,Timeless,Tsc2,Sh2b2,Slc2a8,Foxo1,Baiap2l1,Syap1,Rps6kb1,Sesn3,Gper1,Pid1,Nod1,Baiap2,Ripk2,Tbc1d4,Ahcyl1,Rab8b	Ager,Agtrap,Akt1,Cdk2,Cdk4,Cpeb1,Crk,Csk,Eif4ebp1,Ptk2,Fcgr2b,Fer,Lpin1,Inppl1,Insr,Arhgef2,Mdm2,Rab8a,Myo5a,Nck1,Pde3b,Pdpk1,Pik3r2,Pkm,Prkcd,Psen1,Rbm4,Rela,Zfp106,Shc1,Cyfip1,Smarcc1,Src,Stat5b,Stxbp3,Trp53,Usf1,Vamp2,Xbp1,Ywhag,Akt3,Capn10,Esrra,H2afz,Nucb2,Foxo4,Adrm1,Gsk3b,Repin1,Tsc1,Rpl23,Klf15,C1qtnf12,Mgarp,Slc25a33,Pck2,Ndel1,Sirt1,Pcsk9,Rhoq,Ogt,Slc26a6,Mars,Trib3,Gsk3a
1805	GO:0050852	T cell receptor signaling pathway	BP	70	6	26	0.09	0.37	0.997802	0.0103063	Ada,Bmx,Tec,Pawr,Ripk2,Eif2b1	Cacnb3,Elf1,Fyn,Hras,Kcnn4,Lck,Lgals3,Nras,Plcg1,Psen1,Nectin2,Rela,Stk11,Traf6,Usp12,Rps3,Icosl,Dusp3,Sppl3,Dusp22,Eif2b3,Eif2b2,Carmil2,Plcg2,Rnf31,Dennd1b
1807	GO:0045936	negative regulation of phosphate metabolic process	BP	472	103	136	0.22	0.29	0.220328	0.0104178	Actn3,Angpt1,Bmp4,Bmp7,Casp3,Cdkn2b,Cdkn2c,Socs3,Dab2,Dag1,Dmd,Eng,Epha1,Epm2a,Mecom,Fem1a,Foxm1,Grb10,Igf1,Igfbp3,Il18,Irf1,Smad6,Gadd45b,Ppp1r12a,Npr3,Ntrk3,Enpp1,Prkca,Prkcz,Plk1,Ppargc1a,Prkdc,Prkg1,Ptpn1,Dusp1,Ptprr,Rb1,Rock2,Atxn1,Sfrp1,Sfrp4,Smpd1,Sorl1,Stat3,Swap70,Tgfb2,Timp3,Tnfaip3,Tsc2,Gadd45g,Synj2bp,Mprip,Slc9a3r1,Vps25,Pbk,Ldlrad4,Dlg3,Chp1,Foxo1,Mtor,Terf2ip,Tnip1,Dusp10,Pmepa1,As…	Ager,Akt1,Rhoa,Atf3,Bag1,Bak1,Bax,Bdkrb2,Tspo,Cdkn1a,Csk,Gadd45a,Dlg1,Dvl1,Eif3a,Dmtn,F2rl1,Fkbp1a,Fkbp1b,Gba,Rack1,Gstp1,Impact,Inppl1,Insr,Itgb1bp1,Klf4,Lrp5,Lyn,Smad4,Met,Ppp1r15a,Nck1,Nf1,Npm1,Dusp8,Palm,Pdpk1,Phb,Pik3r2,Prkcd,Ppp2ca,Prkar1b,Psen1,Trim27,Uri1,Ncor1,Sema4d,Snca,Tgfb1,Trp53,Tsg101,Ube2b,Wars,Xbp1,Dlg2,Mapk7,Pin1,Spry2,Slc27a1,Ndrg2,Iqgap1,Sirt6,Myadm,Hnrnpu,Dbndd2,Gabbr1,Socs6,…
1808	GO:0010563	negative regulation of phosphorus metabolic process	BP	472	103	136	0.22	0.29	0.220328	0.0104178	Actn3,Angpt1,Bmp4,Bmp7,Casp3,Cdkn2b,Cdkn2c,Socs3,Dab2,Dag1,Dmd,Eng,Epha1,Epm2a,Mecom,Fem1a,Foxm1,Grb10,Igf1,Igfbp3,Il18,Irf1,Smad6,Gadd45b,Ppp1r12a,Npr3,Ntrk3,Enpp1,Prkca,Prkcz,Plk1,Ppargc1a,Prkdc,Prkg1,Ptpn1,Dusp1,Ptprr,Rb1,Rock2,Atxn1,Sfrp1,Sfrp4,Smpd1,Sorl1,Stat3,Swap70,Tgfb2,Timp3,Tnfaip3,Tsc2,Gadd45g,Synj2bp,Mprip,Slc9a3r1,Vps25,Pbk,Ldlrad4,Dlg3,Chp1,Foxo1,Mtor,Terf2ip,Tnip1,Dusp10,Pmepa1,As…	Ager,Akt1,Rhoa,Atf3,Bag1,Bak1,Bax,Bdkrb2,Tspo,Cdkn1a,Csk,Gadd45a,Dlg1,Dvl1,Eif3a,Dmtn,F2rl1,Fkbp1a,Fkbp1b,Gba,Rack1,Gstp1,Impact,Inppl1,Insr,Itgb1bp1,Klf4,Lrp5,Lyn,Smad4,Met,Ppp1r15a,Nck1,Nf1,Npm1,Dusp8,Palm,Pdpk1,Phb,Pik3r2,Prkcd,Ppp2ca,Prkar1b,Psen1,Trim27,Uri1,Ncor1,Sema4d,Snca,Tgfb1,Trp53,Tsg101,Ube2b,Wars,Xbp1,Dlg2,Mapk7,Pin1,Spry2,Slc27a1,Ndrg2,Iqgap1,Sirt6,Myadm,Hnrnpu,Dbndd2,Gabbr1,Socs6,…
1809	GO:0006997	nucleus organization	BP	104	12	36	0.12	0.35	0.993784	0.0104283	Plk1,Tor1b,Ubxn2b,Cdan1,Ankle2,Pygo1,Gper1,Parp11,Golm1,Vps4a,Tor1aip1,Zmpste24	Daxx,Emg1,Nectin2,Polr1b,Rps19,Vps4b,Sumo1,Sf1,Zpr1,Bin1,Syne1,Pes1,Chmp4c,Tmem170,Ctdnep1,Tmem33,Pygo2,Nolc1,Seh1l,Usp36,Tmem43,Chmp4b,Chmp5,Ndel1,Selenof,Kdm3a,Agap3,Nup153,Lemd2,Ahctf1,Tardbp,Uspl1,Tmf1,Tbpl1,Tor1aip2,Nup98
1810	GO:0031667	response to nutrient levels	BP	240	48	74	0.2	0.31	0.575414	0.0104699	Acadm,Ada,Atg5,Arsb,Bmp8b,Cbs,Cdkn2b,Fas,Fstl1,Gas6,Glul,Eif2ak1,Igf1,Igf2,Pdk2,Ppargc1a,Eif2ak2,Tcf7l2,Top2b,Trpc3,Ulk1,Vdr,Wnt2b,Wrn,Map3k5,Foxo1,Mtor,Angptl4,Cubn,Oma1,Kptn,Stk26,Tbc1d5,Clec16a,Pik3r4,Sesn3,Slc38a3,Tbl1xr1,Dpyd,Prkaa2,Pnpla3,Sesn1,Eif2b1,Pik3c3,Lrp11,Pik3c2b,Rragb,Vgf	Akt1,Arsa,Atf3,Atf4,Cdkn1a,Ddit3,Atn1,Dsc2,Eif2s1,Eif4ebp1,Gba,Pdia3,Hspa5,Impact,Ldlr,Ncoa1,Mybbp1a,P2rx4,Med1,Slc2a1,Hsp90b1,Trp53,Usf1,Usf2,Xbp1,Capn10,Mapk3,Asns,Postn,Rragd,Nucb2,Rragc,Sh3glb1,Gabarap,Gabarapl1,Rnase4,Ralb,Sirt2,Tsc1,Asph,Dnajc15,Map1lc3a,Gatm,Rraga,Cad,Plekhf2,Castor1,Seh1l,Larp1,Nuak2,Mtmr3,Rmi1,Pck2,Fads1,Agl,Sirt1,Pcsk9,Rrp8,Lars,Ehmt2,Dgkq,Usp33,Mars,Fnip1,Stk24,Dap,P2r…
1811	GO:0051345	positive regulation of hydrolase activity	BP	404	91	118	0.23	0.29	0.146034	0.0105411	Agrn,Agt,Agtr1a,Agtr2,Atp1b1,Atp1b2,Atp1b3,Bcl2l11,Camk2b,Casp12,Dync1i1,Ect2,Efna3,Epha1,Epha4,F3,Fadd,Fas,Fgfr2,Ctgf,Fnta,Itga2,Smad3,Mef2c,Msh2,Msh6,Mut,Myl4,Ppp1r12a,Ntrk3,Prkcz,Rasgrp1,Ret,Rgs4,Robo1,Rock2,Ccl5,Cx3cl1,Stat3,Tiam1,Tpm1,Tsc2,Nr1h3,Wnt11,Wrn,Map3k5,Hip1r,Arhgef7,Tbc1d8,Tbc1d2b,Tbc1d7,Rgs8,Rgs10,Antxr1,Tbc1d5,Uaca,Wdr35,Tbc1d30,Ccdc125,Gper1,BC004004,Tbc1d14,Plekhg4,Ttbk1,Nod1,D…	Abl2,Akt1,Ang,Apaf1,Rhoa,Rhoc,Bak1,Bax,Bid,Casp9,Cflar,Dnm2,Dvl2,Erbb2,F2rl1,Srgap2,Gna13,Gnao1,Rack1,Hspa5,Hras,Hspd1,Hsp90ab1,Itga6,F11r,Lck,Lyn,Mbp,Afdn,Ppp1r15a,Myo9b,Nf1,Pdcd2,Pdcd6,Pdpk1,Pfn1,Pip5k1a,Prkcd,Plaa,Ppp2ca,Psme1,Psme3,Ptk2b,Ralbp1,Ccl25,Sema4d,Snca,Cd40,Tnnt2,Sumo1,Nr1h2,Vegfa,Pin1,Map2k1,Mapk14,Mapk3,Rps3,Bin1,Magi2,Hnrnpu,Rhog,Mtch2,Gsk3b,Dnajb2,Htra2,Tsc1,Rtn4r,Asph,Prelid1,S…
1817	GO:0097327	response to antineoplastic agent	BP	57	14	22	0.25	0.39	0.257304	0.0107011	Agtr1a,Agtr2,Aqp1,Bmp4,Brca1,Ctnnb1,Cdh1,Dhfr,Nefl,Rad51,Timeless,Fbxo32,Rps6kb1,Fancb	Hnrnpd,Casp9,Cdk4,Daxx,Eif4e,Eif4ebp1,Fmr1,Gba,Hmox1,Rnf4,Slc31a1,Tgfb1,Hnrnpu,Fibin,Larp1,Pck2,Arpc2,Tfap4,Rap1a,Kat7,Kdm3b,Ep300
1818	GO:0006278	RNA-dependent DNA biosynthetic process	BP	57	6	22	0.11	0.39	0.983981	0.0107011	Ctnnb1,Aurkb,Tnks,Parn,Fbxo4,Stn1	Cct2,Cct3,Cct4,Cct5,Cct6a,Cct7,Cct8,Hnrnpc,Hsp90ab1,Hsp90aa1,Src,Tcp1,Mapk3,Hnrnpu,Ptges3,Pnkp,Nat10,Papd5,Hmbox1,Smg5,Dkc1,Acd
1819	GO:0007004	telomere maintenance via telomerase	BP	57	6	22	0.11	0.39	0.983981	0.0107011	Ctnnb1,Aurkb,Tnks,Parn,Fbxo4,Stn1	Cct2,Cct3,Cct4,Cct5,Cct6a,Cct7,Cct8,Hnrnpc,Hsp90ab1,Hsp90aa1,Src,Tcp1,Mapk3,Hnrnpu,Ptges3,Pnkp,Nat10,Papd5,Hmbox1,Smg5,Dkc1,Acd
1822	GO:0043984	histone H4-K16 acetylation	BP	20	3	10	0.15	0.5	0.803791	0.0107877	Atg5,Brca1,Msl3l2	Pih1d1,Kansl2,Msl1,Kansl1,Msl2,Sirt1,Ogt,Wdr5,Kansl3,Phf20
1823	GO:0031061	negative regulation of histone methylation	BP	20	1	10	0.05	0.5	0.989395	0.0107877	Brca1	Mecp2,Mtf2,Phf1,Pih1d1,Sirt1,Kdm1a,Kdm3a,Kdm4b,Kdm4a,Mllt6
1824	GO:0015804	neutral amino acid transport	BP	20	5	10	0.25	0.5	0.38432	0.0107877	Nfkbie,Slc1a1,Slc7a8,Slc38a3,Slc43a2	Slc6a9,Slc3a2,Slc1a5,Slc7a5,Slc1a4,Slc38a2,Ctns,Slc6a15,Slc38a1,Slc36a1
1825	GO:2000765	regulation of cytoplasmic translation	BP	20	0	10	0	0.5	1	0.0107877	NA	Cpeb1,Eef2,Fmr1,Nck1,Rpl13a,Mettl3,Dph6,Dph5,Ythdf2,Aars
1827	GO:0007035	vacuolar acidification	BP	20	6	10	0.3	0.5	0.206255	0.0107877	Atp6v0a1,Ppt1,Atp6v0a2,Clic4,Atp6v0a4,Dmxl2	Atp6v0d1,Atp6v0c,Cln3,Slc11a1,Tcirg1,Ccdc115,Atp6v1h,Atp6v0b,Tmem199,Cln5
1838	GO:0038094	Fc-gamma receptor signaling pathway	BP	7	0	5	0	0.71	1	0.0110306	NA	Fcer1g,Fcgr2b,Rapgef1,Rap1a,Myo1g
1841	GO:0006646	phosphatidylethanolamine biosynthetic process	BP	7	0	5	0	0.71	1	0.0110306	NA	Chkb,Chka,Slc27a1,Selenoi,Pisd
1842	GO:0016093	polyprenol metabolic process	BP	7	1	5	0.14	0.71	0.796164	0.0110306	Dhdds	Dpagt1,Dpm2,Akr1b8,Nus1,Srd5a3
1843	GO:1900426	positive regulation of defense response to bacterium	BP	7	0	5	0	0.71	1	0.0110306	NA	Cyba,F2rl1,Lgals9,Rab34,Havcr2
1845	GO:0051775	response to redox state	BP	7	0	5	0	0.71	1	0.0110306	NA	Adh5,Arntl,Fkbp1b,Npas2,Selenos
1853	GO:0018208	peptidyl-proline modification	BP	38	3	16	0.08	0.42	0.990011	0.0110974	Ppic,Crtap,Fkbp14	Fkbp1a,Fkbp1b,Fkbp2,Fkbp4,Nktr,P4ha1,P4ha2,P4hb,Ppib,Fkbp3,Fkbp11,Ntmt1,Ppid,Ppil3,Egln2,P3h2
1875	GO:2000756	regulation of peptidyl-lysine acetylation	BP	54	8	21	0.15	0.39	0.883713	0.0113457	Atg5,Brca1,Gata2,Nap1l2,Sox4,Eid1,Arrb1,L3mbtl2	Kat2a,Smad4,Mecp2,Ruvbl2,Sin3a,Snca,Tgfb1,Wbp2,Mapk3,Noc2l,Klf15,Pih1d1,Setd5,Iws1,Sirt1,Zfp451,Flcn,Tada2a,Kat7,Tada2b,Ep300
1876	GO:1903725	regulation of phospholipid metabolic process	BP	54	11	21	0.2	0.39	0.550497	0.0113457	Irs1,Pcx,Pik3r1,Pik3r3,Tek,Mtmr1,Vav3,Pik3r4,Mtmr9,Pik3ip1,Adgrf5	Arf1,Cdc42,Fabp3,Idh1,Ldlr,Lyn,Pik3r2,Prkcd,Ptk2b,Scarb1,Src,Tgfb1,Slc27a1,Sh3glb1,Taz,Washc1,Mtmr3,Mtmr4,Wdr81,Rubcn,Atg14
1878	GO:0046496	nicotinamide nucleotide metabolic process	BP	108	16	37	0.15	0.34	0.943724	0.0113756	Actn3,Cbr2,Hif1a,Igf1,Ldhb,Ogdh,Ppargc1a,Stat3,Nudt12,Shpk,H6pd,Prkaa2,Tkfc,Nmnat2,Cyb5r4,Gpd1l	Aldoa,Aldoc,Eno2,Gpd2,Galk1,Gpi1,Hk1,Hk2,Insr,Eif6,Khk,Ldha,Mif,Mdh2,Ncf1,Pgam1,Pgk1,Pkm,Rpia,Ncor1,Tkt,Tpi1,Trp53,Sirt6,Prdx5,Pfkp,Mtch2,Nampt,Pgls,Rpe,Nmnat3,Pck2,Ogt,Nadk,Hdac4,Tigar,Eno1b
1879	GO:0090114	COPII-coated vesicle budding	BP	23	2	11	0.09	0.48	0.963149	0.0113915	Pef1,Klhl12	Pdcd6,Rab1a,Sec23a,Cul3,Vapa,Tbc1d20,Sec31a,Sec24a,Sec24b,Sec24c,Mia3
1880	GO:0032469	endoplasmic reticulum calcium ion homeostasis	BP	23	3	11	0.13	0.48	0.874672	0.0113915	Itpr1,Tmco1,Thada	Atp2a2,Bak1,Bax,Psen1,Wfs1,Herpud1,Grina,Selenok,Camk2d,Bbc3,Rap1gds1
1881	GO:0033137	negative regulation of peptidyl-serine phosphorylation	BP	23	4	11	0.17	0.48	0.716558	0.0113915	Dmd,Rassf2,Cnksr3,Gpd1l	Bak1,Bax,Bdkrb2,Dmtn,Rack1,Nck1,Ppm1f,Inpp5f,Ogt,Ggnbp2,Paqr3
1882	GO:0045047	protein targeting to ER	BP	23	2	11	0.09	0.48	0.963149	0.0113915	Pmm2,Arxes1	Hyou1,Pmm1,Sec61a1,Sec61b,Srp19,Spcs2,Srp72,Ssr3,Zfand2b,Chmp4b,Sec63
1883	GO:0002279	mast cell activation involved in immune response	BP	35	7	15	0.2	0.43	0.585834	0.0114164	Gata2,Foxf1,Il13ra2,Kit,Nr4a3,Rasgrp1,Nppa	Cd84,Fcer1g,Fer,Gab2,Hmox1,Lyn,Pdpk1,Pld2,Snap23,Stxbp1,Stxbp2,Ywhaz,Lat2,Styk1,Milr1
1884	GO:0043303	mast cell degranulation	BP	35	7	15	0.2	0.43	0.585834	0.0114164	Gata2,Foxf1,Il13ra2,Kit,Nr4a3,Rasgrp1,Nppa	Cd84,Fcer1g,Fer,Gab2,Hmox1,Lyn,Pdpk1,Pld2,Snap23,Stxbp1,Stxbp2,Ywhaz,Lat2,Styk1,Milr1
1885	GO:0031057	negative regulation of histone modification	BP	35	3	15	0.09	0.43	0.982956	0.0114164	Atg5,Brca1,L3mbtl2	Mecp2,Mtf2,Sin3a,Snca,Phf1,Ube2b,Noc2l,Pih1d1,Sirt1,Zfp451,Kdm1a,Kdm3a,Kdm4b,Kdm4a,Mllt6
1886	GO:2001169	regulation of ATP biosynthetic process	BP	35	7	15	0.2	0.43	0.585834	0.0114164	Actn3,Hif1a,Igf1,Ppargc1a,Stat3,Pid1,Prkaa2	Bcl2l1,Insr,Eif6,Mif,Pgam1,Ncor1,Trp53,Map2k1,Sirt6,Mtch2,Taz,Ogt,Hdac4,Flcn,Tigar
1887	GO:0070849	response to epidermal growth factor	BP	35	5	15	0.14	0.43	0.866822	0.0114164	Dab2,Egfr,Foxc1,Sox9,Syap1	Akt1,Eef1a1,Erbb2,Ncl,Pdpk1,Plcg1,Med1,Ptpn12,Stat5b,Zpr1,Mapk3,Iqgap1,Arpc2,Mars,Rasa1
1888	GO:1903507	negative regulation of nucleic acid-templated transcription	BP	937	188	256	0.2	0.27	0.59354	0.0114485	Aebp1,Ahr,Nkx3-2,Bmp4,Bmp7,Brca1,Btrc,Ctnnb1,Runx2,Runx1t1,Ccnd1,Ccnd3,Ccne1,Cdc45,Cebpd,Coq7,Cux2,Dab2,Lefty1,Eng,Epas1,Epc1,Esr2,Mecom,Bcl11a,Fgf9,Fgfr2,Foxc2,Foxm1,Fst,Fzd1,Fzd8,Gas6,Gata2,Gata6,Gclc,Gli3,Foxf1,Foxd1,Hif1a,Hmgn2,Hoxa2,Hoxb3,Id1,Id2,Id3,Id4,Igf2,Irf1,Klf2,Mxd1,Mxd3,Smad3,Smad5,Maf,Mef2c,Foxc1,Sik1,Msx1,Msx2,Nedd4,Nfatc2,Nfib,Nfix,Nfkb1,Nfkbie,Nr4a3,Notch2,Pax9,Peg3,Pitx1,Pitx2,…	Aebp2,Apobec1,Arntl,Atf2,Atf3,Axin1,Bach1,Phb2,Bmi1,Btg2,C1qbp,Calr,Cbx4,Cdk2,Cnbp,Plk3,Cry1,Ctbp2,Daxx,Ddit3,Dlg1,Atn1,E4f1,Elk3,Erf,Lpin1,Xrcc6,Nr6a1,Tsc22d3,Aes,Hdgf,Foxg1,Hira,Hmga2,Hnrnpab,Hoxd8,Prmt2,Hspa8,Irak1,Ilf3,Impact,Jund,Mdfic,Klf12,Klf4,Ldb1,Ldb2,Zbtb7a,Lrp8,Lrrfip1,Smad2,Smad4,Mafk,Max,Mbd2,Mbd3,Mdm2,Mdm4,Mecp2,Met,Mnt,Mtf2,Mxi1,Ppp1r15a,Myef2,Nab1,Naca,Nck1,Nfatc3,Nfil3,Nsd1,Sqst…
1889	GO:1902679	negative regulation of RNA biosynthetic process	BP	937	188	256	0.2	0.27	0.59354	0.0114485	Aebp1,Ahr,Nkx3-2,Bmp4,Bmp7,Brca1,Btrc,Ctnnb1,Runx2,Runx1t1,Ccnd1,Ccnd3,Ccne1,Cdc45,Cebpd,Coq7,Cux2,Dab2,Lefty1,Eng,Epas1,Epc1,Esr2,Mecom,Bcl11a,Fgf9,Fgfr2,Foxc2,Foxm1,Fst,Fzd1,Fzd8,Gas6,Gata2,Gata6,Gclc,Gli3,Foxf1,Foxd1,Hif1a,Hmgn2,Hoxa2,Hoxb3,Id1,Id2,Id3,Id4,Igf2,Irf1,Klf2,Mxd1,Mxd3,Smad3,Smad5,Maf,Mef2c,Foxc1,Sik1,Msx1,Msx2,Nedd4,Nfatc2,Nfib,Nfix,Nfkb1,Nfkbie,Nr4a3,Notch2,Pax9,Peg3,Pitx1,Pitx2,…	Aebp2,Apobec1,Arntl,Atf2,Atf3,Axin1,Bach1,Phb2,Bmi1,Btg2,C1qbp,Calr,Cbx4,Cdk2,Cnbp,Plk3,Cry1,Ctbp2,Daxx,Ddit3,Dlg1,Atn1,E4f1,Elk3,Erf,Lpin1,Xrcc6,Nr6a1,Tsc22d3,Aes,Hdgf,Foxg1,Hira,Hmga2,Hnrnpab,Hoxd8,Prmt2,Hspa8,Irak1,Ilf3,Impact,Jund,Mdfic,Klf12,Klf4,Ldb1,Ldb2,Zbtb7a,Lrp8,Lrrfip1,Smad2,Smad4,Mafk,Max,Mbd2,Mbd3,Mdm2,Mdm4,Mecp2,Met,Mnt,Mtf2,Mxi1,Ppp1r15a,Myef2,Nab1,Naca,Nck1,Nfatc3,Nfil3,Nsd1,Sqst…
1894	GO:0071364	cellular response to epidermal growth factor stimulus	BP	32	5	14	0.16	0.44	0.808109	0.0116466	Dab2,Egfr,Foxc1,Sox9,Syap1	Akt1,Eef1a1,Erbb2,Ncl,Pdpk1,Plcg1,Med1,Ptpn12,Stat5b,Zpr1,Iqgap1,Arpc2,Mars,Rasa1
1895	GO:0051973	positive regulation of telomerase activity	BP	32	5	14	0.16	0.44	0.808109	0.0116466	Ctnnb1,Aurkb,Tnks,Parn,Parm1	Hnrnpd,Cct2,Cct4,Hsp90ab1,Hsp90aa1,Klf4,Tcp1,Mapk3,Ptges3,Pnkp,Hmbox1,Naf1,Dkc1,Acd
1896	GO:1904358	positive regulation of telomere maintenance via telomere lengthening	BP	32	6	14	0.19	0.44	0.656666	0.0116466	Ctnnb1,Aurkb,Tnks,Parn,Fbxo4,Rtel1	Cct2,Cct3,Cct4,Cct5,Cct6a,Cct7,Cct8,Tcp1,Mapk3,Pnkp,Hmbox1,Naf1,Dkc1,Acd
1897	GO:0032008	positive regulation of TOR signaling	BP	32	5	14	0.16	0.44	0.808109	0.0116466	Gas6,Mlst8,Clec16a,Rictor,Rragb	Rheb,Xbp1,Akt3,Rragd,Rragc,Lamtor3,Lamtor1,Rraga,Pih1d1,Seh1l,Lars,Flcn,Smcr8,Wdr59
1901	GO:0071480	cellular response to gamma radiation	BP	26	3	12	0.12	0.46	0.921849	0.0116875	Wrn,Gtf2h5,Tspyl5	Bcl2l1,Cdkn1a,Elk1,Xrcc6,Hras,Mdm2,Rnf4,Rpl26,Trp53,Tlk2,Chek2,Kdm1a
1902	GO:0072599	establishment of protein localization to endoplasmic reticulum	BP	26	3	12	0.12	0.46	0.921849	0.0116875	Pmm2,Arxes1,Rab3gap1	Hyou1,Pmm1,Sec61a1,Sec61b,Srp19,Spcs2,Srp72,Ssr3,Zfand2b,Chmp4b,Rab3gap2,Sec63
1903	GO:0097345	mitochondrial outer membrane permeabilization	BP	26	4	12	0.15	0.46	0.80448	0.0116875	Eya2,Zfp13,Hip1r,Tmem14a	Slc25a5,Atpif1,Bax,Bid,Bnip3,Bnip3l,Sh3glb1,Gsk3b,Rhot1,Slc35f6,Bbc3,Gsk3a
1904	GO:0048169	regulation of long-term neuronal synaptic plasticity	BP	26	5	12	0.19	0.46	0.632217	0.0116875	Agt,Camk2b,Grik1,Kit,Synpo	Dlg4,Fcgr2b,Hras,Kras,Rab8a,Neurl1a,Nf1,Snca,Syngr1,Rab11a,Syngap1,Rab5a
1908	GO:0045136	development of secondary sexual characteristics	BP	12	2	7	0.17	0.58	0.734205	0.0117159	Stat5a,Nell2	Areg,Bax,Phb2,Ncoa3,Med1,Stat5b,Tgfb1
1909	GO:0033169	histone H3-K9 demethylation	BP	12	0	7	0	0.58	1	0.0117159	NA	Kdm1a,Kdm3a,Jmjd1c,Kdm4b,Kdm4a,Kdm3b,Kdm7a
1910	GO:1905214	regulation of RNA binding	BP	12	0	7	0	0.58	1	0.0117159	NA	Fmr1,Eif3d,Eif3c,Carm1,Cdk9,Eif4g1,Ncbp1
1912	GO:0006614	SRP-dependent cotranslational protein targeting to membrane	BP	12	0	7	0	0.58	1	0.0117159	NA	Sec61a1,Sec61b,Srp19,Srp72,Ssr3,Zfand2b,Sec63
1913	GO:0006047	UDP-N-acetylglucosamine metabolic process	BP	12	2	7	0.17	0.58	0.734205	0.0117159	Gne,Pgm3	Dpagt1,B4galnt2,Gfpt1,Mgat1,Gnpda1,Gnpnat1,Uap1l1
1914	GO:0032212	positive regulation of telomere maintenance via telomerase	BP	29	5	13	0.17	0.45	0.730438	0.0117524	Ctnnb1,Aurkb,Tnks,Parn,Fbxo4	Cct2,Cct3,Cct4,Cct5,Cct6a,Cct7,Cct8,Tcp1,Mapk3,Pnkp,Hmbox1,Dkc1,Acd
1915	GO:0051149	positive regulation of muscle cell differentiation	BP	64	18	24	0.28	0.38	0.084383	0.0117643	Actn3,Bmp4,Efnb2,Eng,Epc1,Igf1,Kit,Mef2c,Nfatc2,Prox1,Cxcl12,Mtor,Hopx,Gper1,Foxp1,Nrg1,Cyp26b1,Akap6	Cd53,Flot1,Flt3l,Rbm4,Rbpj,Tgfb1,Wisp1,Gdf15,Pin1,Mapk14,Camk1,Setd3,Ddx39b,Gsk3b,Trim32,Sirt1,Maml1,Trip10,Cth,Fdps,Ripor2,Arrb2,Eif5a,Ep300
1917	GO:0006796	phosphate-containing compound metabolic process	BP	2284	485	595	0.21	0.26	0.123757	0.011789	Acp5,Actn3,Acta2,Ada,Adam10,Adk,Adm,Angpt1,Angpt4,Agrn,Agt,Agtr1a,Agtr2,Alpl,Aplp2,Aqp1,Atp1b1,Atp6v0a1,Axin2,Bard1,Bmp4,Bmp7,Bmp8b,Bmpr1a,Bmx,Btrc,Ddr1,Camk2a,Camk2b,Camk2g,Camk4,Casp3,Ctnnb1,Ctnnd1,Cbr2,Cbs,Ccna2,Ccnd1,Ccnd3,Ccne1,Entpd2,Cdkn2b,Cdkn2c,Socs3,Ckb,Clu,Ackr3,Cntn1,Coq7,Csf1,Ctf1,Dab2,Dag1,Dclk1,Dcc,Dmd,Lefty1,Ect2,Ednra,Efna5,Egfr,Eng,Epha1,Epha3,Epha4,Epha7,Ephb3,Ephb6,Epm2a,Ptprv…	Abi1,Abl2,Ace,Acvr1b,Acvrl1,Adnp,Adra2a,Ager,Akt1,Aldoa,Aldoc,Ang,Prdx6,Areg,Arf1,Rhoa,Atf3,Atp5b,Atp5c1,Atp5g1,Atp6v1a,Atp6v1b2,Atpif1,Axin1,Bag1,Bak1,Bax,Phb2,Bckdk,Bcl2l1,Bdkrb2,Bid,Bmpr1b,Tspo,Cab39,Cap1,Cask,Cd84,Cdc25a,Cdc37,Cdc42,Cdk2,Cdk4,Cdk7,Cdkn1a,Cflar,Chkb,Chka,Chuk,Clk2,Clk4,Cln3,Plk3,Cox4i1,Cox5a,Cry1,Csk,Csnk2a1,Csnk2a2,Csnk2b,Dgka,Daxx,Gadd45a,Dlg1,Cdk2ap1,Dpagt1,Dpm2,Dvl1,Dvl2,D…
1921	GO:0060284	regulation of cell development	BP	809	189	223	0.23	0.28	0.0160813	0.0118691	Ache,Actn3,Agrn,Agt,Arsb,Axin2,Bmp4,Bmp7,Bmpr1a,Aspm,Camk2b,Ctnnb1,Cdh1,Cdkn2b,Cntn1,Col14a1,Col3a1,Crabp2,Csf1,Cux2,Dab2,Dag1,Dcc,Dmd,Ect2,Efna3,Efna5,Efnb2,Efnb3,Epha3,Epha4,Epha7,Ephb3,Bcl11a,Eya1,Dtx1,Fzd1,Fzd3,Fzd4,Gata2,Gdf5,Gli3,Adgrg1,H2-D1,Has2,Hif1a,Hoxa2,Hoxb3,Sdc2,Htr7,Id1,Id2,Id3,Id4,Igf1,Il15ra,Il1r1,Il6st,Kit,Man2a1,Mef2c,Nap1l2,Nbl1,Nedd4,Nefl,Nefm,Notch2,Nrp1,Ntn1,Ntrk2,Ntrk3,Pbx…	Abl2,Ace,Add1,Adnp,Avil,Ager,Akt1,Ap2a1,Arf1,Rhoa,Arntl,Atf1,Tspo,C1qbp,Calr,Cask,Cflar,Cftr,Cnr1,Cpeb1,Crk,Dpysl2,Dnm2,Dvl1,Eef1a1,Eef2k,Eif4e,Mark2,Dmtn,Ptk2,Fkbp1b,Fmr1,Srgap2,Ncs1,Fxr1,Fyn,Xrcc6,Gdi1,Lrp2,S1pr2,Grn,Hspa5,Foxg1,Hmg20b,Hmga2,Elavl4,Ifrd1,Impact,Inppl1,Itgb1bp1,Klf4,Arhgef2,Ldlr,Lgals1,Lrp8,Lyn,Smad4,Mdm2,Mecp2,Met,Mif,Pias2,Afdn,Map1b,Map6,Naca,Nck1,Ncoa1,Neu1,Neurl1a,Nf1,Nin,N…
1924	GO:0046777	protein autophosphorylation	BP	212	47	66	0.22	0.31	0.274553	0.0119841	Bmx,Ddr1,Camk2a,Camk2b,Camk2g,Camk4,Ctnnd1,Egfr,Eng,Epha1,Epha4,Epha7,Ephb3,Fgfr2,Grk5,Eif2ak1,Kit,Matk,Melk,Mknk2,Ntrk2,Ntrk3,Enpp1,Prkaca,Prkca,Eif2ak2,Stk10,Tec,Tek,Tgfbr1,Ttk,Ulk1,Vrk1,Chp1,Mtor,Nek6,Stk26,Wnk2,Rap2a,Stk17b,Bcr,Stk33,Rassf2,Wnk1,Peak1,Wnk3,Cdkl5	Abl2,Ace,Acvr1b,Clk2,Clk4,Csk,Csnk2a1,Dyrk1a,Eef2k,Eif2s1,Mark2,Ephb4,Erbb2,Ptk2,Fer,Fyn,Hk1,Hspa8,Hspa9,Irak1,Impact,Insr,Lck,Lyn,Met,Nlk,Nme2,Prkcd,Ppp2ca,Prkx,Ptk2b,Src,Stk11,Slk,Trim28,Tyro3,Vegfa,Vegfc,Map2k2,Map3k12,Mapk14,Mapk3,Iqgap1,Chek2,Htatip2,Gsk3b,Brd4,Stk4,Stk25,Riok2,Cad,Ulk3,Pdgfd,Tom1l1,Mvp,Gpnmb,Clk3,Mapkapk3,Csnk1g2,Camk2d,Csnk1g1,Stk24,Ppp2r5b,Styk1,Taf1,Map3k9
1938	GO:0097190	apoptotic signaling pathway	BP	520	104	148	0.2	0.28	0.591192	0.0122279	Agt,Agtr2,Bcl2l11,Bmp4,Brca1,Brca2,Camk2b,Casp12,Casp3,Ctnnb1,Clu,Ackr3,Col2a1,Cyp1b1,Dab2,Esr2,Eya1,Eya2,Eya3,Eya4,Fadd,Fas,Fhit,Gas1,Gclc,Hif1a,Igf1,Il18,Il7,Itpr1,Smad3,Mcl1,Mcpt8,Melk,Mknk2,Msh2,Msh6,Msx1,Nrp1,Tnfrsf11b,Pdk2,Pik3r1,Prkca,Prkdc,Ptgis,Ptpn1,Ret,Rock2,Cx3cl1,Cxcl12,Sfrp1,Snai1,Sort1,Tgfb2,Tgfbr1,Thbs1,Timp3,Tnfaip3,Tnfrsf1b,Ppp1r13b,Traf1,Traf2,Trp63,Vdr,Vnn1,Zfp13,Map3k5,Slc9a3…	Acvr1b,Akt1,Slc25a5,Apaf1,Atf3,Atf4,Atpif1,Bak1,Bax,Bcl2l1,Bcl2l2,Bdkrb2,Bex3,Bid,Bmi1,Bmpr1b,Bnip3,Bnip3l,Hyou1,Casp9,Cdkn1a,Cflar,Ctsc,Daxx,Ddit3,Ei24,Faf1,Fem1b,Fyn,Rack1,Pdia3,Hint1,Hmox1,Hras,Itga6,Lamp1,Lck,Lgals3,Mdm2,Mif,Mnt,Nck1,Nf1,Mybbp1a,P2rx4,P4hb,Pdpk1,Pea15a,Prkcd,Ppp1ca,Psen1,Psme3,Rad9a,Rela,Ralbp1,Uri1,Rpl26,Rps7,Sgpl1,Siah1a,Siah2,Skil,Siglec1,Src,Stk11,Stx4a,Tgfb1,Tnfrsf10b,Cd…
1939	GO:0043393	regulation of protein binding	BP	194	32	61	0.16	0.31	0.925543	0.0122514	Angpt1,Agrn,Aplp2,Bmp4,Dab2,Epha4,Ephb6,Id1,Lrpap1,Mef2c,Plk1,Rfng,Sorl1,Aurkb,Tcf7l2,Tgfbr1,Tiam1,Traf2,Hip1r,Arhgef7,Tfip11,Cdon,Syap1,Hopx,Ttbk1,Cald1,Arrb1,Ripk2,Eif2b1,Caprin2,Tnfsf18,Wfikkn2	Abl2,Ace,Add1,Adnp,Akt1,Bak1,Bax,Cdc42,Crk,Dvl1,Eif2s1,Fkbp1a,Flot1,Aes,Hsp90ab1,Ica1,Itgb1bp1,Stmn1,Mecp2,Met,Psen1,Ran,Ruvbl2,Src,Traf4,Pin1,Mapk3,Csnk1e,Camk1,Stub1,Gsk3b,Dnajb2,Stk4,Carm1,Ralb,Herpud1,Rpl11,Derl1,Spag9,Tmem173,Actr3,Sppl3,Rapgef2,Nmd3,Golga2,Kdm1a,Pcsk9,Gas8,Ticam1,Aida,Dut,Tirap,Usp33,Ripor2,Hdac4,Arrb2,Plcl2,Trib3,Epb41,Taf1,Ep300
1951	GO:1901796	regulation of signal transduction by p53 class mediator	BP	61	6	23	0.1	0.38	0.991126	0.0125559	Bop1,Msx1,Snai1,Cep63,Spred1,Hexim1	Bdkrb2,Dyrk1a,Mdm2,Mif,Npm1,Rpl26,Rps7,Trp53,Sh3glb1,Rrs1,Pcbp4,Rpl23,Eef1e1,Rpl11,Kmt5a,Nop53,Pak1ip1,Sirt1,Kdm1a,Nop2,Spred2,Dyrk3,Smyd2
1960	GO:2001233	regulation of apoptotic signaling pathway	BP	346	67	102	0.19	0.29	0.693387	0.0126307	Agt,Agtr2,Bcl2l11,Bmp4,Brca1,Camk2b,Ctnnb1,Clu,Ackr3,Col2a1,Dab2,Eya1,Eya2,Eya3,Eya4,Fadd,Fas,Gas1,Gclc,Hif1a,Igf1,Il7,Smad3,Mcl1,Msx1,Nrp1,Ptpn1,Ret,Cx3cl1,Cxcl12,Sfrp1,Snai1,Tgfb2,Tgfbr1,Thbs1,Timp3,Tnfaip3,Traf1,Traf2,Trp63,Vnn1,Zfp13,Slc9a3r1,Cep63,Hip1r,Fbxw7,Fbxo18,Pdcd7,Srpx,Sh3rf1,Fignl1,Plekhf1,Rps6kb1,Wdr35,Tmem14a,Gper1,Trps1,Maged1,Sgk3,Sgms1,Agap2,Ccar2,Mkl1,Stradb,Gsn,Madd,Il20ra	Akt1,Slc25a5,Apaf1,Atf3,Atpif1,Bak1,Bax,Bcl2l1,Bcl2l2,Bdkrb2,Bid,Bmi1,Bmpr1b,Bnip3,Hyou1,Cflar,Ctsc,Daxx,Ei24,Faf1,Fem1b,Fyn,Rack1,Pdia3,Hmox1,Itga6,Lck,Lgals3,Mdm2,Mif,Mnt,Nck1,Nf1,P4hb,Pea15a,Prkcd,Ppp1ca,Psen1,Psme3,Rad9a,Rela,Ralbp1,Uri1,Rpl26,Rps7,Siah1a,Siah2,Skil,Siglec1,Src,Stx4a,Trp53,Vdac2,Vegfa,Wfs1,Xbp1,Pcgf2,Mapk7,Map2k1,Rps3,Tnfrsf12a,Pla2g6,Nono,Sh3glb1,Ubqln1,Mtch2,Ybx3,Gsk3b,Mllt…
1975	GO:0000045	autophagosome assembly	BP	88	11	31	0.13	0.35	0.980172	0.0127418	Atg5,Irgm1,Ulk1,Atg12,Stx17,Ubxn2b,Rab1b,Tbc1d14,Synpo2,Pik3c3,Rab3gap1	Mtm1,Psen1,Rab1a,Wdr45,Sh3glb1,Ubqln1,Gabarap,Gabarapl1,Ralb,Emc6,Map1lc3a,Ulk3,C9orf72,Mtmr3,Wipi2,Chmp4b,Smurf1,Trappc8,Atg2b,Rab35,Phf23,Rab3gap2,Stx12,Pip4k2b,Ehmt2,Pip4k2c,Pacs2,Lrsam1,Fez1,Smcr8,Atg14
1977	GO:0050657	nucleic acid transport	BP	144	11	47	0.08	0.33	0.999993	0.0128091	Kif5c,Tgfbr2,Tnks,Tst,Ncbp2,Parp11,Pom121l2,Sidt2,Nup214,Nupl2,Nxt2	Cpeb1,Srsf10,Flot1,Fmr1,Hnrnpa1,Eif6,Khsrp,Rpsa,Npm1,Nup88,Qk,Ran,Ranbp1,Rps15,Stau2,Nxf1,Ddx39b,Pabpn1,Rrs1,Tsc1,Xpo7,Riok2,Tomm20,Nop53,Ddx39,Seh1l,Lrpprc,Xpot,Iws1,Rftn2,Bicd2,Nmd3,Igf2bp1,Nup153,Ahctf1,Nup188,Hnrnpa3,Smg5,Sdad1,Alkbh5,Nup98,Eif5a,Igf2bp2,Ltv1,Thoc6,Cpsf6,Ncbp1
1979	GO:0050658	RNA transport	BP	144	11	47	0.08	0.33	0.999993	0.0128091	Kif5c,Tgfbr2,Tnks,Tst,Ncbp2,Parp11,Pom121l2,Sidt2,Nup214,Nupl2,Nxt2	Cpeb1,Srsf10,Flot1,Fmr1,Hnrnpa1,Eif6,Khsrp,Rpsa,Npm1,Nup88,Qk,Ran,Ranbp1,Rps15,Stau2,Nxf1,Ddx39b,Pabpn1,Rrs1,Tsc1,Xpo7,Riok2,Tomm20,Nop53,Ddx39,Seh1l,Lrpprc,Xpot,Iws1,Rftn2,Bicd2,Nmd3,Igf2bp1,Nup153,Ahctf1,Nup188,Hnrnpa3,Smg5,Sdad1,Alkbh5,Nup98,Eif5a,Igf2bp2,Ltv1,Thoc6,Cpsf6,Ncbp1
1982	GO:0033157	regulation of intracellular protein transport	BP	242	41	74	0.17	0.31	0.921369	0.012857	Angpt1,Agtr2,Bard1,Bmp4,Brca1,Camk4,Ect2,Stom,Fzd5,Gas6,Gli3,Igf1,Oaz1,Oaz2,Prkaca,Ptpn1,Ptpn14,Sorl1,Sox4,Tcf7l2,Tek,Zic1,Fbxw7,Chp1,Xpo4,Mis18a,Erlec1,Nkap,Prr5l,Uaca,Cemip,Edem2,Hnmt,Kcnn3,Oscp1,Micall2,Tcaf2,Tmem30b,Akap5,Kif20b,Smo	Atpif1,Bnip3l,Cdc42,Cdkn1a,Plk3,Csnk2a2,Ctsk,Ei24,Emd,Dmtn,Erbb2,Fyn,Kat2a,Gdi1,Hsp90ab1,Hsp90aa1,Itgam,Itgb1bp1,Mdfic,Kif3a,Mdm2,Nucb1,Ogg1,Prkcd,Med1,Ppm1a,Ppp2ca,Npepps,Psen1,Tgfb1,Txn1,Ube2g2,Vamp2,Zpr1,Mapk14,Zdhhc8,Selenoi,Camk1,Rufy3,Snx3,Sh3glb1,Ube2j1,Gsk3b,Psmd8,Htra2,Asph,Ube2d3,Dph6,Riok2,Derl3,Ipo5,Vps11,Cyb5r1,Chchd4,Usp36,Tmem173,B3gat3,Iws1,Actr3,Arpc2,Ndel1,Sirt1,Ogt,Derl2,Ube2j2…
1987	GO:0000375	RNA splicing, via transesterification reactions	BP	220	19	68	0.09	0.31	0.999999	0.0129073	Aqr,Tfip11,Spen,Srpk3,Mbnl1,Pspc1,Crnkl1,Rnpc3,Lsm3,Ncbp2,Dhx16,Rnf219,Sf3b3,Mbnl3,Dhx8,Txnl4b,Raver2,Srsf12,Snrnp200	Prdx6,C1qbp,Dyrk1a,Celf2,Srsf10,Fmr1,Hnrnpc,Hnrnpa1,Hspa8,Npm1,Ptbp1,Rbm4,Rbpms,Snrpd1,Snrpe,Srpk1,Zrsr2,Wbp4,Sf1,Zfp64,Txnl4a,Prmt5,Usp39,Srrm1,Hnrnpu,Snrpa,Nono,Ddx39b,Prpf40b,Ptbp2,Acin1,Mettl3,Srsf4,Pcbp4,Wtap,Sf3b6,Luc7l,Rbm25,Snrpd3,Ddx39,Srrm4,Snrpa1,Dcps,Snrpf,Dazap1,Khdc4,Ddx23,Rbm17,Rbm5,Dqx1,Zc3h10,Mbnl2,Jmjd6,Celf4,Srsf9,U2af1,Luc7l2,Gemin5,Srek1,Thrap3,Ythdc1,Bud31,Rbm41,Setx,Nup98,G…
1993	GO:0032436	positive regulation of proteasomal ubiquitin-dependent protein catabolic process	BP	78	10	28	0.13	0.36	0.969287	0.0132439	Clu,Dab2,Gclc,Plk1,Rad23a,Rnf180,Il33,Trib1,Trib2,Lonrf2	Akt1,Axin1,Plk3,Dvl1,Gba,Rack1,Mdm2,Psen1,Sumo1,Arih1,Cop1,Csnk1e,Sgta,Ubqln1,Stub1,Gsk3b,Dnajb2,Herpud1,Sirt2,Nop53,Rchy1,Lonrf3,Rnf114,Zfand2a,Trib3,Lonrf1,Taf1,Gsk3a
1994	GO:0032204	regulation of telomere maintenance	BP	78	10	28	0.13	0.36	0.969287	0.0132439	Ctnnb1,Aurkb,Tnks,Slx4,Terf2ip,Parn,Fbxo4,Xrcc4,Stn1,Rtel1	Hnrnpd,Cct2,Cct3,Cct4,Cct5,Cct6a,Cct7,Cct8,Ercc1,Hnrnpc,Src,Tcp1,Mapk3,Gnl3,Sirt6,Hnrnpu,Pnkp,Nabp2,Dhx36,Tnks2,Slx1b,Nat10,Papd5,Hmbox1,Smg5,Naf1,Dkc1,Acd
1996	GO:0019362	pyridine nucleotide metabolic process	BP	109	16	37	0.15	0.34	0.948648	0.0133018	Actn3,Cbr2,Hif1a,Igf1,Ldhb,Ogdh,Ppargc1a,Stat3,Nudt12,Shpk,H6pd,Prkaa2,Tkfc,Nmnat2,Cyb5r4,Gpd1l	Aldoa,Aldoc,Eno2,Gpd2,Galk1,Gpi1,Hk1,Hk2,Insr,Eif6,Khk,Ldha,Mif,Mdh2,Ncf1,Pgam1,Pgk1,Pkm,Rpia,Ncor1,Tkt,Tpi1,Trp53,Sirt6,Prdx5,Pfkp,Mtch2,Nampt,Pgls,Rpe,Nmnat3,Pck2,Ogt,Nadk,Hdac4,Tigar,Eno1b
1997	GO:0050684	regulation of mRNA processing	BP	109	9	37	0.08	0.34	0.999838	0.0133018	Ctr9,Srpk3,Mbnl1,Ncbp2,Rnf219,Adarb1,Mbnl3,Ahcyl1,Srsf12	Prdx6,C1qbp,Dyrk1a,Srsf10,Fmr1,Hspa8,Npm1,Papola,Ptbp1,Rbm4,Srpk1,Supt5,Zfp64,Hnrnpu,Acin1,Srsf4,Pcbp4,Wtap,Sltm,Rbm25,Srrm4,Dazap1,Iws1,Zc3h14,Rbm5,Zc3h10,Mbnl2,Jmjd6,Cdk9,Celf4,Srsf9,Srek1,Thrap3,Ythdc1,Leo1,Nup98,Ncbp1
1998	GO:0072657	protein localization to membrane	BP	407	72	118	0.18	0.29	0.921099	0.0133236	Agrn,Atp1b1,Atp1b3,Cacnb2,Camk2a,Camk2b,Camk2g,Cdh1,Dab2,Egfr,Stom,Epha3,Gas6,Nrxn1,Nsf,Pik3r1,Prkcz,Lypla1,Ptn,Rock2,Scp2,Exoc4,Sorbs1,Tiam1,Tsc2,Tub,Slc9a3r1,Bbs1,Dlg3,Arl6ip1,Ramp2,Timm22,Pex3,Ehd3,Zdhhc6,Snap47,Zdhhc21,Zdhhc3,Jsrp1,Plekhf1,Rab38,Zdhhc4,Rab11fip2,Rap2a,Gper1,Cemip,Ift122,Sytl2,Fam126a,Pid1,Zdhhc7,Pkdcc,Zdhhc15,Vps4a,Nlgn1,Rapgef6,Syne3,Ppp1r9b,Rab40b,Ttc7,Rab3gap1,Lyplal1,Gsn,…	Ager,Akt1,Ank1,Ap3d1,Bax,Bcl2l1,Bid,Hyou1,Cacnb3,Cask,Chm,Cln3,Csk,Csnk2a1,Dlg1,Dlg4,Dpp6,Dvl1,Emp2,Dmtn,Erbb2,Fcer1g,Flot1,Flot2,Fyn,Gdi1,Rack1,Hgs,Hsp90aa1,Itgam,Itgb1bp1,Itgb2,F11r,Rab8a,Myo5a,Ncf1,Npc1,Sqstm1,Palm,Pdpk1,Pik3r2,Pip5k1a,Pex5,Rab34,Hps6,Snap23,Stx3,Stx4a,Stxbp1,Tgfb1,Vamp2,Dlg2,Ubl4a,Timm13,Timm9,Timm10,Magi2,Myadm,Tspan14,Pgrmc1,Stx7,Tomm40,Sec61a1,Vti1b,Rab11a,Golga4,Sh3glb1,S…
2001	GO:0032387	negative regulation of intracellular transport	BP	58	8	22	0.14	0.38	0.925264	0.0133892	Angpt1,Bard1,Gas6,Foxf1,Il13ra2,Sox4,Chp1,Erlec1	Cd84,Ei24,Dmtn,Fmr1,Gdi1,Hmox1,Itgb1bp1,Mdfic,Map1b,Ppp2ca,Txn1,Ube2g2,Snx3,Snx12,Ube2j1,Derl3,Pcsk9,Ogt,Rap1a,Derl2,Rap1b,Nup153
2002	GO:0045664	regulation of neuron differentiation	BP	602	138	169	0.23	0.28	0.059635	0.0134036	Ache,Agrn,Agt,Arsb,Bmp4,Bmp7,Aspm,Camk2b,Cntn1,Crabp2,Cux2,Dab2,Dcc,Dmd,Ect2,Efna3,Efna5,Efnb2,Efnb3,Epha3,Epha4,Epha7,Ephb3,Bcl11a,Eya1,Dtx1,Fzd1,Fzd4,Gata2,Gdf5,Gli3,H2-D1,Hoxa2,Sdc2,Htr7,Id1,Id2,Id3,Id4,Il15ra,Mef2c,Nap1l2,Nbl1,Nedd4,Nefl,Nefm,Nrp1,Ntn1,Ntrk2,Ntrk3,Pbx1,Plxna2,Pmp22,Prrx1,Prox1,Ptn,Ptprd,Ret,Bex1,Robo1,Ryk,Ccl5,Cx3cl1,Cxcl12,Sema3a,Sema3c,Sema3f,Sema4f,Sema7a,Sfrp1,Sgk1,Six1,S…	Abl2,Adnp,Avil,Akt1,Ap2a1,Arf1,Rhoa,Atf1,Calr,Cask,Cflar,Cnr1,Cpeb1,Dpysl2,Dnm2,Dvl1,Eef1a1,Eef2k,Eif4e,Mark2,Ptk2,Fkbp1b,Fmr1,Ncs1,Fxr1,Fyn,Gdi1,Grn,Hspa5,Foxg1,Hmg20b,Elavl4,Ifrd1,Impact,Inppl1,Klf4,Arhgef2,Lgals1,Lrp8,Lyn,Mdm2,Mecp2,Met,Mif,Pias2,Map1b,Map6,Nck1,Ncoa1,Neu1,Neurl1a,Nf1,Nin,Nme1,Nme2,Numbl,Palm,Plaa,Plxna3,Med1,Prkcsh,Cyth2,Psen1,Ptbp1,Ptk2b,Ptprg,Qk,Dennd5a,Ranbp1,Rbpj,Serpinf1…
2005	GO:0046434	organophosphate catabolic process	BP	148	30	48	0.2	0.32	0.539019	0.0135623	Actn3,Ada,Entpd2,Fhit,Hif1a,Igf1,Ogdh,Pde1a,Enpp1,Enpp2,Plcb1,Ppargc1a,Smpd1,Stat3,Mtmr7,Pde3a,Samhd1,Nudt12,Nudt4,Nudt16,Abhd12,Smpd4,Enpp5,Prkaa2,Impa2,Nudt15,Tkfc,Pde5a,Napepld,Gpd1l	Aldoa,Aldoc,Prdx6,Eno2,Galk1,Rack1,Gpi1,Hint1,Hk1,Hk2,Idh1,Insr,Eif6,Khk,Ldha,Ldlr,Mif,Ncf1,Pde3b,Pde4a,Pgam1,Pgk1,Pkm,Prkcd,Plcb3,Plcg1,Pld2,Ncor1,Scarb1,Tpi1,Trp53,Pde10a,Sirt6,Nt5c,Nudt5,Nudt3,Pfkp,Mtch2,Gdpd3,Nudt9,Inpp5f,Ogt,Dut,Hdac4,Pla2g4b,Plcg2,Tigar,Eno1b
2011	GO:0071494	cellular response to UV-C	BP	5	1	4	0.2	0.8	0.678879	0.0137303	Polh	Ei24,Impact,Trp53,Poli
2012	GO:0061684	chaperone-mediated autophagy	BP	5	0	4	0	0.8	1	0.0137303	NA	Plk3,Hspa8,Ctsa,Snca
2013	GO:0019348	dolichol metabolic process	BP	5	0	4	0	0.8	1	0.0137303	NA	Dpagt1,Dpm2,Nus1,Srd5a3
2015	GO:0072656	maintenance of protein location in mitochondrion	BP	5	0	4	0	0.8	1	0.0137303	NA	Akt1,Tspo,Hk1,Hk2
2016	GO:0006498	N-terminal protein lipidation	BP	5	0	4	0	0.8	1	0.0137303	NA	Nmt1,Nmt2,Ppm1a,Ppm1b
2017	GO:1903912	negative regulation of endoplasmic reticulum stress-induced eIF2 alpha phosphorylation	BP	5	0	4	0	0.8	1	0.0137303	NA	Ppp1r15a,Nck1,Ppp1r15b,Dnajc3
2018	GO:0090315	negative regulation of protein targeting to membrane	BP	5	0	4	0	0.8	1	0.0137303	NA	Dmtn,Gdi1,Itgb1bp1,Ogt
2021	GO:2000210	positive regulation of anoikis	BP	5	0	4	0	0.8	1	0.0137303	NA	Aes,Mybbp1a,Chek2,Ptrh2
2022	GO:2000767	positive regulation of cytoplasmic translation	BP	5	0	4	0	0.8	1	0.0137303	NA	Eef2,Nck1,Mettl3,Ythdf2
2023	GO:1901165	positive regulation of trophoblast cell migration	BP	5	1	4	0.2	0.8	0.678879	0.0137303	Smurf2	Acvr1b,C1qbp,Syde1,Ago2
2025	GO:0022417	protein maturation by protein folding	BP	5	0	4	0	0.8	1	0.0137303	NA	Ero1l,Prdx4,Ero1lb,Chchd4
2028	GO:0006616	SRP-dependent cotranslational protein targeting to membrane, translocation	BP	5	0	4	0	0.8	1	0.0137303	NA	Sec61b,Srp19,Srp72,Zfand2b
2029	GO:0030579	ubiquitin-dependent SMAD protein catabolic process	BP	5	1	4	0.2	0.8	0.678879	0.0137303	Smurf2	Tgfb1i1,Stub1,Smurf1,Rnf111
2030	GO:0075525	viral translational termination-reinitiation	BP	5	0	4	0	0.8	1	0.0137303	NA	Eif3a,Eif3g,Eif3d,Eif3l
2035	GO:0035459	cargo loading into vesicle	BP	15	0	8	0	0.53	1	0.0140027	NA	Rab1a,Sec23a,Tbc1d20,Sec31a,Sec24a,Sec24b,Sec24c,Mia3
2036	GO:0051131	chaperone-mediated protein complex assembly	BP	15	3	8	0.2	0.53	0.613996	0.0140027	Clu,Bbs10,Hopx	Cct2,Pfdn6,Hsp90ab1,Hsp90aa1,Ptges3,Stub1,Lonp1,Bbs12
2037	GO:0006613	cotranslational protein targeting to membrane	BP	15	1	8	0.07	0.53	0.966931	0.0140027	Arl6ip1	Sec61a1,Sec61b,Srp19,Srp72,Ssr3,Zfand2b,Ssr1,Sec63
2038	GO:0051156	glucose 6-phosphate metabolic process	BP	15	2	8	0.13	0.53	0.840276	0.0140027	Shpk,H6pd	Gpi1,Pgam1,Rpia,Tkt,Tpi1,Pgls,Rpe,Tigar
2039	GO:0019682	glyceraldehyde-3-phosphate metabolic process	BP	15	3	8	0.2	0.53	0.613996	0.0140027	Shpk,H6pd,Tkfc	Khk,Pgam1,Rpia,Tkt,Tpi1,Pgls,Rpe,Tigar
2040	GO:0020027	hemoglobin metabolic process	BP	15	4	8	0.27	0.53	0.363846	0.0140027	Cat,Fech,Hif1a,Eif2ak1	Add1,Axin1,Hpx,Prmt1,Klf4,Ldb1,Lyn,Snx3
2041	GO:0072673	lamellipodium morphogenesis	BP	15	1	8	0.07	0.53	0.966931	0.0140027	Enpp2	Abi1,Myo9b,Src,Coro1b,Snx1,Snx2,Rreb1,Wasf2
2043	GO:2000010	positive regulation of protein localization to cell surface	BP	15	3	8	0.2	0.53	0.613996	0.0140027	Synj2bp,Nrg1,Gpd1l	Akt1,Fcer1g,Hsp90ab1,Stx3,Stx4a,Rangrf,Washc1,Snx33
2045	GO:0019058	viral life cycle	BP	159	25	51	0.16	0.32	0.942833	0.0140045	Atg5,Stom,Gas6,Pcsk5,Pcx,Eif2ak2,Prox1,Rad23a,Rock2,Ccl5,Stau1,Top2a,Snf8,Hacd3,Ifitm3,Trim59,Trim62,Ifitm1,Apobec3,Trim6,Adarb1,Vps4a,Dicer1,Gsn,Zfp72	Ddb1,Eps15,Fmr1,Hspa8,Hsp90ab1,Ilf3,Lgals1,Npc1,P4hb,Pabpc1,Ppib,Nectin2,Rab1a,Trim27,Vps4b,Srpk1,Trim28,Tsg101,Pcbp1,Axl,Vapa,Snx3,Isg20,Chmp4c,Trim13,Trim35,Tbc1d20,Ppid,Zfp639,Trim32,Rab43,Fbxl2,Mvb12b,Larp1,Mvb12a,Chmp4b,Chmp5,Uvrag,Zc3hav1,Vps16,Trim8,Trim11,Usp6nl,Grk2,Eea1,Lrsam1,Vps18,Lamp3,Rab5a,A230050P20Rik,Hs3st5
2048	GO:1905037	autophagosome organization	BP	92	12	32	0.13	0.35	0.974458	0.0140408	Atg5,Irgm1,Ulk1,Atg12,Stx17,Ubxn2b,Rab1b,Tbc1d14,Synpo2,Pik3c3,Rab3gap1,Pik3c2b	Gba,Mtm1,Psen1,Rab1a,Wdr45,Sh3glb1,Ubqln1,Gabarap,Gabarapl1,Ralb,Emc6,Map1lc3a,Ulk3,C9orf72,Mtmr3,Wipi2,Chmp4b,Smurf1,Trappc8,Atg2b,Rab35,Phf23,Rab3gap2,Stx12,Pip4k2b,Ehmt2,Pip4k2c,Pacs2,Lrsam1,Fez1,Smcr8,Atg14
2049	GO:0051666	actin cortical patch localization	BP	3	0	3	0	1	1	0.0140952	NA	Wipf2,Wasl,Wipf1
2050	GO:0000053	argininosuccinate metabolic process	BP	3	0	3	0	1	1	0.0140952	NA	Ass1,Asl,Gm5424
2051	GO:0000436	carbon catabolite activation of transcription from RNA polymerase II promoter	BP	3	0	3	0	1	1	0.0140952	NA	Ncoa1,Usf1,Usf2
2052	GO:0000429	carbon catabolite regulation of transcription from RNA polymerase II promoter	BP	3	0	3	0	1	1	0.0140952	NA	Ncoa1,Usf1,Usf2
2053	GO:0072717	cellular response to actinomycin D	BP	3	0	3	0	1	1	0.0140952	NA	Mdm2,Trp53,Rpl23
2054	GO:0035926	chemokine (C-C motif) ligand 2 secretion	BP	3	0	3	0	1	1	0.0140952	NA	F2rl1,Mbp,Postn
2056	GO:0043307	eosinophil activation	BP	3	0	3	0	1	1	0.0140952	NA	F2rl1,Stx4a,Vamp2
2057	GO:0002278	eosinophil activation involved in immune response	BP	3	0	3	0	1	1	0.0140952	NA	F2rl1,Stx4a,Vamp2
2058	GO:0043308	eosinophil degranulation	BP	3	0	3	0	1	1	0.0140952	NA	F2rl1,Stx4a,Vamp2
2059	GO:0002447	eosinophil mediated immunity	BP	3	0	3	0	1	1	0.0140952	NA	F2rl1,Stx4a,Vamp2
2062	GO:0097212	lysosomal membrane organization	BP	3	0	3	0	1	1	0.0140952	NA	Arf1,Hspa8,Laptm4b
2064	GO:1900126	negative regulation of hyaluronan biosynthetic process	BP	3	0	3	0	1	1	0.0140952	NA	Ap2a1,Tgfb1,Cltc
2065	GO:0070495	negative regulation of thrombin-activated receptor signaling pathway	BP	3	0	3	0	1	1	0.0140952	NA	Stmn1,Met,Snca
2067	GO:0018201	peptidyl-glycine modification	BP	3	0	3	0	1	1	0.0140952	NA	Nmt1,Nmt2,Ntmt1
2070	GO:1903679	positive regulation of cap-independent translational initiation	BP	3	0	3	0	1	1	0.0140952	NA	Nck1,Mettl3,Ythdf2
2071	GO:1904690	positive regulation of cytoplasmic translational initiation	BP	3	0	3	0	1	1	0.0140952	NA	Nck1,Mettl3,Ythdf2
2072	GO:0060369	positive regulation of Fc receptor mediated stimulatory signaling pathway	BP	3	0	3	0	1	1	0.0140952	NA	Lyn,Rapgef1,Rap1a
2073	GO:0046985	positive regulation of hemoglobin biosynthetic process	BP	3	0	3	0	1	1	0.0140952	NA	Prmt1,Klf4,Ldb1
2074	GO:1903334	positive regulation of protein folding	BP	3	0	3	0	1	1	0.0140952	NA	Pdia4,Pdia3,Hspa8
2075	GO:0099170	postsynaptic modulation of chemical synaptic transmission	BP	3	0	3	0	1	1	0.0140952	NA	Fmr1,Fxr1,Fxr2
2076	GO:0031204	posttranslational protein targeting to membrane, translocation	BP	3	0	3	0	1	1	0.0140952	NA	Hyou1,Sec61b,Sec63
2079	GO:0000720	pyrimidine dimer repair by nucleotide-excision repair	BP	3	0	3	0	1	1	0.0140952	NA	Ercc1,Hmgn1,Sirt1
2080	GO:1903677	regulation of cap-independent translational initiation	BP	3	0	3	0	1	1	0.0140952	NA	Nck1,Mettl3,Ythdf2
2081	GO:1904714	regulation of chaperone-mediated autophagy	BP	3	0	3	0	1	1	0.0140952	NA	Plk3,Ctsa,Snca
2082	GO:0070494	regulation of thrombin-activated receptor signaling pathway	BP	3	0	3	0	1	1	0.0140952	NA	Stmn1,Met,Snca
2083	GO:0099578	regulation of translation at postsynapse, modulating synaptic transmission	BP	3	0	3	0	1	1	0.0140952	NA	Fmr1,Fxr1,Fxr2
2084	GO:0099547	regulation of translation at synapse, modulating synaptic transmission	BP	3	0	3	0	1	1	0.0140952	NA	Fmr1,Fxr1,Fxr2
2085	GO:0106020	regulation of vesicle docking	BP	3	0	3	0	1	1	0.0140952	NA	Ncam1,Stxbp1,Ralb
2086	GO:1901355	response to rapamycin	BP	3	0	3	0	1	1	0.0140952	NA	Hnrnpd,Larp1,Arpc2
2089	GO:0006407	rRNA export from nucleus	BP	3	0	3	0	1	1	0.0140952	NA	Rpsa,Npm1,Tsc1
2091	GO:0006955	immune response	BP	824	166	226	0.2	0.27	0.565592	0.0142078	Ada,Angpt1,Alcam,Atg5,Rab27a,Bmpr1a,Bmx,Camk4,Cd59a,Cdh17,Col3a1,Csf1,Dpp4,Eda,Ephb6,Fadd,Fas,Fzd5,Gas6,Gata2,Gbp2,Gpld1,H2-D1,H2-DMb1,Foxf1,Hlx,Irgm1,Cxcl10,Igf2,Il12rb1,Il13ra2,Il18,Il1rn,Il7,Irf1,Itm2a,Kit,Lbp,Anxa1,Smad3,Smad6,Matk,Mcpt8,Mef2c,Cd200,Msh2,Msh6,Nedd4,Nfatc2,Nfkb1,Nfkbia,Nr4a3,Notch2,Tnfrsf11b,Prdx1,Enpp1,Enpp2,Prkcz,Pms2,Prkdc,Eif2ak2,Ptprd,Rab12,Rasgrp1,Ccl5,Cxcl15,Cx3cl1,Cxcl…	Abl2,Ager,Gfer,Anxa3,Bax,Bdkrb2,Bmi1,C1qa,C1qbp,C2,Cacnb3,Capg,Cd84,Cdc37,Cdc42,Cebpg,Chuk,Cnr1,Crk,Cr1l,Csk,Ctsc,Ctss,Cyba,Dlg1,Elf1,Emp2,Adgre1,Ercc1,F2rl1,Ptk2,Fau,Fcer1g,Fcgr2b,Fcgr3,Fer,Fkbp1a,Flot1,Fyn,Xrcc6,Gab2,H2-M3,Hk1,Hmox1,Hpx,Hras,Hspa8,Hspd1,Ifnar2,Irak1,Itgam,Itgb2,Kcnn4,Kif16b,Lamp1,Arhgef2,Lck,Lgals1,Lgals3,Lgals9,Lyn,Lyst,Matr3,Mif,Myo1f,Nfil3,Slc11a1,Nras,Pdpk1,Phb,Pik3cd,Pirb,…
2093	GO:0045017	glycerolipid biosynthetic process	BP	120	23	40	0.19	0.33	0.659334	0.0142978	Fgf7,Gpaa1,Gpam,Pigq,Gpld1,Sik1,Plpp1,Tcf7l2,Nr1h3,Pigc,Pigt,Pigh,Pnpla3,Chpt1,Pik3c3,Mppe1,Pigv,Pik3c2b,Pgap1,Pigs,Pgap3,Pigl,Pigk	Ang,Chkb,Chka,Dgka,Dpm2,Fabp3,Lpin1,Inppl1,Ldlr,Piga,Pik3cd,Pip5k1a,Pld2,Scarb1,Nr1h2,Sh3yl1,Slc27a1,Selenoi,Pla2g6,Sh3glb1,Agpat1,Lpin3,Pyurf,Crls1,Taz,Ctdnep1,Abhd5,Agpat2,Pck2,Cds1,Pi4k2a,Cept1,Gpat4,Dgkq,Cds2,Gpat3,Mogat2,Vac14,Plcg2,Pisd
2104	GO:0030041	actin filament polymerization	BP	145	25	47	0.17	0.32	0.848891	0.0146121	Eln,Tpm1,Twf2,Magel2,Hip1r,Tmod3,Tmod2,Fmn2,Mlst8,Mtor,Jmy,Baiap2l1,Arpin,Arhgap18,Rictor,Lmod1,Baiap2,Fchsd2,Gsn,Micall2,Kank4,Cdc42ep3,Arhgap28,Prex1,Pfn4	Add1,Avil,Arf1,Rhoa,Arpc1b,Capg,Capza2,Dlg1,Dmtn,Fer,Nck1,Pfn1,Pik3r2,Prkcd,Ptk2b,Tmsb10,Trim27,Cyfip1,Vasp,Coro1b,Hax1,Nckap1,Myadm,Diaph2,Rhog,Dbn1,Arpc3,Arpc1a,Cdc42ep5,Gmfb,Actr2,Arpc5,Arpc4,Wipf2,Washc1,Wasl,Actr3,Arpc5l,Ttc17,Arpc2,Arfip2,Nckap1l,Rac3,Wipf1,Rasa1,Carmil2,Spire2
2107	GO:0007566	embryo implantation	BP	39	8	16	0.21	0.41	0.551653	0.0146799	Ddr1,Cdh1,Pcsk5,Ptgis,Timp1,Reck,Smurf2,Vmp1	Acvr1b,Arhgdib,C1qbp,Calr,Emp2,Stx2,Fkbp4,Grn,Lamb1,Polr1b,Trim28,Ube2q1,Syde1,Arid1a,Itgb4,Ago2
2109	GO:0002886	regulation of myeloid leukocyte mediated immunity	BP	39	6	16	0.15	0.41	0.832725	0.0146799	Gata2,Foxf1,Il13ra2,Abr,Bcr,Nppa	Cd84,F2rl1,Fcer1g,Fcgr3,Fer,Gab2,Hmox1,Itgam,Itgb2,Lyn,Pdpk1,Pld2,Stx4a,Stxbp1,Stxbp2,Styk1
2112	GO:0071214	cellular response to abiotic stimulus	BP	192	41	60	0.21	0.31	0.388093	0.0147406	Asic1,Aqp1,Casp3,Ctnnb1,Col1a1,Dag1,Ect2,Ednra,Gja1,Gna11,Gpld1,Hus1,Mme,Myo6,Pik3r1,Rad51,Sfrp1,Slc2a4,Slc9a1,Sox9,Aurkb,Trp63,Wnt11,Wrn,Osr1,Fbxw7,Pbk,Habp4,Fignl1,Gtf2h5,Rnf168,Slc38a3,Ints7,Polh,Atp1a2,Fbxo4,Mylk,Ppp1r9b,Rad9b,Tspyl5,Piezo2	Akt1,Bak1,Bax,Bcl2l1,Bdkrb2,Casp9,Cdc25a,Cdkn1a,Ddb1,Gadd45a,Ei24,Eif2s1,Elk1,Ercc1,Fmr1,Xrcc6,Hras,Impact,Mdm2,Rdh11,Npm1,Palm,Pkd2,Rad9a,Rnf4,Rpl26,Ruvbl2,Serpinb6a,Stk11,Trp53,Xpa,Yy1,Tlk2,Mapk14,Poli,Polk,Chek2,Rab11fip5,Mettl3,Mtch2,Ybx3,Gsk3b,Noc2l,Eef1d,Ppid,Ino80,Swi5,Hvcn1,Rhbdd1,Sirt1,Mcoln1,Kdm1a,Oxsr1,Bbc3,Arhgdia,Ripor2,Agap3,Tmem161a,Taf1,Ep300
2113	GO:0104004	cellular response to environmental stimulus	BP	192	41	60	0.21	0.31	0.388093	0.0147406	Asic1,Aqp1,Casp3,Ctnnb1,Col1a1,Dag1,Ect2,Ednra,Gja1,Gna11,Gpld1,Hus1,Mme,Myo6,Pik3r1,Rad51,Sfrp1,Slc2a4,Slc9a1,Sox9,Aurkb,Trp63,Wnt11,Wrn,Osr1,Fbxw7,Pbk,Habp4,Fignl1,Gtf2h5,Rnf168,Slc38a3,Ints7,Polh,Atp1a2,Fbxo4,Mylk,Ppp1r9b,Rad9b,Tspyl5,Piezo2	Akt1,Bak1,Bax,Bcl2l1,Bdkrb2,Casp9,Cdc25a,Cdkn1a,Ddb1,Gadd45a,Ei24,Eif2s1,Elk1,Ercc1,Fmr1,Xrcc6,Hras,Impact,Mdm2,Rdh11,Npm1,Palm,Pkd2,Rad9a,Rnf4,Rpl26,Ruvbl2,Serpinb6a,Stk11,Trp53,Xpa,Yy1,Tlk2,Mapk14,Poli,Polk,Chek2,Rab11fip5,Mettl3,Mtch2,Ybx3,Gsk3b,Noc2l,Eef1d,Ppid,Ino80,Swi5,Hvcn1,Rhbdd1,Sirt1,Mcoln1,Kdm1a,Oxsr1,Bbc3,Arhgdia,Ripor2,Agap3,Tmem161a,Taf1,Ep300
2116	GO:0009205	purine ribonucleoside triphosphate metabolic process	BP	214	27	66	0.13	0.31	0.998897	0.0148559	Actn3,Atp1b1,Atp6v0a1,Coq7,Nipsnap2,Hif1a,Igf1,Kif5c,Msh2,ND4,ND5,Myh3,Ogdh,Enpp1,Ppargc1a,Stat3,Atp6v0a2,Ldhd,Sdha,Slc25a23,Ndufaf1,Pmpcb,Pid1,Atp1a2,Prkaa2,Atp6v0a4,Tkfc	Aldoa,Aldoc,Rhoa,Atp5b,Atp5c1,Atp5g1,Atp6v1a,Atp6v1b2,Atpif1,Bcl2l1,Bid,Tspo,Cox4i1,Cox5a,Eno2,Galk1,Gpi1,Hk1,Hk2,Hspa8,Insr,Eif6,Khk,Ldha,Mecp2,Mif,Nme1,Nme2,Pgam1,Pgk1,Pkm,Ran,Ncor1,Snca,Tgfb1,Tpi1,Trp53,Impdh1,Impdh2,Map2k1,Tcirg1,Atp5l,Sirt6,Nudt5,Nme6,Ak3,Pfkp,Mtch2,Atp5d,Dnajc15,Taz,Ola1,Slc25a33,Ndufv3,Ctns,Cox4i2,Gadd45gip1,Chchd10,Rhoq,Ogt,Ampd2,Hdac4,Flcn,Tigar,Bend3,Eno1b
2122	GO:1901607	alpha-amino acid biosynthetic process	BP	52	8	20	0.15	0.38	0.856595	0.015176	Cbs,Dhfr,Glul,Gls,Srr,Aass,Mtr,Atp2b4	Ass1,Bcat1,Bcat2,Got1,Mthfr,Plod2,Asns,Aldh18a1,Gatm,Mri1,Cad,Psph,Adi1,Psat1,Cth,Shmt2,Asl,Pycr1,Phgdh,Gm5424
2123	GO:0015918	sterol transport	BP	52	7	20	0.13	0.38	0.926095	0.015176	Abca1,Nfkbia,Scp2,Nr1h3,Abcg2,Vps4a,Apob	Cftr,Irak1,Ldlr,Npc1,Vps4b,Scarb1,Nr1h2,Abca7,Nus1,Stard3,Lamtor1,Washc1,Arv1,Osbp,Sirt1,Pcsk9,Stx12,Stard5,Soat2,Serac1
2125	GO:0002448	mast cell mediated immunity	BP	36	8	15	0.22	0.42	0.453161	0.0152844	Gata2,Foxf1,Il13ra2,Kit,Nr4a3,Rasgrp1,Spon2,Nppa	Cd84,Fcer1g,Fer,Gab2,Hmox1,Lyn,Pdpk1,Pld2,Snap23,Stxbp1,Stxbp2,Ywhaz,Lat2,Styk1,Milr1
2126	GO:0016601	Rac protein signal transduction	BP	36	2	15	0.06	0.42	0.997164	0.0152844	Tiam1,Farp2	Crk,Dnm2,Kras,Nf1,Cyfip1,Nckap1,Rhog,Nisch,Arhgap17,Als2,Camk2d,Ogt,Elmo1,Rac3,Wasf2
2129	GO:0032388	positive regulation of intracellular transport	BP	218	38	67	0.17	0.31	0.876835	0.0153775	Brca1,Camk4,Dab2,Ect2,Stom,Fzd5,Gas6,Gata2,Gli3,Igf1,Oaz1,Oaz2,Prkaca,Scp2,Sorl1,Tcf7l2,Tek,Zic1,Fbxw7,Xpo4,Mis18a,Nkap,Stx18,Prr5l,Uaca,Cemip,Edem2,Hnmt,Kcnn3,Nlgn1,Oscp1,Nppa,Micall2,Tcaf2,Tmem30b,Akap5,Kif20b,Smo	Arf1,Bcl2l1,Cdc42,Plk3,Csnk2a2,Ctsk,Dync1h1,Emd,Erbb2,Fcer1g,Fyn,Gab2,Kat2a,Hsp90ab1,Hsp90aa1,Itgam,Itgb1bp1,Kif3a,Mdm2,Mecp2,Prkcd,Pld2,Med1,Ppm1a,Npepps,Psen1,Stxbp1,Stxbp2,Tgfb1,Vamp2,Zpr1,Capn10,Mapk14,Zdhhc8,Selenoi,Camk1,Rufy3,Sh3glb1,Gsk3b,Psmd8,Htra2,Asph,Ube2d3,Dph6,Riok2,Tbc1d20,Ipo5,Vps11,Cyb5r1,Usp36,Tmem173,B3gat3,Actr3,Arpc2,Numa1,Ptpn23,Ube2j2,Edem1,Hps4,Wipf1,Slc17a9,Fez1,Rnf31,Ab…
2130	GO:0009199	ribonucleoside triphosphate metabolic process	BP	218	28	67	0.13	0.31	0.998622	0.0153775	Actn3,Atp1b1,Atp6v0a1,Coq7,Nipsnap2,Hif1a,Igf1,Kif5c,Msh2,ND4,ND5,Myh3,Ogdh,Enpp1,Ppargc1a,Stat3,Atp6v0a2,Ctps,Ldhd,Sdha,Slc25a23,Ndufaf1,Pmpcb,Pid1,Atp1a2,Prkaa2,Atp6v0a4,Tkfc	Aldoa,Aldoc,Rhoa,Atp5b,Atp5c1,Atp5g1,Atp6v1a,Atp6v1b2,Atpif1,Bcl2l1,Bid,Tspo,Cox4i1,Cox5a,Eno2,Galk1,Gpi1,Hk1,Hk2,Hspa8,Insr,Eif6,Khk,Ldha,Mecp2,Mif,Nme1,Nme2,Pgam1,Pgk1,Pkm,Ran,Ncor1,Snca,Tgfb1,Tpi1,Trp53,Impdh1,Impdh2,Map2k1,Tcirg1,Atp5l,Sirt6,Nudt5,Nme6,Ak3,Pfkp,Mtch2,Atp5d,Dnajc15,Taz,Ola1,Cad,Slc25a33,Ndufv3,Ctns,Cox4i2,Gadd45gip1,Chchd10,Rhoq,Ogt,Ampd2,Hdac4,Flcn,Tigar,Bend3,Eno1b
2133	GO:0032461	positive regulation of protein oligomerization	BP	18	4	9	0.22	0.5	0.512766	0.0154252	Bcl2l11,Clu,Fas,Trabd2b	Rhoc,Bax,Bid,Rack1,Trp53,Sh3glb1,Snx9,Bbc3,Mief2
2135	GO:0030149	sphingolipid catabolic process	BP	18	6	9	0.33	0.5	0.140741	0.0154252	Gm2a,Smpd1,Neu3,Asah2,Smpd4,Gba2	Gla,Galc,Gba,Hexa,Hexb,Naga,Neu1,Prkcd,Sgpl1
2138	GO:0030641	regulation of cellular pH	BP	62	15	23	0.24	0.37	0.267293	0.0154973	Atp6v0a1,Slc26a2,Ppt1,Slc9a1,Atp6v0a2,Clic4,Slc4a4,Chp1,Slc12a5,Gpr89,Tmem175,Rab38,Atp6v0a4,Slc26a7,Dmxl2	Atp5b,Atp6v0d1,Atp6v0c,Cftr,Cln3,Mafg,Slc11a1,Rab20,Slc4a2,Slc4a3,Trp53,Mapk3,Tcirg1,Ccdc115,Vps33a,Atp6v1h,Atp6v0b,Slc26a6,Tmem199,Cln5,Slc26a11,Slc4a11,Slc9a5
2140	GO:0022607	cellular component assembly	BP	2212	451	575	0.2	0.26	0.475014	0.0156165	Abca1,Acadm,Ache,Actc1,Angpt1,Agrn,Agt,Ahr,Ap1b1,Atg5,Xiap,Aqp1,Atp6v0a1,Bcl2l11,Bmp7,Bop1,Aspm,Camk2g,Cat,Ctnnb1,Cbr2,Entpd2,Cdc45,Cdh1,Cdh15,Cdh17,Clgn,Clu,Col6a1,Col1a1,Col1a2,Cux2,Dab2,Dag1,Dmd,Lefty1,Ect2,Efna5,Eln,Stom,Epha1,Epha3,Epha7,Ephb3,Fscn1,Fas,Fech,Fgd1,Sh3pxd2a,Ctgf,Foxc2,Fzd5,Gja1,Gja5,Gjb2,Glul,Gls,Gna11,Gpc1,Gpm6b,Has1,Has2,Id1,Irgm1,Irs1,Itga2,Itgb5,Kcna4,Kcnc3,Kcnj2,Kcnma1,Ki…	Abl2,Acadl,Acads,Ace,Acvrl1,Add1,Adnp,Avil,Aldoc,Prdx6,Apaf1,Arf1,Rhoa,Rhoc,Arpc1b,Atf1,Axin1,Bax,Bid,C1qbp,Calr,Capg,Capza2,Cct2,Cct3,Cct8,Cdc42,Cdk2,Cenpc1,Cfl2,Cflar,Chm,Cln3,Clta,Cox17,Cpeb1,Crk,Cryz,Cyba,Daxx,Ddit3,Dlg1,Dlg4,Dync1h1,Dnm1,Dnm2,Dvl2,Dyrk1a,Eef1a1,Eef2k,Eif3a,Eif4ebp1,Emp2,Emp3,Dmtn,Stx2,Eps15,Ercc1,Celf2,F2rl1,Ptk2,Faf1,Srsf10,Fcer1g,Fer,Fkbp1a,Fkbp4,Flot1,Flot2,Fmr1,Srgap2,Xr…
2142	GO:0002699	positive regulation of immune effector process	BP	142	30	46	0.21	0.32	0.438315	0.0157455	Fadd,Fzd5,Gata2,H2-D1,Foxf1,Hlx,Il13ra2,Il18,Irf1,Lbp,Anxa1,Msh2,Msh6,Nr4a3,Prkcz,Pms2,Rasgrp1,Rbp4,Sema7a,Stat5a,Tek,Traf2,Gprc5b,Il33,Trim6,Spon2,Foxp1,Ripk2,Nppa,Atad5	Cd84,F2rl1,Fcer1g,Fcgr3,Fer,Gab2,Gpi1,H2-M3,Hk1,Hmox1,Hpx,Hspa8,Hspd1,Itgam,Itgb2,Lamp1,Lyn,Mif,Pdpk1,Phb,Pld2,Nectin2,Rps19,Stat5b,Stat6,Stx4a,Stxbp1,Stxbp2,Tgfb1,Cd40,Traf6,Tfrc,Xbp1,Mapk14,Mapk3,Pvr,Stx7,Pagr1a,Sash3,Zc3hav1,Pum2,Kars,Rapgef1,Rap1a,Fam49b,Styk1
2143	GO:0000122	negative regulation of transcription by RNA polymerase II	BP	682	123	189	0.18	0.28	0.943211	0.0157703	Aebp1,Ahr,Nkx3-2,Bmp4,Ctnnb1,Ccnd1,Ccnd3,Ccne1,Coq7,Cux2,Lefty1,Eng,Epas1,Epc1,Esr2,Bcl11a,Fgf9,Fgfr2,Foxc2,Foxm1,Fst,Fzd8,Gata2,Gata6,Gli3,Foxf1,Hif1a,Hmgn2,Hoxa2,Hoxb3,Id1,Id2,Id3,Id4,Igf2,Klf2,Mxd1,Mxd3,Smad3,Smad5,Maf,Mef2c,Foxc1,Sik1,Msx1,Msx2,Nedd4,Nfatc2,Nfib,Nfix,Nfkb1,Nr4a3,Notch2,Peg3,Pitx2,Plk1,Prrx1,Prox1,Rb1,Rfc1,Atxn1,Six1,Ski,Ncor2,Snai1,Sox11,Sox9,Aurkb,Tbx2,Tbx3,Hnf1b,Tcf4,Tcf7l2…	Aebp2,Atf2,Atf3,Axin1,Bach1,Bmi1,Btg2,C1qbp,Calr,Cbx4,Cdk2,Cnbp,Plk3,Cry1,Daxx,Ddit3,Dlg1,Atn1,E4f1,Erf,Lpin1,Nr6a1,Tsc22d3,Aes,Hdgf,Foxg1,Hmga2,Hnrnpab,Hoxd8,Impact,Jund,Klf12,Klf4,Ldb1,Ldb2,Zbtb7a,Lrp8,Lrrfip1,Smad4,Mafk,Max,Mbd2,Mbd3,Mdm2,Mdm4,Mecp2,Met,Mnt,Mtf2,Mxi1,Ppp1r15a,Myef2,Naca,Nck1,Nfatc3,Nfil3,Nsd1,Sqstm1,Phb,Pou6f1,Med1,Ppp2ca,Psen1,Purb,Rbpj,Rela,Trim27,Uri1,Rps14,Ncor1,Sars,Satb1…
2148	GO:0048255	mRNA stabilization	BP	33	4	14	0.12	0.42	0.925688	0.0158165	Axin2,Mtor,Dicer1,Meioc	Apobec1,Hnrnpd,Hnrnpc,Slc11a1,Ptbp1,Qk,Vegfa,Hnrnpu,Rbm38,Larp1,Tirap,Igf2bp1,Thrap3,Tardbp
2162	GO:0031396	regulation of protein ubiquitination	BP	171	31	54	0.18	0.32	0.789811	0.0161442	Angpt1,Atg5,Xiap,Brca1,Gclc,Nxn,Plk1,Sox4,Tgfbr1,Tnfaip3,Ctr9,Fbxw7,Mad2l1,Chp1,Mtor,Tbc1d7,Peli1,Pef1,Rnf180,Mad2l2,Trim44,Arrdc3,Fbxo4,Cdc20,Arrb1,Ripk2,Fanci,Trib1,Trib2,Fbxo2,Tspyl5	Akt1,Axin1,Tspo,Cry1,Daxx,Fem1b,Fkbp1a,Fyn,Hspa5,Hsp90ab1,Hsp90aa1,Rps2,Npm1,Pdcd6,Plaa,Psen1,Rps7,Siah2,Wfs1,Pin1,Cul3,Rps3,Rassf5,Ubqln1,Rassf1,Stub1,Dnajb2,Herpud1,Rpl23,Rpl11,Derl1,Rchy1,Washc1,Gtpbp4,Prmt3,Ndfip2,Phf23,Dnaja3,Rnf111,Kdm1a,Dcun1d4,Ticam1,Cdk9,Ogt,Mta1,Arrb2,Kdm2a,Ubxn1,Trib3,Dcun1d3,Nlrc3,Taf1,Zyg11b,Gsk3a
2163	GO:2000637	positive regulation of gene silencing by miRNA	BP	21	4	10	0.19	0.48	0.643443	0.0162041	Bmp4,Egfr,Nfkb1,Stat3	Fmr1,Fxr1,Tgfb1,Map2k1,Map2k2,Pum2,Wtip,Eif4g1,Ago2,Trim71
2164	GO:0071548	response to dexamethasone	BP	21	6	10	0.29	0.48	0.242426	0.0162041	Agtr1a,Agtr2,Aqp1,Bmp4,Fbxo32,Rps6kb1	Casp9,Eif4e,Eif4ebp1,Gba,Tgfb1,Hnrnpu,Fibin,Pck2,Tfap4,Ep300
2165	GO:1902686	mitochondrial outer membrane permeabilization involved in programmed cell death	BP	30	5	13	0.17	0.43	0.758578	0.0162376	Bcl2l11,Eya2,Zfp13,Hip1r,Tmem14a	Slc25a5,Atf2,Atpif1,Bax,Bid,Bnip3,Bnip3l,Sh3glb1,Gsk3b,Rhot1,Slc35f6,Bbc3,Gsk3a
2166	GO:0043516	regulation of DNA damage response, signal transduction by p53 class mediator	BP	30	2	13	0.07	0.43	0.990557	0.0162376	Snai1,Spred1	Dyrk1a,Mdm2,Mif,Npm1,Rpl26,Pcbp4,Eef1e1,Kmt5a,Sirt1,Kdm1a,Spred2,Dyrk3,Smyd2
2167	GO:1902186	regulation of viral release from host cell	BP	30	4	13	0.13	0.43	0.885791	0.0162376	Pcx,Trim62,Vps4a,Zfp72	Ddb1,Trim27,Vps4b,Trim28,Tsg101,Vapa,Chmp4c,Trim13,Trim35,Trim32,Chmp4b,Trim8,Trim11
2168	GO:2000377	regulation of reactive oxygen species metabolic process	BP	153	34	49	0.22	0.32	0.307956	0.0162389	Acp5,Agt,Agtr1a,Atg5,Rab27a,Brca1,Clu,Coq7,Cyp1b1,Dhfr,Egfr,Esr2,Foxm1,Hif1a,Hp,Igf1,Il18,Klf2,Smad3,Plau,Ptgis,Stat3,Tgfbr2,Thbs1,Zfp13,Foxo1,Mtor,Smpd3,Ddah1,Wdr35,Pid1,Bcr,Bco2,Atp2b4	Ager,Gla,Akt1,Rhoa,Ass1,Bnip3,Tspo,Cdkn1a,Cflar,Clcn3,Cyba,Gadd45a,Dnm2,Eef1a1,F2rl1,Gstp1,H2-M3,Hk2,Hspd1,Hsp90aa1,Insr,Itgam,Itgb2,Eif6,Khsrp,Klf4,Prkcd,Pkd2,Ptk2b,Shc1,Snca,Tgfb1,Trp53,Vdac1,Mapk14,Ddah2,Aatf,Sirt2,Rnf41,Slc25a33,Hbp1,Ctns,Sirt1,Ticam1,Ogt,Selenos,Hdac4,Eif5a,Tigar
2170	GO:0097553	calcium ion transmembrane import into cytosol	BP	86	16	30	0.19	0.35	0.695438	0.0163059	Atg5,Dmd,Ednra,Cxcl10,Itpr1,Tgfb2,Letm1,Jph2,Gstm7,Jsrp1,Gper1,Cemip,Slc8a3,Pawr,Akap6,Tmem28	Bax,Cyba,Ddit3,Fkbp1a,Fkbp1b,Fyn,Gsto1,Itpr2,Itpr3,Lck,Lyn,Myo5a,Pdpk1,Pkd2,Plcg1,Ptk2b,Ryr3,Snca,Tgfb1,Ero1l,Asph,Mcoln1,Camk2d,Ibtk,Sri,Ank2,Slc8b1,Bbc3,Plcg2,Chd7
2171	GO:0006405	RNA export from nucleus	BP	86	2	30	0.02	0.35	1	0.0163059	Pom121l2,Nup214	Srsf10,Eif6,Rpsa,Npm1,Nup88,Ran,Ranbp1,Rps15,Nxf1,Ddx39b,Pabpn1,Rrs1,Tsc1,Riok2,Nop53,Ddx39,Xpot,Iws1,Nmd3,Nup153,Nup188,Smg5,Sdad1,Alkbh5,Nup98,Eif5a,Ltv1,Thoc6,Cpsf6,Ncbp1
2172	GO:0071426	ribonucleoprotein complex export from nucleus	BP	69	1	25	0.01	0.36	1	0.016431	Nup214	Srsf10,Eif6,Rpsa,Npm1,Nup88,Ran,Rps15,Nxf1,Ddx39b,Pabpn1,Rrs1,Tsc1,Riok2,Nop53,Ddx39,Xpot,Iws1,Nmd3,Smg5,Sdad1,Alkbh5,Eif5a,Ltv1,Thoc6,Ncbp1
2173	GO:0032435	negative regulation of proteasomal ubiquitin-dependent protein catabolic process	BP	27	6	12	0.22	0.44	0.478131	0.0164948	Fhit,Pbk,Rybp,Clec16a,Ccar2,Senp1	Hsp90ab1,Mtm1,Smarcc1,Tlk2,Sgta,Rpl11,Gipc1,Nop53,Taf9,Ogt,Wac,Ubxn1
2174	GO:0009395	phospholipid catabolic process	BP	27	6	12	0.22	0.44	0.478131	0.0164948	Enpp2,Plcb1,Smpd1,Abhd12,Smpd4,Napepld	Prdx6,Idh1,Ldlr,Prkcd,Plcb3,Plcg1,Pld2,Scarb1,Gdpd3,Inpp5f,Pla2g4b,Plcg2
2175	GO:0070198	protein localization to chromosome, telomeric region	BP	27	3	12	0.11	0.44	0.933537	0.0164948	Brca2,Tnks,Terf2ip	Cct2,Cct4,Cct5,Cct6a,Cct7,Cct8,Tcp1,Gnl3,Nabp2,Tnks2,Dkc1,Acd
2176	GO:0001919	regulation of receptor recycling	BP	27	5	12	0.19	0.44	0.667236	0.0164948	Ache,Agtr1a,Dab2,Gria1,Nsf	Eps15,Kif16b,Psen1,Snca,Gria3,Lamtor1,Arap1,Optn,Chmp5,Pcsk9,Inpp5f,Tbc1d16
2177	GO:0006470	protein dephosphorylation	BP	204	41	63	0.2	0.31	0.559793	0.0165105	Agtr2,Btrc,Epm2a,Ptprv,Eya1,Eya2,Eya3,Eya4,Ppp1r12a,Plpp1,Ptpn1,Ptpn14,Dusp1,Ptpn4,Ptpra,Ptprd,Ptprr,Rock2,Smpd1,Swap70,Mprip,Pald1,Rcan1,Dusp10,Mastl,Bod1,Rprd1b,Ankle2,Ppp2r2b,Lhpp,Nuak1,Ublcp1,Cdca2,Itga1,Pawr,Ppp1r9b,Ptpdc1,Ptprq,Akap6,Ppm1l,Pdp1	Cdc25a,Fkbp1a,Fkbp1b,Gba,Hsp90ab1,Mtm1,Ppp1r15a,Nck1,Dusp8,Pirb,Prkcd,Ppp1r14b,Ppm1a,Ppm1b,Ppp1ca,Ppp2ca,Ppp2cb,Ppp2r3d,Ppp3cb,Ppp3r1,Ptp4a2,Ptp4a3,Ptpn12,Ptprg,Ptpru,Ptprm,Ptprn,Tgfb1,Hsp90b1,Pin1,Magi2,Ppp2r2d,Ptpn9,Tsc1,Ctdnep1,Ilkap,Ctdp1,Dusp23,Ppm1f,2810408A11Rik,Dusp16,Dusp11,Dusp3,Mtmr3,Sppl3,Dusp18,Dusp9,Cttnbp2nl,Ppp1r8,Fbxw11,Ptpn23,Dusp22,Nckap1l,Ppp1r15b,Mtmr4,Tiprl,Ppp2r5a,Slc39a10,…
2178	GO:0015988	energy coupled proton transmembrane transport, against electrochemical gradient	BP	24	6	11	0.25	0.46	0.359006	0.0165163	Atp6v0a1,ND4,Atp6v0a2,Atp6v0e2,Atp1a2,Atp6v0a4	Atp5g1,Atp6v1a,Atp6v1b2,Atp6v0d1,Atp6v1e1,Atp6v0c,Atp6ap1,Atp6v1f,Atp6v1c1,Atp6v1h,Atp6v0b
2179	GO:1902745	positive regulation of lamellipodium organization	BP	24	5	11	0.21	0.46	0.555821	0.0165163	Aqp1,Fscn1,Enpp2,Twf2,Mtor	Dnm2,Hsp90aa1,Src,Coro1b,Nckap1,Rreb1,Actr3,Arpc2,Hdac4,Carmil2,Wasf2
2180	GO:1901800	positive regulation of proteasomal protein catabolic process	BP	93	12	32	0.13	0.34	0.977158	0.0165621	Clu,Dab2,Gclc,Plk1,Rad23a,Fbxw7,Rnf180,Il33,Edem2,Trib1,Trib2,Lonrf2	Akt1,Axin1,Plk3,Dvl1,Fmr1,Gba,Rack1,Mdm2,Psen1,Sumo1,Xbp1,Arih1,Cop1,Csnk1e,Sgta,Ubqln1,Stub1,Gsk3b,Dnajb2,Herpud1,Sirt2,Nop53,Rchy1,Lonrf3,Rnf114,Zfand2a,Atxn3,Edem1,Trib3,Lonrf1,Taf1,Gsk3a
2181	GO:0044728	DNA methylation or demethylation	BP	59	6	22	0.1	0.37	0.988047	0.0165874	Brca1,H19,Tet1,Mis18a,Apobec3,Kdm1b	Apex1,Apobec1,Bmi1,Mecp2,Meg3,Trim28,Zfp57,Mta2,Prmt5,Gsk3b,Dubr,Kmt2e,Mphosph8,Ehmt1,Ftx,Rlf,Ehmt2,Baz2a,Alkbh1,Alkbh2,Bend3,Gsk3a
2184	GO:0072567	chemokine (C-X-C motif) ligand 2 production	BP	10	1	6	0.1	0.6	0.896928	0.016624	Ccl5	F2rl1,Klf4,Mbp,Mif,Postn,Tirap
2185	GO:0046543	development of secondary female sexual characteristics	BP	10	2	6	0.2	0.6	0.633863	0.016624	Stat5a,Nell2	Areg,Phb2,Ncoa3,Med1,Stat5b,Tgfb1
2186	GO:0006007	glucose catabolic process	BP	10	1	6	0.1	0.6	0.896928	0.016624	Actn3	Gpi1,Hk1,Ldha,Lrp5,Trp53,Tigar
2191	GO:0010917	negative regulation of mitochondrial membrane potential	BP	10	0	6	0	0.6	1	0.016624	NA	Bnip3,Bnip3l,Hebp2,Mtch2,Prelid1,Slc25a27
2192	GO:0002283	neutrophil activation involved in immune response	BP	10	2	6	0.2	0.6	0.633863	0.016624	Abr,Bcr	Anxa3,Fcer1g,Itgam,Itgb2,Myo1f,Tyrobp
2194	GO:0018216	peptidyl-arginine methylation	BP	10	0	6	0	0.6	1	0.016624	NA	Prmt2,Prmt1,Prmt5,Carm1,Coprs,Prmt3
2195	GO:0006655	phosphatidylglycerol biosynthetic process	BP	10	0	6	0	0.6	1	0.016624	NA	Slc27a1,Pla2g6,Crls1,Taz,Cds1,Cds2
2196	GO:2000786	positive regulation of autophagosome assembly	BP	10	2	6	0.2	0.6	0.633863	0.016624	Ulk1,Rab3gap1	Sh3glb1,Ralb,Rab3gap2,Pip4k2b,Pip4k2c,Lrsam1
2197	GO:1902231	positive regulation of intrinsic apoptotic signaling pathway in response to DNA damage	BP	10	1	6	0.1	0.6	0.896928	0.016624	Fbxo18	Rad9a,Rpl26,Skil,Rps3,Mtch2,Pias4
2198	GO:1990440	positive regulation of transcription from RNA polymerase II promoter in response to endoplasmic reticulum stress	BP	10	0	6	0	0.6	1	0.016624	NA	Atf3,Atf4,Ddit3,Trp53,Atf6,Mbtps2
2200	GO:0007039	protein catabolic process in the vacuole	BP	10	0	6	0	0.6	1	0.016624	NA	Ldlr,Tcirg1,Vps35,Ccdc115,Laptm4b,Tmem199
2202	GO:1902415	regulation of mRNA binding	BP	10	0	6	0	0.6	1	0.016624	NA	Fmr1,Eif3d,Eif3c,Carm1,Cdk9,Eif4g1
2206	GO:0000398	mRNA splicing, via spliceosome	BP	219	19	67	0.09	0.31	0.999999	0.017044	Aqr,Tfip11,Spen,Srpk3,Mbnl1,Pspc1,Crnkl1,Rnpc3,Lsm3,Ncbp2,Dhx16,Rnf219,Sf3b3,Mbnl3,Dhx8,Txnl4b,Raver2,Srsf12,Snrnp200	Prdx6,C1qbp,Dyrk1a,Celf2,Srsf10,Fmr1,Hnrnpc,Hnrnpa1,Hspa8,Npm1,Ptbp1,Rbm4,Rbpms,Snrpd1,Snrpe,Srpk1,Zrsr2,Wbp4,Sf1,Zfp64,Txnl4a,Prmt5,Usp39,Srrm1,Hnrnpu,Snrpa,Nono,Ddx39b,Prpf40b,Ptbp2,Acin1,Mettl3,Srsf4,Pcbp4,Wtap,Sf3b6,Luc7l,Rbm25,Snrpd3,Ddx39,Srrm4,Snrpa1,Dcps,Snrpf,Dazap1,Khdc4,Rbm17,Rbm5,Dqx1,Zc3h10,Mbnl2,Jmjd6,Celf4,Srsf9,U2af1,Luc7l2,Gemin5,Srek1,Thrap3,Ythdc1,Bud31,Rbm41,Setx,Nup98,Gemin4,…
2207	GO:0000377	RNA splicing, via transesterification reactions with bulged adenosine as nucleophile	BP	219	19	67	0.09	0.31	0.999999	0.017044	Aqr,Tfip11,Spen,Srpk3,Mbnl1,Pspc1,Crnkl1,Rnpc3,Lsm3,Ncbp2,Dhx16,Rnf219,Sf3b3,Mbnl3,Dhx8,Txnl4b,Raver2,Srsf12,Snrnp200	Prdx6,C1qbp,Dyrk1a,Celf2,Srsf10,Fmr1,Hnrnpc,Hnrnpa1,Hspa8,Npm1,Ptbp1,Rbm4,Rbpms,Snrpd1,Snrpe,Srpk1,Zrsr2,Wbp4,Sf1,Zfp64,Txnl4a,Prmt5,Usp39,Srrm1,Hnrnpu,Snrpa,Nono,Ddx39b,Prpf40b,Ptbp2,Acin1,Mettl3,Srsf4,Pcbp4,Wtap,Sf3b6,Luc7l,Rbm25,Snrpd3,Ddx39,Srrm4,Snrpa1,Dcps,Snrpf,Dazap1,Khdc4,Rbm17,Rbm5,Dqx1,Zc3h10,Mbnl2,Jmjd6,Celf4,Srsf9,U2af1,Luc7l2,Gemin5,Srek1,Thrap3,Ythdc1,Bud31,Rbm41,Setx,Nup98,Gemin4,…
2208	GO:0006305	DNA alkylation	BP	46	5	18	0.11	0.39	0.970575	0.0170997	Brca1,H19,Tet1,Mis18a,Kdm1b	Bmi1,Mecp2,Meg3,Trim28,Zfp57,Mta2,Prmt5,Gsk3b,Dubr,Kmt2e,Mphosph8,Ehmt1,Ftx,Rlf,Ehmt2,Baz2a,Bend3,Gsk3a
2209	GO:0006306	DNA methylation	BP	46	5	18	0.11	0.39	0.970575	0.0170997	Brca1,H19,Tet1,Mis18a,Kdm1b	Bmi1,Mecp2,Meg3,Trim28,Zfp57,Mta2,Prmt5,Gsk3b,Dubr,Kmt2e,Mphosph8,Ehmt1,Ftx,Rlf,Ehmt2,Baz2a,Bend3,Gsk3a
2215	GO:0009411	response to UV	BP	125	26	41	0.21	0.33	0.482406	0.0175659	Aqp1,Brca2,Cat,Casp3,Casp7,Ccnd1,Egfr,Fech,Hus1,Mme,Msh2,Msh6,Pik3r1,Aurkb,Trp63,Wrn,Fbxw7,Pbk,Rad18,Rnf168,Uvssa,Uaca,Dtl,Polh,Ccar2,Map4k3	Akt1,Bak1,Bax,Casp9,Cdc25a,Cdkn1a,Ddb1,Ei24,Eif2s1,Ercc1,Fmr1,Hmgn1,Impact,Npm1,Rela,Rpl26,Ruvbl2,Stk11,Trp53,Ube2b,Usf1,Xpa,Yy1,Poli,Polk,Rev1,Mettl3,Noc2l,Ppid,Ino80,Rpain,Trim32,Rhbdd1,Sirt1,Kdm1a,Agap3,Dcun1d3,Tmem161a,Taf1,Ep300,Brsk1
2216	GO:0043547	positive regulation of GTPase activity	BP	179	37	56	0.21	0.31	0.483308	0.0175729	Agrn,Ect2,Epha1,Mut,Ntrk3,Rasgrp1,Rgs4,Ccl5,Cx3cl1,Tiam1,Tsc2,Wnt11,Arhgef7,Tbc1d8,Tbc1d2b,Tbc1d7,Rgs8,Rgs10,Tbc1d5,Tbc1d30,Ccdc125,Tbc1d14,Plekhg4,Snx18,Rapgef6,Dock10,Tbc1d4,Dennd6a,Arhgef19,Rab3gap1,Pkp4,Asap3,Elmod2,Tbck,Prex1,Cdkl5,Kalrn	Dvl2,Erbb2,F2rl1,Srgap2,Gnao1,Rack1,Hras,Itga6,F11r,Afdn,Myo9b,Nf1,Pip5k1a,Ptk2b,Ralbp1,Ccl25,Sema4d,Cd40,Pin1,Map2k1,Bin1,Rhog,Gsk3b,Tsc1,Rtn4r,Snx9,Tbc1d20,Tbc1d10b,Arap1,Tbc1d13,Tbc1d9,Als2,Dock11,Rapgef2,Tax1bp3,Ndel1,Sgsm2,Usp6nl,Tbc1d10a,Lars,Rapgef1,Mex3b,Rcc2,Rap1a,Tbc1d16,Tbc1d25,Eif5,Rasa1,Rabgap1,Rap1gds1,Arhgap35,Arhgef10,Tbc1d8b,Ankrd27,Myo9a,Dennd1b
2218	GO:0046034	ATP metabolic process	BP	190	27	59	0.14	0.31	0.988644	0.0176861	Actn3,Atp1b1,Atp6v0a1,Coq7,Nipsnap2,Hif1a,Igf1,Kif5c,Msh2,ND4,ND5,Myh3,Ogdh,Enpp1,Ppargc1a,Stat3,Atp6v0a2,Ldhd,Sdha,Slc25a23,Ndufaf1,Pmpcb,Pid1,Atp1a2,Prkaa2,Atp6v0a4,Tkfc	Aldoa,Aldoc,Rhoa,Atp5b,Atp5c1,Atp5g1,Atp6v1a,Atp6v1b2,Atpif1,Bcl2l1,Bid,Tspo,Cox4i1,Cox5a,Eno2,Galk1,Gpi1,Hk1,Hk2,Hspa8,Insr,Eif6,Khk,Ldha,Mecp2,Mif,Pgam1,Pgk1,Pkm,Ncor1,Snca,Tgfb1,Tpi1,Trp53,Map2k1,Tcirg1,Atp5l,Sirt6,Nudt5,Ak3,Pfkp,Mtch2,Atp5d,Dnajc15,Taz,Ola1,Slc25a33,Ndufv3,Ctns,Cox4i2,Gadd45gip1,Chchd10,Ogt,Ampd2,Hdac4,Flcn,Tigar,Bend3,Eno1b
2229	GO:0051168	nuclear export	BP	143	16	46	0.11	0.32	0.998737	0.0179044	Bard1,Camk4,Gas6,Prkaca,Ptpn14,Atxn1,Sox4,Tcf7l2,Chp1,Xpo4,Strada,Pom121l2,Stradb,Nup214,Ahcyl1,Nupl2	Calr,Emd,Srsf10,Hspa9,Eif6,Rpsa,Mdm2,Npm1,Ppm1a,Nup88,Ran,Ranbp1,Rps15,Tgfb1,Txn1,Camk1,Nxf1,Ddx39b,Pabpn1,Gsk3b,Rrs1,Tsc1,Xpo7,Riok2,Nop53,Ddx39,Chchd4,Xpot,Iws1,Xpo6,Smurf1,Nmd3,Wipf1,Nup153,Lsg1,Nup188,Smg5,Sdad1,Cchcr1,Alkbh5,Nup98,Eif5a,Ltv1,Thoc6,Cpsf6,Ncbp1
2268	GO:0071453	cellular response to oxygen levels	BP	97	21	33	0.22	0.34	0.411554	0.0180062	Aqp1,Cbs,Epas1,Fas,Gata6,Hif1a,Kcnk2,Kcnk3,Ptgis,Slc2a4,Slc9a1,Atp6v0a2,Fmn2,Foxo1,Mtor,Rgcc,Ndnf,Fndc1,Ddah1,Slc8a3,Hif1an	Akt1,Atp6v1a,Atp6v0d1,Bach1,Bnip3,Bnip3l,Hyou1,Plk3,Cpeb1,Eif4ebp1,Gnb1,Hp1bp3,P4hb,Pgk1,Npepps,Rbpj,Trp53,Vegfa,Vldlr,Map2k1,Atp6ap1,Ubqln1,Sirt2,Tsc1,Atp6v1g1,Mgarp,Nop53,Ccdc115,Fam162a,Sirt1,Ogt,Tmem199,Tigar
2270	GO:1901799	negative regulation of proteasomal protein catabolic process	BP	43	8	17	0.19	0.4	0.669621	0.0180955	Fhit,Pbk,Rybp,Erlec1,Clec16a,Ccar2,Senp1,Psmf1	Hsp90ab1,Mtm1,Smarcc1,Ube2g2,Tlk2,Sgta,Ube2j1,Rpl11,Gipc1,Nop53,Derl3,Taf9,Ogt,Derl2,Wac,Ubxn1,Lamp3
2271	GO:0051972	regulation of telomerase activity	BP	43	5	17	0.12	0.4	0.95456	0.0180955	Ctnnb1,Aurkb,Tnks,Parn,Parm1	Hnrnpd,Cct2,Cct4,Hsp90ab1,Hsp90aa1,Klf4,Src,Tcp1,Trp53,Mapk3,Ptges3,Pnkp,Hmbox1,Naf1,Dkc1,Parp4,Acd
2272	GO:0010821	regulation of mitochondrion organization	BP	172	23	54	0.13	0.31	0.993411	0.0181298	Bcl2l11,Fas,Fzd5,Hif1a,Igf1,Ppargc1a,Zfp13,Hip1r,Fbxw7,Mis18a,Oma1,Nkap,Inf2,Ddhd2,Clec16a,Wdr35,Tmem14a,Gper1,Pid1,Hnmt,Kcnn3,Oscp1,Micall2	Akt1,Slc25a5,Atpif1,Bak1,Bax,Bcl2l1,Bid,Bnip3,Bnip3l,Tspo,Cdc37,Csnk2a2,Ctsk,Gba,Kat2a,Hk2,Npepps,Trp53,Vdac1,Vat1,Zdhhc8,Selenoi,Pla2g6,Sh3glb1,Gsk3b,Mllt11,Psmd8,Rhot1,Htra2,Vps35,Ube2d3,Prelid1,Dph6,Rnf41,Mgarp,Fam162a,Optn,Vps11,Cyb5r1,Usp36,Slc35f6,Smurf1,Ube2j2,Bbc3,Hps4,Flcn,Arrb2,Slc17a9,Mief2,Mief1,Rnf31,Ablim3,Tigar,Gsk3a
2275	GO:0051091	positive regulation of DNA binding transcription factor activity	BP	183	34	57	0.19	0.31	0.749125	0.0182859	Camk2a,Cat,Ctnnb1,Clu,Esr2,Fzd1,Fzd4,Kit,Prkcz,Ppargc1a,Eif2ak2,Tnfsf11,Traf1,Traf2,Wnt10b,Wnt2,Zic2,Ror1,Fzd2,Terf2ip,Jmy,Rgcc,Taf12,Trim62,Plpp3,Arid5b,Trappc9,Hmgn3,Nod1,Tlr3,Ripk2,Tnfsf18,Smo,Crtc1	Ager,Akt1,Anxa3,Atf2,Phb2,Cd84,Cflar,Chuk,Ddit3,Dvl2,Fcgr2b,Fer,Hmga2,Ifrd1,Irak1,Itgb2,Kras,Arhgef2,Lrp5,Lrp8,Lrrfip1,Ncoa3,Npm1,Rela,Trim27,Tcf3,Tgfb1,Cd40,Traf6,Vegfa,Cops5,Rps3,Rnf25,Carm1,Trim13,Mtdh,Rnf41,Trim37,Rhebl1,Trim32,Crtc3,Lrrfip2,Crtc2,Trim8,Kdm1a,Ticam1,Cth,Tirap,Hdac4,Ppp2r5b,Pprc1,Camk1d,Eda2r,Rnf31,Taf1,Mbtps2,Ep300
2276	GO:0071310	cellular response to organic substance	BP	1624	354	427	0.22	0.26	0.0625513	0.0183704	Abca1,Angpt1,Agt,Agtr1a,Agtr2,Ahr,Alpl,Aplp1,Aqp1,Bmp4,Bmp7,Bmp8b,Bmpr1a,Brca1,Btrc,Camk2a,Casp12,Casp3,Casp7,Ctnnb1,Runx2,Ccnd1,Ccnd3,Entpd2,Cd59a,Cdh1,Cdkn2b,Chrd,Socs3,Clu,Ackr3,Col2a1,Col3a1,Col4a1,Col4a2,Col5a2,Col6a1,Col1a1,Col1a2,Csf1,Cux2,Cyp1b1,Cyp7b1,Dab2,Dlx5,Dmd,Lefty1,Edn2,Efna5,Egfr,Egr3,Enah,Eng,Epha3,Epha4,Ptprv,Esr2,F3,Acsl1,Fadd,Fas,Fbn2,Fgf1,Fgf18,Fgf7,Fgf9,Fgfbp1,Fgfr2,Vegfd,C…	Abl2,Acvrl1,Add1,Adra2a,Ager,Agtrap,Akt1,Slc25a5,Apaf1,Rplp0,Rhoa,Arntl,Atf3,Atf4,Hnrnpd,Axin1,Bak1,Bax,Phb2,Bcat2,Bcl2l1,Bmpr1b,Hyou1,Cacybp,Calr,Capg,Cask,Casp9,Cd63,Cd84,Cdc37,Cdc42,Cdk2,Cdk4,Cflar,Cftr,Chuk,Cpeb1,Crk,Cry1,Csf2rb2,Csk,Csnk2b,Ctbp2,Cyba,Daxx,Ddit3,Dnm2,Eef1a1,Eif4e,Eif4ebp1,Elk1,Emd,Dmtn,Epn2,Erbb2,F2rl1,Ptk2,Fcgr2b,Fer,Fkbp1a,Fkbp1b,Fkbp4,Lpin1,Flot1,Fyn,Gabrb1,Gba,Nr6a1,Rack1…
2277	GO:0048524	positive regulation of viral process	BP	73	9	26	0.12	0.36	0.973651	0.0184213	Stom,Pcx,Rad23a,Stau1,Top2a,Hacd3,Adarb1,Vps4a,Zfp72	Ddb1,Fmr1,Hspa8,Mdfic,Lgals1,P4hb,Pabpc1,Pfn1,Ppib,Vps4b,Srpk1,Tsg101,Vapa,Chmp4c,Tbc1d20,Ctdp1,Ppid,Zfp639,Mvb12b,Larp1,Mvb12a,Chmp4b,Tfap4,Trim11,Rsf1,Ep300
2278	GO:0016310	phosphorylation	BP	1664	358	437	0.22	0.26	0.104979	0.0184335	Actn3,Acta2,Adam10,Adk,Angpt1,Angpt4,Agrn,Agt,Agtr1a,Aplp2,Axin2,Bard1,Bmp4,Bmp7,Bmp8b,Bmpr1a,Bmx,Ddr1,Camk2a,Camk2b,Camk2g,Camk4,Casp3,Ctnnb1,Ctnnd1,Cbs,Ccna2,Ccnd1,Ccnd3,Ccne1,Cdkn2b,Cdkn2c,Socs3,Ckb,Clu,Ackr3,Cntn1,Coq7,Csf1,Ctf1,Dab2,Dag1,Dclk1,Dcc,Dmd,Lefty1,Ect2,Ednra,Efna5,Egfr,Eng,Epha1,Epha3,Epha4,Epha7,Ephb3,Ephb6,Esr2,Mecom,Acsl1,Fas,Fech,Fem1a,Fgf1,Fgf18,Fgf7,Fgf9,Fgfr2,Ctgf,Foxm1,Fzd…	Abi1,Abl2,Ace,Acvr1b,Acvrl1,Adnp,Adra2a,Ager,Akt1,Aldoa,Aldoc,Ang,Areg,Rhoa,Atf3,Axin1,Bag1,Bak1,Bax,Phb2,Bckdk,Bdkrb2,Bid,Bmpr1b,Cab39,Cask,Cd84,Cdc37,Cdc42,Cdk2,Cdk4,Cdk7,Cdkn1a,Cflar,Chkb,Chka,Chuk,Clk2,Clk4,Cln3,Plk3,Cox4i1,Cox5a,Cry1,Csk,Csnk2a1,Csnk2a2,Csnk2b,Dgka,Daxx,Gadd45a,Dlg1,Cdk2ap1,Dvl1,Dvl2,Dyrk1a,Eef2k,Eif2s1,Eif3a,Mark2,Emp2,Eno2,Dmtn,Ephb4,Erbb2,F2rl1,Ptk2,Fcgr2b,Fer,Fkbp1a,Flot…
2290	GO:0051236	establishment of RNA localization	BP	147	11	47	0.07	0.32	0.999996	0.0188394	Kif5c,Tgfbr2,Tnks,Tst,Ncbp2,Parp11,Pom121l2,Sidt2,Nup214,Nupl2,Nxt2	Cpeb1,Srsf10,Flot1,Fmr1,Hnrnpa1,Eif6,Khsrp,Rpsa,Npm1,Nup88,Qk,Ran,Ranbp1,Rps15,Stau2,Nxf1,Ddx39b,Pabpn1,Rrs1,Tsc1,Xpo7,Riok2,Tomm20,Nop53,Ddx39,Seh1l,Lrpprc,Xpot,Iws1,Rftn2,Bicd2,Nmd3,Igf2bp1,Nup153,Ahctf1,Nup188,Hnrnpa3,Smg5,Sdad1,Alkbh5,Nup98,Eif5a,Igf2bp2,Ltv1,Thoc6,Cpsf6,Ncbp1
2293	GO:0010822	positive regulation of mitochondrion organization	BP	122	17	40	0.14	0.33	0.973878	0.0189483	Bcl2l11,Fas,Fzd5,Hif1a,Ppargc1a,Zfp13,Hip1r,Fbxw7,Mis18a,Nkap,Ddhd2,Wdr35,Gper1,Hnmt,Kcnn3,Oscp1,Micall2	Atpif1,Bak1,Bax,Bid,Bnip3,Cdc37,Csnk2a2,Ctsk,Gba,Kat2a,Hk2,Npepps,Trp53,Zdhhc8,Selenoi,Pla2g6,Sh3glb1,Gsk3b,Mllt11,Psmd8,Htra2,Vps35,Ube2d3,Dph6,Mgarp,Fam162a,Optn,Vps11,Cyb5r1,Usp36,Smurf1,Ube2j2,Bbc3,Hps4,Slc17a9,Mief2,Mief1,Rnf31,Ablim3,Gsk3a
2294	GO:0006611	protein export from nucleus	BP	122	14	40	0.11	0.33	0.996645	0.0189483	Bard1,Camk4,Gas6,Prkaca,Ptpn14,Sox4,Tcf7l2,Chp1,Xpo4,Strada,Stradb,Nup214,Ahcyl1,Nupl2	Calr,Emd,Srsf10,Hspa9,Eif6,Rpsa,Mdm2,Npm1,Ppm1a,Nup88,Ran,Rps15,Tgfb1,Txn1,Camk1,Nxf1,Ddx39b,Pabpn1,Gsk3b,Rrs1,Tsc1,Xpo7,Riok2,Nop53,Ddx39,Chchd4,Xpot,Iws1,Xpo6,Smurf1,Nmd3,Wipf1,Smg5,Sdad1,Cchcr1,Alkbh5,Eif5a,Ltv1,Thoc6,Ncbp1
2295	GO:0008652	cellular amino acid biosynthetic process	BP	53	9	20	0.17	0.38	0.777058	0.0189644	Cbs,Dhfr,Glul,Gls,Srr,Aass,Mtr,Abat,Atp2b4	Ass1,Bcat1,Bcat2,Got1,Mthfr,Plod2,Asns,Aldh18a1,Gatm,Mri1,Cad,Psph,Adi1,Psat1,Cth,Shmt2,Asl,Pycr1,Phgdh,Gm5424
2298	GO:0030521	androgen receptor signaling pathway	BP	40	8	16	0.2	0.4	0.582853	0.0190977	Dab2,Esr2,Igf1,Sfrp1,Med24,Heyl,Trim68,Med16	Rhoa,Daxx,Fkbp4,Prmt2,Pias2,Phb,Med1,Med12,Sirt1,Arid1a,Kdm3a,Arrb2,Thrap3,Med17,Taf1,Ep300
2300	GO:2000059	negative regulation of ubiquitin-dependent protein catabolic process	BP	40	7	16	0.18	0.4	0.731088	0.0190977	Fhit,Sufu,Pbk,Rybp,Clec16a,Ccar2,Senp1	Hsp90ab1,Mtm1,Psen1,Rps7,Smarcc1,Tlk2,Sgta,Rpl23,Rpl11,Gipc1,Nop53,Taf9,Ogt,Wac,Ubxn1,Taf1
2302	GO:0038083	peptidyl-tyrosine autophosphorylation	BP	40	6	16	0.15	0.4	0.850661	0.0190977	Bmx,Ddr1,Ctnnd1,Egfr,Matk,Tec	Abl2,Ace,Csk,Dyrk1a,Ptk2,Fer,Fyn,Insr,Lck,Lyn,Ptk2b,Src,Vegfa,Mapk3,Iqgap1,Styk1
2313	GO:1901292	nucleoside phosphate catabolic process	BP	108	21	36	0.19	0.33	0.627751	0.0193713	Actn3,Ada,Entpd2,Fhit,Hif1a,Igf1,Ogdh,Pde1a,Enpp1,Ppargc1a,Stat3,Pde3a,Samhd1,Nudt12,Nudt4,Nudt16,Enpp5,Prkaa2,Nudt15,Tkfc,Pde5a	Aldoa,Aldoc,Eno2,Galk1,Rack1,Gpi1,Hint1,Hk1,Hk2,Insr,Eif6,Khk,Ldha,Mif,Ncf1,Pde3b,Pde4a,Pgam1,Pgk1,Pkm,Ncor1,Tpi1,Trp53,Pde10a,Sirt6,Nt5c,Nudt5,Nudt3,Pfkp,Mtch2,Nudt9,Ogt,Dut,Hdac4,Tigar,Eno1b
2317	GO:1903828	negative regulation of cellular protein localization	BP	94	16	32	0.17	0.34	0.821971	0.0194329	Angpt1,Bard1,Dab2,Dclk1,Gas6,Gpm6b,Lypla1,Rock2,Sox4,Chp1,Erlec1,Abhd17c,Pid1,Fbxo4,Pkdcc,Lyplal1	Bcl2l1,Csk,Ei24,Dmtn,Gdi1,Itgb1bp1,Mdfic,Ppp2ca,Polr1a,Sin3a,Tgfb1,Txn1,Ube2g2,Ube2j1,Gsk3b,Vps35,Cltc,Leprotl1,Derl3,Dclk2,Tax1bp3,Sirt1,Rhoq,Ogt,Derl2,Ripor2,Flcn,Lzts2,Ppp2r5a,Otud7b,Ppfia1,Snx33
2320	GO:0009126	purine nucleoside monophosphate metabolic process	BP	213	30	65	0.14	0.31	0.992966	0.0195881	Actn3,Ada,Atp1b1,Atp6v0a1,Coq7,Nipsnap2,Hif1a,Igf1,Kif5c,Msh2,ND4,ND5,Myh3,Ogdh,Enpp1,Ppargc1a,Stat3,Atp6v0a2,Ldhd,Sdha,Slc25a23,Ndufaf1,Nudt4,Pmpcb,Pid1,Atp1a2,Prkaa2,Prps2,Atp6v0a4,Tkfc	Aldoa,Aldoc,Rhoa,Atp5b,Atp5c1,Atp5g1,Atp6v1a,Atp6v1b2,Atpif1,Bcl2l1,Bid,Tspo,Cox4i1,Cox5a,Eno2,Galk1,Gpi1,Hk1,Hk2,Hspa8,Insr,Eif6,Khk,Ldha,Mecp2,Mif,Pgam1,Pgk1,Pkm,Ncor1,Snca,Tgfb1,Tpi1,Trp53,Impdh1,Impdh2,Map2k1,Tcirg1,Atp5l,Sirt6,Nudt5,Ak3,Nudt3,Pfkp,Mtch2,Atp5d,Dnajc15,Taz,Paics,Ola1,Slc25a33,Nudt9,Ndufv3,Ctns,Cox4i2,Gadd45gip1,Chchd10,Atic,Ogt,Ampd2,Hdac4,Flcn,Tigar,Bend3,Eno1b
2321	GO:0009167	purine ribonucleoside monophosphate metabolic process	BP	213	30	65	0.14	0.31	0.992966	0.0195881	Actn3,Ada,Atp1b1,Atp6v0a1,Coq7,Nipsnap2,Hif1a,Igf1,Kif5c,Msh2,ND4,ND5,Myh3,Ogdh,Enpp1,Ppargc1a,Stat3,Atp6v0a2,Ldhd,Sdha,Slc25a23,Ndufaf1,Nudt4,Pmpcb,Pid1,Atp1a2,Prkaa2,Prps2,Atp6v0a4,Tkfc	Aldoa,Aldoc,Rhoa,Atp5b,Atp5c1,Atp5g1,Atp6v1a,Atp6v1b2,Atpif1,Bcl2l1,Bid,Tspo,Cox4i1,Cox5a,Eno2,Galk1,Gpi1,Hk1,Hk2,Hspa8,Insr,Eif6,Khk,Ldha,Mecp2,Mif,Pgam1,Pgk1,Pkm,Ncor1,Snca,Tgfb1,Tpi1,Trp53,Impdh1,Impdh2,Map2k1,Tcirg1,Atp5l,Sirt6,Nudt5,Ak3,Nudt3,Pfkp,Mtch2,Atp5d,Dnajc15,Taz,Paics,Ola1,Slc25a33,Nudt9,Ndufv3,Ctns,Cox4i2,Gadd45gip1,Chchd10,Atic,Ogt,Ampd2,Hdac4,Flcn,Tigar,Bend3,Eno1b
2331	GO:0006401	RNA catabolic process	BP	202	21	62	0.1	0.31	0.999951	0.0196815	Axin2,Fen1,Gspt2,Tnfrsf1b,Xrn1,Mtor,Upf3a,Lsm3,Ncbp2,Brf1,Prr5l,Parn,Nudt16,Csdc2,Dicer1,Dis3l2,Dis3l,Sidt2,Meioc,Nanos1,Rbm24	Apex1,Apobec1,Hnrnpd,Btg2,Fmr1,Fxr1,Hnrnpc,Elavl4,Khsrp,Npm1,Slc11a1,Pabpc1,Ptbp1,Qk,Tbrg4,Vegfa,Zpr1,Fxr2,Exosc5,Hnrnpu,Carhsp1,Pnrc2,Gtpbp2,Rbm38,Mettl3,Snd1,Isg20,Pcbp4,Polr2g,Trir,Dcps,Fastkd3,Mrto4,Dhx36,Lrpprc,Pan3,Dis3,Larp1,Zc3h14,Zc3hav1,Pum2,Exosc4,Tirap,Igf2bp1,Ythdf2,Papd5,Patl1,Smg5,Tut4,Pabpc4,Thrap3,Tardbp,Cnot3,Samd4b,Naf1,Mex3d,Ago2,Dkc1,Slirp,Zhx2,Ncbp1,Trim71
2332	GO:0071166	ribonucleoprotein complex localization	BP	70	1	25	0.01	0.36	1	0.0198336	Nup214	Srsf10,Eif6,Rpsa,Npm1,Nup88,Ran,Rps15,Nxf1,Ddx39b,Pabpn1,Rrs1,Tsc1,Riok2,Nop53,Ddx39,Xpot,Iws1,Nmd3,Smg5,Sdad1,Alkbh5,Eif5a,Ltv1,Thoc6,Ncbp1
2334	GO:0044743	protein transmembrane import into intracellular organelle	BP	37	2	15	0.05	0.41	0.997685	0.0200873	Pex7,Timm22	Hspd1,Grpel1,Grpel2,Pex5,Timm17a,Timm44,Timm13,Timm9,Timm10,Tomm40,Timm23,Dnajc15,Tomm20,Chchd4,Tomm22
2335	GO:0010799	regulation of peptidyl-threonine phosphorylation	BP	37	8	15	0.22	0.41	0.486631	0.0200873	Bmp7,Plk1,Trpc6,Cemip,Trim6,Spred1,Ripk2,Wnk3	Axin1,Cab39,Dmtn,S1pr2,Met,Tgfb1,Spry2,Gsk3b,Sirt2,Pard3,Ogt,Dgkq,Spred2,Eif4g1,Gsk3a
2338	GO:0000188	inactivation of MAPK activity	BP	13	3	7	0.23	0.54	0.510148	0.0201488	Prkca,Dusp10,Spred1	Dusp8,Dusp16,Dusp3,Dusp9,Spred3,Spred2,Dusp4
2342	GO:0006098	pentose-phosphate shunt	BP	13	2	7	0.15	0.54	0.774942	0.0201488	Shpk,H6pd	Pgam1,Rpia,Tkt,Tpi1,Pgls,Rpe,Tigar
2343	GO:1904923	regulation of autophagy of mitochondrion in response to mitochondrial depolarization	BP	13	0	7	0	0.54	1	0.0201488	NA	Atpif1,Cdc37,Gba,Hk2,Htra2,Optn,Smurf1
2344	GO:0043558	regulation of translational initiation in response to stress	BP	13	3	7	0.23	0.54	0.510148	0.0201488	Fech,Eif2ak1,Eif2ak2	Eif2s1,Impact,Ppp1r15a,Nck1,Npm1,Ppp1r15b,Dnajc3
2345	GO:0010225	response to UV-C	BP	13	3	7	0.23	0.54	0.510148	0.0201488	Brca2,Wrn,Polh	Ei24,Hmgn1,Impact,Trp53,Yy1,Poli,Dcun1d3
2352	GO:0012501	programmed cell death	BP	1543	338	406	0.22	0.26	0.0550149	0.0203608	Actc1,Ada,Adm,Angpt1,Angpt4,Agrn,Agt,Agtr1a,Agtr2,Aldh2,Alx4,Apbb2,Atg5,Xiap,Aplp1,Aqp1,Arnt2,Nkx3-2,Bard1,Bcap29,Bcl2l11,Bmp4,Bmp7,Bmp8b,Bmx,Brca1,Brca2,Ddr1,Camk2a,Camk2b,Cat,Casp12,Casp3,Casp7,Ctnnb1,Cbs,Cdh1,Socs3,Clu,Ackr3,Col2a1,Cst3,Cyp1b1,Dab2,Dcc,Dpep1,Lefty1,Ect2,Ednra,Egfr,Egr3,Epha1,Epha3,Epha4,Epha7,Ephb3,Ephb6,Esr2,Mecom,Eya1,Eya2,Eya3,Eya4,F3,Fadd,Fap,Fas,Fgfr2,Fhit,Ctgf,Foxc2,Fnta…	Abl2,Ace,Acvr1b,Adnp,Ager,Akt1,Aldoc,Gfer,Anp32a,Slc25a5,Apaf1,Apex1,Rhoa,Atf2,Atf3,Atf4,Atpif1,Axin1,Bag1,Bak1,Bax,Phb2,Bcl2l1,Bcl2l2,Bdkrb2,Bex3,Bid,Bmi1,Bmpr1b,Bnip3,Bnip3l,Btg2,Tspo,C1qbp,Hyou1,Casp9,Cast,Cdc42,Cdk4,Cdkn1a,Cflar,Cftr,Cln3,Plk3,Cnr1,Csnk2a1,Csnk2a2,Ctsc,Daxx,Ddb1,Gadd45a,Ddit3,Degs1,Dnase2a,Atn1,E2f3,Eef2k,Ei24,Eif2s1,Aimp1,Ephb4,Erbb2,Ptk2,Faf1,Fcer1g,Fcgr2b,Fem1b,Flt3l,Fmr1,…
[truncated: 1,883 more rows]
