# Supplementary material for: Loss of TIP60 (KAT5) abolishes H2AZ lysine 7 acetylation and causes p53, INK4A, and ARF-independent cell cycle arrest
Source: Cell Death Dis. 2022 Jul 20;13(7):627. doi: 10.1038/s41419-022-05055-6 (PMC9296491; doi:10.1038/s41419-022-05055-6)
Supplement: Supplementary file 9 — Dataset S4 [file 41419_2022_5055_MOESM9_ESM.xlsx]

## Sheet: Read me
	Table S4. KEGG pathway in Tip60iKO/iKO;ERT2 MEF vs. Tip60+/+;ERT2 MEFs 3 days after tamoxifen treatment

## Sheet: KO vs. C MEFs 3D KEGG pathways
Pathway number	Pathway	N	Up	Down	P.Up	P.Down	UpGenes	DownGenes
path:mmu03010	Ribosome	131	4	83	1	1.37269e-21	Mrpl10,Mrpl4,Mrpl33,Mrpl27	Rps27rt,Rpl37rt,Rpl10,Rpl31,Rplp0,Mrps2,Mrps6,Fau,Rpsa,Rps2,Rpl10a,Rpl18,Rpl19,Rpl21,Rpl22,Rpl26,Rpl28,Rpl29,Rpl30,Rpl32,Rpl36a,Rpl6,Rpl7,Rpl9,Rps12,Rps14,Rps15,Rps16,Rps18,Rps19,Rps24,Rps3a1,Rps4x,Rps5,Rps6,Rps7,Rps8,Rpl13a,Uba52,Rpl27a,Rps15a,Rpl23a,Rpl12,Rpl8,Rpl13,Rps3,Rpl7a,Rps11,Rpl3,Rps26,Mrpl15,Mrpl17,Rpl17,Rps28,Rpl36,Mrpl12,Rps27,Rpl35a,Rpl34-ps1,Rpl23,Mrps16,Rps23,Rpl36al,Rpl35,Rpl11,R…
path:mmu04141	Protein processing in endoplasmic reticulum	152	15	76	0.999837	3.8717e-12	Edem2,Casp12,Eif2ak1,Man1a,Man1a2,Eif2ak2,Rad23a,Skp1a,Traf2,Man1c1,Fbxo2,Map3k5,Ngly1,Erlec1,Edem3	Dnajc3,Rpn1,Ssr1,Selenos,Atxn3,Derl2,Atf4,Bag1,Bak1,Bax,Hyou1,Pdia4,Calr,Canx,Capn1,Ddit3,Eif2s1,Ube2j2,Sec63,Pdia3,Hspa5,Hspa8,Hsp90ab1,Hsp90aa1,Stt3a,Ppp1r15a,Hspa4l,P4hb,Plaa,Prkcsh,Edem1,Rad23b,Rnf185,Rpn2,Sec23a,Sel1l,Ssr4,Sec24c,Hsp90b1,Ube2g2,Wfs1,Xbp1,Atf6,Man1b1,Cul1,Mbtps2,Ero1l,Fbxo6,Sec61a1,Ubqln1,Ube2j1,Stub1,Ube2d2a,Dnajb2,Mogs,Sec61a2,Herpud1,Ube2d3,Sec61b,Ubxn6,Ube2g1,Erp29,Ssr3,E…
path:mmu03008	Ribosome biogenesis in eukaryotes	73	3	42	0.999988	1.04157e-09	Utp6,Nxt2,Xrn1	Mdn1,Imp3,Rpp25,Rexo2,Utp15,Pwp2,Csnk2a1,Csnk2a2,Csnk2b,Fbl,Emg1,Eif6,Ran,Utp18,Utp4,Heatr1,Lsg1,Wdr36,Rpp38,Gnl2,Xrn2,Dkc1,Wdr3,Imp4,Gnl3,Nhp2,Nxf1,Nop58,Spata5,Sbds,Riok2,Nop56,Nob1,Mphosph10,Gar1,Gtpbp4,Wdr43,Utp14a,Fcf1,Rrp7a,Nmd3,Nat10
path:mmu01230	Biosynthesis of amino acids	60	7	33	0.973218	2.75519e-07	Prps2,Aco2,Cbs,Glul,Pcx,Mtr,Sdsl	Psph,Psat1,Cth,Shmt2,Gpt2,Acy1,Asl,Aldoa,Aldoc,Ass1,Bcat1,Bcat2,Cs,Eno1,Eno2,Got1,Idh1,Pgam1,Pgk1,Pkm,Rpia,Pycr1,Tkt,Tpi1,Mat2a,Phgdh,Asns,Prps1l3,Aldoart1,Eno1b,Pfkp,Aldh18a1,Rpe
path:mmu04071	Sphingolipid signaling pathway	101	14	47	0.964396	7.3196e-07	Gnai1,Nfkb1,Pik3r1,Pik3r3,Prkca,Prkcz,Plcb1,Rock2,Smpd1,Sgms1,Traf2,Map3k5,Asah2,Ppp2r2b	Akt1,Rhoa,Asah1,Bax,Bdkrb2,Bid,Degs1,Fcer1g,Fyn,Gab2,Gna12,Gna13,S1pr2,Hras,Kras,Rac3,Abcc1,Nras,Pdpk1,Pik3cd,Pik3r2,Plcb3,Plcb4,Pld2,Ppp2ca,Ppp2cb,Ppp2r3d,Mapk11,Rela,Sgpl1,Sptlc2,Trp53,Ppp2r5b,Ppp2r5a,Akt3,Map2k1,Map2k2,Mapk14,Mapk3,Mapk12,Ppp2r2d,Sphk2,Ppp2r3c,Cers4,Cers5,Sgms2,Cers2
path:mmu04144	Endocytosis	229	37	86	0.954771	3.6588e-06	Dnm3,Gbf1,Arrb1,Vps4a,Dab2,Egfr,Acap3,Fgfr2,Grk4,Grk5,H2-D1,Kif5c,Smad3,Nedd4,Prkcz,Sh3gl3,Rab11fip3,Psd4,Agap2,Amph,Tgfbr1,Tgfbr2,Vps45,Asap3,Rab11fip4,Snf8,Vps25,Ehd3,Smurf2,Washc3,Vps26b,Gm10499,Smap2,Rab11fip2,Rbsn,Usp8,Ehd4	Wwp1,Grk2,Ap2a1,Arf1,Arf5,Rhoa,Arpc1b,Capza2,Cdc42,Clta,Dnm1,Dnm2,Epn2,Eps15,H2-M3,Hgs,Hras,Hspa8,Ldlr,Smad2,Mdm2,Rab8a,Pip5k1a,Pld2,Cyth2,Rab22a,Vps4b,Src,Stam,Asap2,Arap2,Agap3,Wipf1,Eea1,Arrb2,Git1,Traf6,Tfrc,Tsg101,Washc5,H2-M5,Git2,Rab5a,Spg21,Washc2,Vps26a,Bin1,Washc4,Agap1,Rab11fip5,Rab11a,Rabep1,Snx3,Sh3glb1,Snx12,Stam2,Arpc3,Vps29,Snx1,Arpc1a,Pard6a,Vps35,Arfgap3,Chmp4c,2610002M06Rik,Clt…
path:mmu04722	Neurotrophin signaling pathway	112	21	48	0.696881	9.79114e-06	Camk2a,Camk2b,Camk2g,Camk4,Gab1,Irs1,Matk,Nfkb1,Nfkbia,Nfkbie,Ntrk2,Ntrk3,Pik3r1,Pik3r3,Ripk2,Sort1,Sh2b2,Map3k5,Shc4,Frs2,Maged1	Rapgef1,Camk2d,Rap1a,Rps6ka3,Akt1,Rhoa,Arhgdib,Atf4,Bax,Bex3,Calm3,Cdc42,Crk,Arhgdig,Hras,Irak1,Kras,Nfkbib,Nras,Pdpk1,Pik3cd,Pik3r2,Prkcd,Plcg1,Mapk11,Psen1,Arhgdia,Rela,Rps6ka2,Sh2b1,Shc1,Sos1,Rap1b,Shc2,Traf6,Trp53,Plcg2,Akt3,Mapk7,Map2k1,Map2k2,Mapk14,Mapk3,Mapk12,Gsk3b,Zfp110,Prdm4,Calml4
path:mmu04014	Ras signaling pathway	183	38	70	0.46974	1.3917e-05	Angpt1,Angpt2,Angpt4,Csf1,Efna3,Efna5,Egfr,Fgf1,Fgf18,Fgf7,Fgf9,Fgfr2,Vegfd,Gab1,Gng7,Htr7,Igf1,Igf2,Kit,Nfkb1,Ntrk2,Pik3r1,Pik3r3,Prkaca,Prkacb,Prkca,Rasa3,Rasgrp1,Tek,Rapgef5,Tgfa,Tiam1,Pla2g16,Rasgrp3,Shc4,Exoc2,Brap,Pla1a	Gng5-ps,Rap1a,Abl2,Rasa2,Akt1,Rhoa,Bcl2l1,Calm3,Cdc42,Chuk,Efna4,Elk1,Flt3l,Gab2,Gnb1,Gnb2,Gnb4,Gng10,Gng2,Gng5,Gng8,Hras,Insr,Kras,Rac3,Met,Afdn,Nf1,Nras,Pik3cd,Pik3r2,Plcg1,Pld2,Rasgrf2,Rela,Rgl2,Ralbp1,Rras,Shc1,Sos1,Pla2g4b,Rap1b,Shc2,Rasa1,Vegfa,Vegfb,Vegfc,Rin1,Plcg2,Akt3,Ets2,Syngap1,Map2k1,Map2k2,Mapk3,Rab5a,Pla2g6,Rassf5,Foxo4,Rala,Rassf1,Shoc2,Tbk1,Fgf21,Stk4,Ralb,Pla2g12a,Rras2,Pdgfd,C…
path:mmu04370	VEGF signaling pathway	52	4	27	0.99658	1.39429e-05	Nfatc2,Pik3r1,Pik3r3,Prkca	Mapkapk3,Akt1,Casp9,Cdc42,Ptk2,Hras,Kras,Rac3,Nras,Pik3cd,Pik3r2,Plcg1,Ppp3cb,Ppp3r1,Mapk11,Src,Pla2g4b,Shc2,Vegfa,Plcg2,Akt3,Map2k1,Map2k2,Mapk14,Mapk3,Mapk12,Sphk2
path:mmu04072	Phospholipase D signaling pathway	118	19	49	0.89868	2.22228e-05	Dnm3,Dgkz,Agtr1a,Egfr,Gab1,Kit,Pik3r1,Pik3r3,Prkca,Plcb1,Plpp1,Ptgfr,Tsc2,Adcy5,Shc4,Agpat5,Mtor,Lpar3,Plpp3	Dgkq,Akt1,Arf1,Rhoa,Dgka,Dnm1,Dnm2,Fcer1g,Fyn,Gab2,Gna12,Gna13,Hras,Insr,Kras,Nras,Pik3cd,Pik3r2,Pip5k1a,Plcb3,Plcb4,Plcg1,Pld2,Cyth2,Ptk2b,Rheb,Rras,Shc1,Sos1,Pla2g4b,Shc2,Dgkd,Plcg2,Akt3,Map2k1,Map2k2,Mapk3,Adcy1,Plpp2,Lpar2,Agpat1,Rala,Sphk2,Ralb,Tsc1,Rras2,Agpat2,Pdgfd,Lpar4
path:mmu04150	mTOR signaling pathway	134	34	54	0.0904586	2.41761e-05	Prkaa2,Fzd1,Fzd3,Fzd4,Fzd5,Fzd7,Fzd8,Grb10,Igf1,Irs1,Pik3r1,Pik3r3,Prkca,Sgk1,Tsc2,Ulk1,Wnt10b,Wnt11,Wnt2,Wnt2b,Wnt6,Stradb,Mapkap1,Rragb,Mlst8,Mtor,Fzd2,Tbc1d7,Cab39l,Strada,Rps6kb1,Tti1,Rictor,Wnt16	Atp6v1h,Prr5,Rps6ka3,Akt1,Rhoa,Atp6v1a,Atp6v1b2,Atp6v1e1,Cab39,Chuk,Dvl1,Dvl2,Eif4e,Eif4ebp1,Lpin1,Hras,Insr,Kras,Lrp5,Slc3a2,Nras,Pdpk1,Pik3cd,Pik3r2,Rheb,Rps6,Rps6ka2,Slc7a5,Sos1,Stk11,Fnip1,Flcn,Sesn2,Akt3,Map2k1,Map2k2,Mapk3,Eif4e2,Wdr59,Fnip2,Rragd,Rragc,Gsk3b,Lamtor3,Tsc1,Atp6v1f,Atp6v1g1,Atp6v1c1,Lamtor1,Akt1s1,Rraga,Seh1l,Atp6v1d,Eif4b
path:mmu04666	Fc gamma R-mediated phagocytosis	80	13	36	0.853275	3.49858e-05	Marcks,Myo10,Pik3r1,Pik3r3,Prkca,Plpp1,Amph,Gsn,Asap3,Wasf3,Vav3,Plpp3,Rps6kb1	Akt1,Arpc1b,Cdc42,Cfl2,Crk,Dnm2,Fcgr2b,Gab2,Inppl1,Lyn,Marcksl1,Ncf1,Pik3cd,Pik3r2,Pip5k1a,Prkcd,Plcg1,Pld2,Asap2,Vasp,Plcg2,Akt3,Wasf2,Map2k1,Mapk3,Bin1,Plpp2,Pla2g6,Arpc3,Arpc1a,Sphk2,Arpc5,Arpc4,Wasl,Arpc5l,Arpc2
path:mmu04142	Lysosome	113	22	45	0.626423	0.000154415	Gusb,Acp5,Ap1b1,Arsb,Atp6v0a1,Atp6v0a4,Gm2a,Ids,Ppt1,Smpd1,Sort1,Atp6v0a2,Ctso,Ap1s3,Gnptab,Ppt2,Abcb9,Sumf1,Ap3m2,Ap4b1,Fuca1,Arsg	Atp6v1h,Laptm4b,Atp6v0b,Aga,Gla,Ap1g2,Ap3d1,Ap4m1,Arsa,Asah1,Atp6v0d1,Atp6v0c,Cd63,Tpp1,Cln3,Clta,Ctsc,Ctsk,Ctsl,Ctss,Dnase2a,Gaa,Galc,Gba,Hexa,Hexb,Lamp1,Laptm5,Lipa,M6pr,Naga,Neu1,Npc1,Slc11a1,Ctsa,Cln5,Lamp3,Tcirg1,Atp6ap1,Ap3m1,Litaf,Cltc,Gga2,Ctns,Mcoln1
path:mmu04721	Synaptic vesicle cycle	47	7	23	0.868461	0.000192976	Dnm3,Atp6v0a1,Atp6v0a4,Nsf,Syt1,Atp6v0a2,Atp6v0e2	Napa,Atp6v1h,Atp6v0b,Ap2a1,Atp6v1a,Atp6v1b2,Atp6v0d1,Atp6v1e1,Atp6v0c,Clta,Dnm1,Dnm2,Stx2,Stx3,Stxbp1,Vamp2,Tcirg1,Unc13a,Atp6v1f,Atp6v1g1,Atp6v1c1,Cltc,Atp6v1d
path:mmu05163	Human cytomegalovirus infection	194	37	68	0.695651	0.000395045	Casp3,Ctnnb1,Ccnd1,Egfr,Fadd,Fas,Gna11,Gnai1,Gng7,H2-D1,Il1r1,Itpr1,Nfatc2,Nfkb1,Nfkbia,Pik3r1,Pik3r3,Prkaca,Prkacb,Prkca,Plcb1,Ptger1,Rb1,Rock2,Ccl5,Cx3cl1,Cxcl12,Stat3,Creb3l2,Tap1,Tapbp,Traf2,Tsc2,Adcy5,Mtor,Gm10499,Rps6kb1	Gng5-ps,Akt1,Rhoa,Atf2,Atf4,Bak1,Bax,Bid,Calm3,Calr,Casp9,Cdk4,Cdkn1a,Chuk,Crk,E2f3,Eif4ebp1,Elk1,Ptk2,Gna12,Gna13,Gnao1,Gnb1,Gnb2,Gnb4,Gng10,Gng2,Gng5,Gng8,Pdia3,H2-M3,Hras,Il10rb,Itpr2,Itpr3,Kras,Rac3,Mdm2,Nfatc3,Nras,Pik3cd,Pik3r2,Plcb3,Plcb4,Ppp3cb,Ppp3r1,Mapk11,Ptk2b,Rela,Rheb,Sos1,Src,Arhgef11,Trp53,Vegfa,Akt3,H2-M5,Map2k1,Map2k2,Mapk14,Mapk3,Mapk12,Adcy1,Tbk1,Gsk3b,Tsc1,Tmem173,Calml4
path:mmu05223	Non-small cell lung cancer	64	13	28	0.550412	0.000444807	Ccnd1,Egfr,Fhit,Gadd45b,Pik3r1,Pik3r3,Prkca,Rb1,Stat3,Stat5a,Tgfa,Gadd45g,Eml4	Akt1,Bak1,Bax,Casp9,Cdk4,Cdkn1a,Gadd45a,E2f3,Erbb2,Hras,Kras,Nras,Pdpk1,Pik3cd,Pik3r2,Plcg1,Sos1,Stat5b,Trp53,Plcg2,Akt3,Map2k1,Map2k2,Mapk3,Polk,Rassf5,Rassf1,Stk4
path:mmu00970	Aminoacyl-tRNA biosynthesis	44	7	21	0.818718	0.000557207	Dars,Dars2,Tarsl2,Hars2,Cars2,Sars2,Qrsl1	Rars,Iars,Lars,Yars,Eprs,Tars,Sars,Mars,Vars,Wars,Aars,Farsb,Cars,Gars,Iars2,Gatc,Yars2,Nars,Wars2,Kars,Qars
path:mmu03013	RNA transport	152	10	55	0.999999	0.000570786	Elac1,Pom121l2,Sap18,Eif2b1,Nup214,Nupl2,Nxt2,Upf3a,Ncbp2,Elac2	Rpp25,Eif2b3,Eef1a1,Eif1a,Eif2s1,Eif3a,Eif4a1,Eif4e,Eif4ebp1,Fmr1,Fxr1,Kpnb1,Pabpc1,Pnn,Nup88,Ran,Cyfip1,Eif4g1,Eif1,Gemin5,Eif2b2,Eif5,Nup153,Paip1,Sumo1,Eif5b,Rpp38,Nup188,Pabpc4,Fxr2,Eif4e2,Nup98,Prmt5,Gemin4,Thoc6,Ncbp1,Srrm1,Nxf1,Eif3g,Ddx39b,Eif3i,Eif3d,Acin1,Eif3c,Eif3f,Eif1ax,Rpp14,Eif2s2,Rpp21,Eif3h,Seh1l,Xpot,Eif4b,Eif3j1,Nmd3
path:mmu05220	Chronic myeloid leukemia	75	17	31	0.349486	0.000744211	Bcr,Ccnd1,Mecom,Smad3,Gadd45b,Nfkb1,Nfkbia,Pik3r1,Pik3r3,Rb1,Stat5a,Tgfb2,Tgfb3,Tgfbr1,Tgfbr2,Gadd45g,Shc4	Akt1,Bak1,Bax,Bcl2l1,Cdk4,Cdkn1a,Chuk,Crk,Ctbp2,Gadd45a,E2f3,Gab2,Hras,Kras,Smad4,Mdm2,Nras,Pik3cd,Pik3r2,Rela,Shc1,Sos1,Stat5b,Shc2,Tgfb1,Trp53,Akt3,Map2k1,Map2k2,Mapk3,Polk
path:mmu03020	RNA polymerase	28	2	15	0.985991	0.000754115	Polr2b,Polr3b	Polr1c,Polr1b,Polr1d,Polr1a,Polr2c,Polr3a,Polr2h,Polr3e,Twistnb,Polr1e,Polr2e,Polr2g,Polr2i,Polr3c,Polr3h
path:mmu05230	Central carbon metabolism in cancer	57	10	25	0.748201	0.000845145	Egfr,Fgfr2,Gls,Hif1a,Kit,Ntrk3,Pik3r1,Pik3r3,Ret,Mtor	Akt1,Erbb2,Hk1,Hk2,Hras,Kras,Ldha,Met,Nras,Pgam1,Pik3cd,Pik3r2,Pkm,Slc1a5,Slc2a1,Slc7a5,Trp53,Akt3,Map2k1,Map2k2,Mapk3,Tigar,Sirt6,Pfkp,Slc16a3
path:mmu04660	T cell receptor signaling pathway	74	10	30	0.951597	0.00130628	Nfatc2,Nfkb1,Nfkbia,Nfkbie,Pik3r1,Pik3r3,Rasgrp1,Tec,Map3k14,Vav3	Akt1,Rhoa,Cdc42,Cdk4,Chuk,Dlg1,Fyn,Hras,Kras,Lck,Nck1,Nfatc3,Nfkbib,Nras,Pdpk1,Pik3cd,Pik3r2,Plcg1,Ppp3cb,Ppp3r1,Mapk11,Rela,Sos1,Akt3,Map2k1,Map2k2,Mapk14,Mapk3,Mapk12,Gsk3b
path:mmu05152	Tuberculosis	123	18	45	0.958653	0.00133426	Atp6v0a1,Camk2a,Camk2b,Camk2g,Casp3,Atp6v0a4,Fadd,H2-DMb1,Il18,Lbp,Lsp1,Nfkb1,Ripk2,Tgfb2,Tgfb3,Atp6v0a2,Vdr,Pik3c3	Camk2d,Atp6v1h,Atp6v0b,Akt1,Tirap,Apaf1,Rhoa,Atp6v0d1,Atp6v0c,Bax,Bid,Calm3,Casp9,Cebpg,Plk3,Ctss,Fcer1g,Fcgr2b,Fcgr3,Hspd1,Hspa9,Ifngr2,Il10rb,Irak1,Itgam,Itgb2,Lamp1,Ppp3cb,Ppp3r1,Mapk11,Rela,Src,Eea1,Tgfb1,Traf6,Akt3,Mapk14,Mapk3,Tcirg1,Rab5a,Mapk12,Ep300,Atp6ap1,Sphk2,Calml4
path:mmu04218	Cellular senescence	154	32	54	0.475588	0.00146924	Btrc,Ccna2,Ccnb2,Ccnd1,Ccnd3,Ccne1,Ccne2,Cdkn2b,Foxm1,H2-D1,Hus1,Igfbp3,Itpr1,Smad3,Gadd45b,Nfatc2,Nfkb1,Pik3r1,Pik3r3,Rb1,Rbl2,Tgfb2,Tgfb3,Tgfbr1,Tgfbr2,Tsc2,Rad9b,Gadd45g,Map2k3,Foxo1,Mtor,Gm10499	Fbxw11,Akt1,Slc25a5,Calm3,Capn1,Cdc25a,Cdk2,Cdk4,Cdkn1a,Gadd45a,E2f3,Eif4ebp1,H2-M3,Hras,Itpr2,Itpr3,Kras,Smad2,Mdm2,Nfatc3,Nras,Sqstm1,Pik3cd,Pik3r2,Ppp1ca,Ppp3cb,Ppp3r1,Mapk11,Rad9a,Rbbp4,Rela,Rheb,Rras,Mcu,Tgfb1,Trp53,Vdac1,Vdac2,Vdac3,Akt3,H2-M5,Map2k1,Map2k2,Mapk14,Mapk3,Mapk12,Chek2,Rassf5,Tsc1,Rras2,Ppid,Calml4,Lin37,Sirt1
path:mmu04664	Fc epsilon RI signaling pathway	54	5	23	0.991352	0.00215672	Pik3r1,Pik3r3,Prkca,Map2k3,Vav3	Akt1,Fcer1g,Fyn,Gab2,Hras,Kras,Rac3,Lyn,Nras,Pdpk1,Pik3cd,Pik3r2,Plcg1,Mapk11,Sos1,Pla2g4b,Plcg2,Akt3,Map2k1,Map2k2,Mapk14,Mapk3,Mapk12
path:mmu04650	Natural killer cell mediated cytotoxicity	70	9	28	0.962181	0.00236098	Casp3,Fas,H2-D1,Nfatc2,Pik3r1,Pik3r3,Prkca,Shc4,Vav3	Bid,Fcer1g,Fyn,Hras,Ifnar2,Ifngr2,Itgb2,Kras,Lck,Rac3,Nras,Pik3cd,Pik3r2,Plcg1,Ppp3cb,Ppp3r1,Ptk2b,Shc1,Sos1,Shc2,Tnfrsf10b,Tyrobp,Plcg2,Sh3bp2,Map2k1,Map2k2,Mapk3,Raet1e
path:mmu05214	Glioma	67	15	27	0.383246	0.00246936	Camk2a,Camk2b,Camk2g,Ccnd1,Egfr,Igf1,Gadd45b,Pik3r1,Pik3r3,Prkca,Rb1,Tgfa,Gadd45g,Shc4,Mtor	Camk2d,Akt1,Bak1,Bax,Calm3,Cdk4,Cdkn1a,Gadd45a,E2f3,Hras,Kras,Mdm2,Nras,Pik3cd,Pik3r2,Plcg1,Shc1,Sos1,Shc2,Trp53,Plcg2,Akt3,Map2k1,Map2k2,Mapk3,Polk,Calml4
path:mmu05211	Renal cell carcinoma	67	9	27	0.946412	0.00246936	Arnt2,Epas1,Gab1,Hif1a,Pik3r1,Pik3r3,Tgfa,Tgfb2,Tgfb3	Rapgef1,Rap1a,Egln2,Akt1,Arnt,Cdc42,Cdkn1a,Crk,Hras,Kras,Met,Nras,Pik3cd,Pik3r2,Slc2a1,Sos1,Tfe3,Rap1b,Flcn,Tgfb1,Vegfa,Akt3,Map2k1,Map2k2,Mapk3,Ep300,Cul2
path:mmu04066	HIF-1 signaling pathway	93	20	35	0.428442	0.00252882	Angpt1,Angpt2,Angpt4,Camk2a,Camk2b,Camk2g,Egfr,Hif1a,Igf1,Mknk2,Nfkb1,Pik3r1,Pik3r3,Prkca,Stat3,Tek,Timp1,Nppa,Mtor,Rps6kb1	Camk2d,Egln2,Akt1,Aldoa,Arnt,Cdkn1a,Eif4e,Eif4ebp1,Eno1,Eno2,Erbb2,Hk1,Hk2,Hmox1,Ifngr2,Insr,Ldha,Pgk1,Pik3cd,Pik3r2,Plcg1,Rela,Rps6,Slc2a1,Tfrc,Vegfa,Plcg2,Akt3,Map2k1,Map2k2,Mapk3,Eif4e2,Ep300,Eno1b,Cul2
path:mmu00564	Glycerophospholipid metabolism	77	12	30	0.883214	0.00271428	Dgkz,Ache,Gpam,Lypla1,Plpp1,Chpt1,Pla2g16,Phospho1,Gpd1l,Agpat5,Plb1,Plpp3	Gpat4,Pld4,Dgkq,Cds2,Chkb,Chka,Dgka,Lpin1,Gpd2,Pld2,Pla2g4b,Dgkd,Gpat3,Pcyt1b,Selenoi,Pisd,Plpp2,Pla2g6,Agpat1,Lpin3,Pla2g12a,Crls1,Taz,Agpat2,Pcyt2,Plpp5,Cds1,Mboat7,Lpcat4,Cept1
path:mmu04728	Dopaminergic synapse	100	18	37	0.755096	0.00273321	Cacna1c,Camk2a,Camk2b,Camk2g,Ddc,Gnai1,Gng7,Gria1,Itpr1,Kif5c,Maoa,Prkaca,Prkacb,Prkca,Plcb1,Creb3l2,Adcy5,Ppp2r2b	Gng5-ps,Camk2d,Akt1,Arntl,Atf2,Atf4,Calm3,Gnao1,Gnb1,Gnb2,Gnb4,Gng10,Gng2,Gng5,Gng8,Itpr2,Itpr3,Plcb3,Plcb4,Ppp1ca,Ppp2ca,Ppp2cb,Ppp2r3d,Ppp3cb,Mapk11,Arrb2,Ppp2r5b,Ppp2r5a,Akt3,Mapk14,Mapk12,Ppp2r2d,Gria3,Gsk3b,Ppp2r3c,Gsk3a,Calml4
path:mmu05212	Pancreatic cancer	74	19	29	0.157644	0.00286223	Brca2,Ccnd1,Egfr,Smad3,Gadd45b,Nfkb1,Pik3r1,Pik3r3,Rad51,Rb1,Stat3,Tgfa,Tgfb2,Tgfb3,Tgfbr1,Tgfbr2,Gadd45g,Mtor,Rps6kb1	Akt1,Bak1,Bax,Bcl2l1,Casp9,Cdc42,Cdk4,Cdkn1a,Chuk,Gadd45a,E2f3,Erbb2,Kras,Rac3,Smad2,Smad4,Pik3cd,Pik3r2,Rela,Ralbp1,Tgfb1,Trp53,Vegfa,Akt3,Map2k1,Mapk3,Polk,Rala,Ralb
path:mmu04720	Long-term potentiation	56	11	23	0.603175	0.00377514	Cacna1c,Camk2a,Camk2b,Camk2g,Camk4,Gria1,Itpr1,Prkaca,Prkacb,Prkca,Plcb1	Camk2d,Rap1a,Rps6ka3,Atf4,Calm3,Hras,Itpr2,Itpr3,Kras,Nras,Plcb3,Plcb4,Ppp1ca,Ppp3cb,Ppp3r1,Rps6ka2,Rap1b,Map2k1,Map2k2,Mapk3,Ep300,Adcy1,Calml4
path:mmu05100	Bacterial invasion of epithelial cells	69	11	27	0.855665	0.004025	Dnm3,Ctnnb1,Cdh1,Gab1,Pik3r1,Pik3r3,Vcl,Shc4,Sept11,Sept6,Mad2l2	Rhoa,Arpc1b,Cdc42,Clta,Crk,Dnm1,Dnm2,Elmo1,Ptk2,Met,Pik3cd,Pik3r2,Sept8,Shc1,Src,Shc2,Sept3,Wasf2,Rhog,Arpc3,Arpc1a,Cltc,Arpc5,Arpc4,Wasl,Arpc5l,Arpc2
path:mmu04966	Collecting duct acid secretion	18	4	10	0.512766	0.00413816	Atp6v0a1,Atp6v0a4,Atp6v0a2,Atp6v0e2	Atp6v1a,Atp6v1b2,Atp6v0d1,Atp6v1e1,Atp6v0c,Tcirg1,Atp6v1f,Atp6v1g1,Atp6v1c1,Atp6v1d
path:mmu00520	Amino sugar and nucleotide sugar metabolism	44	8	19	0.695965	0.00423633	Cyb5r3,Pgm3,Gmds,Ugdh,Cyb5rl,Cyb5r4,Gne,Pmm2	Cmas,Gfpt1,Galk1,Gpi1,Hexa,Hexb,Hk1,Hk2,Renbp,Tsta3,Uap1l1,Amdhd2,Gnpda1,Pmm1,Cyb5r2,Gnpnat1,Cyb5r1,Fpgt,Nans
path:mmu04662	B cell receptor signaling pathway	63	9	25	0.916545	0.00446247	Nfatc2,Nfkb1,Nfkbia,Nfkbie,Pik3r1,Pik3r3,Rasgrp3,Vav3,Ifitm1	Akt1,Chuk,Fcgr2b,Hras,Inppl1,Kras,Rac3,Lyn,Nfatc3,Nfkbib,Nras,Pik3cd,Pik3r2,Pirb,Ppp3cb,Ppp3r1,Rela,Sos1,Plcg2,Akt3,Dapp1,Map2k1,Map2k2,Mapk3,Gsk3b
path:mmu04145	Phagosome	120	22	42	0.74024	0.00482598	Dync2h1,Atp6v0a1,Dync1i1,Atp6v0a4,Colec12,H2-D1,H2-DMb1,Itga2,Itgb5,Tap1,Thbs1,Thbs2,Atp6v0a2,Tubb3,Tubb4a,Pik3c3,Tubb4b,Tuba8,Tubb6,Gm10499,Stx18,Atp6v0e2	Stx12,Atp6v1h,Atp6v0b,Atp6v1a,Atp6v1b2,Atp6v0d1,Atp6v1e1,Atp6v0c,Calr,Canx,Ctsl,Ctss,Cyba,Dync1h1,Fcgr2b,Fcgr3,H2-M3,Hgs,Itgam,Itgb2,Lamp1,M6pr,Ncf1,Scarb1,Eea1,Tfrc,Tuba4a,Tubb5,Dync1li1,H2-M5,Tcirg1,Rab5a,Stx7,Sec61a1,Atp6ap1,Sec61a2,Atp6v1f,Sec61b,Atp6v1g1,Atp6v1c1,Tubb2b,Atp6v1d
path:mmu05213	Endometrial cancer	57	11	23	0.628385	0.00490523	Axin2,Ctnnb1,Ccnd1,Cdh1,Egfr,Gadd45b,Pik3r1,Pik3r3,Tcf7l1,Tcf7l2,Gadd45g	Akt1,Axin1,Bak1,Bax,Casp9,Cdkn1a,Gadd45a,Elk1,Erbb2,Hras,Kras,Nras,Pdpk1,Pik3cd,Pik3r2,Sos1,Trp53,Akt3,Map2k1,Map2k2,Mapk3,Polk,Gsk3b
path:mmu04910	Insulin signaling pathway	117	23	41	0.607591	0.00518633	Phkb,Prkaa2,Pygb,Phka2,Socs3,Irs1,Mknk2,Pik3r1,Pik3r3,Prkaca,Prkacb,Prkcz,Ppargc1a,Ptpn1,Sorbs1,Slc2a4,Tsc2,Sh2b2,Shc4,Ppp1r3c,Foxo1,Mtor,Rps6kb1	Rhoq,Trip10,Rapgef1,Pygl,Akt1,Calm3,Crk,Eif4e,Eif4ebp1,Elk1,Flot1,Flot2,Gys1,Hk1,Hk2,Hras,Inppl1,Insr,Kras,Nras,Pde3b,Pdpk1,Pik3cd,Pik3r2,Ppp1ca,Prkar1b,Rheb,Rps6,Shc1,Sos1,Shc2,Akt3,Map2k1,Map2k2,Mapk3,Eif4e2,Gsk3b,Tsc1,Phkg2,Pck2,Calml4
path:mmu04068	FoxO signaling pathway	114	31	40	0.0467647	0.00557375	Prkaa2,Bcl2l11,Cat,Ccnb2,Ccnd1,Cdkn2b,Egfr,Igf1,Irs1,Klf2,Sgk3,Smad3,Gadd45b,Pik3r1,Pik3r3,Plk1,Rbl2,Sgk1,Slc2a4,Stat3,Agap2,Tgfb2,Tgfb3,Tgfbr1,Tgfbr2,Gadd45g,Homer1,Homer2,Foxo1,Atg12,Fbxo32	Akt1,Bnip3,Ccng2,Cdk2,Cdkn1a,Chuk,Plk3,Gadd45a,Foxg1,Hras,Prmt1,Insr,Kras,Smad2,Smad4,Mdm2,Nlk,Nras,Pdpk1,Pik3cd,Pik3r2,Mapk11,Sos1,Stk11,Tgfb1,Akt3,Map2k1,Map2k2,Mapk14,Mapk3,Homer3,Csnk1e,Mapk12,Ep300,Foxo4,Gabarap,Gabarapl1,Stk4,Pck2,Sirt1
path:mmu01521	EGFR tyrosine kinase inhibitor resistance	77	15	29	0.617881	0.00559341	Bcl2l11,Egfr,Fgfr2,Gab1,Gas6,Igf1,Pik3r1,Pik3r3,Prkca,Stat3,Nrg1,Tgfa,Shc4,Mtor,Rps6kb1	Akt1,Bax,Bcl2l1,Eif4e,Eif4ebp1,Erbb2,Hras,Kras,Met,Nf1,Nras,Pik3cd,Pik3r2,Plcg1,Rps6,Shc1,Sos1,Src,Shc2,Vegfa,Plcg2,Akt3,Axl,Map2k1,Map2k2,Mapk3,Eif4e2,Gsk3b,Pdgfd
path:mmu00051	Fructose and mannose metabolism	30	3	14	0.9596	0.00588726	Gmds,Tkfc,Pmm2	Aldoa,Aldoc,Akr1b8,Hk1,Hk2,Khk,Sord,Tpi1,Tsta3,Pmm1,Tigar,Aldoart1,Pfkp,Fpgt
path:mmu04926	Relaxin signaling pathway	111	28	39	0.122182	0.00599026	Arrb1,Acta2,Col3a1,Col4a1,Col4a2,Col1a1,Col1a2,Egfr,Vegfd,Gnai1,Gng7,Smad3,Mmp13,Nfkb1,Nfkbia,Pik3r1,Pik3r3,Prkaca,Prkacb,Prkca,Prkcz,Plcb1,Creb3l2,Tgfbr1,Tgfbr2,Adcy5,Shc4,Rxfp1	Gng5-ps,Akt1,Atf2,Atf4,Col4a5,Gnao1,Gnb1,Gnb2,Gnb4,Gng10,Gng2,Gng5,Gng8,Hras,Kras,Smad2,Nras,Pik3cd,Pik3r2,Plcb3,Plcb4,Mapk11,Rela,Shc1,Sos1,Src,Shc2,Arrb2,Tgfb1,Vegfa,Vegfb,Vegfc,Akt3,Map2k1,Map2k2,Mapk14,Mapk3,Mapk12,Adcy1
path:mmu05167	Kaposi sarcoma-associated herpesvirus infection	161	26	53	0.925612	0.00717049	Angpt2,Casp3,Ctnnb1,Ccnd1,Fadd,Fas,Tlr3,Gng7,H2-D1,Hif1a,Il6st,Itpr1,Nfatc2,Nfkb1,Nfkbia,Pik3r1,Pik3r3,Eif2ak2,Rb1,Stat3,Traf2,Pik3c3,Prex1,Rcan1,Mtor,Gm10499	Gng5-ps,Atg14,Ticam1,Akt1,Bak1,Bax,Bid,Calm3,Casp9,Cdk4,Cdkn1a,Chuk,E2f3,Gnb1,Gnb2,Gnb4,Gng10,Gng2,Gng5,Gng8,H2-M3,Hras,Ifnar2,Itpr2,Itpr3,Kras,Lyn,Nfatc3,Nras,Pik3cd,Pik3r2,Plcg1,Ppp3cb,Ppp3r1,Mapk11,Rela,Src,Trp53,Vegfa,Plcg2,Akt3,H2-M5,Map2k1,Map2k2,Mapk14,Mapk3,Mapk12,Ep300,Tbk1,Gabarap,Gsk3b,Gabarapl1,Calml4
path:mmu04915	Estrogen signaling pathway	95	14	34	0.935958	0.0071825	Egfr,Esr2,Gnai1,Itpr1,Pik3r1,Pik3r3,Prkaca,Prkacb,Plcb1,Creb3l2,Tgfa,Adcy5,Shc4,Gper1	Akt1,Atf2,Atf4,Calm3,Fkbp4,Gnao1,Hras,Hspa8,Hsp90ab1,Hsp90aa1,Itpr2,Itpr3,Kras,Krt19,Ncoa1,Ncoa3,Nras,Pik3cd,Pik3r2,Prkcd,Plcb3,Plcb4,Shc1,Sos1,Src,Shc2,Hsp90b1,Akt3,Map2k1,Map2k2,Mapk3,Adcy1,Gabbr1,Calml4
path:mmu05231	Choline metabolism in cancer	85	15	31	0.769596	0.00734334	Slc44a1,Dgkz,Egfr,Hif1a,Pik3r1,Pik3r3,Prkca,Lypla1,Plpp1,Chpt1,Tsc2,Wasf3,Mtor,Plpp3,Rps6kb1	Dgkq,Akt1,Chkb,Chka,Dgka,Eif4ebp1,Hras,Kras,Rac3,Nras,Pdpk1,Pik3cd,Pik3r2,Pip5k1a,Plcg1,Pld2,Rheb,Sos1,Pla2g4b,Dgkd,Pcyt1b,Akt3,Wasf2,Map2k1,Map2k2,Mapk3,Plpp2,Tsc1,Slc44a2,Pdgfd,Wasl
path:mmu04070	Phosphatidylinositol signaling system	85	14	31	0.846609	0.00734334	Dgkz,Impa2,Itpr1,Pik3r1,Pik3r3,Prkca,Plcb1,Pik3c3,Pik3c2b,Impad1,Itpkb,Ppip5k1,Mtmr1,Mtmr7	Inpp5f,Pip4k2b,Dgkq,Cds2,Pip4k2c,Calm3,Dgka,Inpp5b,Inppl1,Itpr2,Itpr3,Mtmr4,Mtm1,Pik3cd,Pik3r2,Pip5k1a,Plcb3,Plcb4,Plcg1,Pip4p1,Dgkd,Ppip5k2,Itpkc,Plcg2,Ip6k1,Pi4k2b,Ipmk,Mtmr3,Cds1,Calml4,Pi4k2a
path:mmu01200	Carbon metabolism	99	18	35	0.73939	0.0079935	H6pd,Gldc,Prps2,Pcca,Acadm,Aco2,Cat,Mut,Ogdh,Pcx,Sucla2,Tkfc,Glyctk,Sdsl,Pccb,Sdha,Ehhadh,Hadha	Psph,Psat1,Shmt2,Gpt2,Acads,Adh5,Aldoa,Aldoc,Cs,Eno1,Eno2,Esd,Got1,Gpi1,Hk1,Hk2,Idh1,Mdh2,Mthfr,Pgam1,Pgk1,Pkm,Rpia,Suclg2,Tkt,Tpi1,Phgdh,Ogdhl,Prps1l3,Aldoart1,Eno1b,Pfkp,Pgls,Rpe,Echs1
path:mmu04140	Autophagy - animal	121	20	41	0.877638	0.00985613	Prkaa2,Atg5,Hif1a,Irs1,Itpr1,Pik3r1,Pik3r3,Prkaca,Prkacb,Tsc2,Ulk1,Pik3c3,Rragb,Mlst8,Mtor,Atg12,Stx17,Rps6kb1,Pik3r4,Vmp1	Rubcn,Atg14,Akt1,Bcl2l1,Bnip3,Cflar,Ctsl,Eif2s1,Hras,Kras,Lamp1,Mtmr4,Nras,Pdpk1,Pik3cd,Pik3r2,Prkcd,Ppp2ca,Ppp2cb,Rheb,Rras,Stk11,Traf6,Akt3,Map2k1,Map2k2,Mapk3,Rragd,Rragc,Sh3glb1,Gabarap,Supt20,Gabarapl1,Tsc1,Rras2,Akt1s1,Rraga,Mtmr3,Wipi2,Atg2b,Uvrag
path:mmu04137	Mitophagy - animal	60	4	23	0.999173	0.0100781	Atg5,Hif1a,Ulk1,Usp8	Atf4,Bcl2l1,Bnip3,Bnip3l,Csnk2a1,Csnk2a2,Csnk2b,Hras,Kras,Nras,Sqstm1,Rela,Rras,Src,Tfe3,Trp53,Tbk1,Gabarap,Gabarapl1,Rhot1,Rras2,Optn,Pgam5
path:mmu04062	Chemokine signaling pathway	139	28	46	0.55467	0.0105044	Arrb1,Gnai1,Gng7,Grk4,Grk5,Cxcl10,Nfkb1,Nfkbia,Pik3r1,Pik3r3,Prkaca,Prkacb,Prkcz,Plcb1,Rock2,Ccl5,Cxcl15,Cx3cl1,Cxcl12,Stat3,Tiam1,Adcy5,Shc4,Prex1,Vav3,Cxcl14,Ppbp,Cxcr6	Gng5-ps,Rap1a,Grk2,Akt1,Rhoa,Cdc42,Chuk,Crk,Elmo1,Ptk2,Gnb1,Gnb2,Gnb4,Gng10,Gng2,Gng5,Gng8,Hras,Kras,Lyn,Ncf1,Nfkbib,Nras,Pik3cd,Pik3r2,Prkcd,Plcb3,Plcb4,Ptk2b,Rela,Ccl25,Shc1,Sos1,Src,Stat5b,Rap1b,Shc2,Arrb2,Akt3,Map2k1,Mapk3,Adcy1,Gsk3b,Gsk3a,Wasl,Pard3
path:mmu00600	Sphingolipid metabolism	38	10	16	0.230493	0.0110974	Plpp1,Smpd1,Sgms1,Gba2,Neu3,Asah2,B4galt6,Smpd3,Plpp3,Smpd4	Gla,Arsa,Asah1,Degs1,Galc,Gba,Neu1,Sgpl1,Sptlc2,Plpp2,Sphk2,Cers4,Kdsr,Cers5,Sgms2,Cers2
path:mmu05170	Human immunodeficiency virus 1 infection	179	31	57	0.864851	0.0115162	Ap1b1,Btrc,Casp3,Ccnb2,Fadd,Fas,Gna11,Gnai1,Gng7,H2-D1,Itpr1,Nfatc2,Nfkb1,Nfkbia,Pik3r1,Pik3r3,Prkca,Trim30d,Tap1,Tapbp,Skp1a,Tnfrsf1b,Traf2,Wee1,Ap1s3,Map2k3,Samhd1,Mtor,Gm10499,Rps6kb1,Apobec3	Gng5-ps,Fbxw11,Akt1,Ap1g2,Bak1,Bax,Bcl2l1,Bid,Calm3,Calr,Casp9,Cfl2,Chuk,Crk,Ddb1,Ptk2,Gnao1,Gnb1,Gnb2,Gnb4,Gng10,Gng2,Gng5,Gng8,Pdia3,H2-M3,Hras,Irak1,Itpr2,Itpr3,Kras,Rac3,Nfatc3,Nras,Pik3cd,Pik3r2,Plcg1,Ppp3cb,Ppp3r1,Mapk11,Ptk2b,Rela,Traf6,Plcg2,Akt3,H2-M5,Map2k1,Map2k2,Mapk14,Mapk3,Cul1,Mapk12,Tbk1,Tab2,Tmem173,Calml4,Cul5
path:mmu04625	C-type lectin receptor signaling pathway	81	10	29	0.978467	0.0123233	Egr3,Irf1,Itpr1,Lsp1,Nfatc2,Nfkb1,Nfkbia,Pik3r1,Pik3r3,Map3k14	Akt1,Rhoa,Calm3,Chuk,Plk3,Fcer1g,Hras,Itpr2,Itpr3,Kras,Mdm2,Nfatc3,Nras,Pik3cd,Pik3r2,Prkcd,Ppp3cb,Ppp3r1,Mapk11,Rela,Rras,Src,Plcg2,Akt3,Mapk14,Mapk3,Mapk12,Rras2,Calml4
path:mmu04012	ErbB signaling pathway	78	14	28	0.741138	0.0132439	Camk2a,Camk2b,Camk2g,Egfr,Gab1,Pik3r1,Pik3r3,Prkca,Stat5a,Nrg1,Tgfa,Shc4,Mtor,Rps6kb1	Camk2d,Abl2,Akt1,Areg,Cdkn1a,Crk,Eif4ebp1,Elk1,Erbb2,Ptk2,Hras,Kras,Nck1,Nras,Pik3cd,Pik3r2,Plcg1,Shc1,Sos1,Src,Stat5b,Shc2,Plcg2,Akt3,Map2k1,Map2k2,Mapk3,Gsk3b
path:mmu04010	MAPK signaling pathway	251	53	76	0.400875	0.0150814	Arrb1,Angpt1,Angpt2,Angpt4,Cacna1c,Cacna1g,Cacna2d3,Cacnb2,Casp3,Csf1,Efna3,Efna5,Egfr,Mecom,Fas,Fgf1,Fgf18,Fgf7,Fgf9,Fgfr2,Vegfd,Igf1,Igf2,Il1r1,Kit,Mef2c,Mknk2,Gadd45b,Nfkb1,Ntrk2,Prkaca,Prkacb,Prkca,Dusp1,Ptprr,Rasgrp1,Tek,Tgfa,Tgfb2,Tgfb3,Tgfbr1,Tgfbr2,Traf2,Map4k3,Gadd45g,Rasgrp3,Map2k3,Map3k5,Flnb,Map3k14,Cacna1h,Dusp10,Cacng7	Mapkapk3,Rap1a,Rps6ka3,Rasa2,Akt1,Areg,Atf2,Atf4,Cacnb3,Cdc42,Chuk,Crk,Daxx,Gadd45a,Ddit3,Efna4,Elk1,Erbb2,Flt3l,Gna12,Hras,Hspa8,Irak1,Insr,Jund,Kras,Stmn1,Rac3,Max,Met,Nf1,Nfatc3,Nlk,Nras,Dusp8,Ppm1a,Ppm1b,Ppp3cb,Ppp3r1,Mapk11,Rasgrf2,Rela,Rps6ka2,Rras,Sos1,Pla2g4b,Rap1b,Arrb2,Tgfb1,Rasa1,Traf6,Trp53,Vegfa,Vegfb,Vegfc,Akt3,Mapk7,Map2k1,Map2k2,Map3k12,Mapk14,Mapk3,Mapk12,Mapk8ip3,Dusp4,Map3k6,Fg…
path:mmu01522	Endocrine resistance	86	16	30	0.695438	0.0163059	Ccnd1,Cdkn2c,Egfr,Esr2,Igf1,Notch2,Pik3r1,Pik3r3,Prkaca,Prkacb,Rb1,Adcy5,Shc4,Mtor,Rps6kb1,Gper1	Akt1,Bax,Cdk4,Cdkn1a,E2f3,Erbb2,Ptk2,Hras,Kras,Mdm2,Ncoa3,Nras,Pik3cd,Pik3r2,Med1,Mapk11,Ncor1,Shc1,Sos1,Src,Shc2,Trp53,Akt3,Map2k1,Map2k2,Mapk14,Mapk3,Mapk12,Adcy1,Carm1
path:mmu00510	N-Glycan biosynthesis	46	8	18	0.744475	0.0170997	Mgat5,Man1a,Man1a2,Man2a1,Mgat2,Man1c1,Mgat4a,Alg10b	Alg9,Mgat4b,Rpn1,Dpagt1,Dpm2,Man2a2,Stt3a,Mgat1,Rpn2,Alg11,Alg12,Man1b1,Alg8,B4galt2,B4galt3,Mogs,Alg5,Stt3b
path:mmu04912	GnRH signaling pathway	76	13	27	0.7976	0.0171101	Cacna1c,Camk2a,Camk2b,Camk2g,Egfr,Gna11,Itpr1,Prkaca,Prkacb,Prkca,Plcb1,Adcy5,Map2k3	Camk2d,Atf4,Calm3,Cdc42,Elk1,Hras,Itpr2,Itpr3,Kras,Nras,Prkcd,Plcb3,Plcb4,Pld2,Mapk11,Ptk2b,Sos1,Src,Pla2g4b,Mapk7,Map2k1,Map2k2,Mapk14,Mapk3,Mapk12,Adcy1,Calml4
path:mmu05142	Chagas disease (American trypanosomiasis)	80	16	28	0.57299	0.0189478	Fadd,Fas,Gna11,Gnai1,Smad3,Nfkb1,Nfkbia,Pik3r1,Pik3r3,Plcb1,Ccl5,Tgfb2,Tgfb3,Tgfbr1,Tgfbr2,Ppp2r2b	Ticam1,Ace,Akt1,Bdkrb2,C1qa,Calr,Cflar,Chuk,Gnao1,Ifngr2,Irak1,Smad2,Pik3cd,Pik3r2,Plcb3,Plcb4,Ppp2ca,Ppp2cb,Mapk11,Rela,Tgfb1,Traf6,Akt3,Mapk14,Mapk3,Mapk12,Adcy1,Ppp2r2d
path:mmu05219	Bladder cancer	37	5	15	0.8969	0.0200873	Ccnd1,Cdh1,Egfr,Rb1,Thbs1	Cdk4,Cdkn1a,E2f3,Erbb2,Hras,Kras,Mdm2,Nras,Src,Trp53,Vegfa,Map2k1,Map2k2,Mapk3,Rassf1
path:mmu04922	Glucagon signaling pathway	77	16	27	0.505384	0.0204301	Phkb,Prkaa2,Pygb,Phka2,Camk2a,Camk2b,Camk2g,Itpr1,Ldhb,Sik1,Prkaca,Prkacb,Plcb1,Ppargc1a,Creb3l2,Foxo1	Camk2d,Pygl,Akt1,Atf2,Atf4,Calm3,Gys1,Prmt1,Itpr2,Itpr3,Ldha,Pde3b,Pgam1,Pkm,Plcb3,Plcb4,Ppp3cb,Ppp3r1,Slc2a1,Akt3,Ep300,Ppp4c,Phkg2,Crtc2,Pck2,Calml4,Sirt1
path:mmu04979	Cholesterol metabolism	34	6	14	0.716367	0.0210374	Abca1,Lrpap1,Sort1,Mylip,Apob,Angptl4	Pcsk9,Tspo,Lrp2,Ldlr,Lipa,Npc1,Scarb1,Vdac1,Vdac2,Vdac3,Soat2,Vapa,Stard3,Osbpl5
path:mmu00010	Glycolysis / Gluconeogenesis	47	7	18	0.868461	0.0216002	Aldh7a1,Aldh2,Aldh3a1,Ldhb,Aldh1a3,Aldh3b1,Aldh1b1	Adh7,Adh5,Aldoa,Aldoc,Eno1,Eno2,Gpi1,Hk1,Hk2,Ldha,Pgam1,Pgk1,Pkm,Tpi1,Aldoart1,Eno1b,Pfkp,Pck2
path:mmu04917	Prolactin signaling pathway	57	11	21	0.628385	0.0218507	Ccnd1,Socs3,Esr2,Irf1,Nfkb1,Pik3r1,Pik3r3,Stat3,Stat5a,Tnfsf11,Shc4	Akt1,Hras,Kras,Nras,Pik3cd,Pik3r2,Mapk11,Rela,Shc1,Sos1,Src,Stat5b,Shc2,Akt3,Map2k1,Map2k2,Mapk14,Mapk3,Mapk12,Socs6,Gsk3b
path:mmu05215	Prostate cancer	88	22	30	0.167432	0.0226513	Ctnnb1,Ccnd1,Ccne1,Ccne2,Egfr,Erg,Fgfr2,Igf1,Nfkb1,Nfkbia,Pik3r1,Pik3r3,Plat,Plau,Rb1,Creb3l2,Tcf7l1,Tcf7l2,Zeb1,Tgfa,Foxo1,Mtor	Etv5,Akt1,Atf4,Casp9,Cdk2,Cdkn1a,Chuk,E2f3,Erbb2,Gstp1,Hras,Hsp90ab1,Hsp90aa1,Kras,Mdm2,Nras,Pdpk1,Pik3cd,Pik3r2,Rela,Sos1,Hsp90b1,Trp53,Akt3,Map2k1,Map2k2,Mapk3,Ep300,Gsk3b,Pdgfd
path:mmu04210	Apoptosis	120	22	39	0.74024	0.0234028	Xiap,Bcl2l11,Casp12,Casp3,Casp7,Fadd,Fas,Itpr1,Lmnb2,Mcl1,Gadd45b,Nfkb1,Nfkbia,Pik3r1,Pik3r3,Traf1,Traf2,Ctso,Gadd45g,Map3k5,Tuba8,Map3k14	Akt1,Apaf1,Atf4,Bak1,Bax,Bcl2l1,Bid,Capn1,Casp9,Cflar,Chuk,Csf2rb2,Ctsc,Ctsk,Ctsl,Ctss,Daxx,Gadd45a,Ddit3,Eif2s1,Hras,Itpr2,Itpr3,Kras,Bbc3,Nras,Pdpk1,Pik3cd,Pik3r2,Rela,Tnfrsf10b,Trp53,Tuba4a,Akt3,Map2k1,Map2k2,Mapk3,Parp4,Htra2
path:mmu05210	Colorectal cancer	85	23	29	0.0819967	0.0244652	Axin2,Bcl2l11,Casp3,Ctnnb1,Ccnd1,Dcc,Egfr,Smad3,Msh2,Msh6,Gadd45b,Pik3r1,Pik3r3,Tcf7l1,Tcf7l2,Tgfa,Tgfb2,Tgfb3,Tgfbr1,Tgfbr2,Gadd45g,Mtor,Rps6kb1	Akt1,Areg,Rhoa,Axin1,Bak1,Bax,Casp9,Cdkn1a,Gadd45a,Hras,Kras,Rac3,Bbc3,Smad2,Smad4,Nras,Pik3cd,Pik3r2,Sos1,Tgfb1,Trp53,Akt3,Map2k1,Map2k2,Mapk3,Polk,Rala,Gsk3b,Ralb
path:mmu04520	Adherens junction	68	20	24	0.047432	0.0256353	Baiap2,Actn1,Ctnnb1,Ctnnd1,Cdh1,Egfr,Smad3,Ptpn1,Sorbs1,Snai1,Tcf7l1,Tcf7l2,Tgfbr1,Tgfbr2,Tjp1,Vcl,Farp2,Wasf3,Lmo7,Actn4	Rhoa,Cdc42,Csnk2a1,Csnk2a2,Csnk2b,Erbb2,Fer,Fyn,Insr,Rac3,Smad2,Smad4,Met,Afdn,Nlk,Ptprm,Nectin2,Src,Wasf2,Mapk3,Iqgap1,Ep300,Wasl,Pard3
path:mmu04371	Apelin signaling pathway	114	29	37	0.108156	0.0272633	Mylk,Prkaa2,Slc8a3,Acta2,Agtr1a,Camk4,Ccnd1,Cdh1,Ctgf,Gnai1,Gng7,Itpr1,Klf2,Smad3,Mef2c,Myl4,Myl2,Prkaca,Prkacb,Plat,Plcb1,Ppargc1a,Slc9a1,Tgfbr1,Adcy5,Pik3c3,Mtor,Rps6kb1,Pik3r4	Gng5-ps,Akt1,Calm3,Gna13,Gnb1,Gnb2,Gnb4,Gng10,Gng2,Gng5,Gng8,Hras,Itpr2,Itpr3,Kras,Smad2,Smad4,Mef2d,Nras,Nrf1,Pde3b,Plcb3,Plcb4,Rps6,Rras,Ryr3,Hdac4,Akt3,Map2k1,Map2k2,Mapk3,Adcy1,Gabarap,Sphk2,Gabarapl1,Rras2,Calml4
path:mmu05216	Thyroid cancer	35	8	14	0.419325	0.0274514	Ctnnb1,Ccnd1,Cdh1,Gadd45b,Ret,Tcf7l1,Tcf7l2,Gadd45g	Bak1,Bax,Cdkn1a,Gadd45a,Hras,Kras,Nras,Tfg,Trp53,Map2k1,Map2k2,Mapk3,Polk,Tpm3
path:mmu05218	Melanoma	62	13	22	0.499883	0.0298482	Ccnd1,Cdh1,Egfr,Fgf1,Fgf18,Fgf7,Fgf9,Igf1,Gadd45b,Pik3r1,Pik3r3,Rb1,Gadd45g	Akt1,Bak1,Bax,Cdk4,Cdkn1a,Gadd45a,E2f3,Hras,Kras,Mdm2,Met,Nras,Pik3cd,Pik3r2,Trp53,Akt3,Map2k1,Map2k2,Mapk3,Polk,Fgf21,Pdgfd
path:mmu05162	Measles	90	16	30	0.764363	0.0307815	Ccnd1,Ccnd3,Ccne1,Ccne2,Fas,Eif2ak1,Nfkb1,Nfkbia,Pik3r1,Pik3r3,Eif2ak2,Stat3,Stat5a,Tnfaip3,Ddx58,Ifih1	Akt1,Cdk2,Cdk4,Chuk,Csnk2a1,Csnk2a2,Csnk2b,Eif2s1,Fcgr2b,Fyn,Rack1,Hspa8,Ifnar2,Ifngr2,Irak1,Bbc3,Nfkbib,Pik3cd,Pik3r2,Rela,Stat5b,Tnfrsf10b,Traf6,Trp53,Akt3,Tbk1,Gsk3b,Rchy1,Eif3h,Tab2
path:mmu05014	Amyotrophic lateral sclerosis (ALS)	42	10	16	0.343477	0.0308798	Cat,Casp12,Casp3,Gria1,Nefl,Nefm,Prph,Tnfrsf1b,Map2k3,Map3k5	Apaf1,Bax,Bcl2l1,Bid,Casp9,Daxx,Ppp3cb,Ppp3r1,Mapk11,Trp53,Mapk14,Rab5a,Mapk12,Tomm40,Derl1,Als2
path:mmu04015	Rap1 signaling pathway	177	39	54	0.312028	0.0312152	Angpt1,Angpt2,Angpt4,Ctnnb1,Ctnnd1,Cdh1,Csf1,Efna3,Efna5,Egfr,Fgf1,Fgf18,Fgf7,Fgf9,Fgfr2,Vegfd,Gnai1,Id1,Igf1,Kit,Pik3r1,Pik3r3,Prkca,Prkcz,Plcb1,Rapgef6,Tek,Rapgef5,Thbs1,Tiam1,Adcy5,Farp2,Dock4,Rasgrp3,Map2k3,Pfn4,Lpar3,Tln2,Magi3	Rapgef1,Rap1a,Akt1,Rhoa,Calm3,Cdc42,Cnr1,Crk,Efna4,Gnao1,Hras,Insr,Itgam,Itgb2,Kras,Rac3,Met,Afdn,Nras,Pfn1,Pik3cd,Pik3r2,Plcb3,Plcb4,Plcg1,Mapk11,Rras,Src,Rap1b,Vasp,Vegfa,Vegfb,Vegfc,Akt3,Map2k1,Map2k2,Mapk14,Mapk3,Mapk12,Adcy1,Magi2,Lpar2,Rassf5,Rala,Pard6a,Fgf21,Ralb,Pdgfd,Sipa1l3,Prkd3,Calml4,Rapgef2,Lpar4,Pard3
path:mmu05140	Leishmaniasis	49	5	18	0.981215	0.0332376	H2-DMb1,Nfkb1,Nfkbia,Tgfb2,Tgfb3	Cyba,Elk1,Fcgr3,Ifngr2,Irak1,Itgam,Itgb2,Marcksl1,Ncf1,Nfkbib,Mapk11,Rela,Tgfb1,Traf6,Mapk14,Mapk3,Mapk12,Tab2
path:mmu04730	Long-term depression	49	10	18	0.550705	0.0332376	Gna11,Gnai1,Gria1,Igf1,Itpr1,Prkca,Plcb1,Prkg1,Gucy1b1,Gucy1a1	Gna12,Gna13,Gnao1,Hras,Itpr2,Itpr3,Kras,Lyn,Nras,Plcb3,Plcb4,Ppp2ca,Ppp2cb,Pla2g4b,Map2k1,Map2k2,Mapk3,Gria3
path:mmu00440	Phosphonate and phosphinate metabolism	6	1	4	0.744154	0.0333151	Chpt1	Pcyt1b,Selenoi,Pcyt2,Cept1
path:mmu04151	PI3K-Akt signaling pathway	283	66	82	0.117474	0.0346824	Itga9,Prkaa2,Itga1,Angpt1,Angpt2,Angpt4,Bcl2l11,Brca1,Ccnd1,Ccnd3,Ccne1,Ccne2,Col2a1,Col4a1,Col4a2,Col6a1,Col9a1,Col9a2,Col9a3,Col1a1,Col1a2,Csf1,Efna3,Efna5,Egfr,Fgf1,Fgf18,Fgf7,Fgf9,Fgfr2,Vegfd,Gng7,Igf1,Igf2,Il7,Irs1,Itga2,Itgb5,Itgb6,Kit,Lama3,Lamc2,Sgk3,Mcl1,Nfkb1,Ntrk2,Osmr,Pik3r1,Pik3r3,Prkca,Rbl2,Sgk1,Creb3l2,Tek,Tgfa,Thbs1,Thbs2,Tsc2,Lamc1,Itga8,Itgb8,Mlst8,Mtor,Lpar3,Rps6kb1,Ppp2r2b	Gng5-ps,Akt1,Areg,Atf2,Atf4,Bcl2l1,Casp9,Cdc37,Cdk2,Cdk4,Cdkn1a,Chuk,Col4a5,Efna4,Eif4e,Eif4ebp1,Erbb2,Ptk2,Flt3l,Gnb1,Gnb2,Gnb4,Gng10,Gng2,Gng5,Gng8,Gys1,Hras,Hsp90ab1,Hsp90aa1,Ifnar2,Insr,Itga6,Kras,Lama1,Lama2,Lamb1,Mdm2,Met,Nras,Pdpk1,Pik3cd,Pik3r2,Ppp2ca,Ppp2cb,Ppp2r3d,Itgb4,Rela,Rheb,Rps6,Sos1,Stk11,Hsp90b1,Trp53,Vegfa,Vegfb,Vegfc,Vwf,Ppp2r5b,Ywhag,Ywhah,Ywhaz,Ppp2r5a,Akt3,Map2k1,Map2k2,Map…
path:mmu00565	Ether lipid metabolism	33	6	13	0.687455	0.0374569	Enpp2,Plpp1,Chpt1,Pla2g16,Plb1,Plpp3	Pld4,Pafah1b2,Pafah1b3,Pld2,Pla2g4b,Selenoi,Plpp2,Pla2g6,Pla2g12a,Gdpd1,Gdpd3,Lpcat4,Cept1
path:mmu05132	Salmonella infection	67	9	23	0.946412	0.0391066	Dync2h1,Dync1i1,Il18,Lbp,Nfkb1,Rock2,Tjp1,Flnb,Pfn4	Arpc1b,Cdc42,Dync1h1,Ifngr2,Klc1,Klc2,Pfn1,Mapk11,Rela,Dync1li1,Wasf2,Mapk14,Mapk3,Mapk12,Pkn1,Rhog,Arpc3,Arpc1a,Arpc5,Arpc4,Wasl,Arpc5l,Arpc2
path:mmu05161	Hepatitis B	121	25	38	0.499032	0.0417848	Casp12,Casp3,Ccna2,Ccnd1,Ccne1,Ccne2,Egr3,Fadd,Fas,Tlr3,Nfatc2,Nfkb1,Nfkbia,Pik3r1,Pik3r3,Prkca,Rb1,Stat3,Stat5a,Creb3l2,Tgfb2,Tgfb3,Tgfbr1,Ddx58,Ifih1	Ticam1,Akt1,Tirap,Apaf1,Atf2,Atf4,Bax,Casp9,Cdk2,Cdk4,Cdkn1a,Chuk,Ddb1,E2f3,Elk1,Hras,Kras,Smad4,Nfatc3,Nras,Pik3cd,Pik3r2,Ptk2b,Rela,Src,Stat5b,Stat6,Tgfb1,Trp53,Vdac3,Ywhaz,Akt3,Map2k1,Map2k2,Mapk3,Ep300,Atp6ap1,Tbk1
path:mmu04919	Thyroid hormone signaling pathway	103	28	33	0.0567686	0.0423153	Atp1b1,Atp1b2,Atp1b3,Bmp4,Ctnnb1,Ccnd1,Dio2,Hif1a,Notch2,Pik3r1,Pik3r3,Prkaca,Prkacb,Prkca,Plcb1,Slc16a2,Slc9a1,Tbc1d4,Med16,Tsc2,Med24,Med12l,Rcan2,Rcan1,Foxo1,Mtor,Med27,Atp1a2	Akt1,Atp2a2,Casp9,Kat2a,Hras,Kras,Mdm2,Ncoa1,Ncoa3,Nras,Pdpk1,Pik3cd,Pik3r2,Plcb3,Plcb4,Plcg1,Med1,Rheb,Ncor1,Sin3a,Slc2a1,Src,Trp53,Plcg2,Med17,Akt3,Map2k1,Map2k2,Mapk3,Ep300,Pfkp,Gsk3b,Med12
path:mmu00030	Pentose phosphate pathway	24	3	10	0.892667	0.0441398	H6pd,Prps2,Glyctk	Aldoa,Aldoc,Gpi1,Rpia,Tkt,Prps1l3,Aldoart1,Pfkp,Pgls,Rpe
path:mmu04933	AGE-RAGE signaling pathway in diabetic complications	89	25	29	0.0489296	0.0443358	Agtr1a,Casp3,Ccnd1,Col3a1,Col4a1,Col4a2,Col1a1,Col1a2,F3,Vegfd,Smad3,Nfkb1,Pik3r1,Pik3r3,Prkca,Prkcz,Plcb1,Stat3,Stat5a,Tgfb2,Tgfb3,Tgfbr1,Tgfbr2,Thbd,Foxo1	Ager,Akt1,Bax,Cdc42,Cdk4,Col4a5,Hras,Kras,Smad2,Smad4,Nras,Pik3cd,Pik3r2,Prkcd,Plcb3,Plcb4,Plcg1,Mapk11,Rela,Stat5b,Tgfb1,Vegfa,Vegfb,Vegfc,Plcg2,Akt3,Mapk14,Mapk3,Mapk12
path:mmu01524	Platinum drug resistance	68	19	23	0.0821622	0.0459919	Gstt3,Xiap,Brca1,Casp3,Fadd,Fas,Gstm4,Gstm5,Gstt1,Gstt2,Msh2,Msh6,Pik3r1,Pik3r3,Top2a,Top2b,Map3k5,Gstm7,Polh	Akt1,Apaf1,Bak1,Bax,Bcl2l1,Bid,Casp9,Cdkn1a,Erbb2,Ercc1,Gstp1,Gsto1,Bbc3,Mdm2,Pdpk1,Pik3cd,Pik3r2,Slc31a1,Trp53,Xpa,Akt3,Mapk3,Gsto2
path:mmu05225	Hepatocellular carcinoma	151	47	43	0.00107193	0.125983	Gstt3,Axin2,Ctnnb1,Ccnd1,Egfr,Fzd1,Fzd3,Fzd4,Fzd5,Fzd7,Fzd8,Gab1,Gstm4,Gstm5,Gstt1,Gstt2,Igf2,Smad3,Gadd45b,Nqo1,Pik3r1,Pik3r3,Prkca,Rb1,Tcf7l1,Tcf7l2,Tgfa,Tgfb2,Tgfb3,Tgfbr1,Tgfbr2,Wnt10b,Wnt11,Wnt2,Wnt2b,Wnt6,Gadd45g,Shc4,Dpf1,Mtor,Fzd2,Smarce1,Smarca2,Gstm7,Rps6kb1,Smarcd1,Wnt16	Akt1,Axin1,Bak1,Bax,Bcl2l1,Cdk4,Cdkn1a,Gadd45a,Dvl1,Dvl2,E2f3,Elk1,Gstp1,Gsto1,Hmox1,Hras,Kras,Lrp5,Smad2,Smad4,Met,Nras,Pik3cd,Pik3r2,Plcg1,Shc1,Smarcc1,Sos1,Shc2,Tgfb1,Trp53,Txnrd3,Plcg2,Akt3,Map2k1,Map2k2,Mapk3,Polk,Keap1,Gsk3b,Gsto2,Phf10,Arid1a
path:mmu04972	Pancreatic secretion	54	18	16	0.0172892	0.214204	Atp1b1,Atp1b2,Atp1b3,Clca3a1,Itpr1,Kcnma1,Prkca,Plcb1,Slc12a2,Slc9a1,Adcy5,Clca3b,Atp2b4,Slc4a4,Cpb1,Rab27b,Clca3a2,Atp1a2	Rap1a,Rhoa,Atp2a2,Cftr,Itpr2,Itpr3,Rab8a,Plcb3,Plcb4,Slc4a2,Rap1b,Adcy1,Atp2a3,Rab11a,Pla2g12a,Atp2b1
path:mmu04550	Signaling pathways regulating pluripotency of stem cells	108	33	30	0.00750833	0.218773	Axin2,Bmp4,Bmpr1a,Ctnnb1,Dlx5,Fgfr2,Fzd1,Fzd3,Fzd4,Fzd5,Fzd7,Fzd8,Id1,Id2,Id3,Id4,Igf1,Il6st,Lifr,Smad3,Smad5,Pik3r1,Pik3r3,Stat3,Tbx3,Wnt10b,Wnt11,Wnt2,Wnt2b,Wnt6,Smad9,Fzd2,Wnt16	Acvr1b,Akt1,Axin1,Bmi1,Bmpr1b,Dvl1,Dvl2,Hras,Klf4,Kras,Smad2,Smad4,Nras,Pik3cd,Pik3r2,Mapk11,Skil,Tcf3,Pcgf2,Akt3,Map2k1,Map2k2,Mapk14,Mapk3,Mapk12,Gsk3b,Pcgf3,Pcgf6,Dusp9,Pcgf5
path:mmu04614	Renin-angiotensin system	14	6	5	0.0469402	0.234186	Agt,Agtr1a,Agtr2,Enpep,Anpep,Mme	Ace,Ctsa,Prep,Atp6ap2,Nln
path:mmu04340	Hedgehog signaling pathway	40	15	12	0.00909714	0.243305	Arrb1,Boc,Btrc,Ccnd1,Gas1,Gli3,Hhip,Kif7,Prkaca,Prkacb,Sufu,Smo,Cdon,Evc,Smurf2	Csnk1g2,Fbxw11,Grk2,Lrp2,Kif3a,Csnk1g1,Arrb2,Cul3,Cul1,Csnk1e,Gsk3b,Smurf1
path:mmu05200	Pathways in cancer	435	118	111	0.000321767	0.267684	Gstt3,Bcr,Agtr1a,Xiap,Arnt2,Axin2,Bcl2l11,Bmp4,Brca2,Camk2a,Camk2b,Camk2g,Casp3,Casp7,Ctnnb1,Runx1t1,Ccnd1,Ccnd3,Ccne1,Ccne2,Cdh1,Cdkn2b,Col4a1,Col4a2,Dcc,Ednra,Egfr,Epas1,Esr2,Mecom,Fadd,Fas,Fgf1,Fgf18,Fgf7,Fgf9,Fgfr2,Vegfd,Fzd1,Fzd3,Fzd4,Fzd5,Fzd7,Fzd8,Gli3,Gna11,Gnai1,Gng7,Gstm4,Gstm5,Gstt1,Gstt2,Hhip,Hif1a,Igf1,Igf2,Il12rb1,Il15ra,Il6st,Il7,Itga2,Kif7,Kit,Lama3,Lamc2,Smad3,Msh2,Msh6,Gadd45b,N…	Gng5-ps,Camk2d,Egln2,Akt1,Apaf1,Rhoa,Arnt,Axin1,Bak1,Bax,Bcl2l1,Bdkrb2,Bid,Calm3,Casp9,Cdc42,Cdk2,Cdk4,Cdkn1a,Chuk,Col4a5,Crk,Csf2rb2,Ctbp2,Gadd45a,Dvl1,Dvl2,E2f3,Elk1,Erbb2,Ptk2,Flt3l,Gna12,Gna13,Gnb1,Gnb2,Gnb4,Gng10,Gng2,Gng5,Gng8,Gstp1,Gsto1,Hmox1,Hras,Hsp90ab1,Hsp90aa1,Ifnar2,Ifngr2,Itga6,Kras,Lama1,Lama2,Lamb1,Lrp5,Rac3,Bbc3,Smad2,Smad4,Max,Mdm2,Met,Ncoa1,Ncoa3,Nras,Pik3cd,Pik3r2,Plcb3,Plcb4…
path:mmu05226	Gastric cancer	123	45	33	2.06445e-05	0.274258	Axin2,Ctnnb1,Ccnd1,Ccne1,Ccne2,Cdh1,Cdh17,Cdkn2b,Egfr,Fgf1,Fgf18,Fgf7,Fgf9,Fgfr2,Fzd1,Fzd3,Fzd4,Fzd5,Fzd7,Fzd8,Gab1,Smad3,Gadd45b,Abcb1b,Abcb1a,Pik3r1,Pik3r3,Rb1,Tcf7l1,Tcf7l2,Tgfb2,Tgfb3,Tgfbr1,Tgfbr2,Wnt10b,Wnt11,Wnt2,Wnt2b,Wnt6,Gadd45g,Shc4,Mtor,Fzd2,Rps6kb1,Wnt16	Akt1,Axin1,Bak1,Bax,Cdk2,Cdkn1a,Gadd45a,Dvl1,Dvl2,E2f3,Erbb2,Hras,Kras,Lrp5,Smad2,Smad4,Met,Muc2,Nras,Pik3cd,Pik3r2,Shc1,Sos1,Shc2,Tgfb1,Trp53,Akt3,Map2k1,Map2k2,Mapk3,Polk,Fgf21,Gsk3b
path:mmu00350	Tyrosine metabolism	20	8	6	0.0349665	0.34906	Aldh3a1,Aoc3,Aox1,Ddc,Maoa,Aldh1a3,Aldh3b1,Aox3	Adh7,Adh5,Fah,Got1,Mif,Aoc2
path:mmu05165	Human papillomavirus infection	298	81	75	0.00244328	0.362521	Tubg1,Itga9,Itga1,Atp6v0a1,Axin2,Casp3,Ctnnb1,Ccna2,Ccnd1,Ccnd3,Ccne1,Ccne2,Patj,Col2a1,Col4a1,Col4a2,Col6a1,Col9a1,Col9a2,Col9a3,Col1a1,Col1a2,Egfr,Atp6v0a4,Fadd,Fas,Tlr3,Fzd1,Fzd3,Fzd4,Fzd5,Fzd7,Fzd8,H2-D1,Irf1,Itga2,Itgb5,Itgb6,Lama3,Lamc2,Hdac10,Nfkb1,Notch2,Pik3r1,Pik3r3,Prkaca,Prkacb,Prkcz,Eif2ak2,Rb1,Rbl2,Rfng,Creb3l2,Tcf7l1,Tcf7l2,Llgl2,Thbs1,Thbs2,Atp6v0a2,Tsc2,Wnt10b,Wnt11,Wnt2,Wnt2b,Wn…	Maml1,Ticam1,Atp6v1h,Atp6v0b,Akt1,Atp6v1a,Atp6v1b2,Atp6v0d1,Atp6v1e1,Atp6v0c,Axin1,Bak1,Bax,Cdc42,Cdk2,Cdk4,Cdkn1a,Chuk,Col4a5,Dlg1,Dvl1,Dvl2,Eif4ebp1,Ptk2,H2-M3,Hras,Ifnar2,Itga6,Kras,Lama1,Lama2,Lamb1,Llgl1,Mdm2,Nras,Pik3cd,Pik3r2,Pkm,Ppp2ca,Ppp2cb,Ppp2r3d,Psen1,Itgb4,Rbpj,Rela,Rheb,Sos1,Hdac4,Trp53,Vegfa,Vwf,Ppp2r5b,Ppp2r5a,Tbpl1,Akt3,Dlg2,H2-M5,Map2k1,Map2k2,Mapk3,Tcirg1,Ep300,Ppp2r2d,Atp6ap1…
path:mmu05205	Proteoglycans in cancer	181	56	46	0.000448138	0.373675	Camk2a,Camk2b,Camk2g,Casp3,Ctnnb1,Ccnd1,Col1a1,Col1a2,Egfr,Fas,Fzd1,Fzd3,Fzd4,Fzd5,Fzd7,Fzd8,Gab1,Gpc1,Gpc3,Hif1a,Sdc2,Igf1,Igf2,Itga2,Itgb5,Itpr1,Lum,Ppp1r12a,Pik3r1,Pik3r3,Prkaca,Prkacb,Prkca,Plau,Rock2,Slc9a1,Stat3,Sdc1,Sdc4,Tgfb2,Thbs1,Tiam1,Timp3,Wnt10b,Wnt11,Wnt2,Wnt2b,Wnt6,Flnb,Smo,Frs2,Ppp1r12b,Mtor,Fzd2,Rps6kb1,Wnt16	Camk2d,Ank2,Akt1,Ank1,Rhoa,Cd63,Cdc42,Cdkn1a,Ctsl,Elk1,Erbb2,Ptk2,Hpse,Hras,Itpr2,Itpr3,Kras,Smad2,Mdm2,Met,Nras,Pdpk1,Pik3cd,Pik3r2,Plcg1,Ppp1ca,Mapk11,Rps6,Rras,Sos1,Src,Tgfb1,Trp53,Vegfa,Plcg2,Akt3,Map2k1,Map2k2,Mapk14,Mapk3,Mapk12,Iqgap1,Nudt16l1,Rras2,Eif4b,Tfap4
path:mmu05224	Breast cancer	121	39	30	0.00133932	0.470295	Axin2,Brca1,Brca2,Ctnnb1,Ccnd1,Egfr,Esr2,Fgf1,Fgf18,Fgf7,Fgf9,Fzd1,Fzd3,Fzd4,Fzd5,Fzd7,Fzd8,Igf1,Kit,Gadd45b,Notch2,Pik3r1,Pik3r3,Rb1,Tcf7l1,Tcf7l2,Tnfsf11,Wnt10b,Wnt11,Wnt2,Wnt2b,Wnt6,Gadd45g,Shc4,Heyl,Mtor,Fzd2,Rps6kb1,Wnt16	Akt1,Axin1,Bak1,Bax,Cdk4,Cdkn1a,Gadd45a,Dvl1,Dvl2,E2f3,Erbb2,Hras,Kras,Lrp5,Ncoa1,Ncoa3,Nras,Pik3cd,Pik3r2,Shc1,Sos1,Shc2,Trp53,Akt3,Map2k1,Map2k2,Mapk3,Polk,Fgf21,Gsk3b
path:mmu04310	Wnt signaling pathway	122	41	30	0.000395971	0.490822	Axin2,Btrc,Camk2a,Camk2b,Camk2g,Ctnnb1,Ccnd1,Ccnd3,Fzd1,Fzd3,Fzd4,Fzd5,Fzd7,Fzd8,Gpc4,Invs,Smad3,Nfatc2,Prkaca,Prkacb,Prkca,Plcb1,Rock2,Sfrp1,Sfrp4,Siah1b,Skp1a,Tcf7l1,Tcf7l2,Wnt10b,Wnt11,Wnt2,Wnt2b,Wnt6,Wif1,Fzd2,Daam2,Notum,Tbl1xr1,Wnt16,Nkd1	Fbxw11,Camk2d,Rhoa,Axin1,Cacybp,Csnk2a1,Csnk2a2,Csnk2b,Ctbp2,Dvl1,Dvl2,Lrp5,Rac3,Smad4,Nfatc3,Nlk,Plcb3,Plcb4,Ppp3cb,Ppp3r1,Psen1,Serpinf1,Siah1a,Tbl1x,Trp53,Wisp1,Cul1,Csnk1e,Ep300,Gsk3b
path:mmu00360	Phenylalanine metabolism	11	6	3	0.0125803	0.51859	Aldh3a1,Aoc3,Ddc,Maoa,Aldh1a3,Aldh3b1	Got1,Mif,Aoc2
path:mmu04360	Axon guidance	163	51	39	0.000590458	0.558522	Unc5a,Sema3d,Boc,Bmp7,Camk2a,Camk2b,Camk2g,Dcc,Efna3,Efna5,Efnb1,Efnb2,Efnb3,Enah,Epha1,Epha3,Epha4,Epha7,Ephb3,Ephb6,Fzd3,Gnai1,Nfatc2,Nrp1,Ntn1,Ntn3,Pik3r1,Pik3r3,Prkca,Prkcz,Plxna2,Robo1,Rock2,Ryk,Cxcl12,Sema3a,Sema3c,Sema3f,Sema4f,Sema7a,Sema3g,Trpc3,Trpc6,Unc5c,Rnd1,Ablim1,Ablim2,Robo2,Smo,Rgs3,Ntng1	Unc5b,Camk2d,Rhoa,Bmpr1b,Cdc42,Cfl2,Dpysl2,Efna4,Ephb4,Ptk2,Srgap2,Fyn,Hras,Kras,Rac3,Met,Nck1,Nfatc3,Nras,Pik3cd,Pik3r2,Plcg1,Plxna3,Ppp3cb,Ppp3r1,Rras,Sema4b,Sema4c,Sema4d,Src,Rasa1,Plcg2,Mapk3,Sema4g,Ablim3,Ngef,Pard6a,Gsk3b,Pard3
path:mmu04925	Aldosterone synthesis and secretion	72	22	17	0.0257746	0.588869	Agtr1a,Atp1b1,Atp1b2,Atp1b3,Cacna1c,Cacna1g,Camk2a,Camk2b,Camk2g,Camk4,Gna11,Itpr1,Kcnk3,Prkaca,Prkacb,Prkca,Plcb1,Creb3l2,Adcy5,Atp2b4,Cacna1h,Atp1a2	Camk2d,Atf1,Atf2,Atf4,Calm3,Itpr2,Itpr3,Ldlr,Plcb3,Plcb4,Scarb1,Camk1d,Adcy1,Camk1,Atp2b1,Prkd3,Calml4
path:mmu04530	Tight junction	127	37	30	0.011092	0.5909	Synpo,Prkaa2,Actn1,Ccnd1,Patj,Mpdz,Myh11,Myh3,Myl2,Nedd4,Cldn11,Prkaca,Prkacb,Prkcz,Rapgef6,Rock2,Llgl2,Tiam1,Tjp1,Tjp2,Micall2,Rab8b,Map3k5,Slc9a3r1,Amot,Dlg3,Tuba8,Amotl2,Actn4,Myh15,Jam2,Cgnl1,Myh14,Ppp2r2b,Myh10,Jam3,Myl9	Rap1a,Rhoa,Cdc42,Cdk4,Cftr,Dlg1,Erbb2,F11r,Arhgef2,Llgl1,Rab8a,Afdn,Ppp2ca,Ppp2cb,Src,Stk11,Myl6b,Tuba4a,Vasp,Dlg2,Ppp2r2d,Ybx3,Pard6a,Actr2,Arhgap17,Wasl,Actr3,Amotl1,Rapgef2,Pard3
path:mmu04270	Vascular smooth muscle contraction	92	26	21	0.0423159	0.657142	Mylk,Cald1,Actg2,Acta2,Agtr1a,Cacna1c,Ednra,Gna11,Itpr1,Kcnma1,Mrvi1,Myh11,Ppp1r12a,Prkaca,Prkacb,Prkca,Plcb1,Prkg1,Rock2,Adcy5,Ppp1r12b,Gucy1b1,Ramp2,Kcnmb4,Gucy1a1,Myl9	Rhoa,Calm3,Gna12,Gna13,Itpr2,Itpr3,Prkcd,Plcb3,Plcb4,Ppp1ca,Pla2g4b,Arhgef11,Myl6b,Map2k1,Map2k2,Mapk3,Adcy1,Pla2g6,Calcrl,Pla2g12a,Calml4
path:mmu04960	Aldosterone-regulated sodium reabsorption	27	12	6	0.00393233	0.665515	Nr3c2,Atp1b1,Atp1b2,Atp1b3,Igf1,Irs1,Pik3r1,Pik3r3,Prkca,Scnn1a,Sgk1,Atp1a2	Insr,Kras,Pdpk1,Pik3cd,Pik3r2,Mapk3
path:mmu05146	Amoebiasis	76	28	17	0.000626337	0.685293	Actn1,Casp3,Col3a1,Col4a1,Col4a2,Col1a1,Col1a2,Gna11,Il1r1,Lama3,Lamc2,Nfkb1,Pik3r1,Pik3r3,Prkaca,Prkacb,Prkca,Plcb1,Serpinb9,Tgfb2,Tgfb3,Vcl,Lamc1,Serpinb10,Serpinb1b,Actn4,Serpinb1a,C8g	Col4a5,Ptk2,Itgam,Itgb2,Lama1,Lama2,Lamb1,Muc2,Pik3cd,Pik3r2,Plcb3,Plcb4,Rela,Serpinb6a,Tgfb1,Rab5a,Adcy1
path:mmu04970	Salivary secretion	56	18	12	0.0251616	0.731771	Atp1b1,Atp1b2,Atp1b3,Cst3,Itpr1,Kcnma1,Prkaca,Prkacb,Prkca,Plcb1,Prkg1,Slc12a2,Slc9a1,Adcy5,Atp2b4,Gucy1b1,Gucy1a1,Atp1a2	Calm3,Itpr2,Itpr3,Kcnn4,Plcb3,Plcb4,Ryr3,Slc4a2,Vamp2,Adcy1,Atp2b1,Calml4
path:mmu04740	Olfactory transduction	29	11	6	0.0219353	0.735939	Arrb1,Slc8a3,Camk2a,Camk2b,Camk2g,Gng7,Pde1a,Prkaca,Prkacb,Prkg1,Ncald	Camk2d,Grk2,Calm3,Gnb1,Arrb2,Calml4
path:mmu04916	Melanogenesis	80	27	17	0.00339982	0.767463	Camk2a,Camk2b,Camk2g,Ctnnb1,Fzd1,Fzd3,Fzd4,Fzd5,Fzd7,Fzd8,Gnai1,Kit,Prkaca,Prkacb,Prkca,Plcb1,Creb3l2,Tcf7l1,Tcf7l2,Wnt10b,Wnt11,Adcy5,Wnt2,Wnt2b,Wnt6,Fzd2,Wnt16	Camk2d,Calm3,Dvl1,Dvl2,Gnao1,Hras,Kras,Nras,Plcb3,Plcb4,Map2k1,Map2k2,Mapk3,Ep300,Adcy1,Gsk3b,Calml4
path:mmu04390	Hippo signaling pathway	138	43	30	0.00166694	0.776609	Axin2,Bmp4,Bmp7,Bmp8b,Bmpr1a,Btrc,Ctnnb1,Ccnd1,Ccnd3,Cdh1,Patj,Fgf1,Ctgf,Fzd1,Fzd3,Fzd4,Fzd5,Fzd7,Fzd8,Gdf5,Id1,Id2,Smad3,Prkcz,Tcf7l1,Tcf7l2,Llgl2,Tgfb2,Tgfb3,Tgfbr1,Tgfbr2,Wnt10b,Wnt11,Wnt2,Wnt2b,Wnt6,Amot,Dlg3,Fzd2,Ppp2r2b,Rassf6,Wnt16,Nkd1	Wtip,Fbxw11,Areg,Axin1,Bmpr1b,Dlg1,Dlg4,Dvl1,Dvl2,Itgb2,Llgl1,Bbc3,Smad2,Smad4,Ppp1ca,Ppp2ca,Ppp2cb,Wwc1,Tead2,Tgfb1,Ywhag,Ywhah,Ywhaz,Dlg2,Csnk1e,Ppp2r2d,Rassf1,Pard6a,Gsk3b,Pard3
path:mmu04610	Complement and coagulation cascades	41	16	8	0.00457627	0.808369	Cd59a,Clu,F3,F5,F8,Kng1,Serpinb2,Plat,Plau,Pros1,Tfpi,Thbd,A2m,Cd59b,Kng2,C8g	Bdkrb2,C1qa,C2,Itgam,Itgb2,Procr,Vwf,F13a1
path:mmu04934	Cushing syndrome	123	46	26	8.64325e-06	0.812964	Agtr1a,Ahr,Axin2,Cacna1c,Cacna1g,Camk2a,Camk2b,Camk2g,Ctnnb1,Ccnd1,Ccne1,Ccne2,Cdkn2b,Cdkn2c,Egfr,Fzd1,Fzd3,Fzd4,Fzd5,Fzd7,Fzd8,Gna11,Gnai1,Itpr1,Kcna4,Kcnk2,Kcnk3,Pbx1,Prkaca,Prkacb,Plcb1,Rb1,Creb3l2,Tcf7l1,Tcf7l2,Wnt10b,Wnt11,Adcy5,Wnt2,Wnt2b,Wnt6,Fzd2,Cacna1h,Wdr5b,Usp8,Wnt16	Camk2d,Rap1a,Arnt,Atf2,Atf4,Axin1,Cdk2,Cdk4,Cdkn1a,Dvl1,Dvl2,E2f3,Wdr5,Itpr2,Itpr3,Ldlr,Plcb3,Plcb4,Scarb1,Rap1b,Map2k1,Map2k2,Mapk3,Kmt2d,Adcy1,Gsk3b
path:mmu05217	Basal cell carcinoma	51	25	10	4.28827e-06	0.82151	Axin2,Bmp4,Ctnnb1,Fzd1,Fzd3,Fzd4,Fzd5,Fzd7,Fzd8,Gli3,Hhip,Kif7,Gadd45b,Tcf7l1,Tcf7l2,Wnt10b,Wnt11,Wnt2,Wnt2b,Wnt6,Gadd45g,Sufu,Smo,Fzd2,Wnt16	Axin1,Bak1,Bax,Cdkn1a,Gadd45a,Dvl1,Dvl2,Trp53,Polk,Gsk3b
path:mmu04927	Cortisol synthesis and secretion	47	15	9	0.0412849	0.83499	Agtr1a,Cacna1c,Cacna1g,Gna11,Itpr1,Kcna4,Kcnk2,Kcnk3,Pbx1,Prkaca,Prkacb,Plcb1,Creb3l2,Adcy5,Cacna1h	Atf2,Atf4,Itpr2,Itpr3,Ldlr,Plcb3,Plcb4,Scarb1,Adcy1
path:mmu04971	Gastric acid secretion	52	20	10	0.00197896	0.840129	Mylk,Atp1b1,Atp1b2,Atp1b3,Camk2a,Camk2b,Camk2g,Gnai1,Itpr1,Kcnj15,Kcnj2,Kcnk2,Prkaca,Prkacb,Prkca,Plcb1,Slc9a1,Slc26a7,Adcy5,Atp1a2	Camk2d,Calm3,Cftr,Itpr2,Itpr3,Plcb3,Plcb4,Slc4a2,Adcy1,Calml4
path:mmu02010	ABC transporters	34	15	6	0.00143305	0.863956	Abca1,Abca4,Abcd1,Abcb1b,Abcb1a,Abcc9,Tap1,Abca9,Abcc10,Abcg2,Abcd2,Abcc6,Abcb9,Abcb8,Abcc3	Abcb7,Cftr,Abcc1,Abcd4,Abca7,Abcb6
path:mmu04924	Renin secretion	54	20	10	0.00332779	0.872793	Agt,Agtr1a,Aqp1,Cacna1c,Clca3a1,Ednra,Gnai1,Itpr1,Kcnj2,Kcnma1,Pde1a,Prkaca,Prkacb,Plcb1,Adcy5,Clca3b,Gucy1b1,Pde3a,Gucy1a1,Clca3a2	Ace,Calm3,Itpr2,Itpr3,Pde3b,Plcb3,Plcb4,Ppp3cb,Ppp3r1,Calml4
path:mmu05204	Chemical carcinogenesis	36	13	6	0.0205217	0.898244	Gstt3,Aldh3a1,Cyp1b1,Ephx1,Gstm4,Gstm5,Gstt1,Gstt2,Sult1a1,Aldh1a3,Aldh3b1,Gstm7,Gstk1	Adh7,Adh5,Arnt,Gstp1,Gsto1,Gsto2
path:mmu04911	Insulin secretion	57	19	10	0.0147004	0.911452	Atp1b1,Atp1b2,Atp1b3,Cacna1c,Camk2a,Camk2b,Camk2g,Kcnn3,Gna11,Kcnma1,Prkaca,Prkacb,Prkca,Plcb1,Creb3l2,Adcy5,Pclo,Kcnmb4,Atp1a2	Camk2d,Atf2,Atf4,Itpr3,Kcnn4,Plcb3,Plcb4,Slc2a1,Vamp2,Adcy1
path:mmu00982	Drug metabolism - cytochrome P450	32	14	5	0.00225988	0.915301	Gstt3,Aldh3a1,Aox1,Fmo5,Gstm4,Gstm5,Gstt1,Gstt2,Maoa,Aldh1a3,Aldh3b1,Gstm7,Aox3,Gstk1	Adh7,Adh5,Gstp1,Gsto1,Gsto2
path:mmu04976	Bile secretion	38	18	6	0.00016474	0.924838	Slco1a5,Aqp1,Atp1b1,Atp1b2,Atp1b3,Ephx1,Abcb1b,Abcb1a,Prkaca,Prkacb,Slc22a8,Slc9a1,Adcy5,Abcg2,Slco1a4,Slc4a4,Abcc3,Atp1a2	Cftr,Ldlr,Slc2a1,Slc4a2,Scarb1,Adcy1
path:mmu04350	TGF-beta signaling pathway	74	28	13	0.000379136	0.932865	Bmp4,Bmp7,Bmp8b,Bmpr1a,Cdkn2b,Chrd,Lefty1,Fst,Gdf5,Id1,Id2,Id3,Id4,Smad3,Smad5,Smad6,Nbl1,Pitx2,Skp1a,Tgfb2,Tgfb3,Tgfbr1,Tgfbr2,Thbs1,Ltbp1,Smad9,Smurf2,Rps6kb1	Acvr1b,Rhoa,Bmpr1b,Smad2,Smad4,Ppp2ca,Ppp2cb,Tgfb1,Tgif1,Mapk3,Cul1,Ep300,Smurf1
path:mmu00980	Metabolism of xenobiotics by cytochrome P450	34	15	5	0.00143305	0.939188	Gstt3,Cbr3,Akr7a5,Aldh3a1,Cbr2,Cyp1b1,Ephx1,Gstm4,Gstm5,Gstt1,Gstt2,Aldh1a3,Aldh3b1,Gstm7,Gstk1	Adh7,Adh5,Gstp1,Gsto1,Gsto2
path:mmu03460	Fanconi anemia pathway	51	20	8	0.00150043	0.948996	Fancm,Brca1,Brca2,Fanca,Pms2,Rad51,Eme2,Rpa2,Fanci,Cenpx,Fancd2,Fancb,Brip1,Eme1,Slx4,Fancg,Ube2t,Rpa1,Cenps,Polh	Ercc1,Top3a,Poli,Polk,Rev1,Rpa3,Rmi1,Slx1b
path:mmu00280	Valine, leucine and isoleucine degradation	46	15	7	0.0343629	0.950752	Aldh7a1,Pcca,Acadm,Aldh2,Aox1,Dbt,Mut,Acsf3,Abat,Ivd,Pccb,Aox3,Aldh1b1,Ehhadh,Hadha	Acaa1a,Acads,Bcat1,Bcat2,Hsd17b10,Hmgcl,Echs1
path:mmu00410	beta-Alanine metabolism	24	14	3	4.87456e-05	0.952097	Carns1,Aldh7a1,Acadm,Aldh2,Aldh3a1,Aoc3,Abat,Mlycd,Aldh1a3,Aldh3b1,Aldh1b1,Ehhadh,Hadha,Dpyd	Srm,Aoc2,Echs1
path:mmu05410	Hypertrophic cardiomyopathy (HCM)	63	22	10	0.00491205	0.959733	Itga9,Prkaa2,Itga1,Actc1,Cacna1c,Cacna2d3,Cacnb2,Dag1,Dmd,Igf1,Itga2,Itgb5,Itgb6,Myl2,Tgfb2,Tgfb3,Tpm1,Tpm2,Sgcb,Itga8,Itgb8,Cacng7	Ace,Atp2a2,Cacnb3,Emd,Itga6,Lama2,Itgb4,Tgfb1,Tnnt2,Tpm3
path:mmu04964	Proximal tubule bicarbonate reclamation	14	9	1	0.000429815	0.979223	Aqp1,Atp1b1,Atp1b2,Atp1b3,Gls,Slc25a10,Slc4a4,Slc38a3,Atp1a2	Pck2
path:mmu05414	Dilated cardiomyopathy (DCM)	68	24	10	0.00289375	0.980278	Itga9,Itga1,Actc1,Cacna1c,Cacna2d3,Cacnb2,Dag1,Dmd,Igf1,Itga2,Itgb5,Itgb6,Myl2,Prkaca,Prkacb,Tgfb2,Tgfb3,Tpm1,Tpm2,Adcy5,Sgcb,Itga8,Itgb8,Cacng7	Atp2a2,Cacnb3,Emd,Itga6,Lama2,Itgb4,Tgfb1,Tnnt2,Adcy1,Tpm3
path:mmu00512	Mucin type O-glycan biosynthesis	22	11	2	0.00180624	0.981817	Galnt2,Galnt16,Galnt1,Galnt4,Gcnt1,Galnt10,Gcnt4,Galnt12,Galnt11,Galnt5,Galnt13	Galnt7,Galnt3
path:mmu00640	Propanoate metabolism	29	11	3	0.0219353	0.983169	Pcca,Acadm,Dbt,Ldhb,Mut,Sucla2,Abat,Mlycd,Pccb,Ehhadh,Hadha	Ldha,Suclg2,Echs1
path:mmu00563	Glycosylphosphatidylinositol (GPI)-anchor biosynthesis	24	11	2	0.00427822	0.988719	Pigh,Gpaa1,Pigq,Gpld1,Pigv,Pgap1,Pigs,Pigl,Pigk,Pigc,Pigt	Dpm2,Piga
path:mmu05412	Arrhythmogenic right ventricular cardiomyopathy (ARVC)	56	19	7	0.0120403	0.990461	Itga9,Itga1,Actn3,Cacna1c,Cacna2d3,Cacnb2,Ctnnb1,Dag1,Dmd,Gja1,Itga2,Itgb5,Itgb6,Tcf7l1,Tcf7l2,Sgcb,Itga8,Itgb8,Cacng7	Atp2a2,Cacnb3,Dsc2,Emd,Itga6,Lama2,Itgb4
path:mmu00380	Tryptophan metabolism	26	13	2	0.000699268	0.99304	Aldh7a1,Aldh2,Aox1,Cat,Cyp1b1,Ddc,Maoa,Ogdh,Gcdh,Aox3,Aldh1b1,Ehhadh,Hadha	Ogdhl,Echs1
path:mmu04974	Protein digestion and absorption	55	32	6	7.92807e-10	0.996102	Slc8a3,Atp1b1,Atp1b2,Atp1b3,Col10a1,Col11a1,Col12a1,Col14a1,Col15a1,Col17a1,Col2a1,Col3a1,Col4a1,Col4a2,Col5a1,Col5a2,Col6a1,Col9a1,Col9a2,Col9a3,Col1a1,Col1a2,Dpp4,Eln,Mme,Slc1a1,Col27a1,Slc7a8,Col22a1,Col24a1,Cpb1,Atp1a2	Col4a5,Kcnn4,Slc3a2,Slc1a5,Slc36a1,Slc38a2
path:mmu03430	Mismatch repair	22	9	1	0.0221463	0.997734	Msh2,Msh6,Pms2,Rfc1,Rpa2,Mlh3,Exo1,Rpa1,Rfc5	Rpa3
path:mmu04512	ECM-receptor interaction	72	28	8	0.000222313	0.99843	Itga9,Itga1,Npnt,Agrn,Col2a1,Col4a1,Col4a2,Col6a1,Col9a1,Col9a2,Col9a3,Col1a1,Col1a2,Dag1,Hmmr,Itga2,Itgb5,Itgb6,Lama3,Lamc2,Sdc1,Sdc4,Thbs1,Thbs2,Lamc1,Itga8,Itgb8,Sv2c	Col4a5,Gp1bb,Itga6,Lama1,Lama2,Lamb1,Itgb4,Vwf
path:mmu04060	Cytokine-cytokine receptor interaction	142	44	14	0.00167742	0.999996	Bmp4,Bmp7,Bmp8b,Bmpr1a,Ackr3,Csf1,Ctf1,Eda,Fas,Gdf10,Gdf5,Cxcl10,Il12rb1,Il13ra2,Il15ra,Il18,Il1r1,Il1rn,Il6st,Il7,Lifr,Tnfrsf11b,Osmr,Ccl5,Cxcl15,Cx3cl1,Cxcl12,Tgfb2,Tgfb3,Tgfbr1,Tgfbr2,Il31ra,Tnfrsf1b,Tnfsf11,Il20ra,Tnfsf18,Ackr4,Tnfrsf19,Tnfsf15,Cxcl14,Ppbp,Il34,Il33,Cxcr6	Acvr1b,Acvrl1,Bmpr1b,Csf2rb2,Ifnar2,Ifngr2,Il10rb,Ccl25,Tgfb1,Tnfrsf10b,Cd40,Gdf15,Eda2r,Tnfrsf12a
path:mmu00340	Histidine metabolism	14	9	0	0.000429815	1	Carns1,Aldh7a1,Aldh2,Aldh3a1,Hnmt,Maoa,Aldh1a3,Aldh3b1,Aldh1b1	NA
