# Supplementary material for: Loss of TIP60 (KAT5) abolishes H2AZ lysine 7 acetylation and causes p53, INK4A, and ARF-independent cell cycle arrest
Source: Cell Death Dis. 2022 Jul 20;13(7):627. doi: 10.1038/s41419-022-05055-6 (PMC9296491; doi:10.1038/s41419-022-05055-6)
Supplement: Supplementary file 10 — Dataset S5 [file 41419_2022_5055_MOESM10_ESM.xlsx]

## Sheet: Read me
	Table S5. Genes differentially expressed in iC-TIP60 vs. control HEK293 cells

## Sheet: Data
GeneID	Symbol	Full_name_from_nomenclature_authority	logFC	AveExpr	t	P.Value	FDR
1948	EFNB2	ephrin B2	2.72839	8.83225	62.2845	2.2538e-24	3.25741e-20
5101	PCDH9	protocadherin 9	2.64034	7.72523	47.1501	5.25105e-22	3.79467e-18
9510	ADAMTS1	ADAM metallopeptidase with thrombospondin type 1 motif 1	1.61749	10.0686	39.3612	1.63799e-20	6.44508e-17
4885	NPTX2	neuronal pentraxin 2	2.87894	5.4905	39.4086	1.78373e-20	6.44508e-17
10614	HEXIM1	hexamethylene bisacetamide inducible 1	1.82288	7.12414	36.1515	8.72449e-20	2.5219e-16
2296	FOXC1	forkhead box C1	1.42603	8.88338	34.9054	1.67736e-19	4.04049e-16
10381	TUBB3	tubulin beta 3 class III	3.18066	4.84789	34.4759	2.47294e-19	4.62046e-16
57575	PCDH10	protocadherin 10	1.87683	8.0908	34.2138	2.55751e-19	4.62046e-16
115207	KCTD12	potassium channel tetramerization domain containing 12	1.99285	10.1923	33.2734	4.43749e-19	7.12612e-16
170261	ZCCHC12	zinc finger CCHC-type containing 12	3.8468	5.24925	33.137	5.62113e-19	8.12422e-16
9819	TSC22D2	TSC22 domain family member 2	2.01562	6.61682	32.5504	6.80926e-19	8.94675e-16
85236	HIST1H2BK	histone cluster 1 H2B family member k	1.89013	6.28289	32.2798	7.92059e-19	9.53969e-16
8660	IRS2	insulin receptor substrate 2	1.39386	9.05589	30.9807	1.6929e-18	1.88211e-15
8325	FZD8	frizzled class receptor 8	2.00235	5.56457	29.9147	3.48942e-18	3.60233e-15
23467	NPTXR	neuronal pentraxin receptor	2.18735	4.92684	28.3017	1.03458e-17	9.96856e-15
441478	NRARP	NOTCH regulated ankyrin repeat protein	2.24209	6.83766	27.066	2.45767e-17	2.22005e-14
650	BMP2	bone morphogenetic protein 2	1.89632	5.52171	26.746	2.99632e-17	2.5474e-14
5270	SERPINE2	serpin family E member 2	1.89265	6.21124	26.604	3.31835e-17	2.66445e-14
3748	KCNC3	potassium voltage-gated channel subfamily C member 3	3.02571	4.44727	26.3773	4.32908e-17	3.15446e-14
3725	JUN	Jun proto-oncogene, AP-1 transcription factor subunit	1.74717	9.5437	26.2109	4.36513e-17	3.15446e-14
4616	GADD45B	growth arrest and DNA damage inducible beta	3.7283	4.55778	26.005	6.01949e-17	4.14284e-14
7546	ZIC2	Zic family member 2	1.3099	7.61089	25.088	9.81643e-17	6.44895e-14
10370	CITED2	Cbp/p300 interacting transactivator with Glu/Asp rich carboxy-terminal domain 2	1.65741	6.62403	24.9848	1.0869e-16	6.82996e-14
57688	ZSWIM6	zinc finger SWIM-type containing 6	1.34453	6.22544	24.8239	1.20458e-16	7.2541e-14
54855	TENT5C	terminal nucleotidyltransferase 5C	2.15581	4.78456	24.7558	1.3527e-16	7.82024e-14
27253	PCDH17	protocadherin 17	1.39215	6.87296	24.2575	1.87891e-16	1.04134e-13
23013	SPEN	spen family transcriptional repressor	1.07078	10.4986	24.1945	1.94535e-16	1.04134e-13
57526	PCDH19	protocadherin 19	2.63054	3.98779	24.0306	2.49604e-16	1.2884e-13
1030	CDKN2B	cyclin dependent kinase inhibitor 2B	1.47561	5.74332	23.7897	2.74058e-16	1.36585e-13
3006	HIST1H1C	histone cluster 1 H1 family member c	2.73332	4.75636	23.8791	2.84309e-16	1.3697e-13
23237	ARC	activity regulated cytoskeleton associated protein	3.99406	5.65096	23.8895	3.12069e-16	1.45495e-13
4133	MAP2	microtubule associated protein 2	2.62368	4.06568	23.4694	3.91827e-16	1.76971e-13
3005	H1F0	H1 histone family member 0	1.76478	5.84196	22.9235	5.68343e-16	2.48917e-13
7205	TRIP6	thyroid hormone receptor interactor 6	-1.3555	5.42583	-22.1315	1.07802e-15	4.58254e-13
23670	CEMIP2	cell migration inducing hyaluronidase 2	1.33385	6.66182	21.8366	1.38919e-15	5.73658e-13
50640	PNPLA8	patatin like phospholipase domain containing 8	1.30504	5.99777	21.1993	2.43263e-15	9.76635e-13
3014	H2AFX	H2A histone family member X	1.0129	8.23852	21.1446	2.52377e-15	9.85838e-13
6573	SLC19A1	solute carrier family 19 member 1	-1.17115	6.24316	-21.1051	2.62955e-15	1.00013e-12
342931	RFPL4A	ret finger protein like 4A	4.4326	2.46885	21.3081	2.83696e-15	1.03003e-12
22911	WDR47	WD repeat domain 47	1.43834	5.42203	21.0314	2.85069e-15	1.03003e-12
7286	TUFT1	tuftelin 1	1.79081	5.12304	20.9012	3.29261e-15	1.16069e-12
55240	STEAP3	STEAP3 metalloreductase	-1.22263	5.84328	-20.7225	3.72623e-15	1.28227e-12
54206	ERRFI1	ERBB receptor feedback inhibitor 1	1.62932	5.95138	20.5491	4.48188e-15	1.50643e-12
1191	CLU	clusterin	1.32161	6.26813	20.3046	5.50379e-15	1.80787e-12
5274	SERPINI1	serpin family I member 1	2.49349	4.22256	20.3052	6.06511e-15	1.94798e-12
8549	LGR5	leucine rich repeat containing G protein-coupled receptor 5	1.17022	6.59069	20.0358	7.02367e-15	2.20681e-12
10383	TUBB4B	tubulin beta 4B class IVb	0.970625	8.55753	19.8862	8.03516e-15	2.4709e-12
390	RND3	Rho family GTPase 3	1.21807	6.65659	19.8021	8.7815e-15	2.64415e-12
84915	FAM222A	family with sequence similarity 222 member A	1.9452	4.17618	19.7265	9.94926e-15	2.93462e-12
10580	SORBS1	sorbin and SH3 domain containing 1	1.65684	5.03549	19.4954	1.21206e-14	3.50359e-12
22979	EFR3B	EFR3 homolog B	1.64524	4.77752	19.3966	1.33241e-14	3.77594e-12
7552	ZNF711	zinc finger protein 711	1.54015	7.95536	19.3378	1.3995e-14	3.88979e-12
11076	TPPP	tubulin polymerization promoting protein	1.82321	4.51697	19.2815	1.51224e-14	4.12386e-12
387914	SHISA2	shisa family member 2	3.46321	3.35399	19.2799	1.75254e-14	4.69065e-12
4804	NGFR	nerve growth factor receptor	4.08667	2.34193	19.221	1.94393e-14	5.03215e-12
2619	GAS1	growth arrest specific 1	1.15761	6.49806	18.9755	1.95195e-14	5.03215e-12
10202	DHRS2	dehydrogenase/reductase 2	1.37288	6.22516	18.968	1.98882e-14	5.03215e-12
79784	MYH14	myosin heavy chain 14	1.44222	5.24443	18.957	2.0194e-14	5.03215e-12
8125	ANP32A	acidic nuclear phosphoprotein 32 family member A	-0.974285	7.75454	-18.9175	2.05441e-14	5.0326e-12
8704	B4GALT2	beta-1,4-galactosyltransferase 2	-1.07338	6.1511	-18.8315	2.24438e-14	5.32074e-12
81631	MAP1LC3B	microtubule associated protein 1 light chain 3 beta	1.1557	6.99756	18.8341	2.24566e-14	5.32074e-12
9935	MAFB	MAF bZIP transcription factor B	3.28667	3.59054	18.9069	2.4941e-14	5.78706e-12
10512	SEMA3C	semaphorin 3C	1.31458	6.91099	18.7255	2.52255e-14	5.78706e-12
6446	SGK1	serum/glucocorticoid regulated kinase 1	2.84862	3.05775	18.794	2.68731e-14	6.0687e-12
1843	DUSP1	dual specificity phosphatase 1	2.01885	5.48801	18.6559	2.85768e-14	6.35417e-12
7088	TLE1	transducin like enhancer of split 1	0.939171	6.72674	18.5482	2.96974e-14	6.3826e-12
5430	POLR2A	RNA polymerase II subunit A	0.994789	8.92736	18.5393	3.00076e-14	6.3826e-12
81566	CSRNP2	cysteine and serine rich nuclear protein 2	1.22639	5.29131	18.5474	3.00296e-14	6.3826e-12
1368	CPM	carboxypeptidase M	1.87289	4.05373	18.3674	3.77635e-14	7.91009e-12
10524	KAT5	lysine acetyltransferase 5	-1.31591	4.89488	-18.1753	4.40749e-14	9.10021e-12
56155	TEX14	testis expressed 14, intercellular bridge forming factor	2.80187	3.74841	18.2425	4.67539e-14	9.51739e-12
3710	ITPR3	inositol 1,4,5-trisphosphate receptor type 3	-1.12032	6.42797	-17.9606	5.44947e-14	1.09391e-11
7275	TUB	tubby bipartite transcription factor	-0.975128	6.99827	-17.9318	5.58804e-14	1.10636e-11
51430	SUCO	SUN domain containing ossification factor	0.944177	6.50395	17.8945	5.80493e-14	1.13377e-11
196	AHR	aryl hydrocarbon receptor	1.19098	6.20683	17.8538	6.10933e-14	1.17731e-11
57568	SIPA1L2	signal induced proliferation associated 1 like 2	1.08787	6.93575	17.7689	6.64803e-14	1.26426e-11
3017	HIST1H2BD	histone cluster 1 H2B family member d	3.44109	3.32406	17.8972	7.05683e-14	1.32458e-11
131583	FAM43A	family with sequence similarity 43 member A	1.43269	5.18542	17.6052	8.04309e-14	1.49034e-11
51278	IER5	immediate early response 5	0.92309	6.69142	17.5612	8.23465e-14	1.50652e-11
79007	DBNDD1	dysbindin domain containing 1	-1.11901	5.81354	-17.4041	9.79167e-14	1.76899e-11
1282	COL4A1	collagen type IV alpha 1 chain	-0.990656	7.27491	-17.3792	1.00117e-13	1.78642e-11
5881	RAC3	Rac family small GTPase 3	-0.94444	6.77655	-17.3658	1.01436e-13	1.78787e-11
5912	RAP2B	RAP2B, member of RAS oncogene family	1.20241	6.28231	17.3126	1.08388e-13	1.88738e-11
1152	CKB	creatine kinase B	-0.768509	9.70818	-17.1954	1.21476e-13	2.09011e-11
3714	JAG2	jagged 2	-1.31409	5.69471	-17.1784	1.25983e-13	2.14216e-11
5768	QSOX1	quiescin sulfhydryl oxidase 1	1.02099	5.94737	17.1073	1.3428e-13	2.25648e-11
6497	SKI	SKI proto-oncogene	0.831429	8.57196	17.0928	1.35829e-13	2.25648e-11
4864	NPC1	NPC intracellular cholesterol transporter 1	1.03796	6.1731	17.0592	1.41565e-13	2.30168e-11
6659	SOX4	SRY-box 4	0.933972	8.78835	17.0554	1.41735e-13	2.30168e-11
6091	ROBO1	roundabout guidance receptor 1	0.964915	7.91314	17.0458	1.4333e-13	2.30173e-11
3068	HDGF	heparin binding growth factor	-0.998881	8.40676	-17.0361	1.44989e-13	2.30278e-11
84908	FAM136A	family with sequence similarity 136 member A	-0.880635	6.96574	-17.0049	1.4958e-13	2.3421e-11
4626	MYH8	myosin heavy chain 8	7.55261	-0.467861	17.3701	1.5163e-13	2.3421e-11
29950	SERTAD1	SERTA domain containing 1	2.13565	3.52748	17.0649	1.52326e-13	2.3421e-11
7852	CXCR4	C-X-C motif chemokine receptor 4	1.968	4.34525	17.0332	1.55248e-13	2.36007e-11
6319	SCD	stearoyl-CoA desaturase	-0.861011	9.7954	-16.9616	1.56761e-13	2.36007e-11
226	ALDOA	aldolase, fructose-bisphosphate A	-0.761864	9.539	-16.9322	1.61676e-13	2.40897e-11
4832	NME3	NME/NM23 nucleoside diphosphate kinase 3	-1.45759	5.6595	-16.8777	1.76417e-13	2.58773e-11
1466	CSRP2	cysteine and glycine rich protein 2	0.967709	6.24623	16.8515	1.77254e-13	2.58773e-11
81611	ANP32E	acidic nuclear phosphoprotein 32 family member E	-0.989215	7.9689	-16.8291	1.81778e-13	2.62723e-11
25840	METTL7A	methyltransferase like 7A	-1.23271	4.9607	-16.7668	1.96612e-13	2.8135e-11
1490	CTGF	connective tissue growth factor	2.81692	3.12518	16.8043	2.16015e-13	3.06085e-11
10769	PLK2	polo like kinase 2	2.16151	4.1289	16.6929	2.2975e-13	3.22386e-11
1102	RCBTB2	RCC1 and BTB domain containing protein 2	1.49074	4.72945	16.5873	2.43793e-13	3.38757e-11
78999	LRFN4	leucine rich repeat and fibronectin type III domain containing 4	-1.38093	4.6891	-16.5721	2.46105e-13	3.38757e-11
6641	SNTB1	syntrophin beta 1	-1.29862	4.57705	-16.5511	2.50687e-13	3.4181e-11
6548	SLC9A1	solute carrier family 9 member A1	1.31246	5.33394	16.5403	2.53924e-13	3.42987e-11
22859	ADGRL1	adhesion G protein-coupled receptor L1	-0.970612	5.92033	-16.5071	2.59692e-13	3.4753e-11
41	ASIC1	acid sensing ion channel subunit 1	-1.00499	5.62802	-16.4341	2.82111e-13	3.74069e-11
1717	DHCR7	7-dehydrocholesterol reductase	-0.859737	7.13719	-16.3533	3.07893e-13	4.04544e-11
10498	CARM1	coactivator associated arginine methyltransferase 1	-0.843618	6.47502	-16.2876	3.31543e-13	4.30689e-11
135152	B3GAT2	beta-1,3-glucuronyltransferase 2	3.23865	3.00103	16.4466	3.33752e-13	4.30689e-11
79047	KCTD15	potassium channel tetramerization domain containing 15	-1.05636	5.44255	-16.2539	3.46298e-13	4.42924e-11
2290	FOXG1	forkhead box G1	1.04822	5.70982	16.1998	3.68139e-13	4.6673e-11
64084	CLSTN2	calsyntenin 2	3.37924	2.50651	16.3503	3.76381e-13	4.73029e-11
6576	SLC25A1	solute carrier family 25 member 1	-0.902822	6.94639	-16.1658	3.81114e-13	4.74849e-11
5334	PLCL1	phospholipase C like 1 (inactive)	1.83389	3.58453	16.2019	3.8694e-13	4.77987e-11
3726	JUNB	JunB proto-oncogene, AP-1 transcription factor subunit	1.81536	4.82836	16.1301	4.19265e-13	5.13529e-11
338707	B4GALNT4	beta-1,4-N-acetyl-galactosaminyltransferase 4	-1.48064	4.64751	-15.9778	4.85899e-13	5.8568e-11
4643	MYO1E	myosin IE	1.12433	5.74509	15.9591	4.86277e-13	5.8568e-11
39	ACAT2	acetyl-CoA acetyltransferase 2	-0.915524	7.38087	-15.9113	5.10435e-13	6.06595e-11
114908	TMEM123	transmembrane protein 123	-0.9523	7.71788	-15.9093	5.12036e-13	6.06595e-11
388	RHOB	ras homolog family member B	1.27587	7.65479	15.9116	5.17561e-13	6.08155e-11
467	ATF3	activating transcription factor 3	2.53267	6.52486	15.95	5.51555e-13	6.34191e-11
6666	SOX12	SRY-box 12	-1.30239	4.88604	-15.8577	5.51691e-13	6.34191e-11
3708	ITPR1	inositol 1,4,5-trisphosphate receptor type 1	1.07591	5.36872	15.8464	5.52882e-13	6.34191e-11
6303	SAT1	spermidine/spermine N1-acetyltransferase 1	1.53444	6.85324	15.8434	5.69804e-13	6.48455e-11
8266	UBL4A	ubiquitin like 4A	-1.03365	5.60444	-15.7871	5.91395e-13	6.67768e-11
1627	DBN1	drebrin 1	-0.98819	6.23561	-15.7592	6.10033e-13	6.83473e-11
92312	MEX3A	mex-3 RNA binding family member A	-1.15433	4.81964	-15.7045	6.54202e-13	7.27322e-11
205	AK4	adenylate kinase 4	-1.03819	5.94416	-15.6565	6.88855e-13	7.60002e-11
80139	ZNF703	zinc finger protein 703	0.831965	9.44354	15.596	7.35786e-13	8.0563e-11
9353	SLIT2	slit guidance ligand 2	0.803207	10.3977	15.5709	7.57527e-13	8.23198e-11
8535	CBX4	chromobox 4	1.2437	5.38649	15.5705	7.68916e-13	8.268e-11
11135	CDC42EP1	CDC42 effector protein 1	-1.08801	5.63698	-15.5607	7.72283e-13	8.268e-11
11214	AKAP13	A-kinase anchoring protein 13	1.05089	7.54084	15.5332	7.96551e-13	8.46511e-11
595	CCND1	cyclin D1	-0.873406	6.9447	-15.5141	8.10837e-13	8.55403e-11
10360	NPM3	nucleophosmin/nucleoplasmin 3	-1.04821	5.9802	-15.5103	8.18272e-13	8.56991e-11
7301	TYRO3	TYRO3 protein tyrosine kinase	-1.04866	5.25752	-15.4889	8.39292e-13	8.72683e-11
1535	CYBA	cytochrome b-245 alpha chain	-0.911362	5.9737	-15.4693	8.55611e-13	8.83296e-11
1284	COL4A2	collagen type IV alpha 2 chain	-0.767889	7.56939	-15.4424	8.81209e-13	9.03271e-11
114991	ZNF618	zinc finger protein 618	-1.06099	5.16524	-15.3892	9.44995e-13	9.61832e-11
8737	RIPK1	receptor interacting serine/threonine kinase 1	1.12737	5.85506	15.3823	9.5527e-13	9.6549e-11
85477	SCIN	scinderin	0.983407	6.73836	15.3598	9.7607e-13	9.79662e-11
83879	CDCA7	cell division cycle associated 7	-0.793689	7.14027	-15.3304	1.00695e-12	1.00369e-10
10541	ANP32B	acidic nuclear phosphoprotein 32 family member B	-0.771291	7.93834	-15.3078	1.03422e-12	1.02381e-10
83667	SESN2	sestrin 2	1.09199	5.82184	15.3068	1.04361e-12	1.02608e-10
10123	ARL4C	ADP ribosylation factor like GTPase 4C	1.59652	4.61678	15.3189	1.06128e-12	1.03639e-10
10458	BAIAP2	BAI1 associated protein 2	1.39918	5.61435	15.2975	1.07295e-12	1.04076e-10
10253	SPRY2	sprouty RTK signaling antagonist 2	1.22827	5.37305	15.2806	1.08369e-12	1.04417e-10
80305	TRABD	TraB domain containing	-1.06029	6.91629	-15.2043	1.17845e-12	1.12541e-10
57507	ZNF608	zinc finger protein 608	0.992729	6.01443	15.1968	1.18642e-12	1.12541e-10
85377	MICALL1	MICAL like 1	-0.810084	6.48929	-15.185	1.19867e-12	1.12541e-10
728392	LOC728392	uncharacterized LOC728392	2.0864	3.31652	15.2494	1.20497e-12	1.12541e-10
7425	VGF	VGF nerve growth factor inducible	4.24524	2.23651	15.4001	1.20693e-12	1.12541e-10
726	CAPN5	calpain 5	2.47774	2.53407	15.2373	1.26931e-12	1.17599e-10
54800	KLHL24	kelch like family member 24	0.873853	6.33473	15.1086	1.31555e-12	1.21106e-10
4001	LMNB1	lamin B1	-0.79933	7.7386	-15.0848	1.35234e-12	1.23705e-10
337882	KRTAP19-1	keratin associated protein 19-1	2.76767	3.70747	15.1636	1.4254e-12	1.29182e-10
116843	SLC18B1	solute carrier family 18 member B1	-1.10564	5.35701	-15.0453	1.4301e-12	1.29182e-10
894	CCND2	cyclin D2	-1.28146	5.09205	-14.9697	1.58145e-12	1.41967e-10
9435	CHST2	carbohydrate sulfotransferase 2	2.12468	3.37503	15.0145	1.60594e-12	1.42443e-10
23336	SYNM	synemin	0.882214	6.40389	14.944	1.60646e-12	1.42443e-10
3654	IRAK1	interleukin 1 receptor associated kinase 1	-0.737772	8.46298	-14.9101	1.6709e-12	1.47253e-10
60681	FKBP10	FK506 binding protein 10	-0.842217	7.46681	-14.8203	1.86747e-12	1.63579e-10
478	ATP1A3	ATPase Na+/K+ transporting subunit alpha 3	1.59245	4.13525	14.841	1.89165e-12	1.64699e-10
79071	ELOVL6	ELOVL fatty acid elongase 6	-1.04964	5.54308	-14.8008	1.92311e-12	1.66053e-10
83481	EPPK1	epiplakin 1	1.13757	5.08546	14.8007	1.93018e-12	1.66053e-10
5168	ENPP2	ectonucleotide pyrophosphatase/phosphodiesterase 2	1.67138	3.68256	14.7965	2.01111e-12	1.71992e-10
29903	CCDC106	coiled-coil domain containing 106	-0.97598	5.55567	-14.7552	2.02912e-12	1.72351e-10
146691	TOM1L2	target of myb1 like 2 membrane trafficking protein	1.03491	5.55926	14.7527	2.03916e-12	1.72351e-10
5585	PKN1	protein kinase N1	-0.835549	6.47087	-14.7378	2.06667e-12	1.7366e-10
109	ADCY3	adenylate cyclase 3	-0.848859	6.96546	-14.716	2.12351e-12	1.77405e-10
54620	FBXL19	F-box and leucine rich repeat protein 19	-0.751057	7.0082	-14.7093	2.13815e-12	1.77602e-10
729359	PLIN4	perilipin 4	4.21491	1.34737	14.9193	2.1511e-12	1.77656e-10
9368	SLC9A3R1	SLC9A3 regulator 1	0.975614	6.14639	14.6182	2.40376e-12	1.97395e-10
3800	KIF5C	kinesin family member 5C	1.29889	4.30863	14.6173	2.44146e-12	1.99358e-10
339983	NAT8L	N-acetyltransferase 8 like	-1.06803	5.60514	-14.5787	2.53254e-12	2.05634e-10
9830	TRIM14	tripartite motif containing 14	-1.01812	5.53993	-14.5594	2.58952e-12	2.09086e-10
89782	LMLN	leishmanolysin like peptidase	1.29511	4.42929	14.5411	2.68391e-12	2.15503e-10
57205	ATP10D	ATPase phospholipid transporting 10D (putative)	1.01662	5.52847	14.5201	2.71927e-12	2.17136e-10
5366	PMAIP1	phorbol-12-myristate-13-acetate-induced protein 1	1.09611	8.22216	14.5104	2.76074e-12	2.18434e-10
2131	EXT1	exostosin glycosyltransferase 1	0.860049	6.67385	14.5033	2.76575e-12	2.18434e-10
11096	ADAMTS5	ADAM metallopeptidase with thrombospondin type 1 motif 5	1.71918	3.37452	14.4845	2.97409e-12	2.33611e-10
81606	LBH	limb bud and heart development	3.22711	2.77095	14.5744	3.05745e-12	2.388e-10
2821	GPI	glucose-6-phosphate isomerase	-0.82351	7.11364	-14.4187	3.07318e-12	2.388e-10
201292	TRIM65	tripartite motif containing 65	-0.83162	6.1541	-14.3893	3.1892e-12	2.4649e-10
5295	PIK3R1	phosphoinositide-3-kinase regulatory subunit 1	0.990245	6.07729	14.3168	3.50711e-12	2.69619e-10
79605	PGBD5	piggyBac transposable element derived 5	1.62285	3.63076	14.3331	3.568e-12	2.72848e-10
6558	SLC12A2	solute carrier family 12 member 2	0.81607	7.23166	14.2873	3.62629e-12	2.75846e-10
89958	SAPCD2	suppressor APC domain containing 2	-0.794217	6.27823	-14.2758	3.67841e-12	2.78345e-10
133522	PPARGC1B	PPARG coactivator 1 beta	-1.02941	5.08311	-14.2602	3.7725e-12	2.83979e-10
3140	MR1	major histocompatibility complex, class I-related	1.01076	5.13706	14.2547	3.79657e-12	2.8431e-10
84858	ZNF503	zinc finger protein 503	1.01101	6.60236	14.2108	4.0141e-12	2.9905e-10
10550	ARL6IP5	ADP ribosylation factor like GTPase 6 interacting protein 5	-0.83893	6.0038	-14.1761	4.17721e-12	3.09607e-10
256302	NATD1	N-acetyltransferase domain containing 1	1.01042	4.9996	14.1705	4.22514e-12	3.11561e-10
5792	PTPRF	protein tyrosine phosphatase, receptor type F	-0.718144	8.18013	-14.1369	4.38522e-12	3.21724e-10
8099	CDK2AP1	cyclin dependent kinase 2 associated protein 1	-0.900074	6.21722	-14.1248	4.46537e-12	3.2595e-10
2297	FOXD1	forkhead box D1	1.00597	6.22192	14.122	4.49423e-12	3.26408e-10
23616	SH3BP1	SH3 domain binding protein 1	-1.0279	4.73875	-14.1115	4.55802e-12	3.29385e-10
3488	IGFBP5	insulin like growth factor binding protein 5	-0.920293	5.63642	-14.047	4.93534e-12	3.54824e-10
2066	ERBB4	erb-b2 receptor tyrosine kinase 4	0.873316	6.561	14.0424	4.95914e-12	3.54824e-10
122060	SLAIN1	SLAIN motif family member 1	0.793311	7.36173	13.9908	5.29197e-12	3.76773e-10
55243	KIRREL1	kirre like nephrin family adhesion molecule 1	-1.13255	4.90603	-13.9811	5.41105e-12	3.81387e-10
340526	RTL5	retrotransposon Gag like 5	2.04461	3.63628	14.0333	5.4332e-12	3.81387e-10
9263	STK17A	serine/threonine kinase 17a	1.0137	5.6297	13.9739	5.43595e-12	3.81387e-10
2119	ETV5	ETS variant 5	3.28105	2.7435	14.1113	5.51457e-12	3.85034e-10
2063	NR2F6	nuclear receptor subfamily 2 group F member 6	-0.881811	6.55964	-13.9544	5.55446e-12	3.85955e-10
100505761	RPARP-AS1	RPARP antisense RNA 1	-1.14073	4.46137	-13.9328	5.76172e-12	3.98441e-10
27143	PALD1	phosphatase domain containing, paladin 1	-1.01854	4.94254	-13.9136	5.87694e-12	4.04473e-10
57030	SLC17A7	solute carrier family 17 member 7	3.13479	2.10266	14.0305	6.04189e-12	4.13855e-10
55711	FAR2	fatty acyl-CoA reductase 2	-0.934766	5.55593	-13.8807	6.11778e-12	4.17077e-10
140735	DYNLL2	dynein light chain LC8-type 2	0.807635	6.29546	13.87	6.18753e-12	4.19852e-10
55920	RCC2	regulator of chromosome condensation 2	-0.702271	8.7156	-13.8599	6.26159e-12	4.22892e-10
135293	PM20D2	peptidase M20 domain containing 2	-0.760555	7.41378	-13.8427	6.40655e-12	4.30669e-10
3162	HMOX1	heme oxygenase 1	1.45252	3.77507	13.8505	6.53267e-12	4.37114e-10
3556	IL1RAP	interleukin 1 receptor accessory protein	1.21464	4.63484	13.8061	6.81595e-12	4.53967e-10
586	BCAT1	branched chain amino acid transaminase 1	-0.967341	6.93066	-13.7861	6.92406e-12	4.59053e-10
339287	MSL1	male specific lethal 1 homolog	-0.731757	7.13893	-13.7541	7.18776e-12	4.7436e-10
23368	PPP1R13B	protein phosphatase 1 regulatory subunit 13B	1.01889	4.96759	13.7419	7.34703e-12	4.82666e-10
6712	SPTBN2	spectrin beta, non-erythrocytic 2	-0.872225	6.10403	-13.7241	7.4903e-12	4.86497e-10
1026	CDKN1A	cyclin dependent kinase inhibitor 1A	1.24451	5.79863	13.7341	7.4996e-12	4.86497e-10
57181	SLC39A10	solute carrier family 39 member 10	-0.825291	6.76175	-13.7218	7.50632e-12	4.86497e-10
8938	BAIAP3	BAI1 associated protein 3	2.13131	3.2919	13.7615	7.79452e-12	5.02921e-10
57556	SEMA6A	semaphorin 6A	0.834816	6.50677	13.649	8.2593e-12	5.30541e-10
23179	RGL1	ral guanine nucleotide dissociation stimulator like 1	1.32182	4.0809	13.5672	9.38342e-12	6.00082e-10
4739	NEDD9	neural precursor cell expressed, developmentally down-regulated 9	3.33509	1.75793	13.6984	9.46378e-12	6.02555e-10
3491	CYR61	cysteine rich angiogenic inducer 61	1.52261	3.82361	13.5029	1.0365e-11	6.5704e-10
23466	CBX6	chromobox 6	-0.706858	7.50103	-13.4611	1.05714e-11	6.67201e-10
4084	MXD1	MAX dimerization protein 1	1.0033	5.53255	13.44	1.09347e-11	6.85807e-10
56894	AGPAT3	1-acylglycerol-3-phosphate O-acyltransferase 3	-0.688194	7.51831	-13.4258	1.10775e-11	6.85807e-10
23429	RYBP	RING1 and YY1 binding protein	0.893975	6.25514	13.4265	1.10984e-11	6.85807e-10
949	SCARB1	scavenger receptor class B member 1	-0.770041	6.58167	-13.4248	1.11009e-11	6.85807e-10
6785	ELOVL4	ELOVL fatty acid elongase 4	0.910188	6.14764	13.4264	1.11035e-11	6.85807e-10
5296	PIK3R2	phosphoinositide-3-kinase regulatory subunit 2	-0.747438	7.39395	-13.4118	1.12908e-11	6.90705e-10
3638	INSIG1	insulin induced gene 1	-0.82705	8.7058	-13.4123	1.12956e-11	6.90705e-10
2288	FKBP4	FK506 binding protein 4	-0.693997	8.25925	-13.4092	1.13262e-11	6.90705e-10
5243	ABCB1	ATP binding cassette subfamily B member 1	0.845144	7.00486	13.4004	1.14803e-11	6.97162e-10
80311	KLHL15	kelch like family member 15	0.744799	7.6226	13.3711	1.19217e-11	7.2094e-10
1847	DUSP5	dual specificity phosphatase 5	2.37076	2.54314	13.4258	1.24308e-11	7.46473e-10
89910	UBE3B	ubiquitin protein ligase E3B	0.770491	6.29791	13.3363	1.2493e-11	7.46473e-10
2542	SLC37A4	solute carrier family 37 member 4	-1.03189	5.30071	-13.3405	1.24989e-11	7.46473e-10
3340	NDST1	N-deacetylase and N-sulfotransferase 1	-0.697834	6.87417	-13.3323	1.25513e-11	7.4652e-10
688	KLF5	Kruppel like factor 5	1.00007	5.88059	13.3307	1.26511e-11	7.47462e-10
51761	ATP8A2	ATPase phospholipid transporting 8A2	2.2466	2.5309	13.4024	1.26706e-11	7.47462e-10
10007	GNPDA1	glucosamine-6-phosphate deaminase 1	-0.81819	5.94308	-13.2739	1.35931e-11	7.9771e-10
84445	LZTS2	leucine zipper tumor suppressor 2	-1.02662	4.82287	-13.2728	1.36851e-11	7.9771e-10
116151	FAM210B	family with sequence similarity 210 member B	-0.869819	5.79298	-13.2694	1.3688e-11	7.9771e-10
134637	ADAT2	adenosine deaminase, tRNA specific 2	-0.978919	5.40037	-13.2605	1.38916e-11	8.06325e-10
643246	MAP1LC3B2	microtubule associated protein 1 light chain 3 beta 2	1.08279	4.74968	13.2513	1.41179e-11	8.16184e-10
2052	EPHX1	epoxide hydrolase 1	0.864247	5.77131	13.2385	1.42669e-11	8.21512e-10
2049	EPHB3	EPH receptor B3	2.31637	2.52687	13.3122	1.43957e-11	8.2564e-10
25976	TIPARP	TCDD inducible poly(ADP-ribose) polymerase	0.841469	6.27103	13.1806	1.54191e-11	8.80839e-10
11187	PKP3	plakophilin 3	-0.830526	5.77364	-13.1713	1.56118e-11	8.88338e-10
6899	TBX1	T-box 1	-1.28105	3.82693	-13.1646	1.60338e-11	9.06708e-10
80004	ESRP2	epithelial splicing regulatory protein 2	-0.978813	5.16367	-13.1524	1.6072e-11	9.06708e-10
100128881	VPS9D1-AS1	VPS9D1 antisense RNA 1	-0.84251	5.90002	-13.1452	1.61775e-11	9.06708e-10
376940	ZC3H6	zinc finger CCCH-type containing 6	1.53915	3.7059	13.1713	1.61856e-11	9.06708e-10
3276	PRMT1	protein arginine methyltransferase 1	-0.649447	8.08388	-13.1167	1.67781e-11	9.36272e-10
4716	NDUFB10	NADH:ubiquinone oxidoreductase subunit B10	-0.759979	6.97601	-13.1128	1.68836e-11	9.38535e-10
57622	LRFN1	leucine rich repeat and fibronectin type III domain containing 1	-1.05526	4.89853	-13.0837	1.76903e-11	9.79608e-10
5214	PFKP	phosphofructokinase, platelet	-0.770024	6.48438	-13.0659	1.79969e-11	9.92785e-10
5595	MAPK3	mitogen-activated protein kinase 3	-0.905461	5.63806	-13.021	1.91788e-11	1.05396e-09
5997	RGS2	regulator of G protein signaling 2	1.35026	4.1388	12.9832	2.06186e-11	1.12879e-09
22936	ELL2	elongation factor for RNA polymerase II 2	0.901034	5.88478	12.9637	2.07397e-11	1.13114e-09
29763	PACSIN3	protein kinase C and casein kinase substrate in neurons 3	-1.00696	4.85361	-12.9557	2.10314e-11	1.14013e-09
374383	NCR3LG1	natural killer cell cytotoxicity receptor 3 ligand 1	-0.735247	8.10088	-12.9504	2.10623e-11	1.14013e-09
26050	SLITRK5	SLIT and NTRK like family member 5	-0.973202	5.11558	-12.9493	2.11927e-11	1.14051e-09
54537	SHLD2	shieldin complex subunit 2	-0.777372	5.90446	-12.9451	2.12272e-11	1.14051e-09
84733	CBX2	chromobox 2	-0.80874	5.54913	-12.9242	2.18549e-11	1.16989e-09
284344	LOC284344	uncharacterized LOC284344	4.60197	1.15304	13.1334	2.2021e-11	1.17443e-09
10570	DPYSL4	dihydropyrimidinase like 4	2.35673	3.20126	12.9931	2.2284e-11	1.18408e-09
151195	CCNYL1	cyclin Y like 1	0.948767	5.66277	12.9069	2.24476e-11	1.18841e-09
2774	GNAL	G protein subunit alpha L	-0.840709	5.34685	-12.8783	2.32888e-11	1.22844e-09
219	ALDH1B1	aldehyde dehydrogenase 1 family member B1	-0.888339	5.60538	-12.8626	2.38218e-11	1.25199e-09
22822	PHLDA1	pleckstrin homology like domain family A member 1	1.4827	3.35472	12.8786	2.40345e-11	1.25859e-09
26528	DAZAP1	DAZ associated protein 1	-0.642871	7.72034	-12.838	2.45676e-11	1.28186e-09
222699	TOB2P1	transducer of ERBB2, 2 pseudogene 1	2.10535	2.49773	12.8994	2.47253e-11	1.28523e-09
79035	NABP2	nucleic acid binding protein 2	-0.808464	5.94265	-12.8321	2.48099e-11	1.28523e-09
55117	SLC6A15	solute carrier family 6 member 15	-0.803324	6.77493	-12.8251	2.50479e-11	1.29055e-09
80854	SETD7	SET domain containing lysine methyltransferase 7	-0.756779	7.82586	-12.8234	2.50913e-11	1.29055e-09
81603	TRIM8	tripartite motif containing 8	-0.822395	5.3722	-12.8013	2.58942e-11	1.32712e-09
56154	TEX15	testis expressed 15, meiosis and synapsis associated	-0.899824	6.1909	-12.7775	2.68014e-11	1.36542e-09
64943	NT5DC2	5'-nucleotidase domain containing 2	-0.725748	6.77155	-12.7747	2.68304e-11	1.36542e-09
51513	ETV7	ETS variant 7	3.03662	1.861	12.8896	2.73969e-11	1.38701e-09
3621	ING1	inhibitor of growth family member 1	0.939272	5.17922	12.7611	2.74466e-11	1.38701e-09
1855	DVL1	dishevelled segment polarity protein 1	-0.775605	6.78907	-12.7263	2.87129e-11	1.44595e-09
4254	KITLG	KIT ligand	0.94376	6.74811	12.7037	2.97306e-11	1.492e-09
55118	CRTAC1	cartilage acidic protein 1	3.88538	2.08849	12.8743	2.99607e-11	1.49834e-09
4094	MAF	MAF bZIP transcription factor	0.931821	5.54624	12.6954	3.00655e-11	1.4984e-09
1445	CSK	C-terminal Src kinase	-0.710778	7.12144	-12.6842	3.04236e-11	1.50924e-09
10749	KIF1C	kinesin family member 1C	-0.667997	7.36527	-12.6824	3.04919e-11	1.50924e-09
79447	PAGR1	PAXIP1 associated glutamate rich protein 1	-0.750021	6.53748	-12.6709	3.10049e-11	1.5294e-09
716	C1S	complement C1s	2.91188	2.72584	12.7864	3.1249e-11	1.5362e-09
3955	LFNG	LFNG O-fucosylpeptide 3-beta-N-acetylglucosaminyltransferase	2.65751	2.2865	12.7653	3.14222e-11	1.53948e-09
25825	BACE2	beta-secretase 2	-0.832074	6.31574	-12.6582	3.1596e-11	1.54276e-09
2697	GJA1	gap junction protein alpha 1	-0.783518	6.28152	-12.6543	3.1743e-11	1.54472e-09
10606	PAICS	phosphoribosylaminoimidazole carboxylase and phosphoribosylaminoimidazolesuccinocarboxamide synthase	-0.634376	8.90699	-12.6501	3.18906e-11	1.54669e-09
92815	HIST3H2A	histone cluster 3 H2A	1.63421	4.74634	12.6746	3.22995e-11	1.56129e-09
4609	MYC	MYC proto-oncogene, bHLH transcription factor	0.738799	8.35062	12.6215	3.3218e-11	1.60033e-09
2643	GCH1	GTP cyclohydrolase 1	1.10548	5.15911	12.6252	3.3369e-11	1.60226e-09
182	JAG1	jagged 1	0.833999	5.57093	12.5926	3.4635e-11	1.65365e-09
51646	YPEL5	yippee like 5	1.09534	5.46432	12.5977	3.46679e-11	1.65365e-09
134147	CMBL	carboxymethylenebutenolidase homolog	-0.848852	5.82845	-12.5702	3.57493e-11	1.69962e-09
23205	ACSBG1	acyl-CoA synthetase bubblegum family member 1	3.09389	1.86349	12.6911	3.62726e-11	1.71885e-09
55567	DNAH3	dynein axonemal heavy chain 3	3.75606	1.77146	12.7217	3.66777e-11	1.73236e-09
6624	FSCN1	fascin actin-bundling protein 1	0.746561	6.93375	12.5423	3.71212e-11	1.7476e-09
6723	SRM	spermidine synthase	-0.667876	7.39103	-12.516	3.84991e-11	1.80658e-09
9314	KLF4	Kruppel like factor 4	1.73846	3.47244	12.5521	3.87092e-11	1.81056e-09
3093	UBE2K	ubiquitin conjugating enzyme E2 K	-0.678331	7.8969	-12.5007	3.93404e-11	1.83209e-09
115704	EVI5L	ecotropic viral integration site 5 like	0.904049	5.27752	12.5015	3.94229e-11	1.83209e-09
4082	MARCKS	myristoylated alanine rich protein kinase C substrate	-0.731448	7.44196	-12.4926	3.98059e-11	1.84396e-09
220213	OTUD1	OTU deubiquitinase 1	1.42544	5.38893	12.5092	4.00544e-11	1.84954e-09
89932	PAPLN	papilin, proteoglycan like sulfated glycoprotein	-1.24487	4.29982	-12.4883	4.07478e-11	1.87557e-09
6609	SMPD1	sphingomyelin phosphodiesterase 1	1.29405	4.34892	12.4882	4.0881e-11	1.87572e-09
1741	DLG3	discs large MAGUK scaffold protein 3	-0.871937	5.32995	-12.4729	4.1019e-11	1.8761e-09
8744	TNFSF9	TNF superfamily member 9	2.56887	2.30333	12.5604	4.14986e-11	1.89205e-09
4293	MAP3K9	mitogen-activated protein kinase kinase kinase 9	1.10803	4.67595	12.4566	4.231e-11	1.92298e-09
9532	BAG2	BCL2 associated athanogene 2	-0.780919	5.80278	-12.4358	4.31575e-11	1.95535e-09
58476	TP53INP2	tumor protein p53 inducible nuclear protein 2	1.60982	3.92993	12.4595	4.36127e-11	1.9698e-09
9043	SPAG9	sperm associated antigen 9	0.690923	8.7023	12.4181	4.42108e-11	1.99059e-09
57620	STIM2	stromal interaction molecule 2	0.751333	6.21502	12.3732	4.71476e-11	2.11623e-09
27037	TRMT2A	tRNA methyltransferase 2 homolog A	-0.735589	6.93301	-12.3694	4.73949e-11	2.12074e-09
79586	CHPF	chondroitin polymerizing factor	0.943754	5.2191	12.364	4.79467e-11	2.13881e-09
113146	AHNAK2	AHNAK nucleoprotein 2	1.62389	3.32695	12.3906	4.81494e-11	2.14124e-09
8334	HIST1H2AC	histone cluster 1 H2A family member c	2.37993	2.4017	12.4389	4.83671e-11	2.14432e-09
3400	ID4	inhibitor of DNA binding 4, HLH protein	0.734703	8.62747	12.3432	4.91956e-11	2.17439e-09
9219	MTA2	metastasis associated 1 family member 2	-0.654007	7.20022	-12.3276	5.02669e-11	2.21496e-09
6300	MAPK12	mitogen-activated protein kinase 12	-1.07507	5.52558	-12.3163	5.15649e-11	2.26196e-09
4193	MDM2	MDM2 proto-oncogene	-0.650537	8.01566	-12.3087	5.16466e-11	2.26196e-09
144100	PLEKHA7	pleckstrin homology domain containing A7	-0.770524	5.49128	-12.2753	5.42266e-11	2.36778e-09
9909	DENND4B	DENN domain containing 4B	-0.930838	5.7293	-12.2649	5.52102e-11	2.40347e-09
1768	DNAH6	dynein axonemal heavy chain 6	1.87346	2.92063	12.2856	5.72385e-11	2.48429e-09
1839	HBEGF	heparin binding EGF like growth factor	2.10429	3.11615	12.2991	5.74298e-11	2.48513e-09
334	APLP2	amyloid beta precursor like protein 2	0.587616	9.42438	12.2266	5.80659e-11	2.50515e-09
25789	TMEM59L	transmembrane protein 59 like	2.16496	2.39402	12.2866	5.88198e-11	2.53013e-09
3306	HSPA2	heat shock protein family A (Hsp70) member 2	1.29817	3.81046	12.2081	6.09421e-11	2.61364e-09
150223	YDJC	YdjC chitooligosaccharide deacetylase homolog	-0.788398	6.0441	-12.1853	6.17083e-11	2.6364e-09
65125	WNK1	WNK lysine deficient protein kinase 1	0.686117	9.09108	12.1831	6.18378e-11	2.6364e-09
8912	CACNA1H	calcium voltage-gated channel subunit alpha1 H	-1.00681	5.80302	-12.1674	6.36626e-11	2.70622e-09
2354	FOSB	FosB proto-oncogene, AP-1 transcription factor subunit	4.59766	1.75554	12.3218	6.82559e-11	2.89297e-09
3157	HMGCS1	3-hydroxy-3-methylglutaryl-CoA synthase 1	-0.668947	10.2844	-12.1102	6.86808e-11	2.90247e-09
6772	STAT1	signal transducer and activator of transcription 1	0.704882	6.87072	12.0957	7.01584e-11	2.95627e-09
4343	MOV10	Mov10 RISC complex RNA helicase	-0.883093	5.9849	-12.0941	7.05088e-11	2.9624e-09
842	CASP9	caspase 9	0.98764	4.56661	12.0918	7.09543e-11	2.97247e-09
80781	COL18A1	collagen type XVIII alpha 1 chain	-0.750504	6.85721	-12.0779	7.20164e-11	3.00825e-09
10522	DEAF1	DEAF1, transcription factor	-0.630637	7.04755	-12.0735	7.24114e-11	3.01603e-09
84823	LMNB2	lamin B2	-0.626237	7.96196	-12.0663	7.31693e-11	3.03662e-09
8357	HIST1H3H	histone cluster 1 H3 family member h	2.56616	1.9021	12.1592	7.35301e-11	3.03662e-09
2302	FOXJ1	forkhead box J1	5.42338	-0.750779	12.3007	7.35362e-11	3.03662e-09
482	ATP1B2	ATPase Na+/K+ transporting subunit beta 2	2.02321	2.7779	12.09	7.6997e-11	3.16492e-09
92558	BICDL1	BICD family like cargo adaptor 1	1.70439	2.79927	12.068	7.7081e-11	3.16492e-09
55521	TRIM36	tripartite motif containing 36	1.5231	3.74087	12.0474	7.81704e-11	3.20056e-09
4215	MAP3K3	mitogen-activated protein kinase kinase kinase 3	0.730123	6.4601	12.0174	7.86077e-11	3.20937e-09
1595	CYP51A1	cytochrome P450 family 51 subfamily A member 1	-0.657586	7.43093	-12.0126	7.91179e-11	3.2211e-09
26470	SEZ6L2	seizure related 6 homolog like 2	0.999563	5.4238	12.0064	8.03514e-11	3.26213e-09
23413	NCS1	neuronal calcium sensor 1	-0.941715	5.3066	-11.9891	8.22416e-11	3.32359e-09
389421	LIN28B	lin-28 homolog B	-0.812205	6.83437	-11.9851	8.24868e-11	3.32359e-09
10227	MFSD10	major facilitator superfamily domain containing 10	-0.939061	5.60649	-11.9865	8.2555e-11	3.32359e-09
51341	ZBTB7A	zinc finger and BTB domain containing 7A	-0.864674	5.52104	-11.9732	8.40108e-11	3.3728e-09
81688	C6orf62	chromosome 6 open reading frame 62	0.663442	7.60974	11.9655	8.47313e-11	3.3923e-09
2222	FDFT1	farnesyl-diphosphate farnesyltransferase 1	-0.628124	8.08301	-11.9614	8.52349e-11	3.39642e-09
6196	RPS6KA2	ribosomal protein S6 kinase A2	1.56068	3.78383	11.9896	8.53041e-11	3.39642e-09
23097	CDK19	cyclin dependent kinase 19	0.859674	5.66643	11.9566	8.60537e-11	3.39719e-09
8349	HIST2H2BE	histone cluster 2 H2B family member e	1.94664	2.52324	12.0079	8.60959e-11	3.39719e-09
9024	BRSK2	BR serine/threonine kinase 2	-1.31564	4.03	-11.9703	8.61011e-11	3.39719e-09
5575	PRKAR1B	protein kinase cAMP-dependent type I regulatory subunit beta	-0.979322	4.29516	-11.9572	8.62637e-11	3.39719e-09
23671	TMEFF2	transmembrane protein with EGF like and two follistatin like domains 2	2.69965	1.75792	12.044	8.80278e-11	3.45724e-09
9112	MTA1	metastasis associated 1	-0.677923	7.09786	-11.9314	8.90651e-11	3.4885e-09
2618	GART	phosphoribosylglycinamide formyltransferase, phosphoribosylglycinamide synthetase, phosphoribosylaminoimidazole synthetase	-0.668284	7.82411	-11.9282	8.94786e-11	3.49516e-09
1979	EIF4EBP2	eukaryotic translation initiation factor 4E binding protein 2	0.667519	8.22117	11.9264	8.97186e-11	3.49516e-09
9248	GPR50	G protein-coupled receptor 50	2.90888	2.12179	12.0351	9.09447e-11	3.5334e-09
6297	SALL2	spalt like transcription factor 2	-0.920789	4.57615	-11.9174	9.12639e-11	3.53629e-09
56731	SLC2A4RG	SLC2A4 regulator	-1.03311	4.73888	-11.8969	9.44021e-11	3.64811e-09
57666	FBRSL1	fibrosin like 1	-0.902352	7.01173	-11.8921	9.46642e-11	3.64848e-09
400745	SH2D5	SH2 domain containing 5	-1.35303	3.31675	-11.8918	9.68292e-11	3.722e-09
2149	F2R	coagulation factor II thrombin receptor	-0.808383	5.69486	-11.8395	1.02066e-10	3.91289e-09
118881	COMTD1	catechol-O-methyltransferase domain containing 1	-0.881918	5.39678	-11.8345	1.02966e-10	3.93694e-09
493869	GPX8	glutathione peroxidase 8 (putative)	-0.854	5.55807	-11.8306	1.03495e-10	3.94673e-09
83660	TLN2	talin 2	1.01466	4.73413	11.8294	1.04171e-10	3.96206e-09
5915	RARB	retinoic acid receptor beta	0.804579	5.9643	11.8233	1.04519e-10	3.96485e-09
5272	SERPINB9	serpin family B member 9	2.25066	3.27251	11.8921	1.05158e-10	3.97866e-09
26086	GPSM1	G protein signaling modulator 1	-1.03945	5.29737	-11.8219	1.05433e-10	3.97866e-09
170463	SSBP4	single stranded DNA binding protein 4	-0.753639	5.71539	-11.8087	1.06727e-10	4.01701e-09
222223	KIAA1324L	KIAA1324 like	1.99697	2.44463	11.8465	1.09627e-10	4.11543e-09
4185	ADAM11	ADAM metallopeptidase domain 11	-0.814066	5.7942	-11.7466	1.17073e-10	4.38044e-09
9203	ZMYM3	zinc finger MYM-type containing 3	-0.722581	6.61463	-11.7445	1.17292e-10	4.38044e-09
10174	SORBS3	sorbin and SH3 domain containing 3	-0.906898	4.90724	-11.7405	1.18367e-10	4.40916e-09
3475	IFRD1	interferon related developmental regulator 1	0.849853	7.02645	11.7315	1.19804e-10	4.45122e-09
9605	VPS9D1	VPS9 domain containing 1	2.39825	2.53938	11.8104	1.20384e-10	4.4613e-09
79411	GLB1L	galactosidase beta 1 like	1.36328	3.42549	11.7236	1.24195e-10	4.58589e-09
1130	LYST	lysosomal trafficking regulator	0.742818	5.95014	11.705	1.2438e-10	4.58589e-09
9700	ESPL1	extra spindle pole bodies like 1, separase	-0.673828	6.83134	-11.6963	1.25918e-10	4.63076e-09
64072	CDH23	cadherin related 23	1.69456	3.66505	11.7188	1.28583e-10	4.71678e-09
694	BTG1	BTG anti-proliferation factor 1	0.795011	7.06078	11.6791	1.29352e-10	4.73298e-09
84939	MUM1	melanoma associated antigen (mutated) 1	-0.926667	4.81181	-11.6595	1.33557e-10	4.87448e-09
412	STS	steroid sulfatase	0.730036	6.36199	11.6547	1.34031e-10	4.87947e-09
729974	RFPL4AL1	ret finger protein like 4A like 1	4.35139	0.592066	11.8203	1.39365e-10	5.06089e-09
25841	ABTB2	ankyrin repeat and BTB domain containing 2	0.838921	5.32853	11.62	1.41368e-10	5.11142e-09
23113	CUL9	cullin 9	1.37664	3.63518	11.6367	1.41463e-10	5.11142e-09
9619	ABCG1	ATP binding cassette subfamily G member 1	2.29796	2.49876	11.681	1.44396e-10	5.20437e-09
80312	TET1	tet methylcytosine dioxygenase 1	-1.00492	5.13983	-11.5998	1.46374e-10	5.25179e-09
7280	TUBB2A	tubulin beta 2A class IIa	1.18268	4.208	11.6038	1.46724e-10	5.25179e-09
1958	EGR1	early growth response 1	3.15071	4.68775	11.7244	1.46802e-10	5.25179e-09
162394	SLFN5	schlafen family member 5	1.4037	3.30019	11.6115	1.47183e-10	5.25242e-09
8365	HIST1H4H	histone cluster 1 H4 family member h	3.79231	0.929534	11.7494	1.48952e-10	5.30248e-09
4324	MMP15	matrix metallopeptidase 15	0.986314	5.21988	11.57	1.52934e-10	5.43086e-09
55818	KDM3A	lysine demethylase 3A	0.715776	6.7272	11.5632	1.53622e-10	5.4419e-09
1122	CHML	CHM like, Rab escort protein 2	-0.776254	7.26023	-11.5611	1.54214e-10	5.44953e-09
2639	GCDH	glutaryl-CoA dehydrogenase	0.849706	4.88335	11.5348	1.60623e-10	5.66215e-09
6307	MSMO1	methylsterol monooxygenase 1	-0.670097	7.77235	-11.5164	1.64716e-10	5.79231e-09
92104	TTC30A	tetratricopeptide repeat domain 30A	1.34073	3.51296	11.5229	1.67295e-10	5.86872e-09
57132	CHMP1B	charged multivesicular body protein 1B	0.787784	5.61248	11.4971	1.69772e-10	5.94119e-09
84722	PSRC1	proline and serine rich coiled-coil 1	-1.04833	4.19589	-11.4965	1.71182e-10	5.97202e-09
724102	SNHG4	small nucleolar RNA host gene 4	-1.34742	4.01929	-11.5068	1.71479e-10	5.97202e-09
790	CAD	carbamoyl-phosphate synthetase 2, aspartate transcarbamylase, and dihydroorotase	-0.639166	8.07863	-11.4724	1.75969e-10	6.11367e-09
5147	PDE6D	phosphodiesterase 6D	0.859445	4.87114	11.4648	1.7847e-10	6.18568e-09
54976	C20orf27	chromosome 20 open reading frame 27	-0.745985	5.74288	-11.4602	1.79387e-10	6.20258e-09
79850	FAM57A	family with sequence similarity 57 member A	-0.735885	5.54083	-11.451	1.81871e-10	6.27346e-09
667	DST	dystonin	0.869461	8.66358	11.4489	1.82841e-10	6.29191e-09
100499467	LINC00673	long intergenic non-protein coding RNA 673	2.89685	1.24291	11.5562	1.84493e-10	6.33368e-09
340719	NANOS1	nanos C2HC-type zinc finger 1	1.07513	4.65861	11.4325	1.88753e-10	6.46456e-09
3767	KCNJ11	potassium voltage-gated channel subfamily J member 11	-1.26553	3.7338	-11.4329	1.90626e-10	6.50154e-09
3897	L1CAM	L1 cell adhesion molecule	3.2768	1.31923	11.5555	1.91033e-10	6.50154e-09
58190	CTDSP1	CTD small phosphatase 1	-0.875576	5.25386	-11.4195	1.91182e-10	6.50154e-09
79142	PHF23	PHD finger protein 23	-0.758091	5.60587	-11.3692	2.05853e-10	6.98403e-09
83861	RSPH3	radial spoke head 3 homolog	1.30825	3.52939	11.3541	2.15437e-10	7.29206e-09
4833	NME4	NME/NM23 nucleoside diphosphate kinase 4	-0.821398	5.89488	-11.3209	2.21764e-10	7.4676e-09
3614	IMPDH1	inosine monophosphate dehydrogenase 1	-0.738747	6.57306	-11.3183	2.22377e-10	7.4676e-09
64215	DNAJC1	DnaJ heat shock protein family (Hsp40) member C1	0.873012	6.36516	11.3196	2.22424e-10	7.4676e-09
4440	MSI1	musashi RNA binding protein 1	-0.968858	4.60548	-11.3207	2.2269e-10	7.4676e-09
440503	PLIN5	perilipin 5	3.90199	0.728213	11.4591	2.32017e-10	7.76235e-09
3716	JAK1	Janus kinase 1	0.689547	7.33257	11.2856	2.33597e-10	7.79716e-09
84640	USP38	ubiquitin specific peptidase 38	0.639418	6.40175	11.2834	2.34319e-10	7.80325e-09
80724	ACAD10	acyl-CoA dehydrogenase family member 10	0.816929	5.48208	11.2696	2.39781e-10	7.9668e-09
133	ADM	adrenomedullin	1.05583	4.29052	11.2437	2.51278e-10	8.32964e-09
56893	UBQLN4	ubiquilin 4	-0.856382	6.03887	-11.2209	2.58517e-10	8.54999e-09
5442	POLRMT	RNA polymerase mitochondrial	-0.75913	6.85895	-11.2066	2.63772e-10	8.70388e-09
11147	HHLA3	HERV-H LTR-associating 3	1.14546	3.7348	11.187	2.75296e-10	9.06346e-09
166	AES	amino-terminal enhancer of split	-0.872582	5.20422	-11.1769	2.76649e-10	9.0873e-09
83986	FAM234A	family with sequence similarity 234 member A	0.769201	6.40137	11.1688	2.79587e-10	9.16296e-09
8482	SEMA7A	semaphorin 7A (John Milton Hagen blood group)	1.66999	2.76517	11.2008	2.80539e-10	9.17337e-09
729083	LINC02158	long intergenic non-protein coding RNA 2158	4.33569	0.517072	11.3447	2.84259e-10	9.27402e-09
3911	LAMA5	laminin subunit alpha 5	-0.932373	5.49002	-11.1541	2.86975e-10	9.34156e-09
6867	TACC1	transforming acidic coiled-coil containing protein 1	0.7004	6.69226	11.1393	2.92338e-10	9.49473e-09
23411	SIRT1	sirtuin 1	0.850432	6.81565	11.1356	2.94673e-10	9.54914e-09
9122	SLC16A4	solute carrier family 16 member 4	1.34395	3.4184	11.145	2.97406e-10	9.61613e-09
57669	EPB41L5	erythrocyte membrane protein band 4.1 like 5	0.796583	6.04603	11.1207	3.01185e-10	9.69941e-09
9693	RAPGEF2	Rap guanine nucleotide exchange factor 2	0.728191	6.47297	11.1198	3.01324e-10	9.69941e-09
6507	SLC1A3	solute carrier family 1 member 3	-0.658282	6.47939	-11.1085	3.06465e-10	9.84298e-09
51477	ISYNA1	inositol-3-phosphate synthase 1	-0.752863	6.57331	-11.1052	3.08261e-10	9.87872e-09
7410	VAV2	vav guanine nucleotide exchange factor 2	-0.922855	4.39908	-11.0831	3.20113e-10	1.02358e-08
84629	TNRC18	trinucleotide repeat containing 18	-0.751158	6.88039	-11.0748	3.23089e-10	1.03082e-08
9262	STK17B	serine/threonine kinase 17b	0.772717	6.42082	11.0626	3.29347e-10	1.04847e-08
89890	KBTBD6	kelch repeat and BTB domain containing 6	-0.732405	6.35369	-11.0292	3.46681e-10	1.10123e-08
80237	ELL3	elongation factor for RNA polymerase II 3	-0.971976	4.2895	-11.0214	3.52753e-10	1.11806e-08
5198	PFAS	phosphoribosylformylglycinamidine synthase	-0.592115	7.25972	-11.0088	3.57492e-10	1.1306e-08
4150	MAZ	MYC associated zinc finger protein	-0.612066	9.44967	-11.002	3.61323e-10	1.14022e-08
547	KIF1A	kinesin family member 1A	0.658235	6.94182	10.9894	3.68515e-10	1.16038e-08
170692	ADAMTS18	ADAM metallopeptidase with thrombospondin type 1 motif 18	3.15858	0.994654	11.1165	3.69416e-10	1.16069e-08
301	ANXA1	annexin A1	1.99734	2.52412	11.0401	3.71341e-10	1.16421e-08
347862	GATD1	glutamine amidotransferase like class 1 domain containing 1	-0.880415	7.00489	-10.982	3.73999e-10	1.17e-08
4861	NPAS1	neuronal PAS domain protein 1	-1.04055	3.8754	-10.9819	3.76128e-10	1.17412e-08
57214	CEMIP	cell migration inducing hyaluronidase 1	3.2481	0.917467	11.1063	3.78222e-10	1.17811e-08
273	AMPH	amphiphysin	1.25783	3.89297	10.9718	3.86653e-10	1.20178e-08
11173	ADAMTS7	ADAM metallopeptidase with thrombospondin type 1 motif 7	1.984	2.2892	11.0077	3.9003e-10	1.20968e-08
254170	FBXO33	F-box protein 33	0.759449	5.68385	10.9453	3.95129e-10	1.22287e-08
4221	MEN1	menin 1	-0.630361	6.40974	-10.9265	4.06422e-10	1.25513e-08
203286	ANKS6	ankyrin repeat and sterile alpha motif domain containing 6	-0.785515	5.30326	-10.9255	4.07689e-10	1.25636e-08
3202	HOXA5	homeobox A5	0.652256	7.90635	10.923	4.08705e-10	1.25681e-08
10221	TRIB1	tribbles pseudokinase 1	0.668184	7.41621	10.9186	4.11536e-10	1.26283e-08
3309	HSPA5	heat shock protein family A (Hsp70) member 5	0.636005	9.17273	10.9169	4.1257e-10	1.26332e-08
85028	SNHG12	small nucleolar RNA host gene 12	0.997599	4.60587	10.9175	4.15138e-10	1.26807e-08
1032	CDKN2D	cyclin dependent kinase inhibitor 2D	1.40959	3.56923	10.9322	4.15876e-10	1.26807e-08
101929181	LINC01647	long intergenic non-protein coding RNA 1647	4.23647	0.596653	11.0917	4.16776e-10	1.26814e-08
51307	FAM53C	family with sequence similarity 53 member C	0.657389	7.28668	10.904	4.21033e-10	1.27826e-08
47	ACLY	ATP citrate lyase	-0.564107	9.19663	-10.9025	4.21871e-10	1.27826e-08
1545	CYP1B1	cytochrome P450 family 1 subfamily B member 1	1.51835	3.33778	10.9257	4.23877e-10	1.28165e-08
8568	RRP1	ribosomal RNA processing 1	-0.652023	6.67146	-10.8923	4.28787e-10	1.29378e-08
8613	PLPP3	phospholipid phosphatase 3	0.830739	5.09666	10.8924	4.29678e-10	1.29378e-08
64855	FAM129B	family with sequence similarity 129 member B	-0.83022	5.20535	-10.8812	4.37301e-10	1.31271e-08
399474	TMEM200B	transmembrane protein 200B	3.11799	1.36652	11.0049	4.37782e-10	1.31271e-08
9894	TELO2	telomere maintenance 2	-0.712574	6.94471	-10.8689	4.44991e-10	1.32978e-08
3177	SLC29A2	solute carrier family 29 member 2	-1.19176	4.73974	-10.8788	4.45314e-10	1.32978e-08
27445	PCLO	piccolo presynaptic cytomatrix protein	1.03412	4.61476	10.8601	4.5484e-10	1.35324e-08
7067	THRA	thyroid hormone receptor alpha	-0.904253	4.3936	-10.8569	4.55043e-10	1.35324e-08
7171	TPM4	tropomyosin 4	-0.631101	7.72412	-10.8522	4.56528e-10	1.35487e-08
389692	MAFA	MAF bZIP transcription factor A	2.32285	2.81575	10.9273	4.57816e-10	1.3559e-08
84867	PTPN5	protein tyrosine phosphatase, non-receptor type 5	4.72433	-1.08134	11.046	4.60985e-10	1.3625e-08
23199	GSE1	Gse1 coiled-coil protein	-0.648066	6.91604	-10.8396	4.65745e-10	1.37376e-08
7343	UBTF	upstream binding transcription factor	-0.561486	7.95125	-10.8376	4.67011e-10	1.37469e-08
202299	LINC01554	long intergenic non-protein coding RNA 1554	4.00794	0.251722	10.9972	4.75304e-10	1.39625e-08
3092	HIP1	huntingtin interacting protein 1	-0.739595	5.54032	-10.8157	4.8396e-10	1.4188e-08
7804	LRP8	LDL receptor related protein 8	-0.717948	5.54239	-10.8126	4.86169e-10	1.42239e-08
57701	NCKAP5L	NCK associated protein 5 like	0.990098	4.89436	10.8146	4.87679e-10	1.42393e-08
10956	OS9	OS9, endoplasmic reticulum lectin	0.605315	7.47483	10.7975	4.97458e-10	1.44955e-08
6456	SH3GL2	SH3 domain containing GRB2 like 2, endophilin A1	0.894003	4.81952	10.7832	5.10845e-10	1.48556e-08
1822	ATN1	atrophin 1	-0.683733	6.88483	-10.7632	5.25348e-10	1.52467e-08
65993	MRPS34	mitochondrial ribosomal protein S34	-0.572514	7.30975	-10.7587	5.28808e-10	1.53163e-08
4054	LTBP3	latent transforming growth factor beta binding protein 3	-0.902384	5.48321	-10.7481	5.40083e-10	1.56117e-08
6416	MAP2K4	mitogen-activated protein kinase kinase 4	0.684031	7.00158	10.7356	5.48761e-10	1.58308e-08
25987	TSKU	tsukushi, small leucine rich proteoglycan	-1.32297	3.02955	-10.7418	5.57421e-10	1.60267e-08
23244	PDS5A	PDS5 cohesin associated factor A	-0.584985	8.12588	-10.7238	5.58853e-10	1.60267e-08
23208	SYT11	synaptotagmin 11	1.32656	3.09786	10.7399	5.59166e-10	1.60267e-08
9118	INA	internexin neuronal intermediate filament protein alpha	2.20689	2.03972	10.7918	5.59988e-10	1.60267e-08
84791	LINC00467	long intergenic non-protein coding RNA 467	1.72188	2.5373	10.7486	5.70743e-10	1.62882e-08
58504	ARHGAP22	Rho GTPase activating protein 22	-1.04448	3.67069	-10.7158	5.71376e-10	1.62882e-08
7091	TLE4	transducin like enhancer of split 4	0.676942	6.27912	10.7083	5.72996e-10	1.63022e-08
157506	RDH10	retinol dehydrogenase 10	0.736536	7.28328	10.7037	5.77515e-10	1.63985e-08
5054	SERPINE1	serpin family E member 1	4.28626	-0.200897	10.882	5.80067e-10	1.64277e-08
29941	PKN3	protein kinase N3	-0.80495	5.51979	-10.7008	5.80819e-10	1.64277e-08
30000	TNPO2	transportin 2	-0.685298	7.00667	-10.693	5.87088e-10	1.65518e-08
27132	CPNE7	copine 7	-1.3032	4.22623	-10.7077	5.87496e-10	1.65518e-08
23367	LARP1	La ribonucleoprotein domain family member 1	-0.552104	8.97151	-10.6647	6.13703e-10	1.72565e-08
100874323	HOXA10-AS	HOXA10 antisense RNA	1.34662	3.62033	10.6748	6.20983e-10	1.74273e-08
64651	CSRNP1	cysteine and serine rich nuclear protein 1	1.55225	3.2615	10.6829	6.23502e-10	1.74418e-08
793	CALB1	calbindin 1	1.91574	2.68052	10.7047	6.23914e-10	1.74418e-08
26002	MOXD1	monooxygenase DBH like 1	0.672675	6.0976	10.6471	6.31449e-10	1.76184e-08
6500	SKP1	S-phase kinase associated protein 1	0.626292	8.3191	10.6399	6.38589e-10	1.77833e-08
9942	XYLB	xylulokinase	-0.999694	4.0608	-10.6419	6.41337e-10	1.78206e-08
6615	SNAI1	snail family transcriptional repressor 1	2.62903	1.30105	10.7321	6.42396e-10	1.78206e-08
100505538	RBM26-AS1	RBM26 antisense RNA 1	1.15157	3.71771	10.6434	6.44393e-10	1.78418e-08
55361	PI4K2A	phosphatidylinositol 4-kinase type 2 alpha	0.681524	5.86472	10.6217	6.5757e-10	1.81718e-08
404217	CTXN1	cortexin 1	-0.745263	5.36807	-10.6044	6.76393e-10	1.86563e-08
51306	FAM13B	family with sequence similarity 13 member B	0.619801	6.77043	10.6009	6.79459e-10	1.87052e-08
1647	GADD45A	growth arrest and DNA damage inducible alpha	1.38056	4.98857	10.5763	7.2861e-10	2.00202e-08
701	BUB1B	BUB1 mitotic checkpoint serine/threonine kinase B	-0.575109	7.10972	-10.5533	7.3317e-10	2.00743e-08
503835	DUXA	double homeobox A	4.77285	-1.46755	10.7522	7.33358e-10	2.00743e-08
116412	ZNF837	zinc finger protein 837	1.17313	3.86879	10.5462	7.53737e-10	2.05597e-08
9647	PPM1F	protein phosphatase, Mg2+/Mn2+ dependent 1F	-0.63151	6.12238	-10.536	7.53936e-10	2.05597e-08
253980	KCTD13	potassium channel tetramerization domain containing 13	0.958156	4.52835	10.5303	7.65296e-10	2.08302e-08
637	BID	BH3 interacting domain death agonist	-0.877685	4.64456	-10.5265	7.68119e-10	2.08577e-08
7027	TFDP1	transcription factor Dp-1	-0.531195	8.73583	-10.5233	7.69195e-10	2.08577e-08
9455	HOMER2	homer scaffold protein 2	-0.685459	6.29594	-10.5216	7.71784e-10	2.08887e-08
55681	SCYL2	SCY1 like pseudokinase 2	0.694517	7.10611	10.5203	7.7348e-10	2.08955e-08
643201	LOC643201	centrosomal protein 192kDa pseudogene	3.04651	1.40103	10.6366	7.78129e-10	2.09819e-08
90161	HS6ST2	heparan sulfate 6-O-sulfotransferase 2	-0.679191	7.08758	-10.5107	7.85408e-10	2.11387e-08
3205	HOXA9	homeobox A9	0.875794	5.58152	10.5082	7.91007e-10	2.12499e-08
25897	RNF19A	ring finger protein 19A, RBR E3 ubiquitin protein ligase	0.701146	5.72664	10.5027	7.95729e-10	2.12759e-08
55690	PACS1	phosphofurin acidic cluster sorting protein 1	-0.732191	5.44042	-10.5025	7.96206e-10	2.12759e-08
6182	MRPL12	mitochondrial ribosomal protein L12	-0.593425	7.31329	-10.5017	7.96437e-10	2.12759e-08
7003	TEAD1	TEA domain transcription factor 1	0.608972	7.76647	10.5004	7.98111e-10	2.12759e-08
6608	SMO	smoothened, frizzled class receptor	-0.758983	5.53631	-10.5003	7.99335e-10	2.12759e-08
23274	CLEC16A	C-type lectin domain containing 16A	0.634241	6.1149	10.4978	8.01584e-10	2.12797e-08
131578	LRRC15	leucine rich repeat containing 15	5.06116	-0.338555	10.7054	8.02423e-10	2.12797e-08
4257	MGST1	microsomal glutathione S-transferase 1	-1.04512	4.24979	-10.4982	8.0861e-10	2.14045e-08
154796	AMOT	angiomotin	1.17726	3.78109	10.4958	8.17401e-10	2.15976e-08
55841	WWC3	WWC family member 3	0.966903	5.19028	10.4821	8.27303e-10	2.18194e-08
8479	HIRIP3	HIRA interacting protein 3	0.634922	6.60658	10.4742	8.32617e-10	2.19195e-08
55512	SMPD3	sphingomyelin phosphodiesterase 3	3.69031	0.413222	10.6213	8.41319e-10	2.21083e-08
284716	RIMKLA	ribosomal modification protein rimK like family member A	1.00973	4.19274	10.4715	8.42887e-10	2.21093e-08
29775	CARD10	caspase recruitment domain family member 10	-0.945461	4.4086	-10.467	8.46916e-10	2.21526e-08
55062	WIPI1	WD repeat domain, phosphoinositide interacting 1	1.86927	2.65233	10.5102	8.47602e-10	2.21526e-08
1632	ECI1	enoyl-CoA delta isomerase 1	-0.637569	6.42191	-10.4387	8.81636e-10	2.30005e-08
151473	SLC16A14	solute carrier family 16 member 14	-0.947243	4.36574	-10.4406	8.83819e-10	2.30159e-08
6650	CAPN15	calpain 15	-0.787014	7.24994	-10.434	8.89736e-10	2.31283e-08
80162	PGGHG	protein-glucosylgalactosylhydroxylysine glucosidase	-1.28352	4.91882	-10.4426	8.96834e-10	2.3271e-08
285513	GPRIN3	GPRIN family member 3	-0.769654	5.44964	-10.4264	9.0054e-10	2.33253e-08
8934	RAB29	RAB29, member RAS oncogene family	-0.796205	4.84299	-10.4219	9.07432e-10	2.34617e-08
8969	HIST1H2AG	histone cluster 1 H2A family member g	2.66346	1.17507	10.5094	9.20519e-10	2.37576e-08
90850	ZNF598	zinc finger protein 598	-0.62277	7.53154	-10.4069	9.28026e-10	2.38851e-08
27346	TMEM97	transmembrane protein 97	-0.629981	7.34319	-10.4064	9.28765e-10	2.38851e-08
8935	SKAP2	src kinase associated phosphoprotein 2	0.571986	7.8176	10.3977	9.41733e-10	2.41756e-08
10536	P3H3	prolyl 3-hydroxylase 3	-0.939804	4.99108	-10.3968	9.48499e-10	2.43061e-08
139189	DGKK	diacylglycerol kinase kappa	5.08278	-0.114496	10.6	9.50749e-10	2.43207e-08
55502	HES6	hes family bHLH transcription factor 6	0.901005	5.10312	10.39	9.57817e-10	2.44582e-08
9001	HAP1	huntingtin associated protein 1	1.72259	3.14183	10.4148	9.74431e-10	2.48385e-08
6709	SPTAN1	spectrin alpha, non-erythrocytic 1	0.580511	8.37337	10.3716	9.82397e-10	2.49975e-08
3954	LETM1	leucine zipper and EF-hand containing transmembrane protein 1	-0.61828	6.94482	-10.364	9.94718e-10	2.52665e-08
9709	HERPUD1	homocysteine inducible ER protein with ubiquitin like domain 1	1.01343	6.12052	10.3633	1.00415e-09	2.54613e-08
4145	MATK	megakaryocyte-associated tyrosine kinase	-1.10998	3.53238	-10.3646	1.00674e-09	2.54824e-08
8970	HIST1H2BJ	histone cluster 1 H2B family member j	2.65976	1.64194	10.4497	1.01348e-09	2.5608e-08
119559	SFXN4	sideroflexin 4	-0.794052	5.89699	-10.3516	1.01684e-09	2.56481e-08
11151	CORO1A	coronin 1A	2.17017	2.13156	10.415	1.01988e-09	2.56801e-08
11260	XPOT	exportin for tRNA	-0.584447	8.37934	-10.3461	1.02401e-09	2.57392e-08
83716	CRISPLD2	cysteine rich secretory protein LCCL domain containing 2	4.01622	1.16534	10.51	1.03024e-09	2.58507e-08
955	ENTPD6	ectonucleoside triphosphate diphosphohydrolase 6 (putative)	-0.789753	5.59083	-10.3379	1.03968e-09	2.60425e-08
646862	RNF225	ring finger protein 225	3.09396	0.435642	10.4542	1.04792e-09	2.62034e-08
8463	TEAD2	TEA domain transcription factor 2	-1.03462	3.94108	-10.3317	1.05811e-09	2.64127e-08
5681	PSKH1	protein serine kinase H1	0.766487	5.58367	10.3216	1.06725e-09	2.65948e-08
25989	ULK3	unc-51 like kinase 3	-0.888499	6.35348	-10.3134	1.08428e-09	2.69726e-08
83482	SCRT1	scratch family transcriptional repressor 1	5.44204	-0.266211	10.5279	1.08667e-09	2.69857e-08
80727	TTYH3	tweety family member 3	-0.641935	7.1757	-10.3067	1.09201e-09	2.70717e-08
10212	DDX39A	DExD-box helicase 39A	-0.658716	6.46123	-10.2952	1.11281e-09	2.75401e-08
57605	PITPNM2	phosphatidylinositol transfer protein membrane associated 2	-1.03396	3.81037	-10.2991	1.11579e-09	2.75667e-08
138311	FAM69B	family with sequence similarity 69 member B	-0.70997	5.94983	-10.2911	1.12072e-09	2.76414e-08
2997	GYS1	glycogen synthase 1	-0.644969	6.41117	-10.2803	1.14004e-09	2.80699e-08
56776	FMN2	formin 2	0.69001	6.06513	10.2775	1.14572e-09	2.81616e-08
256364	EML3	echinoderm microtubule associated protein like 3	-0.973796	4.83715	-10.2723	1.16272e-09	2.85082e-08
604	BCL6	B cell CLL/lymphoma 6	1.05421	4.23174	10.2738	1.16383e-09	2.85082e-08
89797	NAV2	neuron navigator 2	1.08279	4.05373	10.2736	1.16573e-09	2.85082e-08
60401	EDA2R	ectodysplasin A2 receptor	-0.891435	4.97069	-10.2669	1.16992e-09	2.85623e-08
25805	BAMBI	BMP and activin membrane bound inhibitor	0.895443	4.81217	10.2648	1.17394e-09	2.8612e-08
185	AGTR1	angiotensin II receptor type 1	3.22253	0.7905	10.3785	1.19838e-09	2.91586e-08
8339	HIST1H2BG	histone cluster 1 H2B family member g	3.46866	1.00577	10.3534	1.27447e-09	3.09577e-08
5613	PRKX	protein kinase X-linked	-0.619393	6.3129	-10.204	1.29144e-09	3.12539e-08
100288801	FRG2C	FSHD region gene 2 family member C	4.7701	-0.672693	10.3996	1.29159e-09	3.12539e-08
1745	DLX1	distal-less homeobox 1	-0.894879	4.74457	-10.2057	1.29315e-09	3.12539e-08
4880	NPPC	natriuretic peptide C	1.51456	3.20267	10.2273	1.29718e-09	3.12908e-08
2030	SLC29A1	solute carrier family 29 member 1 (Augustine blood group)	-0.599051	6.56427	-10.2004	1.299e-09	3.12908e-08
493	ATP2B4	ATPase plasma membrane Ca2+ transporting 4	0.724178	6.53177	10.1973	1.30681e-09	3.14265e-08
8351	HIST1H3D	histone cluster 1 H3 family member d	4.14793	0.0618694	10.3676	1.30947e-09	3.14381e-08
90861	JPT2	Jupiter microtubule associated homolog 2	-0.55553	8.2378	-10.1826	1.33728e-09	3.20525e-08
3939	LDHA	lactate dehydrogenase A	-0.561475	9.59478	-10.167	1.37203e-09	3.28311e-08
29128	UHRF1	ubiquitin like with PHD and ring finger domains 1	-0.625365	6.78822	-10.1658	1.37498e-09	3.28473e-08
2013	EMP2	epithelial membrane protein 2	-0.786772	5.79961	-10.1592	1.39248e-09	3.32104e-08
10112	KIF20A	kinesin family member 20A	-0.639136	6.80911	-10.1438	1.42589e-09	3.3904e-08
60436	TGIF2	TGFB induced factor homeobox 2	-0.783796	5.0803	-10.1441	1.4273e-09	3.3904e-08
92482	BBIP1	BBSome interacting protein 1	0.784062	4.97303	10.1436	1.4286e-09	3.3904e-08
55111	PLEKHJ1	pleckstrin homology domain containing J1	-0.79797	5.28973	-10.1329	1.45438e-09	3.44593e-08
392197	USP17L7	ubiquitin specific peptidase 17-like family member 7	5.71813	1.21809	10.3491	1.47038e-09	3.47814e-08
801	CALM1	calmodulin 1	0.635019	8.13647	10.1233	1.47486e-09	3.48303e-08
2950	GSTP1	glutathione S-transferase pi 1	-0.738207	7.00004	-10.117	1.49168e-09	3.51699e-08
9867	PJA2	praja ring finger ubiquitin ligase 2	0.638535	7.23793	10.114	1.49751e-09	3.52501e-08
6494	SIPA1	signal-induced proliferation-associated 1	-0.9386	4.21825	-10.1128	1.50899e-09	3.54626e-08
2247	FGF2	fibroblast growth factor 2	-1.00034	4.41404	-10.1078	1.52498e-09	3.57801e-08
124936	CYB5D2	cytochrome b5 domain containing 2	0.845175	4.9805	10.1032	1.52887e-09	3.58132e-08
84254	CAMKK1	calcium/calmodulin dependent protein kinase kinase 1	-1.03079	4.31251	-10.1027	1.53994e-09	3.60141e-08
283991	UBALD2	UBA like domain containing 2	0.982924	4.89385	10.0944	1.55795e-09	3.63457e-08
337972	KRTAP19-5	keratin associated protein 19-5	4.33292	0.631916	10.2682	1.55914e-09	3.63457e-08
53353	LRP1B	LDL receptor related protein 1B	1.17165	4.83227	10.0969	1.56645e-09	3.64572e-08
3727	JUND	JunD proto-oncogene, AP-1 transcription factor subunit	1.13781	7.00041	10.0851	1.5939e-09	3.70364e-08
4241	MELTF	melanotransferrin	-1.00605	4.14672	-10.0597	1.65159e-09	3.82731e-08
6603	SMARCD2	SWI/SNF related, matrix associated, actin dependent regulator of chromatin, subfamily d, member 2	-0.554286	7.42927	-10.0543	1.65242e-09	3.82731e-08
56660	KCNK12	potassium two pore domain channel subfamily K member 12	4.18245	-0.351125	10.2174	1.6785e-09	3.88149e-08
147660	ZNF578	zinc finger protein 578	1.32602	3.49335	10.0585	1.68703e-09	3.89499e-08
360	AQP3	aquaporin 3 (Gill blood group)	1.81135	2.37459	10.0842	1.69019e-09	3.89558e-08
22836	RHOBTB3	Rho related BTB domain containing 3	-0.6024	7.09838	-10.0399	1.69268e-09	3.89558e-08
23213	SULF1	sulfatase 1	1.03978	4.05903	10.04	1.70909e-09	3.92711e-08
5036	PA2G4	proliferation-associated 2G4	-0.53416	8.45296	-10.0316	1.71574e-09	3.93613e-08
90113	VWA5B2	von Willebrand factor A domain containing 5B2	1.72096	2.35488	10.0639	1.73223e-09	3.96765e-08
3159	HMGA1	high mobility group AT-hook 1	-0.593289	7.58358	-10.0184	1.75406e-09	4.01131e-08
71	ACTG1	actin gamma 1	0.4752	11.3348	10.0162	1.75999e-09	4.01851e-08
653121	ZBTB8A	zinc finger and BTB domain containing 8A	-0.949577	4.17616	-10.0188	1.76365e-09	4.02052e-08
26136	TES	testin LIM domain protein	0.609882	7.0786	10.0032	1.79907e-09	4.09479e-08
116988	AGAP3	ArfGAP with GTPase domain, ankyrin repeat and PH domain 3	-0.782992	6.43447	-10.002	1.80562e-09	4.09883e-08
10783	NEK6	NIMA related kinase 6	-0.82597	4.87823	-10.0023	1.80652e-09	4.09883e-08
5099	PCDH7	protocadherin 7	0.641072	8.14392	9.99184	1.83362e-09	4.15381e-08
64854	USP46	ubiquitin specific peptidase 46	-0.651439	5.99782	-9.99056	1.83765e-09	4.15643e-08
481	ATP1B1	ATPase Na+/K+ transporting subunit beta 1	0.78424	4.91157	9.98719	1.85086e-09	4.17975e-08
400629	TEX19	testis expressed 19	1.46287	2.69473	10.0084	1.85416e-09	4.18067e-08
100507495	SDCBP2-AS1	SDCBP2 antisense RNA 1	2.07998	1.97632	10.0255	1.91625e-09	4.31394e-08
23461	ABCA5	ATP binding cassette subfamily A member 5	0.731133	5.41167	9.96395	1.9224e-09	4.32106e-08
56675	NRIP3	nuclear receptor interacting protein 3	0.915904	4.16592	9.95818	1.94879e-09	4.37358e-08
57679	ALS2	ALS2, alsin Rho guanine nucleotide exchange factor	0.668069	6.30452	9.95086	1.96356e-09	4.39349e-08
7428	VHL	von Hippel-Lindau tumor suppressor	-0.562432	7.30987	-9.9505	1.96374e-09	4.39349e-08
105378952	KLF18	Kruppel like factor 18	4.9229	-1.39105	10.1464	1.9728e-09	4.40693e-08
221477	C6orf89	chromosome 6 open reading frame 89	0.591307	7.34509	9.94188	1.99236e-09	4.44377e-08
80329	ULBP1	UL16 binding protein 1	1.10002	4.11507	9.93395	2.04536e-09	4.55495e-08
26064	RAI14	retinoic acid induced 14	-0.561928	6.82574	-9.92363	2.05385e-09	4.56681e-08
3984	LIMK1	LIM domain kinase 1	-0.733348	4.99896	-9.92311	2.05809e-09	4.56921e-08
283464	GXYLT1	glucoside xylosyltransferase 1	0.697956	7.87132	9.9188	2.07216e-09	4.5934e-08
84159	ARID5B	AT-rich interaction domain 5B	0.721988	5.9272	9.9175	2.07721e-09	4.59466e-08
79571	GCC1	GRIP and coiled-coil domain containing 1	0.838002	5.51481	9.91816	2.07909e-09	4.59466e-08
9185	REPS2	RALBP1 associated Eps domain containing 2	1.27237	3.17459	9.92115	2.11251e-09	4.66138e-08
4685	NCAM2	neural cell adhesion molecule 2	1.34167	3.23967	9.92143	2.12254e-09	4.67543e-08
3712	IVD	isovaleryl-CoA dehydrogenase	-0.646012	6.16455	-9.9034	2.12534e-09	4.67543e-08
10351	ABCA8	ATP binding cassette subfamily A member 8	1.24139	3.33426	9.91073	2.14499e-09	4.70979e-08
7483	WNT9A	Wnt family member 9A	2.09281	1.91647	9.95813	2.14748e-09	4.70979e-08
4641	MYO1C	myosin IC	-0.571338	7.64067	-9.88794	2.18035e-09	4.77464e-08
8986	RPS6KA4	ribosomal protein S6 kinase A4	-0.797948	4.53414	-9.88416	2.19905e-09	4.8083e-08
5831	PYCR1	pyrroline-5-carboxylate reductase 1	-1.04213	4.44127	-9.87975	2.23316e-09	4.8755e-08
6717	SRI	sorcin	-0.706967	6.18548	-9.86416	2.27102e-09	4.95068e-08
1107	CHD3	chromodomain helicase DNA binding protein 3	-0.548468	7.60658	-9.85845	2.2908e-09	4.9863e-08
98	ACYP2	acylphosphatase 2	1.31119	3.11848	9.86933	2.31098e-09	5.01546e-08
64377	CHST8	carbohydrate sulfotransferase 8	2.26209	2.07997	9.92497	2.31114e-09	5.01546e-08
284424	MIR7-3HG	MIR7-3 host gene	5.33585	0.911064	10.0621	2.31719e-09	5.02003e-08
100505687	LINC00888	long intergenic non-protein coding RNA 888	1.05335	4.3402	9.85665	2.32275e-09	5.02003e-08
84984	CEP19	centrosomal protein 19	1.00267	3.87246	9.85504	2.32367e-09	5.02003e-08
79718	TBL1XR1	transducin beta like 1 X-linked receptor 1	-0.821557	6.7506	-9.84857	2.33556e-09	5.03818e-08
6926	TBX3	T-box 3	0.777485	5.76111	9.84704	2.33958e-09	5.03933e-08
10742	RAI2	retinoic acid induced 2	1.23124	3.31584	9.85749	2.34384e-09	5.041e-08
56204	FAM214A	family with sequence similarity 214 member A	0.802419	5.03904	9.84271	2.35774e-09	5.06336e-08
5217	PFN2	profilin 2	-0.62063	6.92775	-9.83893	2.36778e-09	5.07738e-08
89941	RHOT2	ras homolog family member T2	-0.792282	7.02125	-9.83193	2.4004e-09	5.1397e-08
5150	PDE7A	phosphodiesterase 7A	0.665696	5.51564	9.81827	2.45226e-09	5.23771e-08
11331	PHB2	prohibitin 2	-0.513987	8.26095	-9.81763	2.45342e-09	5.23771e-08
60529	ALX4	ALX homeobox 4	-0.90402	4.15241	-9.8173	2.46704e-09	5.25903e-08
53635	PTOV1	prostate tumor overexpressed 1	-0.622696	7.47953	-9.80895	2.49034e-09	5.30086e-08
3203	HOXA6	homeobox A6	0.766255	5.65039	9.78711	2.58755e-09	5.49969e-08
11063	SOX30	SRY-box 30	3.832	-0.333012	9.93635	2.61314e-09	5.54591e-08
8884	SLC5A6	solute carrier family 5 member 6	-0.629584	6.11669	-9.77742	2.62648e-09	5.56605e-08
156	GRK2	G protein-coupled receptor kinase 2	-0.632152	5.77821	-9.77161	2.65242e-09	5.61281e-08
91582	RPS19BP1	ribosomal protein S19 binding protein 1	-0.615177	6.21218	-9.76406	2.68624e-09	5.67605e-08
22848	AAK1	AP2 associated kinase 1	0.673911	5.77092	9.76143	2.69926e-09	5.69524e-08
7273	TTN	titin	4.75957	-0.681204	9.94961	2.71322e-09	5.71634e-08
28982	FLVCR1	feline leukemia virus subgroup C cellular receptor 1	-0.681134	5.44326	-9.75563	2.72604e-09	5.735e-08
4081	MAB21L1	mab-21 like 1	1.17318	3.71488	9.75592	2.77145e-09	5.82205e-08
55316	RSAD1	radical S-adenosyl methionine domain containing 1	-0.628697	5.84534	-9.74333	2.78231e-09	5.83233e-08
54843	SYTL2	synaptotagmin like 2	2.69189	1.398	9.84044	2.78441e-09	5.83233e-08
23302	WSCD1	WSC domain containing 1	-0.634485	5.58614	-9.74061	2.79524e-09	5.84653e-08
341640	FREM2	FRAS1 related extracellular matrix protein 2	0.862627	6.65819	9.74044	2.80572e-09	5.85999e-08
55800	SCN3B	sodium voltage-gated channel beta subunit 3	1.88469	2.11052	9.78064	2.83261e-09	5.90761e-08
3184	HNRNPD	heterogeneous nuclear ribonucleoprotein D	-0.548243	8.80644	-9.71857	2.90063e-09	6.04075e-08
63826	SRR	serine racemase	0.958785	4.02648	9.71627	2.93206e-09	6.09741e-08
51093	RRNAD1	ribosomal RNA adenine dimethylase domain containing 1	0.999185	4.86493	9.71637	2.93638e-09	6.09764e-08
1737	DLAT	dihydrolipoamide S-acetyltransferase	-0.626724	7.03622	-9.70853	2.9513e-09	6.11982e-08
2959	GTF2B	general transcription factor IIB	0.827981	5.86333	9.70853	2.95915e-09	6.1273e-08
5223	PGAM1	phosphoglycerate mutase 1	-0.75956	5.73247	-9.69408	3.02867e-09	6.26228e-08
51512	GTSE1	G2 and S-phase expressed 1	-0.561099	6.92863	-9.67936	3.10036e-09	6.40136e-08
8451	CUL4A	cullin 4A	-0.597444	7.2484	-9.67859	3.10481e-09	6.4014e-08
152503	SH3D19	SH3 domain containing 19	-0.686509	5.6575	-9.67635	3.11849e-09	6.41506e-08
54941	RNF125	ring finger protein 125	-0.892559	4.35383	-9.67832	3.12031e-09	6.41506e-08
9841	ZBTB24	zinc finger and BTB domain containing 24	-0.667346	5.60015	-9.67011	3.15122e-09	6.46941e-08
64579	NDST4	N-deacetylase and N-sulfotransferase 4	1.74077	2.05579	9.70041	3.19813e-09	6.55639e-08
29945	ANAPC4	anaphase promoting complex subunit 4	-0.656788	5.49564	-9.65226	3.2482e-09	6.6496e-08
5603	MAPK13	mitogen-activated protein kinase 13	-0.903165	4.64963	-9.65017	3.27454e-09	6.68507e-08
4860	PNP	purine nucleoside phosphorylase	0.623642	6.93182	9.64735	3.27477e-09	6.68507e-08
7867	MAPKAPK3	mitogen-activated protein kinase-activated protein kinase 3	-0.866624	4.43804	-9.6466	3.29101e-09	6.70875e-08
7799	PRDM2	PR/SET domain 2	0.679103	6.51601	9.63697	3.33456e-09	6.78795e-08
7074	TIAM1	T cell lymphoma invasion and metastasis 1	0.588516	7.02613	9.6351	3.34335e-09	6.79627e-08
29780	PARVB	parvin beta	-0.740158	5.21169	-9.61516	3.46345e-09	7.03051e-08
387763	C11orf96	chromosome 11 open reading frame 96	3.00969	2.86611	9.72316	3.50179e-09	7.09838e-08
2872	MKNK2	MAP kinase interacting serine/threonine kinase 2	0.58371	6.46047	9.60408	3.52512e-09	7.13566e-08
3422	IDI1	isopentenyl-diphosphate delta isomerase 1	-0.596035	8.54327	-9.59983	3.55099e-09	7.1733e-08
2048	EPHB2	EPH receptor B2	0.908187	4.51931	9.60235	3.55364e-09	7.1733e-08
25902	MTHFD1L	methylenetetrahydrofolate dehydrogenase (NADP+ dependent) 1 like	-0.61808	6.29719	-9.59469	3.58271e-09	7.22189e-08
51545	ZNF581	zinc finger protein 581	-0.587714	6.12733	-9.58914	3.61635e-09	7.27954e-08
54910	SEMA4C	semaphorin 4C	-0.950461	4.19225	-9.58409	3.67186e-09	7.37416e-08
1677	DFFB	DNA fragmentation factor subunit beta	-0.854142	4.53459	-9.58143	3.67735e-09	7.37416e-08
8120	AP3B2	adaptor related protein complex 3 subunit beta 2	2.95531	1.18925	9.69132	3.67866e-09	7.37416e-08
24147	FJX1	four jointed box 1	-0.734358	5.49689	-9.56552	3.77015e-09	7.54708e-08
406	ARNTL	aryl hydrocarbon receptor nuclear translocator like	1.1445	3.89359	9.57096	3.79143e-09	7.57919e-08
84879	MFSD2A	major facilitator superfamily domain containing 2A	1.29924	3.11535	9.56245	3.88843e-09	7.76016e-08
220988	HNRNPA3	heterogeneous nuclear ribonucleoprotein A3	-0.515408	9.11641	-9.54606	3.8927e-09	7.76016e-08
84245	MRI1	methylthioribose-1-phosphate isomerase 1	-0.614472	6.38612	-9.54367	3.90989e-09	7.7837e-08
10455	ECI2	enoyl-CoA delta isomerase 2	-0.562147	6.28657	-9.53685	3.95511e-09	7.86288e-08
92	ACVR2A	activin A receptor type 2A	0.666711	5.60595	9.53394	3.97712e-09	7.88408e-08
9445	ITM2B	integral membrane protein 2B	0.53423	7.93517	9.53314	3.98013e-09	7.88408e-08
392196	LOC392196	ubiquitin specific peptidase 17-like family member 2 pseudogene	5.89024	0.0590389	9.75491	3.98213e-09	7.88408e-08
54982	CLN6	CLN6, transmembrane ER protein	-0.593398	6.54164	-9.53104	3.9952e-09	7.89913e-08
2157	F8	coagulation factor VIII	1.48776	2.65581	9.54582	4.06532e-09	8.02679e-08
83999	KREMEN1	kringle containing transmembrane protein 1	-0.650945	5.91926	-9.51933	4.07768e-09	8.03436e-08
8867	SYNJ1	synaptojanin 1	0.641854	5.97795	9.51893	4.08027e-09	8.03436e-08
1468	SLC25A10	solute carrier family 25 member 10	-0.647981	5.64868	-9.51484	4.10923e-09	8.08037e-08
55506	H2AFY2	H2A histone family member Y2	-0.654397	5.69248	-9.51382	4.11662e-09	8.0839e-08
4782	NFIC	nuclear factor I C	-0.799768	5.37967	-9.49573	4.25505e-09	8.3444e-08
2936	GSR	glutathione-disulfide reductase	-0.553842	6.72106	-9.48925	4.29247e-09	8.40638e-08
1153	CIRBP	cold inducible RNA binding protein	0.654803	6.05582	9.48445	4.33012e-09	8.46124e-08
11168	PSIP1	PC4 and SFRS1 interacting protein 1	-0.52919	7.70118	-9.48387	4.33219e-09	8.46124e-08
23389	MED13L	mediator complex subunit 13 like	0.555884	7.43181	9.48253	4.34245e-09	8.46983e-08
124930	ANKRD13B	ankyrin repeat domain 13B	-0.874992	5.33036	-9.4833	4.35518e-09	8.4832e-08
6386	SDCBP	syndecan binding protein	0.629145	7.84701	9.47919	4.36886e-09	8.4984e-08
1831	TSC22D3	TSC22 domain family member 3	2.16613	1.83702	9.54327	4.37857e-09	8.50584e-08
9987	HNRNPDL	heterogeneous nuclear ribonucleoprotein D like	-0.481687	9.07623	-9.4727	4.41619e-09	8.5674e-08
3320	HSP90AA1	heat shock protein 90 alpha family class A member 1	0.515171	11.5293	9.46896	4.4449e-09	8.61154e-08
2316	FLNA	filamin A	0.591114	8.97541	9.46388	4.48493e-09	8.67748e-08
80232	WDR26	WD repeat domain 26	0.484098	8.4824	9.4578	4.53117e-09	8.75522e-08
1362	CPD	carboxypeptidase D	0.612349	9.0404	9.4546	4.55779e-09	8.79488e-08
9612	NCOR2	nuclear receptor corepressor 2	-0.578937	6.73617	-9.45265	4.57252e-09	8.79808e-08
2896	GRN	granulin precursor	0.551294	7.46159	9.45232	4.57475e-09	8.79808e-08
79048	SECISBP2	SECIS binding protein 2	0.650121	5.77988	9.45096	4.5876e-09	8.79808e-08
170690	ADAMTS16	ADAM metallopeptidase with thrombospondin type 1 motif 16	3.88107	-0.406407	9.60696	4.5879e-09	8.79808e-08
2775	GNAO1	G protein subunit alpha o1	1.75448	1.95494	9.49061	4.58988e-09	8.79808e-08
64332	NFKBIZ	NFKB inhibitor zeta	1.02545	3.67978	9.45138	4.6283e-09	8.85998e-08
139285	AMER1	APC membrane recruitment protein 1	-1.0735	3.80461	-9.45089	4.64343e-09	8.87093e-08
4131	MAP1B	microtubule associated protein 1B	0.666894	7.40608	9.44367	4.6463e-09	8.87093e-08
140710	SOGA1	suppressor of glucose, autophagy associated 1	-0.830321	4.76149	-9.43687	4.71319e-09	8.98676e-08
57540	DISP3	dispatched RND transporter family member 3	3.04212	0.508086	9.54839	4.73886e-09	9.02381e-08
51116	MRPS2	mitochondrial ribosomal protein S2	-0.565836	6.35783	-9.42904	4.76276e-09	9.05739e-08
55609	ZNF280C	zinc finger protein 280C	0.844687	4.75643	9.42875	4.78161e-09	9.08128e-08
9145	SYNGR1	synaptogyrin 1	-0.945554	4.39471	-9.42609	4.81892e-09	9.14015e-08
23612	PHLDA3	pleckstrin homology like domain family A member 3	-1.02405	4.04646	-9.41323	4.94389e-09	9.36488e-08
355	FAS	Fas cell surface death receptor	-0.931043	4.38663	-9.40719	4.9766e-09	9.41451e-08
29919	RMC1	regulator of MON1-CCZ1	0.789254	4.93149	9.39908	5.02752e-09	9.4984e-08
9732	DOCK4	dedicator of cytokinesis 4	0.709823	7.23963	9.39707	5.03886e-09	9.5074e-08
54462	CCSER2	coiled-coil serine rich protein 2	0.643083	5.93836	9.39535	5.05082e-09	9.51753e-08
79600	TCTN1	tectonic family member 1	0.727418	4.97298	9.39174	5.08675e-09	9.56316e-08
309	ANXA6	annexin A6	-0.641134	6.13437	-9.39108	5.08827e-09	9.56316e-08
23456	ABCB10	ATP binding cassette subfamily B member 10	-0.615897	6.87858	-9.38701	5.12358e-09	9.61196e-08
25769	SLC24A2	solute carrier family 24 member 2	4.5242	-1.96594	9.567	5.12753e-09	9.61196e-08
9829	DNAJC6	DnaJ heat shock protein family (Hsp40) member C6	0.794862	4.94606	9.38424	5.15916e-09	9.65872e-08
9319	TRIP13	thyroid hormone receptor interactor 13	-0.545032	6.86165	-9.37334	5.2452e-09	9.79762e-08
57685	CACHD1	cache domain containing 1	0.682741	6.3006	9.37359	5.24691e-09	9.79762e-08
23613	ZMYND8	zinc finger MYND-type containing 8	-0.635073	5.72771	-9.36806	5.29553e-09	9.86703e-08
23002	DAAM1	dishevelled associated activator of morphogenesis 1	0.775188	5.13142	9.36877	5.29774e-09	9.86703e-08
8038	ADAM12	ADAM metallopeptidase domain 12	1.88604	2.85612	9.41494	5.30585e-09	9.86943e-08
10209	EIF1	eukaryotic translation initiation factor 1	0.573622	8.44096	9.36378	5.3335e-09	9.9081e-08
51209	RAB9B	RAB9B, member RAS oncogene family	1.21752	3.201	9.37417	5.35141e-09	9.92861e-08
824	CAPN2	calpain 2	-0.517789	7.90008	-9.35212	5.44204e-09	1.00838e-07
5935	RBM3	RNA binding motif protein 3	-0.604178	8.52811	-9.34618	5.49995e-09	1.01781e-07
340419	RSPO2	R-spondin 2	1.70715	2.11926	9.37866	5.54661e-09	1.02513e-07
11259	FILIP1L	filamin A interacting protein 1 like	2.49071	1.53519	9.42141	5.59539e-09	1.03282e-07
84541	KBTBD8	kelch repeat and BTB domain containing 8	0.836437	4.56258	9.33544	5.6213e-09	1.03628e-07
81553	FAM49A	family with sequence similarity 49 member A	2.70676	1.05939	9.43026	5.63177e-09	1.03689e-07
23233	EXOC6B	exocyst complex component 6B	0.598653	5.9484	9.32908	5.66598e-09	1.04186e-07
85416	ZIC5	Zic family member 5	0.597819	6.40235	9.32609	5.69555e-09	1.04597e-07
92999	ZBTB47	zinc finger and BTB domain containing 47	-0.935877	4.46847	-9.31829	5.80967e-09	1.06557e-07
114795	TMEM132B	transmembrane protein 132B	3.04427	1.06628	9.42912	5.82728e-09	1.06745e-07
23493	HEY2	hes related family bHLH transcription factor with YRPW motif 2	1.03342	3.8494	9.31364	5.8815e-09	1.07602e-07
221883	HOXA11-AS	HOXA11 antisense RNA	0.753099	6.15715	9.30148	5.95417e-09	1.08793e-07
50628	GEMIN4	gem nuclear organelle associated protein 4	-0.588452	6.8537	-9.29746	5.9869e-09	1.09253e-07
6597	SMARCA4	SWI/SNF related, matrix associated, actin dependent regulator of chromatin, subfamily a, member 4	-0.523454	7.83409	-9.29235	6.03955e-09	1.10075e-07
5325	PLAGL1	PLAG1 like zinc finger 1	0.888959	4.53005	9.2937	6.05475e-09	1.10213e-07
54386	TERF2IP	TERF2 interacting protein	0.62593	7.04023	9.28198	6.15221e-09	1.11846e-07
2335	FN1	fibronectin 1	0.724179	5.31085	9.27217	6.26444e-09	1.13744e-07
4651	MYO10	myosin X	0.665487	6.65027	9.27083	6.27513e-09	1.13795e-07
2235	FECH	ferrochelatase	-0.629022	5.97232	-9.26251	6.36536e-09	1.15286e-07
6611	SMS	spermine synthase	-0.672187	5.9228	-9.25758	6.42273e-09	1.1618e-07
54475	NLE1	notchless homolog 1	-0.636785	5.66556	-9.25436	6.4572e-09	1.16657e-07
10131	TRAP1	TNF receptor associated protein 1	-0.495676	8.14475	-9.24991	6.50464e-09	1.17368e-07
10494	STK25	serine/threonine kinase 25	-0.552003	7.27217	-9.24863	6.51992e-09	1.17497e-07
9254	CACNA2D2	calcium voltage-gated channel auxiliary subunit alpha2delta 2	1.30427	3.37686	9.26239	6.5469e-09	1.17561e-07
367	AR	androgen receptor	-0.902912	4.8643	-9.24831	6.55821e-09	1.17561e-07
7905	REEP5	receptor accessory protein 5	-0.56071	7.27675	-9.24517	6.55972e-09	1.17561e-07
5834	PYGB	glycogen phosphorylase B	0.575685	6.33375	9.24481	6.56415e-09	1.17561e-07
66036	MTMR9	myotubularin related protein 9	0.638106	5.42371	9.24447	6.57013e-09	1.17561e-07
7866	IFRD2	interferon related developmental regulator 2	-0.641459	6.21999	-9.2443	6.57228e-09	1.17561e-07
57587	CFAP97	cilia and flagella associated protein 97	-0.635946	6.98058	-9.24038	6.61731e-09	1.1822e-07
51083	GAL	galanin and GMAP prepropeptide	-0.639356	5.45024	-9.23142	6.72219e-09	1.19945e-07
143888	KDELC2	KDEL motif containing 2	-0.557755	6.99753	-9.22486	6.79752e-09	1.2114e-07
492303	GEMIN8P4	gem nuclear organelle associated protein 8 pseudogene 4	1.64917	2.15291	9.25762	6.81386e-09	1.21282e-07
4171	MCM2	minichromosome maintenance complex component 2	-0.494576	8.00311	-9.20931	6.98484e-09	1.24172e-07
83593	RASSF5	Ras association domain family member 5	-0.780673	4.72891	-9.20881	7.00675e-09	1.24408e-07
83543	AIF1L	allograft inflammatory factor 1 like	-0.635293	6.07533	-9.20411	7.05215e-09	1.25061e-07
57673	BEND3	BEN domain containing 3	-0.775734	4.73664	-9.19524	7.1752e-09	1.27087e-07
256987	SERINC5	serine incorporator 5	0.724705	5.16757	9.19318	7.19543e-09	1.27289e-07
2648	KAT2A	lysine acetyltransferase 2A	-0.639603	7.5921	-9.18714	7.26603e-09	1.28381e-07
8347	HIST1H2BC	histone cluster 1 H2B family member c	2.76491	0.805525	9.28442	7.30851e-09	1.28974e-07
6340	SCNN1G	sodium channel epithelial 1 gamma subunit	4.16569	-1.77289	9.34886	7.31982e-09	1.29016e-07
89944	GLB1L2	galactosidase beta 1 like 2	-0.689512	5.2138	-9.15914	7.63669e-09	1.34437e-07
26472	PPP1R14B	protein phosphatase 1 regulatory inhibitor subunit 14B	-0.67857	6.17945	-9.15032	7.75551e-09	1.36302e-07
79711	IPO4	importin 4	-0.547579	6.86121	-9.14946	7.76148e-09	1.36302e-07
11065	UBE2C	ubiquitin conjugating enzyme E2 C	-0.67891	6.07299	-9.13759	7.93166e-09	1.39122e-07
1903	S1PR3	sphingosine-1-phosphate receptor 3	1.75916	2.27629	9.17106	8.02709e-09	1.40625e-07
6509	SLC1A4	solute carrier family 1 member 4	0.950431	4.54519	9.13325	8.04413e-09	1.40753e-07
50509	COL5A3	collagen type V alpha 3 chain	3.99815	-0.347729	9.28471	8.09806e-09	1.41525e-07
6774	STAT3	signal transducer and activator of transcription 3	0.575979	6.74544	9.11918	8.18852e-09	1.42898e-07
26052	DNM3	dynamin 3	1.09759	3.26348	9.12671	8.19636e-09	1.42898e-07
10217	CTDSPL	CTD small phosphatase like	-0.757939	5.42036	-9.11741	8.22816e-09	1.43279e-07
81848	SPRY4	sprouty RTK signaling antagonist 4	3.63143	-0.44195	9.2563	8.28614e-09	1.44115e-07
2804	GOLGB1	golgin B1	0.629161	7.53152	9.11132	8.30524e-09	1.44274e-07
84910	TMEM87B	transmembrane protein 87B	0.708578	4.94879	9.10825	8.35654e-09	1.44911e-07
55666	NPLOC4	NPL4 homolog, ubiquitin recognition factor	0.505135	7.45247	9.10724	8.36196e-09	1.44911e-07
8329	HIST1H2AI	histone cluster 1 H2A family member i	2.30358	1.46666	9.17593	8.43925e-09	1.46075e-07
9479	MAPK8IP1	mitogen-activated protein kinase 8 interacting protein 1	1.08298	4.07651	9.10679	8.48331e-09	1.46662e-07
51696	HECA	hdc homolog, cell cycle regulator	0.592231	6.60484	9.09809	8.50037e-09	1.46781e-07
3914	LAMB3	laminin subunit beta 3	2.41773	1.47868	9.17518	8.55334e-09	1.4752e-07
10566	AKAP3	A-kinase anchoring protein 3	1.60798	2.36746	9.12427	8.58545e-09	1.47897e-07
65268	WNK2	WNK lysine deficient protein kinase 2	-0.810734	5.17583	-9.09166	8.62087e-09	1.4833e-07
2717	GLA	galactosidase alpha	0.632173	5.60517	9.08054	8.77071e-09	1.50729e-07
3636	INPPL1	inositol polyphosphate phosphatase like 1	-0.590678	6.43254	-9.06914	8.94779e-09	1.53589e-07
23140	ZZEF1	zinc finger ZZ-type and EF-hand domain containing 1	0.553502	7.37617	9.06597	8.99708e-09	1.53965e-07
126917	IFFO2	intermediate filament family orphan 2	0.662661	5.18154	9.06611	9.00019e-09	1.53965e-07
51005	AMDHD2	amidohydrolase domain containing 2	-0.937205	4.54768	-9.06945	9.00162e-09	1.53965e-07
154881	KCTD7	potassium channel tetramerization domain containing 7	-0.852513	4.0408	-9.06482	9.05077e-09	1.54623e-07
10231	RCAN2	regulator of calcineurin 2	1.87593	1.99565	9.10534	9.13148e-09	1.55817e-07
10105	PPIF	peptidylprolyl isomerase F	-0.552689	7.58185	-9.05484	9.17668e-09	1.56404e-07
59343	SENP2	SUMO specific peptidase 2	0.58743	7.05054	9.04648	9.31493e-09	1.58573e-07
8536	CAMK1	calcium/calmodulin dependent protein kinase I	-0.652049	5.67093	-9.03717	9.47406e-09	1.61092e-07
4356	MPP3	membrane palmitoylated protein 3	-1.04424	3.60708	-9.04071	9.51913e-09	1.61669e-07
10741	RBBP9	RB binding protein 9, serine hydrolase	-0.774281	5.1103	-9.02485	9.69943e-09	1.64537e-07
284119	CAVIN1	caveolae associated protein 1	0.958399	3.7269	9.02548	9.74182e-09	1.65063e-07
3936	LCP1	lymphocyte cytosolic protein 1	-0.500247	8.83905	-9.01855	9.78731e-09	1.65639e-07
390963	ZNF818P	zinc finger protein 818, pseudogene	2.91568	0.562883	9.12078	9.90197e-09	1.67384e-07
54733	SLC35F2	solute carrier family 35 member F2	-0.56079	6.04199	-9.00856	9.9641e-09	1.6819e-07
439949	PRKCQ-AS1	PRKCQ antisense RNA 1	-1.13945	3.3642	-9.01765	9.97296e-09	1.6819e-07
4522	MTHFD1	methylenetetrahydrofolate dehydrogenase, cyclohydrolase and formyltetrahydrofolate synthetase 1	-0.514289	7.83506	-9.00731	9.98531e-09	1.68202e-07
51078	THAP4	THAP domain containing 4	-0.574561	5.93961	-9.0056	1.00172e-08	1.68544e-07
151556	GPR155	G protein-coupled receptor 155	0.991451	3.67313	9.00249	1.01636e-08	1.70808e-07
54876	DCAF16	DDB1 and CUL4 associated factor 16	-0.572624	6.60995	-8.99551	1.0199e-08	1.71204e-07
9315	NREP	neuronal regeneration related protein	-0.942939	4.39238	-8.99547	1.02706e-08	1.72205e-07
26517	TIMM13	translocase of inner mitochondrial membrane 13	-0.577793	6.2721	-8.97775	1.05275e-08	1.76309e-07
2000	ELF4	E74 like ETS transcription factor 4	-0.67139	5.05047	-8.96972	1.0686e-08	1.78755e-07
3589	IL11	interleukin 11	2.80789	0.525825	9.07038	1.07201e-08	1.79119e-07
10165	SLC25A13	solute carrier family 25 member 13	-0.618466	5.95118	-8.96655	1.07424e-08	1.79284e-07
94241	TP53INP1	tumor protein p53 inducible nuclear protein 1	0.755187	5.2214	8.96512	1.0786e-08	1.79804e-07
51351	ZNF117	zinc finger protein 117	0.890376	4.75082	8.9661	1.08031e-08	1.79882e-07
1540	CYLD	CYLD lysine 63 deubiquitinase	0.583505	6.46205	8.96252	1.08182e-08	1.79926e-07
11118	BTN3A2	butyrophilin subfamily 3 member A2	-0.861764	4.71714	-8.96053	1.09017e-08	1.81064e-07
84934	RITA1	RBPJ interacting and tubulin associated 1	-0.679667	5.08371	-8.95807	1.09117e-08	1.81064e-07
8887	TAX1BP1	Tax1 binding protein 1	0.561889	7.27739	8.9519	1.10247e-08	1.8273e-07
124976	SPNS2	sphingolipid transporter 2	2.21142	1.64511	9.01807	1.10653e-08	1.83193e-07
92521	SPECC1	sperm antigen with calponin homology and coiled-coil domains 1	0.693442	5.69783	8.94966	1.10787e-08	1.83205e-07
400451	FAM174B	family with sequence similarity 174 member B	1.11417	3.6931	8.95026	1.12315e-08	1.85519e-07
6929	TCF3	transcription factor 3	-0.535262	6.74604	-8.93054	1.14534e-08	1.88711e-07
23432	GPR161	G protein-coupled receptor 161	-0.978512	4.60778	-8.93511	1.14582e-08	1.88711e-07
3981	LIG4	DNA ligase 4	0.65185	5.81292	8.93034	1.1464e-08	1.88711e-07
10785	WDR4	WD repeat domain 4	-0.780791	5.51678	-8.92685	1.15562e-08	1.90013e-07
55646	LYAR	Ly1 antibody reactive	-0.558158	6.17713	-8.91117	1.18588e-08	1.94767e-07
2054	STX2	syntaxin 2	-0.69381	4.98148	-8.90475	1.20072e-08	1.9698e-07
5579	PRKCB	protein kinase C beta	0.872616	4.67924	8.89976	1.21598e-08	1.99045e-07
9351	SLC9A3R2	SLC9A3 regulator 2	-0.668202	5.23633	-8.89753	1.21605e-08	1.99045e-07
7514	XPO1	exportin 1	-0.499413	9.11125	-8.89018	1.23126e-08	2.01094e-07
7798	LUZP1	leucine zipper protein 1	0.568974	6.93255	8.89023	1.23136e-08	2.01094e-07
27289	RND1	Rho family GTPase 1	1.84307	2.07946	8.93533	1.23296e-08	2.01129e-07
4134	MAP4	microtubule associated protein 4	-0.542455	7.82667	-8.88752	1.23726e-08	2.01603e-07
27000	DNAJC2	DnaJ heat shock protein family (Hsp40) member C2	-0.583587	6.23278	-8.88541	1.24213e-08	2.01931e-07
10395	DLC1	DLC1 Rho GTPase activating protein	0.602429	6.2717	8.88546	1.24213e-08	2.01931e-07
286133	SCARA5	scavenger receptor class A member 5	3.41146	-0.0882439	9.0178	1.24347e-08	2.01931e-07
6542	SLC7A2	solute carrier family 7 member 2	-0.683925	6.21894	-8.88376	1.24671e-08	2.02074e-07
80119	PIF1	PIF1 5'-to-3' DNA helicase	-1.11248	3.45027	-8.89167	1.24754e-08	2.02074e-07
2969	GTF2I	general transcription factor IIi	-0.536399	6.88769	-8.88246	1.24855e-08	2.02074e-07
79763	ISOC2	isochorismatase domain containing 2	-0.568023	6.51784	-8.87259	1.27102e-08	2.05482e-07
10765	KDM5B	lysine demethylase 5B	0.570513	6.89029	8.87031	1.27624e-08	2.06095e-07
6452	SH3BP2	SH3 domain binding protein 2	-0.739907	5.18023	-8.86354	1.29383e-08	2.08702e-07
8694	DGAT1	diacylglycerol O-acyltransferase 1	0.759656	5.45562	8.86279	1.29601e-08	2.08821e-07
706	TSPO	translocator protein	-0.781248	4.36602	-8.85952	1.30419e-08	2.09906e-07
56647	BCCIP	BRCA2 and CDKN1A interacting protein	-0.519805	7.24215	-8.85141	1.32023e-08	2.121e-07
29803	REPIN1	replication initiator 1	-0.563514	6.81629	-8.85125	1.32076e-08	2.121e-07
84247	RTL6	retrotransposon Gag like 6	-0.534998	6.6876	-8.84862	1.32692e-08	2.12706e-07
26035	GLCE	glucuronic acid epimerase	0.576236	6.55494	8.84846	1.32748e-08	2.12706e-07
126520	PLK5	polo like kinase 5	3.87432	-0.534695	8.99549	1.34145e-08	2.14641e-07
65059	RAPH1	Ras association (RalGDS/AF-6) and pleckstrin homology domains 1	0.660276	5.67917	8.84249	1.34253e-08	2.14641e-07
342357	ZKSCAN2	zinc finger with KRAB and SCAN domains 2	0.713331	5.66804	8.84211	1.34423e-08	2.14676e-07
133418	EMB	embigin	-0.666384	6.86968	-8.83846	1.35239e-08	2.15741e-07
23151	GRAMD4	GRAM domain containing 4	-0.67914	4.88751	-8.82157	1.39439e-08	2.22196e-07
9881	TRANK1	tetratricopeptide repeat and ankyrin repeat containing 1	2.08275	1.39033	8.87983	1.39888e-08	2.22665e-07
113612	CYP2U1	cytochrome P450 family 2 subfamily U member 1	0.953244	3.98466	8.81978	1.4085e-08	2.23888e-07
665	BNIP3L	BCL2 interacting protein 3 like	0.667243	6.05548	8.81548	1.40966e-08	2.23888e-07
836	CASP3	caspase 3	0.617257	6.8804	8.81406	1.41274e-08	2.24132e-07
647024	C6orf132	chromosome 6 open reading frame 132	-0.95729	3.50526	-8.81222	1.42814e-08	2.26325e-07
8733	GPAA1	glycosylphosphatidylinositol anchor attachment 1	0.613774	6.73915	8.79764	1.45526e-08	2.30371e-07
10482	NXF1	nuclear RNA export factor 1	0.586769	7.01161	8.79679	1.45729e-08	2.30441e-07
3012	HIST1H2AE	histone cluster 1 H2A family member e	3.08289	0.787634	8.89973	1.49439e-08	2.35878e-07
51669	SARAF	store-operated calcium entry associated regulatory factor	0.540443	6.86556	8.7826	1.49494e-08	2.35878e-07
153020	RASGEF1B	RasGEF domain family member 1B	0.928611	3.82416	8.78073	1.5101e-08	2.37818e-07
79065	ATG9A	autophagy related 9A	-0.540627	6.7287	-8.77687	1.51053e-08	2.37818e-07
4741	NEFM	neurofilament medium	0.57274	13.3177	8.77114	1.52643e-08	2.4006e-07
8326	FZD9	frizzled class receptor 9	1.10229	3.42718	8.77489	1.53946e-08	2.41845e-07
8654	PDE5A	phosphodiesterase 5A	-0.68075	5.07659	-8.76626	1.54113e-08	2.41845e-07
771	CA12	carbonic anhydrase 12	-0.914396	4.19225	-8.76854	1.54301e-08	2.41878e-07
5187	PER1	period circadian regulator 1	0.713978	4.87284	8.76247	1.55238e-08	2.43083e-07
409	ARRB2	arrestin beta 2	-0.596755	6.08653	-8.75728	1.56543e-08	2.44862e-07
8729	GBF1	golgi brefeldin A resistant guanine nucleotide exchange factor 1	0.555241	7.5172	8.75256	1.57862e-08	2.46657e-07
7277	TUBA4A	tubulin alpha 4a	2.51462	0.984692	8.83154	1.59932e-08	2.49622e-07
6400	SEL1L	SEL1L, ERAD E3 ligase adaptor subunit	0.633699	6.96456	8.73093	1.64246e-08	2.56079e-07
4534	MTM1	myotubularin 1	0.92559	4.26017	8.72273	1.67755e-08	2.61268e-07
148479	PHF13	PHD finger protein 13	-0.758648	5.43909	-8.71239	1.70138e-08	2.64693e-07
51222	ZNF219	zinc finger protein 219	-1.03576	3.4737	-8.7148	1.71051e-08	2.65828e-07
3155	HMGCL	3-hydroxy-3-methylglutaryl-CoA lyase	0.736138	4.5868	8.70764	1.71549e-08	2.66315e-07
85363	TRIM5	tripartite motif containing 5	0.800129	4.5636	8.70608	1.72251e-08	2.67118e-07
342933	ZSCAN5B	zinc finger and SCAN domain containing 5B	3.40542	-0.21158	8.8343	1.73013e-08	2.68013e-07
10166	SLC25A15	solute carrier family 25 member 15	-0.651323	5.49984	-8.70159	1.73272e-08	2.68127e-07
147741	ZNF560	zinc finger protein 560	2.21783	1.03546	8.76708	1.74188e-08	2.69256e-07
10409	BASP1	brain abundant membrane attached signal protein 1	0.60574	6.28416	8.69292	1.75973e-08	2.71725e-07
29106	SCG3	secretogranin III	1.98016	1.92965	8.74438	1.76852e-08	2.7279e-07
11335	CBX3	chromobox 3	-0.484232	8.58589	-8.68567	1.78252e-08	2.74657e-07
26127	FGFR1OP2	FGFR1 oncogene partner 2	0.660572	5.95671	8.68084	1.79961e-08	2.76995e-07
23433	RHOQ	ras homolog family member Q	-0.635206	5.72621	-8.67958	1.80338e-08	2.77279e-07
80820	EEPD1	endonuclease/exonuclease/phosphatase family domain containing 1	1.02833	3.87353	8.6832	1.81122e-08	2.78189e-07
101929147	LOC101929147	uncharacterized LOC101929147	0.641271	5.24307	8.67072	1.83282e-08	2.81207e-07
5902	RANBP1	RAN binding protein 1	-0.539259	8.34927	-8.66346	1.85637e-08	2.84519e-07
664709	HNRNPA1P10	heterogeneous nuclear ribonucleoprotein A1 pseudogene 10	-0.549567	6.94307	-8.65592	1.88213e-08	2.88162e-07
59345	GNB4	G protein subunit beta 4	-0.612591	7.1167	-8.64926	1.9057e-08	2.91462e-07
6522	SLC4A2	solute carrier family 4 member 2	-0.524022	6.86991	-8.64407	1.92322e-08	2.9383e-07
114796	PSMG3-AS1	PSMG3 antisense RNA 1 (head to head)	1.12798	3.6199	8.64773	1.94378e-08	2.96657e-07
54929	TMEM161A	transmembrane protein 161A	-0.585061	6.20055	-8.63228	1.96549e-08	2.99654e-07
79077	DCTPP1	dCTP pyrophosphatase 1	-0.647104	6.75115	-8.63185	1.96778e-08	2.99688e-07
9659	PDE4DIP	phosphodiesterase 4D interacting protein	0.56101	5.95626	8.62995	1.97368e-08	3.0027e-07
147906	DACT3	dishevelled binding antagonist of beta catenin 3	1.20496	2.86819	8.64128	1.9774e-08	3.00519e-07
1058	CENPA	centromere protein A	-0.672057	4.82385	-8.62708	1.98549e-08	3.01374e-07
2194	FASN	fatty acid synthase	-0.552774	10.3472	-8.62621	1.98719e-08	3.01374e-07
3766	KCNJ10	potassium voltage-gated channel subfamily J member 10	4.05795	-1.63643	8.78374	1.99253e-08	3.01866e-07
83853	ROPN1L	rhophilin associated tail protein 1 like	3.97362	-1.86353	8.77076	2.02831e-08	3.06966e-07
5901	RAN	RAN, member RAS oncogene family	-0.547322	8.98492	-8.60833	2.05329e-08	3.1042e-07
27348	TOR1B	torsin family 1 member B	0.685856	5.09589	8.59833	2.09319e-08	3.16122e-07
2534	FYN	FYN proto-oncogene, Src family tyrosine kinase	0.565864	6.85408	8.59618	2.09965e-08	3.16766e-07
4824	NKX3-1	NK3 homeobox 1	1.22215	3.00131	8.60298	2.12399e-08	3.20104e-07
140809	SRXN1	sulfiredoxin 1	-0.660631	5.3643	-8.58433	2.14706e-08	3.23244e-07
55257	MRGBP	MRG domain binding protein	-0.783613	4.68232	-8.58238	2.15877e-08	3.2467e-07
4135	MAP6	microtubule associated protein 6	2.34844	0.603089	8.65628	2.16361e-08	3.25059e-07
1047	CLGN	calmegin	0.712447	5.09355	8.57754	2.17531e-08	3.26204e-07
388550	CEACAM22P	carcinoembryonic antigen related cell adhesion molecule 22, pseudogene	3.65463	-0.149505	8.71947	2.17575e-08	3.26204e-07
5152	PDE9A	phosphodiesterase 9A	-0.937029	3.6851	-8.57991	2.17891e-08	3.26312e-07
29995	LMCD1	LIM and cysteine rich domains 1	1.54699	2.23157	8.60446	2.18098e-08	3.26312e-07
3178	HNRNPA1	heterogeneous nuclear ribonucleoprotein A1	-0.550477	8.01561	-8.57363	2.18825e-08	3.27061e-07
1501	CTNND2	catenin delta 2	0.654756	5.15104	8.57151	2.19807e-08	3.28189e-07
89801	PPP1R3F	protein phosphatase 1 regulatory subunit 3F	1.11995	3.47719	8.57163	2.23386e-08	3.33188e-07
440689	HIST2H2BF	histone cluster 2 H2B family member f	3.51783	-1.12265	8.69208	2.26316e-08	3.37211e-07
29094	LGALSL	galectin like	-0.689881	5.07768	-8.55438	2.26922e-08	3.37746e-07
3280	HES1	hes family bHLH transcription factor 1	0.636313	5.93973	8.55357	2.27142e-08	3.37746e-07
7414	VCL	vinculin	0.495686	8.17042	8.55089	2.28141e-08	3.38883e-07
1515	CTSV	cathepsin V	0.962057	3.69656	8.54986	2.30519e-08	3.42063e-07
7518	XRCC4	X-ray repair cross complementing 4	0.745778	4.63028	8.53656	2.34679e-08	3.47878e-07
100129842	ZNF737	zinc finger protein 737	1.0853	3.11069	8.54165	2.35552e-08	3.48632e-07
5228	PGF	placental growth factor	1.56627	2.17652	8.56314	2.358e-08	3.48632e-07
55658	RNF126	ring finger protein 126	-0.53314	6.30136	-8.53273	2.35911e-08	3.48632e-07
9644	SH3PXD2A	SH3 and PX domains 2A	-0.596974	7.00709	-8.52883	2.37666e-08	3.50867e-07
57184	FAM219B	family with sequence similarity 219 member B	-0.891583	5.89592	-8.52925	2.3877e-08	3.52137e-07
84436	ZNF528	zinc finger protein 528	0.774756	5.79945	8.52115	2.41575e-08	3.55635e-07
23218	NBEAL2	neurobeachin like 2	-0.850447	6.07521	-8.52205	2.41634e-08	3.55635e-07
170384	FUT11	fucosyltransferase 11	-0.777342	4.07272	-8.51982	2.4218e-08	3.56076e-07
115290	FBXO17	F-box protein 17	-0.697881	4.79304	-8.5177	2.42805e-08	3.56633e-07
55602	CDKN2AIP	CDKN2A interacting protein	0.64662	5.27103	8.51662	2.43157e-08	3.56787e-07
285527	FRYL	FRY like transcription coactivator	0.604607	6.52117	8.51141	2.45431e-08	3.59758e-07
9132	KCNQ4	potassium voltage-gated channel subfamily Q member 4	-1.21125	2.99437	-8.52293	2.45929e-08	3.60123e-07
79960	JADE1	jade family PHD finger 1	-0.568751	5.73804	-8.49677	2.52111e-08	3.68801e-07
126353	MISP	mitotic spindle positioning	3.89781	-1.32953	8.64846	2.52368e-08	3.68805e-07
6863	TAC1	tachykinin precursor 1	2.2995	0.794295	8.56142	2.56317e-08	3.74197e-07
65124	SOWAHC	sosondowah ankyrin repeat domain family member C	-0.67318	5.98082	-8.48229	2.59134e-08	3.77927e-07
57228	SMAGP	small cell adhesion glycoprotein	-1.04748	2.91139	-8.47699	2.64849e-08	3.85873e-07
85456	TNKS1BP1	tankyrase 1 binding protein 1	-0.655112	5.52139	-8.4697	2.65189e-08	3.85979e-07
57210	SLC45A4	solute carrier family 45 member 4	0.790421	4.48151	8.46484	2.68152e-08	3.89899e-07
2260	FGFR1	fibroblast growth factor receptor 1	0.517889	6.65452	8.4616	2.6901e-08	3.90754e-07
10254	STAM2	signal transducing adaptor molecule 2	0.656264	5.43044	8.4601	2.69946e-08	3.9172e-07
286006	LSMEM1	leucine rich single-pass membrane protein 1	1.63997	2.08287	8.48991	2.72076e-08	3.94415e-07
339942	H1FX-AS1	H1FX antisense RNA 1	-1.44468	2.37032	-8.47861	2.72387e-08	3.9447e-07
3840	KPNA4	karyopherin subunit alpha 4	0.543762	7.35451	8.45372	2.7298e-08	3.94933e-07
25966	C2CD2	C2 calcium dependent domain containing 2	-0.594212	5.86944	-8.45028	2.74782e-08	3.97142e-07
100	ADA	adenosine deaminase	-1.02312	3.33528	-8.455	2.75491e-08	3.9777e-07
29904	EEF2K	eukaryotic elongation factor 2 kinase	-0.675858	5.3839	-8.44666	2.76805e-08	3.99268e-07
84301	DDI2	DNA damage inducible 1 homolog 2	0.683075	4.9289	8.44377	2.78314e-08	4.01045e-07
92737	DNER	delta/notch like EGF repeat containing	4.10058	0.584893	8.60194	2.78859e-08	4.01429e-07
2353	FOS	Fos proto-oncogene, AP-1 transcription factor subunit	3.82313	2.19114	8.58945	2.79838e-08	4.02437e-07
134353	LSM11	LSM11, U7 small nuclear RNA associated	-0.570436	5.71783	-8.4363	2.8196e-08	4.05087e-07
83933	HDAC10	histone deacetylase 10	-1.22235	4.9356	-8.44814	2.82693e-08	4.05736e-07
8861	LDB1	LIM domain binding 1	-0.545629	6.00958	-8.43382	2.83237e-08	4.06114e-07
79815	NIPAL2	NIPA like domain containing 2	0.750974	4.63332	8.42933	2.86157e-08	4.09894e-07
204	AK2	adenylate kinase 2	-0.470791	7.8588	-8.42738	2.86607e-08	4.10132e-07
3759	KCNJ2	potassium voltage-gated channel subfamily J member 2	2.07673	1.28452	8.48482	2.88225e-08	4.1204e-07
23057	NMNAT2	nicotinamide nucleotide adenylyltransferase 2	3.26378	0.241354	8.54711	2.89419e-08	4.13337e-07
5170	PDPK1	3-phosphoinositide dependent protein kinase 1	0.510929	6.45995	8.41702	2.92184e-08	4.16874e-07
10994	ILVBL	ilvB acetolactate synthase like	-0.654674	5.23853	-8.41475	2.93625e-08	4.18516e-07
4326	MMP17	matrix metallopeptidase 17	1.31903	2.56978	8.42831	2.95639e-08	4.20973e-07
101927359	LOC101927359	uncharacterized LOC101927359	1.75399	2.11166	8.44872	2.9735e-08	4.22915e-07
7416	VDAC1	voltage dependent anion channel 1	-0.502473	8.00189	-8.40715	2.97589e-08	4.22915e-07
5064	PALM	paralemmin	-0.66502	5.15097	-8.40647	2.98206e-08	4.23376e-07
221061	FAM171A1	family with sequence similarity 171 member A1	-0.591669	6.35087	-8.3963	3.03729e-08	4.30795e-07
57498	KIDINS220	kinase D interacting substrate 220	0.487899	7.82835	8.38885	3.0788e-08	4.35931e-07
770	CA11	carbonic anhydrase 11	-0.89598	3.74693	-8.39196	3.07954e-08	4.35931e-07
25979	DHRS7B	dehydrogenase/reductase 7B	0.709935	4.84719	8.38855	3.08481e-08	4.3625e-07
55230	USP40	ubiquitin specific peptidase 40	0.543157	6.20392	8.38564	3.09755e-08	4.37623e-07
84684	INSM2	INSM transcriptional repressor 2	4.12685	-2.17152	8.54506	3.10321e-08	4.37995e-07
30815	ST6GALNAC6	ST6 N-acetylgalactosaminide alpha-2,6-sialyltransferase 6	-0.864484	4.11981	-8.38574	3.11199e-08	4.38091e-07
145407	ARMH4	armadillo-like helical domain containing 4	1.10845	3.16373	8.39205	3.11242e-08	4.38091e-07
92255	LMBRD2	LMBR1 domain containing 2	0.656385	6.10785	8.38332	3.11298e-08	4.38091e-07
150737	TTC30B	tetratricopeptide repeat domain 30B	0.980396	3.47722	8.38183	3.14937e-08	4.42781e-07
7164	TPD52L1	tumor protein D52 like 1	-0.738489	4.88441	-8.37146	3.18598e-08	4.47492e-07
377630	USP17L2	ubiquitin specific peptidase 17-like family member 2	4.83832	0.56348	8.55181	3.19941e-08	4.48942e-07
9775	EIF4A3	eukaryotic translation initiation factor 4A3	0.558663	7.60637	8.36373	3.22675e-08	4.5234e-07
9945	GFPT2	glutamine-fructose-6-phosphate transaminase 2	0.922349	3.82077	8.36393	3.24791e-08	4.54865e-07
54567	DLL4	delta like canonical Notch ligand 4	1.50088	2.8782	8.37509	3.32101e-08	4.64651e-07
4891	SLC11A2	solute carrier family 11 member 2	-0.611609	5.84957	-8.34527	3.34058e-08	4.66938e-07
4858	NOVA2	NOVA alternative splicing regulator 2	2.11917	1.29919	8.40734	3.34562e-08	4.67191e-07
80097	MZT2B	mitotic spindle organizing protein 2B	-0.555848	6.32717	-8.3407	3.36836e-08	4.69912e-07
653	BMP5	bone morphogenetic protein 5	3.01196	0.220788	8.44455	3.42369e-08	4.77171e-07
7112	TMPO	thymopoietin	-0.515073	8.96048	-8.32688	3.45602e-08	4.81212e-07
4783	NFIL3	nuclear factor, interleukin 3 regulated	1.16751	3.8007	8.33476	3.47773e-08	4.83769e-07
8880	FUBP1	far upstream element binding protein 1	-0.49331	7.98455	-8.32193	3.48806e-08	4.84739e-07
649352	LOC649352	ubiquitin carboxyl-terminal hydrolase 17-like protein 2-like	5.09383	-1.10895	8.51105	3.49711e-08	4.8553e-07
54332	GDAP1	ganglioside induced differentiation associated protein 1	0.912287	3.66263	8.31901	3.5308e-08	4.89737e-07
23111	SPART	spartin	-0.493988	7.11106	-8.31402	3.54e-08	4.90543e-07
118672	PSTK	phosphoseryl-tRNA kinase	0.958278	3.71343	8.31388	3.57178e-08	4.94472e-07
58155	PTBP2	polypyrimidine tract binding protein 2	-0.797137	4.26314	-8.30003	3.64513e-08	5.04144e-07
79884	MAP9	microtubule associated protein 9	0.601537	6.21299	8.29773	3.65083e-08	5.0445e-07
170394	PWWP2B	PWWP domain containing 2B	-1.04518	2.97992	-8.29287	3.73183e-08	5.14889e-07
115827	RAB3C	RAB3C, member RAS oncogene family	2.87917	0.0133236	8.39147	3.7335e-08	5.14889e-07
80218	NAA50	N(alpha)-acetyltransferase 50, NatE catalytic subunit	-0.514841	7.82829	-8.28436	3.74224e-08	5.15601e-07
29070	CCDC113	coiled-coil domain containing 113	1.12626	2.98576	8.29186	3.75793e-08	5.1727e-07
2068	ERCC2	ERCC excision repair 2, TFIIH core complex helicase subunit	-0.608825	5.48629	-8.28132	3.76499e-08	5.17749e-07
251	ALPG	alkaline phosphatase, germ cell	3.97746	-0.334211	8.43208	3.78988e-08	5.20474e-07
339751	MAP3K20-AS1	MAP3K20 antisense RNA 1	4.63913	-1.91216	8.45432	3.79201e-08	5.20474e-07
890	CCNA2	cyclin A2	-0.518613	7.34149	-8.26589	3.87415e-08	5.31244e-07
5453	POU3F1	POU class 3 homeobox 1	2.63034	0.582373	8.35439	3.90409e-08	5.34788e-07
3835	KIF22	kinesin family member 22	-0.516944	6.68155	-8.26134	3.9074e-08	5.34788e-07
254531	LPCAT4	lysophosphatidylcholine acyltransferase 4	-0.999113	3.6734	-8.26395	3.93018e-08	5.37397e-07
3148	HMGB2	high mobility group box 2	-0.583982	7.99803	-8.25743	3.93701e-08	5.37823e-07
4041	LRP5	LDL receptor related protein 5	-0.553712	6.33392	-8.2553	3.95229e-08	5.394e-07
26012	NSMF	NMDA receptor synaptonuclear signaling and neuronal migration factor	-0.553509	6.77552	-8.25428	3.9599e-08	5.39928e-07
84206	MEX3B	mex-3 RNA binding family member B	0.715775	4.67945	8.24507	4.03454e-08	5.49587e-07
27250	PDCD4	programmed cell death 4	-0.523764	7.01399	-8.24156	4.05534e-08	5.519e-07
10154	PLXNC1	plexin C1	1.45297	2.57357	8.26454	4.06674e-08	5.52931e-07
5137	PDE1C	phosphodiesterase 1C	2.64602	0.707641	8.33292	4.07132e-08	5.53034e-07
25800	SLC39A6	solute carrier family 39 member 6	-0.581813	6.50927	-8.23794	4.08386e-08	5.54216e-07
84705	GTPBP3	GTP binding protein 3, mitochondrial	-0.552676	6.77934	-8.229	4.15263e-08	5.6302e-07
10513	APPBP2	amyloid beta precursor protein binding protein 2	0.51233	6.62465	8.22722	4.16615e-08	5.64324e-07
121642	ALKBH2	alkB homolog 2, alpha-ketoglutarate dependent dioxygenase	-0.721149	4.64563	-8.22554	4.1859e-08	5.66468e-07
2870	GRK6	G protein-coupled receptor kinase 6	-0.520821	6.63182	-8.22244	4.20382e-08	5.68361e-07
79733	E2F8	E2F transcription factor 8	-0.662139	4.93499	-8.222	4.21064e-08	5.68751e-07
442247	RFPL4B	ret finger protein like 4B	4.92021	-0.636125	8.40153	4.25051e-08	5.73601e-07
1463	NCAN	neurocan	3.20051	-0.262524	8.33465	4.27882e-08	5.76882e-07
10551	AGR2	anterior gradient 2, protein disulphide isomerase family member	3.8745	-1.91232	8.35892	4.31461e-08	5.80339e-07
23625	FAM89B	family with sequence similarity 89 member B	-0.722647	4.8107	-8.20914	4.3173e-08	5.80339e-07
57494	RIMKLB	ribosomal modification protein rimK like family member B	-0.704333	5.61342	-8.20865	4.32003e-08	5.80339e-07
57505	AARS2	alanyl-tRNA synthetase 2, mitochondrial	-0.52931	6.40729	-8.20791	4.32052e-08	5.80339e-07
84059	ADGRV1	adhesion G protein-coupled receptor V1	0.716249	6.00566	8.20683	4.3357e-08	5.81837e-07
51148	CERCAM	cerebral endothelial cell adhesion molecule	-0.922513	4.78167	-8.20728	4.35699e-08	5.84152e-07
55349	CHDH	choline dehydrogenase	-0.989564	3.13041	-8.20832	4.36192e-08	5.84271e-07
84108	PCGF6	polycomb group ring finger 6	-0.786059	5.17108	-8.20302	4.37282e-08	5.85189e-07
100049716	LOC100049716	uncharacterized LOC100049716	2.44313	0.574611	8.28202	4.38644e-08	5.86468e-07
79809	TTC21B	tetratricopeptide repeat domain 21B	0.547016	5.93829	8.19575	4.42088e-08	5.90527e-07
84140	FAM161A	FAM161A, centrosomal protein	-0.686096	4.90999	-8.19203	4.45651e-08	5.94736e-07
23089	PEG10	paternally expressed 10	0.489274	9.91933	8.19052	4.46416e-08	5.95208e-07
79968	WDR76	WD repeat domain 76	-0.595843	5.79029	-8.19014	4.46889e-08	5.95289e-07
8462	KLF11	Kruppel like factor 11	-0.727117	4.50934	-8.18284	4.53716e-08	6.03826e-07
7461	CLIP2	CAP-Gly domain containing linker protein 2	1.20783	3.01553	8.18603	4.61419e-08	6.13513e-07
10849	CD3EAP	CD3e molecule associated protein	-0.603484	5.51929	-8.16994	4.64281e-08	6.16751e-07
10929	SRSF8	serine and arginine rich splicing factor 8	-0.557261	5.89343	-8.16711	4.66665e-08	6.19249e-07
57479	PRR12	proline rich 12	-0.591805	6.25824	-8.16679	4.67018e-08	6.19249e-07
25817	FAM19A5	family with sequence similarity 19 member A5, C-C motif chemokine like	-0.64074	4.83095	-8.1658	4.68046e-08	6.20043e-07
10495	ENOX2	ecto-NOX disulfide-thiol exchanger 2	0.577575	5.54763	8.15742	4.75326e-08	6.28889e-07
2224	FDPS	farnesyl diphosphate synthase	-0.646426	7.40878	-8.15737	4.75593e-08	6.28889e-07
8900	CCNA1	cyclin A1	3.40238	0.147383	8.28331	4.79562e-08	6.33557e-07
93587	TRMT10A	tRNA methyltransferase 10A	0.648048	5.09418	8.15213	4.8034e-08	6.34005e-07
51088	KLHL5	kelch like family member 5	-0.611934	5.408	-8.1513	4.80953e-08	6.34235e-07
84109	QRFPR	pyroglutamylated RFamide peptide receptor	-1.75674	1.60506	-8.18557	4.87572e-08	6.42377e-07
51527	GSKIP	GSK3B interacting protein	0.756067	4.93564	8.14446	4.88114e-08	6.42505e-07
84904	ARHGEF39	Rho guanine nucleotide exchange factor 39	-0.708715	4.48655	-8.1427	4.89342e-08	6.43536e-07
51315	KRCC1	lysine rich coiled-coil 1	0.832837	4.43108	8.13611	4.9684e-08	6.52803e-07
6123	RPL3L	ribosomal protein L3 like	4.19853	-0.768616	8.29096	5.01371e-08	6.58157e-07
27316	RBMX	RNA binding motif protein X-linked	-0.438404	8.52121	-8.1243	5.05937e-08	6.63549e-07
9874	TLK1	tousled like kinase 1	-0.571981	6.20685	-8.11992	5.10286e-08	6.68645e-07
9592	IER2	immediate early response 2	0.787964	5.29213	8.11787	5.13707e-08	6.72519e-07
8915	BCL10	B cell CLL/lymphoma 10	0.746364	5.11913	8.11394	5.17077e-08	6.76319e-07
6853	SYN1	synapsin I	3.63624	-0.475163	8.25082	5.19602e-08	6.79006e-07
252969	NEIL2	nei like DNA glycosylase 2	-0.973294	3.1449	-8.11082	5.24145e-08	6.84324e-07
127544	RNF19B	ring finger protein 19B	0.751925	4.30286	8.10573	5.25255e-08	6.85155e-07
134553	C5orf24	chromosome 5 open reading frame 24	-0.597237	7.2115	-8.09747	5.32561e-08	6.94058e-07
23061	TBC1D9B	TBC1 domain family member 9B	-0.545184	7.05055	-8.09435	5.35608e-08	6.97401e-07
51491	NOP16	NOP16 nucleolar protein	-0.613368	5.30548	-8.08908	5.41171e-08	7.03905e-07
64432	MRPS25	mitochondrial ribosomal protein S25	-0.708143	7.11636	-8.08922	5.41578e-08	7.03905e-07
2091	FBL	fibrillarin	-0.573863	7.86267	-8.08805	5.4211e-08	7.03964e-07
5728	PTEN	phosphatase and tensin homolog	0.562343	6.64912	8.08664	5.43537e-08	7.05183e-07
29100	TMEM208	transmembrane protein 208	0.660129	5.12409	8.08456	5.46053e-08	7.07304e-07
3127	HLA-DRB5	major histocompatibility complex, class II, DR beta 5	2.46066	0.54219	8.16728	5.46151e-08	7.07304e-07
10066	SCAMP2	secretory carrier membrane protein 2	0.546384	6.79206	8.08036	5.50032e-08	7.11693e-07
5347	PLK1	polo like kinase 1	-0.529207	6.82139	-8.07871	5.51736e-08	7.13259e-07
100128788	SRRM2-AS1	SRRM2 antisense RNA 1	1.74131	1.34211	8.11885	5.52528e-08	7.13644e-07
51537	MTFP1	mitochondrial fission process 1	-0.734569	5.19328	-8.07348	5.58269e-08	7.20417e-07
79828	METTL8	methyltransferase like 8	-0.627249	5.75826	-8.06972	5.61514e-08	7.23957e-07
29127	RACGAP1	Rac GTPase activating protein 1	-0.482404	7.00131	-8.06643	5.64726e-08	7.27438e-07
220002	CYB561A3	cytochrome b561 family member A3	0.551834	5.87801	8.06566	5.65638e-08	7.27438e-07
85360	SYDE1	synapse defective Rho GTPase homolog 1	-1.1126	3.40158	-8.07498	5.65724e-08	7.27438e-07
27166	PRELID1	PRELI domain containing 1	-0.556591	7.04469	-8.06221	5.69373e-08	7.31154e-07
144110	TMEM86A	transmembrane protein 86A	1.32488	2.78546	8.08027	5.69625e-08	7.31154e-07
353088	ZNF429	zinc finger protein 429	0.901632	4.40042	8.06113	5.74264e-08	7.36454e-07
80142	PTGES2	prostaglandin E synthase 2	-0.62982	5.32915	-8.0532	5.79466e-08	7.42467e-07
57020	VPS35L	VPS35 endosomal protein sorting factor like	-0.601128	5.27911	-8.04804	5.85074e-08	7.48911e-07
338699	ANKRD42	ankyrin repeat domain 42	0.89102	3.77298	8.05072	5.85532e-08	7.48911e-07
79829	NAA40	N(alpha)-acetyltransferase 40, NatD catalytic subunit	-0.596317	5.43274	-8.04689	5.86337e-08	7.49277e-07
5331	PLCB3	phospholipase C beta 3	-0.642004	5.51511	-8.04544	5.88162e-08	7.50946e-07
201895	SMIM14	small integral membrane protein 14	0.906521	4.08546	8.04791	5.89033e-08	7.51394e-07
9221	NOLC1	nucleolar and coiled-body phosphoprotein 1	-0.450007	8.96994	-8.04109	5.92636e-08	7.55324e-07
3206	HOXA10	homeobox A10	0.477856	8.12622	8.02641	6.09465e-08	7.76088e-07
5167	ENPP1	ectonucleotide pyrophosphatase/phosphodiesterase 1	0.607891	5.23092	8.02102	6.16034e-08	7.83177e-07
164	AP1G1	adaptor related protein complex 1 subunit gamma 1	0.50007	7.65126	8.02074	6.16116e-08	7.83177e-07
65009	NDRG4	NDRG family member 4	1.28482	2.86059	8.03662	6.16923e-08	7.83513e-07
157638	FAM84B	family with sequence similarity 84 member B	-0.515173	7.5104	-8.01017	6.28697e-08	7.97767e-07
2074	ERCC6	ERCC excision repair 6, chromatin remodeling factor	0.654356	5.08423	8.00848	6.31216e-08	8.0026e-07
1508	CTSB	cathepsin B	0.600125	6.57191	7.99703	6.44899e-08	8.16891e-07
5954	RCN1	reticulocalbin 1	-0.492172	8.07343	-7.99395	6.48467e-08	8.20692e-07
513	ATP5F1D	ATP synthase F1 subunit delta	-0.599075	5.52434	-7.99362	6.49115e-08	8.20793e-07
4598	MVK	mevalonate kinase	-0.751906	4.64857	-7.98987	6.55038e-08	8.27558e-07
10544	PROCR	protein C receptor	-0.795851	3.94949	-7.98904	6.56733e-08	8.28254e-07
51655	RASD1	ras related dexamethasone induced 1	3.09316	0.00641265	8.1036	6.56735e-08	8.28254e-07
80217	CFAP43	cilia and flagella associated protein 43	2.22753	0.952698	8.05515	6.59426e-08	8.30156e-07
3742	KCNA6	potassium voltage-gated channel subfamily A member 6	2.00505	1.44248	8.04167	6.59803e-08	8.30156e-07
6662	SOX9	SRY-box 9	0.936899	3.84181	7.98872	6.60412e-08	8.30156e-07
285362	SUMF1	sulfatase modifying factor 1	0.739864	4.4847	7.98537	6.60541e-08	8.30156e-07
100129961	CCNT2-AS1	CCNT2 antisense RNA 1	1.44822	2.15141	8.00608	6.64217e-08	8.34052e-07
6248	RSC1A1	regulator of solute carriers 1	0.744554	4.59618	7.97554	6.73155e-08	8.4454e-07
115572	TENT5B	terminal nucleotidyltransferase 5B	1.887	1.39221	8.02361	6.73891e-08	8.44731e-07
162963	ZNF610	zinc finger protein 610	1.96577	1.79745	8.02633	6.76462e-08	8.47219e-07
9625	AATK	apoptosis associated tyrosine kinase	-1.2426	2.42909	-7.9836	6.80394e-08	8.51405e-07
6502	SKP2	S-phase kinase associated protein 2	-0.535472	7.02294	-7.96828	6.81185e-08	8.51658e-07
5292	PIM1	Pim-1 proto-oncogene, serine/threonine kinase	0.814267	4.4902	7.96959	6.82005e-08	8.51946e-07
7844	RNF103	ring finger protein 103	0.565831	5.49915	7.96611	6.84095e-08	8.53819e-07
439931	THAP7-AS1	THAP7 antisense RNA 1	1.27876	2.44182	7.9815	6.85246e-08	8.5389e-07
150771	ITPRIPL1	ITPRIP like 1	-0.735998	4.90605	-7.96606	6.85385e-08	8.5389e-07
84894	LINGO1	leucine rich repeat and Ig domain containing 1	-0.734226	4.81351	-7.96563	6.85924e-08	8.5389e-07
145957	NRG4	neuregulin 4	-1.4263	2.22865	-7.98593	6.88888e-08	8.56842e-07
284695	ZNF326	zinc finger protein 326	-0.555228	5.62251	-7.9562	6.97189e-08	8.66421e-07
5521	PPP2R2B	protein phosphatase 2 regulatory subunit Bbeta	3.80203	-1.94851	8.08933	7.15441e-08	8.87827e-07
10073	SNUPN	snurportin 1	-0.62086	5.45696	-7.94277	7.15643e-08	8.87827e-07
11091	WDR5	WD repeat domain 5	-0.497148	6.38206	-7.93735	7.22753e-08	8.95879e-07
134359	POC5	POC5 centriolar protein	0.720094	4.5292	7.93669	7.24907e-08	8.9778e-07
6788	STK3	serine/threonine kinase 3	0.559467	5.74493	7.9341	7.27399e-08	9.00095e-07
800	CALD1	caldesmon 1	-0.49818	7.11376	-7.93338	7.28283e-08	9.00417e-07
10577	NPC2	NPC intracellular cholesterol transporter 2	0.728627	5.29131	7.92725	7.38276e-08	9.11992e-07
51347	TAOK3	TAO kinase 3	0.712734	5.12957	7.92209	7.45436e-08	9.2005e-07
144165	PRICKLE1	prickle planar cell polarity protein 1	0.73918	4.68016	7.92169	7.46359e-08	9.20404e-07
4013	VWA5A	von Willebrand factor A domain containing 5A	2.28967	0.698622	7.989	7.53987e-08	9.29018e-07
57533	TBC1D14	TBC1 domain family member 14	-0.500972	6.45	-7.91284	7.57609e-08	9.32685e-07
10982	MAPRE2	microtubule associated protein RP/EB family member 2	0.57056	6.26001	7.91231	7.58535e-08	9.3303e-07
10451	VAV3	vav guanine nucleotide exchange factor 3	0.876902	4.22964	7.91288	7.62027e-08	9.36529e-07
471	ATIC	5-aminoimidazole-4-carboxamide ribonucleotide formyltransferase/IMP cyclohydrolase	-0.449353	7.88824	-7.9049	7.69235e-08	9.44584e-07
10531	PITRM1	pitrilysin metallopeptidase 1	0.468807	7.56871	7.90088	7.75214e-08	9.51118e-07
6103	RPGR	retinitis pigmentosa GTPase regulator	0.770751	4.56577	7.89919	7.79898e-08	9.56053e-07
79056	PRRG4	proline rich and Gla domain 4	-0.635574	5.43564	-7.89546	7.83871e-08	9.60109e-07
56255	TMX4	thioredoxin related transmembrane protein 4	0.532599	6.95669	7.89439	7.85052e-08	9.60742e-07
11221	DUSP10	dual specificity phosphatase 10	1.41877	2.07119	7.91443	7.89941e-08	9.65907e-07
83715	ESPN	espin	3.22535	0.885378	8.01254	7.91384e-08	9.66853e-07
2023	ENO1	enolase 1	-0.430444	11.0061	-7.88953	7.92329e-08	9.6719e-07
56623	INPP5E	inositol polyphosphate-5-phosphatase E	-0.836871	5.22735	-7.88754	7.99039e-08	9.74428e-07
57186	RALGAPA2	Ral GTPase activating protein catalytic alpha subunit 2	0.639259	5.73435	7.88516	7.99607e-08	9.74428e-07
10568	SLC34A2	solute carrier family 34 member 2	3.90254	-1.31008	8.03409	8.01202e-08	9.75229e-07
10460	TACC3	transforming acidic coiled-coil containing protein 3	-0.470615	7.39651	-7.88349	8.01614e-08	9.75229e-07
4642	MYO1D	myosin ID	0.490992	7.7135	7.88069	8.0598e-08	9.79716e-07
55824	PAG1	phosphoprotein membrane anchor with glycosphingolipid microdomains 1	0.671447	6.47467	7.88027	8.07457e-08	9.80688e-07
9496	TBX4	T-box 4	3.68738	-1.41626	8.01667	8.15432e-08	9.89542e-07
490	ATP2B1	ATPase plasma membrane Ca2+ transporting 1	0.471461	8.18179	7.8663	8.28636e-08	1.00472e-06
653784	MZT2A	mitotic spindle organizing protein 2A	-0.552233	5.71257	-7.86458	8.31531e-08	1.00739e-06
50515	CHST11	carbohydrate sulfotransferase 11	0.600001	5.13173	7.86186	8.3611e-08	1.01208e-06
1021	CDK6	cyclin dependent kinase 6	-0.607152	7.59948	-7.86121	8.37195e-08	1.01255e-06
440193	CCDC88C	coiled-coil domain containing 88C	-0.822711	3.91218	-7.86239	8.38393e-08	1.01264e-06
114880	OSBPL6	oxysterol binding protein like 6	0.595837	6.07785	7.86026	8.38669e-08	1.01264e-06
81552	VOPP1	VOPP1, WBP1/VOPP1 family member	-0.685773	4.55007	-7.85809	8.42909e-08	1.01691e-06
57512	GPR158	G protein-coupled receptor 158	3.6548	-0.852555	7.99021	8.5591e-08	1.03173e-06
6714	SRC	SRC proto-oncogene, non-receptor tyrosine kinase	-0.637912	4.82085	-7.84781	8.59343e-08	1.03501e-06
79918	SETD6	SET domain containing 6	-0.630407	5.56712	-7.84246	8.68216e-08	1.04482e-06
6949	TCOF1	treacle ribosome biogenesis factor 1	-0.449909	8.43749	-7.84018	8.7149e-08	1.04789e-06
440	ASNS	asparagine synthetase (glutamine-hydrolyzing)	0.620175	7.77372	7.83805	8.75577e-08	1.05193e-06
54868	TMEM104	transmembrane protein 104	0.65272	5.30708	7.83645	8.78553e-08	1.05418e-06
10645	CAMKK2	calcium/calmodulin dependent protein kinase kinase 2	-0.513958	6.74068	-7.83583	8.7891e-08	1.05418e-06
9180	OSMR	oncostatin M receptor	1.00346	3.09281	7.84148	8.79757e-08	1.05432e-06
56479	KCNQ5	potassium voltage-gated channel subfamily Q member 5	-0.760521	4.62551	-7.83501	8.82532e-08	1.05638e-06
708	C1QBP	complement C1q binding protein	-0.47994	9.27711	-7.83344	8.8294e-08	1.05638e-06
51643	TMBIM4	transmembrane BAX inhibitor motif containing 4	0.572796	5.52265	7.8291	8.90607e-08	1.06453e-06
55454	CSGALNACT2	chondroitin sulfate N-acetylgalactosaminyltransferase 2	0.605346	5.46081	7.82884	8.91223e-08	1.06453e-06
7316	UBC	ubiquitin C	0.649866	10.652	7.82763	8.93643e-08	1.06654e-06
1028	CDKN1C	cyclin dependent kinase inhibitor 1C	3.15814	-0.733147	7.94529	8.95633e-08	1.06804e-06
10424	PGRMC2	progesterone receptor membrane component 2	-0.483201	6.55439	-7.82563	8.96387e-08	1.06805e-06
3201	HOXA4	homeobox A4	0.748112	4.87868	7.82367	9.01867e-08	1.0737e-06
64714	PDIA2	protein disulfide isomerase family A member 2	-1.3505	2.9196	-7.83638	9.12608e-08	1.08559e-06
29799	YPEL1	yippee like 1	1.0491	3.59269	7.82217	9.15738e-08	1.08842e-06
65260	COA7	cytochrome c oxidase assembly factor 7 (putative)	-0.552982	5.65132	-7.81272	9.19219e-08	1.09166e-06
1968	EIF2S3	eukaryotic translation initiation factor 2 subunit gamma	-0.451361	9.14518	-7.80725	9.28826e-08	1.10216e-06
4913	NTHL1	nth like DNA glycosylase 1	-0.749843	4.58465	-7.8076	9.30411e-08	1.10314e-06
7423	VEGFB	vascular endothelial growth factor B	-1.18682	3.74403	-7.81782	9.32569e-08	1.10479e-06
9892	SNAP91	synaptosome associated protein 91	1.27265	2.61206	7.81782	9.39326e-08	1.11188e-06
80324	PUS1	pseudouridylate synthase 1	-0.53412	6.00856	-7.79591	9.49597e-08	1.12312e-06
64223	MLST8	MTOR associated protein, LST8 homolog	-0.497872	6.68335	-7.79256	9.55693e-08	1.12941e-06
587	BCAT2	branched chain amino acid transaminase 2	-0.584985	5.70259	-7.78998	9.60768e-08	1.13448e-06
6834	SURF1	SURF1, cytochrome c oxidase assembly factor	0.837484	4.12265	7.79169	9.61804e-08	1.13477e-06
22996	TTC39A	tetratricopeptide repeat domain 39A	-0.767763	4.01712	-7.78942	9.64165e-08	1.13663e-06
10724	OGA	O-GlcNAcase	0.428424	8.17634	7.78599	9.67893e-08	1.14009e-06
6775	STAT4	signal transducer and activator of transcription 4	1.40829	2.18127	7.807	9.71644e-08	1.14358e-06
337978	KRTAP21-2	keratin associated protein 21-2	4.20422	1.55871	7.94056	9.79431e-08	1.15181e-06
359845	RFLNB	refilin B	-0.604866	5.18127	-7.77923	9.81135e-08	1.15287e-06
283377	SPRYD4	SPRY domain containing 4	-0.780837	3.95501	-7.77745	9.87143e-08	1.15899e-06
51176	LEF1	lymphoid enhancer binding factor 1	-0.54981	5.53662	-7.7748	9.89339e-08	1.15925e-06
83590	TMUB1	transmembrane and ubiquitin like domain containing 1	-0.6752	5.07885	-7.77518	9.89557e-08	1.15925e-06
9586	CREB5	cAMP responsive element binding protein 5	0.618516	6.44	7.77477	9.89769e-08	1.15925e-06
617	BCS1L	BCS1 homolog, ubiquinol-cytochrome c reductase complex chaperone	-0.579949	5.89388	-7.77193	9.95004e-08	1.16444e-06
55226	NAT10	N-acetyltransferase 10	-0.477236	7.47444	-7.76822	1.0019e-07	1.17073e-06
9780	PIEZO1	piezo type mechanosensitive ion channel component 1	-0.52321	7.90155	-7.76821	1.002e-07	1.17073e-06
10948	STARD3	StAR related lipid transfer domain containing 3	0.506751	6.21388	7.76475	1.00872e-07	1.17763e-06
283349	RASSF3	Ras association domain family member 3	-0.615636	5.34312	-7.7594	1.01974e-07	1.18954e-06
205564	SENP5	SUMO specific peptidase 5	0.483165	6.66541	7.75222	1.03356e-07	1.20468e-06
4212	MEIS2	Meis homeobox 2	0.574194	5.82342	7.7467	1.04497e-07	1.217e-06
54606	DDX56	DEAD-box helicase 56	-0.523001	7.19654	-7.74584	1.04653e-07	1.21783e-06
28996	HIPK2	homeodomain interacting protein kinase 2	-0.530683	6.56499	-7.74472	1.04884e-07	1.21954e-06
374655	ZNF710	zinc finger protein 710	-0.661272	4.87276	-7.74429	1.05062e-07	1.22063e-06
23635	SSBP2	single stranded DNA binding protein 2	0.699748	4.63991	7.74408	1.05159e-07	1.22078e-06
5911	RAP2A	RAP2A, member of RAS oncogene family	0.605314	6.23018	7.74264	1.05346e-07	1.22196e-06
6422	SFRP1	secreted frizzled related protein 1	0.911668	3.86915	7.74575	1.0546e-07	1.22231e-06
22858	ICK	intestinal cell kinase	-0.577976	5.48348	-7.73899	1.0608e-07	1.22851e-06
80063	ATF7IP2	activating transcription factor 7 interacting protein 2	0.819166	4.14623	7.73446	1.07437e-07	1.24323e-06
64132	XYLT2	xylosyltransferase 2	-0.652574	4.88608	-7.72957	1.08106e-07	1.24997e-06
90333	ZNF468	zinc finger protein 468	0.599823	6.3089	7.71839	1.10437e-07	1.2759e-06
55684	RABL6	RAB, member RAS oncogene family like 6	-0.536305	7.2744	-7.71714	1.10673e-07	1.27691e-06
10962	MLLT11	MLLT11, transcription factor 7 cofactor	-0.959962	4.31844	-7.72203	1.10701e-07	1.27691e-06
1537	CYC1	cytochrome c1	-0.496148	6.98627	-7.71408	1.11325e-07	1.28308e-06
51474	LIMA1	LIM domain and actin binding 1	-0.477969	7.12228	-7.71081	1.12035e-07	1.28935e-06
2050	EPHB4	EPH receptor B4	-0.513278	6.15036	-7.71078	1.12048e-07	1.28935e-06
2004	ELK3	ELK3, ETS transcription factor	-0.62747	5.05915	-7.71002	1.12278e-07	1.29098e-06
140885	SIRPA	signal regulatory protein alpha	-0.81773	4.09404	-7.7103	1.12614e-07	1.2938e-06
5463	POU6F1	POU class 6 homeobox 1	-1.09579	3.27078	-7.71359	1.13465e-07	1.30255e-06
401397	SMIM30	small integral membrane protein 30	-0.530984	6.02182	-7.703	1.13766e-07	1.30466e-06
891	CCNB1	cyclin B1	-0.49242	7.43062	-7.70267	1.13829e-07	1.30466e-06
785	CACNB4	calcium voltage-gated channel auxiliary subunit beta 4	-0.769922	4.57995	-7.69845	1.15099e-07	1.31817e-06
1960	EGR3	early growth response 3	2.7208	1.61253	7.78816	1.16579e-07	1.33405e-06
145483	FAM161B	FAM161B, centrosomal protein	1.29549	2.56108	7.70603	1.17037e-07	1.33824e-06
51198	CDKN2A-DT	CDKN2A divergent transcript	4.10762	-1.79449	7.84447	1.17271e-07	1.33986e-06
7163	TPD52	tumor protein D52	-0.507517	7.07572	-7.68603	1.17592e-07	1.34246e-06
136	ADORA2B	adenosine A2b receptor	-0.863336	3.96614	-7.68687	1.18069e-07	1.34685e-06
6855	SYP	synaptophysin	1.49883	2.36057	7.70743	1.19111e-07	1.35672e-06
6749	SSRP1	structure specific recognition protein 1	-0.446223	9.04377	-7.67937	1.19123e-07	1.35672e-06
51440	HPCAL4	hippocalcin like 4	1.69634	1.53311	7.71814	1.19217e-07	1.35672e-06
3956	LGALS1	galectin 1	1.13428	3.18012	7.68493	1.20338e-07	1.36807e-06
222389	BEND7	BEN domain containing 7	-0.614157	4.79065	-7.67418	1.20403e-07	1.36807e-06
4128	MAOA	monoamine oxidase A	1.01917	3.27167	7.67355	1.22101e-07	1.38628e-06
10602	CDC42EP3	CDC42 effector protein 3	0.649782	5.21085	7.65774	1.2438e-07	1.41104e-06
55270	NUDT15	nudix hydrolase 15	0.51963	6.66359	7.65553	1.24822e-07	1.41494e-06
79187	FSD1	fibronectin type III and SPRY domain containing 1	-0.781747	4.33915	-7.65559	1.25199e-07	1.41811e-06
26031	OSBPL3	oxysterol binding protein like 3	-0.545081	6.05439	-7.65177	1.25753e-07	1.42326e-06
2045	EPHA7	EPH receptor A7	0.515943	8.08441	7.65111	1.25904e-07	1.42386e-06
55686	MREG	melanoregulin	-0.692327	4.81088	-7.64357	1.27951e-07	1.44587e-06
304	ANXA2P2	annexin A2 pseudogene 2	-0.673374	4.69138	-7.6373	1.29499e-07	1.46223e-06
6652	SORD	sorbitol dehydrogenase	-0.720499	4.69917	-7.63245	1.3083e-07	1.47611e-06
2188	FANCF	FA complementation group F	0.899694	3.46947	7.63119	1.31865e-07	1.48662e-06
976	ADGRE5	adhesion G protein-coupled receptor E5	-0.648466	4.66234	-7.61951	1.34056e-07	1.51014e-06
9322	TRIP10	thyroid hormone receptor interactor 10	-0.924217	3.37149	-7.6222	1.34359e-07	1.51238e-06
3959	LGALS3BP	galectin 3 binding protein	-0.442238	8.31429	-7.61732	1.34514e-07	1.51294e-06
152485	ZNF827	zinc finger protein 827	-0.853004	3.76928	-7.61969	1.34628e-07	1.51305e-06
8941	CDK5R2	cyclin dependent kinase 5 regulatory subunit 2	3.79992	-0.770072	7.76161	1.34923e-07	1.51518e-06
55205	ZNF532	zinc finger protein 532	-0.497854	6.2799	-7.61538	1.35035e-07	1.51527e-06
3843	IPO5	importin 5	-0.447278	8.80707	-7.61046	1.36339e-07	1.52828e-06
79740	ZBBX	zinc finger B-box domain containing	2.4423	0.348396	7.69306	1.36407e-07	1.52828e-06
14	AAMP	angio associated migratory cell protein	-0.472157	7.61299	-7.6081	1.36976e-07	1.53254e-06
114781	BTBD9	BTB domain containing 9	0.618891	5.10691	7.60831	1.36998e-07	1.53254e-06
84333	PCGF5	polycomb group ring finger 5	-0.602742	6.41018	-7.60662	1.37437e-07	1.53512e-06
148113	CILP2	cartilage intermediate layer protein 2	0.925205	3.59189	7.61068	1.37441e-07	1.53512e-06
51382	ATP6V1D	ATPase H+ transporting V1 subunit D	0.529489	5.67446	7.60533	1.37739e-07	1.53634e-06
3398	ID2	inhibitor of DNA binding 2	0.479622	7.7136	7.60518	1.37764e-07	1.53634e-06
6461	SHB	SH2 domain containing adaptor protein B	0.564241	5.60819	7.60432	1.38029e-07	1.53811e-06
26108	PYGO1	pygopus family PHD finger 1	-0.766747	4.79503	-7.59958	1.39691e-07	1.55539e-06
4922	NTS	neurotensin	2.09958	0.934838	7.66066	1.39873e-07	1.55539e-06
18	ABAT	4-aminobutyrate aminotransferase	0.892854	3.49155	7.60092	1.39902e-07	1.55539e-06
134492	NUDCD2	NudC domain containing 2	-0.558922	5.92402	-7.59547	1.40448e-07	1.56026e-06
10157	AASS	aminoadipate-semialdehyde synthase	0.46672	6.94234	7.58881	1.42266e-07	1.57924e-06
23221	RHOBTB2	Rho related BTB domain containing 2	1.02459	3.51882	7.59452	1.42642e-07	1.58219e-06
79085	SLC25A23	solute carrier family 25 member 23	-0.499688	6.04482	-7.58521	1.43286e-07	1.58812e-06
25798	BRI3	brain protein I3	-0.60594	5.42536	-7.58477	1.43472e-07	1.58896e-06
64753	CCDC136	coiled-coil domain containing 136	0.734035	4.20617	7.5852	1.43593e-07	1.58909e-06
5567	PRKACB	protein kinase cAMP-activated catalytic subunit beta	0.68484	5.95715	7.57768	1.45611e-07	1.61015e-06
10126	DNAL4	dynein axonemal light chain 4	0.769361	4.03443	7.57814	1.45719e-07	1.61015e-06
6474	SHOX2	short stature homeobox 2	0.904728	3.72277	7.57759	1.46551e-07	1.6181e-06
57552	NCEH1	neutral cholesterol ester hydrolase 1	0.836952	4.49584	7.57549	1.46772e-07	1.61931e-06
90007	MIDN	midnolin	-0.694016	6.40015	-7.57154	1.47401e-07	1.62501e-06
25820	ARIH1	ariadne RBR E3 ubiquitin protein ligase 1	0.47753	7.45367	7.57018	1.47582e-07	1.62576e-06
3207	HOXA11	homeobox A11	0.555478	5.87027	7.568	1.48245e-07	1.63183e-06
55715	DOK4	docking protein 4	0.836168	3.9435	7.56641	1.49417e-07	1.64347e-06
3791	KDR	kinase insert domain receptor	3.81367	-0.832503	7.7084	1.49928e-07	1.64717e-06
9064	MAP3K6	mitogen-activated protein kinase kinase kinase 6	-0.719137	4.18576	-7.56295	1.49981e-07	1.64717e-06
80117	ARL14	ADP ribosylation factor like GTPase 14	3.76508	-1.26594	7.70533	1.50296e-07	1.64938e-06
284023	RNF227	ring finger protein 227	0.998095	3.04981	7.56118	1.5209e-07	1.6678e-06
638	BIK	BCL2 interacting killer	1.83909	1.68174	7.59995	1.52945e-07	1.6759e-06
91754	NEK9	NIMA related kinase 9	0.464668	7.12241	7.54322	1.55633e-07	1.70406e-06
66008	TRAK2	trafficking kinesin protein 2	0.541149	6.46205	7.54251	1.55875e-07	1.70542e-06
5693	PSMB5	proteasome subunit beta 5	-0.494181	6.69623	-7.53967	1.56731e-07	1.71349e-06
260293	CYP4X1	cytochrome P450 family 4 subfamily X member 1	1.28119	2.41639	7.55539	1.57192e-07	1.71723e-06
54991	C1orf159	chromosome 1 open reading frame 159	-0.652477	4.80698	-7.53745	1.57561e-07	1.71782e-06
116986	AGAP2	ArfGAP with GTPase domain, ankyrin repeat and PH domain 2	1.25599	2.44945	7.55302	1.57568e-07	1.71782e-06
93	ACVR2B	activin A receptor type 2B	-0.539454	6.3853	-7.5367	1.5767e-07	1.71782e-06
53834	FGFRL1	fibroblast growth factor receptor like 1	-0.593453	5.04888	-7.53667	1.57722e-07	1.71782e-06
26298	EHF	ETS homologous factor	3.83134	-1.94822	7.67773	1.59464e-07	1.73549e-06
5269	SERPINB6	serpin family B member 6	-0.711479	4.80099	-7.52825	1.60587e-07	1.7464e-06
2823	GPM6A	glycoprotein M6A	-0.855838	3.55299	-7.52904	1.60965e-07	1.7492e-06
81544	GDPD5	glycerophosphodiester phosphodiesterase domain containing 5	0.946113	3.40018	7.52925	1.61535e-07	1.75262e-06
9968	MED12	mediator complex subunit 12	-0.513045	6.52563	-7.52439	1.61539e-07	1.75262e-06
56262	LRRC8A	leucine rich repeat containing 8 VRAC subunit A	0.589161	5.63991	7.52422	1.61644e-07	1.75262e-06
4839	NOP2	NOP2 nucleolar protein	-0.45924	6.89008	-7.52336	1.61853e-07	1.75357e-06
57608	JCAD	junctional cadherin 5 associated	-0.634836	4.95767	-7.51937	1.63257e-07	1.76746e-06
92270	ATP6AP1L	ATPase H+ transporting accessory protein 1 like	1.02977	3.22446	7.52541	1.63539e-07	1.76918e-06
7324	UBE2E1	ubiquitin conjugating enzyme E2 E1	-0.641436	7.13564	-7.51427	1.64924e-07	1.78283e-06
133308	SLC9B2	solute carrier family 9 member B2	-0.635993	4.53646	-7.51229	1.6556e-07	1.78837e-06
7101	NR2E1	nuclear receptor subfamily 2 group E member 1	2.23541	1.22495	7.58178	1.66039e-07	1.7922e-06
2262	GPC5	glypican 5	1.52943	1.72945	7.53666	1.67315e-07	1.80367e-06
4940	OAS3	2'-5'-oligoadenylate synthetase 3	1.66222	1.49727	7.5441	1.6735e-07	1.80367e-06
8805	TRIM24	tripartite motif containing 24	0.530333	6.50674	7.50513	1.67814e-07	1.80731e-06
7086	TKT	transketolase	-0.4296	7.64184	-7.50042	1.69359e-07	1.82259e-06
30833	NT5C	5', 3'-nucleotidase, cytosolic	-0.60182	4.72108	-7.49978	1.69659e-07	1.82446e-06
8683	SRSF9	serine and arginine rich splicing factor 9	-0.480403	7.79329	-7.49829	1.70082e-07	1.82747e-06
100128191	TMPO-AS1	TMPO antisense RNA 1	-1.02636	3.43091	-7.50508	1.70218e-07	1.82747e-06
2101	ESRRA	estrogen related receptor alpha	-0.581568	4.86928	-7.49776	1.70318e-07	1.82747e-06
8028	MLLT10	MLLT10, histone lysine methyltransferase DOT1L cofactor	-0.560716	5.60348	-7.49356	1.7172e-07	1.84071e-06
283726	SAXO2	stabilizer of axonemal microtubules 2	1.25707	2.16114	7.50938	1.71807e-07	1.84071e-06
118491	CFAP70	cilia and flagella associated protein 70	1.60349	2.02532	7.52351	1.73166e-07	1.85387e-06
5050	PAFAH1B3	platelet activating factor acetylhydrolase 1b catalytic subunit 3	-0.631174	4.8678	-7.4892	1.73291e-07	1.85387e-06
398	ARHGDIG	Rho GDP dissociation inhibitor gamma	-0.810672	3.69354	-7.48826	1.74221e-07	1.86244e-06
2086	ERV3-1	endogenous retrovirus group 3 member 1, envelope	1.11849	2.72956	7.49458	1.74902e-07	1.86834e-06
121268	RHEBL1	RHEB like 1	2.8745	0.0640802	7.58725	1.75822e-07	1.87678e-06
51310	SLC22A17	solute carrier family 22 member 17	1.68343	2.30942	7.51816	1.76623e-07	1.88393e-06
1400	CRMP1	collapsin response mediator protein 1	2.60695	-0.12717	7.57059	1.76853e-07	1.885e-06
400043	LINC02381	long intergenic non-protein coding RNA 2381	-0.666451	4.4465	-7.47005	1.80066e-07	1.91783e-06
130507	UBR3	ubiquitin protein ligase E3 component n-recognin 3	0.510234	7.06349	7.46555	1.81489e-07	1.93156e-06
5445	PON2	paraoxonase 2	-0.558075	6.17691	-7.46153	1.82969e-07	1.94588e-06
10882	C1QL1	complement C1q like 1	0.950095	3.45551	7.46318	1.84164e-07	1.95715e-06
9057	SLC7A6	solute carrier family 7 member 6	-0.489254	6.50894	-7.44925	1.87445e-07	1.99055e-06
1290	COL5A2	collagen type V alpha 2 chain	1.14858	2.80345	7.46028	1.87666e-07	1.99144e-06
79751	SLC25A22	solute carrier family 25 member 22	-0.541425	6.01619	-7.44835	1.87807e-07	1.99147e-06
80223	RAB11FIP1	RAB11 family interacting protein 1	0.531308	6.74153	7.44161	1.90332e-07	2.01676e-06
79038	ZFYVE21	zinc finger FYVE-type containing 21	-0.650947	4.54353	-7.4406	1.90869e-07	2.02098e-06
10766	TOB2	transducer of ERBB2, 2	-0.513625	6.28668	-7.43559	1.9261e-07	2.0378e-06
84331	MCRIP2	MAPK regulated corepressor interacting protein 2	-0.742239	4.02903	-7.43645	1.9274e-07	2.0378e-06
57591	MRTFA	myocardin related transcription factor A	0.52614	5.88541	7.43182	1.94065e-07	2.05031e-06
79629	OCEL1	occludin/ELL domain containing 1	1.03268	3.15002	7.438	1.94544e-07	2.05387e-06
6102	RP2	RP2, ARL3 GTPase activating protein	0.594823	5.57272	7.42905	1.95202e-07	2.05931e-06
10656	KHDRBS3	KH RNA binding domain containing, signal transduction associated 3	0.659721	5.56349	7.42534	1.96766e-07	2.0743e-06
3736	KCNA1	potassium voltage-gated channel subfamily A member 1	3.65546	-0.919114	7.56155	1.98051e-07	2.08632e-06
4296	MAP3K11	mitogen-activated protein kinase kinase kinase 11	-0.628268	5.12994	-7.41664	2.00132e-07	2.10671e-06
65251	ZNF649	zinc finger protein 649	-0.57991	5.80594	-7.41434	2.00979e-07	2.11408e-06
754	PTTG1IP	PTTG1 interacting protein	0.461891	7.43889	7.41284	2.01509e-07	2.11709e-06
23314	SATB2	SATB homeobox 2	0.548526	6.52297	7.41281	2.01558e-07	2.11709e-06
5629	PROX1	prospero homeobox 1	1.09071	3.28532	7.42064	2.02188e-07	2.12217e-06
79672	FN3KRP	fructosamine 3 kinase related protein	0.511548	6.11704	7.41061	2.02419e-07	2.12229e-06
129642	MBOAT2	membrane bound O-acyltransferase domain containing 2	0.471227	8.04166	7.41039	2.02494e-07	2.12229e-06
3106	HLA-B	major histocompatibility complex, class I, B	0.927972	3.14012	7.40718	2.05641e-07	2.15372e-06
5097	PCDH1	protocadherin 1	2.39674	1.00707	7.48208	2.06176e-07	2.15776e-06
5355	PLP2	proteolipid protein 2	-0.706656	4.21521	-7.39937	2.07355e-07	2.16853e-06
56906	THAP10	THAP domain containing 10	0.843393	4.30136	7.40003	2.0784e-07	2.17203e-06
9879	DDX46	DEAD-box helicase 46	-0.473482	7.91115	-7.39626	2.08275e-07	2.175e-06
11222	MRPL3	mitochondrial ribosomal protein L3	-0.47079	7.31016	-7.39454	2.08989e-07	2.18088e-06
85458	DIXDC1	DIX domain containing 1	-0.695432	4.226	-7.39438	2.09387e-07	2.18346e-06
90649	ZNF486	zinc finger protein 486	1.11158	3.37657	7.40291	2.09787e-07	2.18605e-06
157773	C8orf48	chromosome 8 open reading frame 48	2.50772	0.0717585	7.47732	2.10696e-07	2.19394e-06
4311	MME	membrane metalloendopeptidase	1.2995	2.47296	7.40732	2.11339e-07	2.19895e-06
203547	VMA21	VMA21, vacuolar ATPase assembly factor	-0.470803	7.35224	-7.38859	2.11481e-07	2.19895e-06
29081	METTL5	methyltransferase like 5	-0.646859	5.06547	-7.38624	2.12669e-07	2.20971e-06
56101	PCDHGB5	protocadherin gamma subfamily B, 5	0.956398	3.22532	7.38954	2.13313e-07	2.2148e-06
25839	COG4	component of oligomeric golgi complex 4	0.481232	6.2525	7.38387	2.13485e-07	2.215e-06
5100	PCDH8	protocadherin 8	2.85363	0.322103	7.48524	2.14952e-07	2.22862e-06
494115	RBMXL1	RBMX like 1	-0.476697	6.19511	-7.37912	2.15516e-07	2.23287e-06
2036	EPB41L1	erythrocyte membrane protein band 4.1 like 1	-0.760938	4.2228	-7.37559	2.17676e-07	2.25358e-06
125965	COX6B2	cytochrome c oxidase subunit 6B2	2.50004	0.0534067	7.46025	2.17827e-07	2.25358e-06
51526	OSER1	oxidative stress responsive serine rich 1	0.625666	5.06614	7.37251	2.18528e-07	2.25922e-06
151827	LRRC34	leucine rich repeat containing 34	-0.892473	3.90383	-7.37401	2.19349e-07	2.26608e-06
57677	ZFP14	ZFP14 zinc finger protein	-0.945217	3.00946	-7.368	2.22559e-07	2.29761e-06
9905	SGSM2	small G protein signaling modulator 2	-0.656853	5.9955	-7.35985	2.24197e-07	2.31286e-06
1123	CHN1	chimerin 1	-0.570811	5.74646	-7.35853	2.24621e-07	2.31559e-06
9836	LCMT2	leucine carboxyl methyltransferase 2	0.658906	4.70256	7.35477	2.2649e-07	2.33319e-06
10280	SIGMAR1	sigma non-opioid intracellular receptor 1	-0.486881	6.7505	-7.35226	2.27393e-07	2.34082e-06
286262	TPRN	taperin	0.686244	4.33684	7.34644	2.30381e-07	2.36989e-06
197320	ZNF778	zinc finger protein 778	0.608654	5.3932	7.34529	2.30705e-07	2.37154e-06
254887	ZDHHC23	zinc finger DHHC-type containing 23	-0.782278	4.39576	-7.34277	2.32563e-07	2.38893e-06
5092	PCBD1	pterin-4 alpha-carbinolamine dehydratase 1	-0.527801	6.13081	-7.33971	2.33193e-07	2.3937e-06
23352	UBR4	ubiquitin protein ligase E3 component n-recognin 4	0.585038	8.53177	7.3391	2.3354e-07	2.39557e-06
643836	ZFP62	ZFP62 zinc finger protein	-0.660139	5.51207	-7.33156	2.37258e-07	2.43197e-06
440498	HSBP1L1	heat shock factor binding protein 1 like 1	-1.42588	1.94493	-7.35481	2.37795e-07	2.43421e-06
573	BAG1	BCL2 associated athanogene 1	-0.544962	5.35798	-7.32993	2.37813e-07	2.43421e-06
23788	MTCH2	mitochondrial carrier 2	-0.49457	7.1432	-7.32833	2.38543e-07	2.43996e-06
23266	ADGRL2	adhesion G protein-coupled receptor L2	0.47757	8.08301	7.32234	2.41413e-07	2.46756e-06
7291	TWIST1	twist family bHLH transcription factor 1	0.827738	4.65072	7.32234	2.42619e-07	2.47814e-06
123720	WHAMM	WAS protein homolog associated with actin, golgi membranes and microtubules	0.696122	4.87094	7.31999	2.42946e-07	2.47973e-06
51193	ZNF639	zinc finger protein 639	-0.580742	6.15838	-7.31601	2.44582e-07	2.49466e-06
9114	ATP6V0D1	ATPase H+ transporting V0 subunit d1	0.551818	5.96144	7.31317	2.45936e-07	2.50671e-06
101928336	LOC101928336	uncharacterized LOC101928336	2.76129	0.424679	7.41209	2.46573e-07	2.51143e-06
1429	CRYZ	crystallin zeta	-0.698087	5.01456	-7.3062	2.49762e-07	2.54212e-06
81565	NDEL1	nudE neurodevelopment protein 1 like 1	0.537027	6.03717	7.29827	2.53381e-07	2.5758e-06
51330	TNFRSF12A	TNF receptor superfamily member 12A	1.30425	2.48278	7.31692	2.53427e-07	2.5758e-06
3983	ABLIM1	actin binding LIM protein 1	-0.478606	7.56561	-7.29652	2.54234e-07	2.58218e-06
90293	KLHL13	kelch like family member 13	-0.65812	4.85504	-7.29346	2.56075e-07	2.59906e-06
197342	EME2	essential meiotic structure-specific endonuclease subunit 2	-1.22509	4.34378	-7.30745	2.5639e-07	2.60042e-06
4357	MPST	mercaptopyruvate sulfurtransferase	-0.514686	5.91481	-7.28807	2.58599e-07	2.62099e-06
147339	C18orf25	chromosome 18 open reading frame 25	0.498127	5.81985	7.28639	2.59468e-07	2.62795e-06
65095	KRI1	KRI1 homolog	-0.536475	6.98015	-7.28458	2.60437e-07	2.63592e-06
9997	SCO2	SCO2, cytochrome c oxidase assembly protein	-0.613577	4.63682	-7.28321	2.61275e-07	2.64255e-06
55863	TMEM126B	transmembrane protein 126B	-0.600162	5.49353	-7.28279	2.61464e-07	2.64261e-06
57446	NDRG3	NDRG family member 3	-0.501308	6.14417	-7.27957	2.63044e-07	2.65672e-06
3008	HIST1H1E	histone cluster 1 H1 family member e	3.35709	0.0422436	7.40455	2.64576e-07	2.67033e-06
54972	TMEM132A	transmembrane protein 132A	-0.65917	4.83586	-7.27569	2.65382e-07	2.6766e-06
100129034	LOC100129034	uncharacterized LOC100129034	-0.880875	3.97814	-7.27444	2.67659e-07	2.69768e-06
11180	WDR6	WD repeat domain 6	-0.484014	7.18139	-7.26493	2.70889e-07	2.72834e-06
4603	MYBL1	MYB proto-oncogene like 1	0.654638	5.39375	7.26265	2.7241e-07	2.73981e-06
9728	SECISBP2L	SECIS binding protein 2 like	0.532326	6.05232	7.26202	2.72512e-07	2.73981e-06
55700	MAP7D1	MAP7 domain containing 1	-0.515085	5.94438	-7.26183	2.72597e-07	2.73981e-06
10514	MYBBP1A	MYB binding protein 1a	-0.433012	7.9787	-7.25935	2.73932e-07	2.75131e-06
441581	FRG2B	FSHD region gene 2 family member B	3.18818	-0.417708	7.37423	2.77113e-07	2.78133e-06
7023	TFAP4	transcription factor AP-4	-0.696202	4.78053	-7.25173	2.78634e-07	2.79466e-06
128312	HIST3H2BB	histone cluster 3 H2B family member b	2.71557	0.177061	7.3476	2.79424e-07	2.80064e-06
115123	MARCH3	membrane associated ring-CH-type finger 3	0.697824	4.45835	7.24992	2.79658e-07	2.80104e-06
9123	SLC16A3	solute carrier family 16 member 3	3.1556	-0.631933	7.36626	2.80776e-07	2.81029e-06
441459	ANKRD18B	ankyrin repeat domain 18B	-0.774196	3.63987	-7.24841	2.80993e-07	2.81051e-06
1949	EFNB3	ephrin B3	-0.913057	3.51559	-7.24729	2.83109e-07	2.82972e-06
25777	SUN2	Sad1 and UNC84 domain containing 2	-0.506299	6.61738	-7.24144	2.84009e-07	2.8355e-06
54014	BRWD1	bromodomain and WD repeat domain containing 1	-0.544234	7.09174	-7.24137	2.8408e-07	2.8355e-06
10957	PNRC1	proline rich nuclear receptor coactivator 1	0.630473	5.61056	7.23959	2.85273e-07	2.84545e-06
1633	DCK	deoxycytidine kinase	-0.536724	5.86836	-7.23819	2.85898e-07	2.84971e-06
8651	SOCS1	suppressor of cytokine signaling 1	2.06556	0.828736	7.29759	2.87492e-07	2.86363e-06
4130	MAP1A	microtubule associated protein 1A	0.838037	4.09033	7.23758	2.8778e-07	2.86452e-06
2081	ERN1	endoplasmic reticulum to nucleus signaling 1	1.0367	3.51045	7.23576	2.91845e-07	2.90298e-06
192111	PGAM5	PGAM family member 5, mitochondrial serine/threonine protein phosphatase	-0.443923	7.24961	-7.22542	2.93298e-07	2.91543e-06
56975	FAM20C	FAM20C, golgi associated secretory pathway kinase	-1.12978	2.66577	-7.2339	2.94956e-07	2.9299e-06
286467	FIRRE	firre intergenic repeating RNA element	-0.873206	3.4283	-7.22486	2.95667e-07	2.93391e-06
23071	ERP44	endoplasmic reticulum protein 44	0.516177	6.07596	7.22132	2.95766e-07	2.93391e-06
8013	NR4A3	nuclear receptor subfamily 4 group A member 3	1.55114	1.85948	7.25285	2.9608e-07	2.93501e-06
115353	LRRC42	leucine rich repeat containing 42	-0.646028	4.7568	-7.21833	2.97814e-07	2.95017e-06
2932	GSK3B	glycogen synthase kinase 3 beta	0.470353	6.56791	7.21744	2.98061e-07	2.9506e-06
581	BAX	BCL2 associated X, apoptosis regulator	-0.491849	6.32641	-7.21519	2.99425e-07	2.96208e-06
10520	ZNF211	zinc finger protein 211	0.654389	5.64101	7.21368	3.00651e-07	2.97216e-06
283209	PGM2L1	phosphoglucomutase 2 like 1	0.647322	4.51564	7.2119	3.01702e-07	2.98052e-06
57510	XPO5	exportin 5	-0.439735	7.48027	-7.21058	3.02207e-07	2.98347e-06
22955	SCMH1	Scm polycomb group protein homolog 1	-0.584583	5.38668	-7.21038	3.02458e-07	2.98391e-06
253559	CADM2	cell adhesion molecule 2	3.2359	-0.951682	7.3308	3.03756e-07	2.99467e-06
93164	HTR7P1	5-hydroxytryptamine receptor 7 pseudogene 1	1.34054	1.89058	7.22718	3.04806e-07	3.00297e-06
271	AMPD2	adenosine monophosphate deaminase 2	-0.563316	5.6767	-7.20419	3.06223e-07	3.01488e-06
89795	NAV3	neuron navigator 3	2.39169	0.282935	7.28371	3.0704e-07	3.02086e-06
5789	PTPRD	protein tyrosine phosphatase, receptor type D	0.523736	5.91876	7.2008	3.08273e-07	3.03093e-06
23417	MLYCD	malonyl-CoA decarboxylase	0.792895	3.79397	7.19873	3.10773e-07	3.05343e-06
2175	FANCA	FA complementation group A	-0.482573	6.91939	-7.19179	3.13904e-07	3.0821e-06
9498	SLC4A8	solute carrier family 4 member 8	1.4476	1.93207	7.2175	3.14375e-07	3.084e-06
10076	PTPRU	protein tyrosine phosphatase, receptor type U	-0.552491	6.28419	-7.19068	3.14673e-07	3.084e-06
2098	ESD	esterase D	-0.437295	7.41578	-7.19046	3.14737e-07	3.084e-06
121457	IKBIP	IKBKB interacting protein	-0.586282	5.80604	-7.1884	3.16183e-07	3.09607e-06
6907	TBL1X	transducin beta like 1 X-linked	-0.524438	6.04631	-7.18266	3.1978e-07	3.12917e-06
80320	SP6	Sp6 transcription factor	1.63224	1.33613	7.21731	3.21176e-07	3.1407e-06
6402	SELL	selectin L	2.47945	0.233378	7.26518	3.21903e-07	3.14568e-06
203259	FAM219A	family with sequence similarity 219 member A	0.734622	4.34175	7.18001	3.22259e-07	3.14703e-06
5999	RGS4	regulator of G protein signaling 4	2.62303	-0.134272	7.27011	3.2367e-07	3.15868e-06
3690	ITGB3	integrin subunit beta 3	2.66037	0.553319	7.27053	3.24668e-07	3.16628e-06
10420	TESK2	testis associated actin remodelling kinase 2	0.805956	3.69881	7.1752	3.26051e-07	3.17763e-06
55603	TENT5A	terminal nucleotidyltransferase 5A	0.521297	5.49829	7.17154	3.2705e-07	3.18522e-06
8534	CHST1	carbohydrate sulfotransferase 1	2.22321	0.300153	7.24099	3.28437e-07	3.19657e-06
116447	TOP1MT	DNA topoisomerase I mitochondrial	-0.516398	5.67524	-7.16864	3.28966e-07	3.19956e-06
255743	NPNT	nephronectin	-0.702402	5.26373	-7.16754	3.30275e-07	3.21013e-06
100289495	LOC100289495	uncharacterized LOC100289495	1.75469	1.38589	7.20989	3.3083e-07	3.21337e-06
79817	MOB3B	MOB kinase activator 3B	-0.687099	4.09093	-7.16171	3.34107e-07	3.24204e-06
80228	ORAI2	ORAI calcium release-activated calcium modulator 2	-0.721104	4.03667	-7.16175	3.3429e-07	3.24204e-06
7520	XRCC5	X-ray repair cross complementing 5	-0.414726	9.49172	-7.1604	3.34455e-07	3.24204e-06
10196	PRMT3	protein arginine methyltransferase 3	-0.517611	6.22086	-7.15744	3.36509e-07	3.25976e-06
81624	DIAPH3	diaphanous related formin 3	0.499608	6.81511	7.15674	3.36976e-07	3.2621e-06
55269	PSPC1	paraspeckle component 1	-0.52406	5.59191	-7.15421	3.38729e-07	3.27547e-06
143686	SESN3	sestrin 3	0.535452	8.06188	7.15411	3.3881e-07	3.27547e-06
8605	PLA2G4C	phospholipase A2 group IVC	2.80367	0.0410601	7.25603	3.39312e-07	3.27813e-06
64799	IQCH	IQ motif containing H	1.28902	2.08368	7.17052	3.40143e-07	3.28396e-06
4117	MAK	male germ cell associated kinase	1.43762	1.65722	7.17706	3.40886e-07	3.28894e-06
3123	HLA-DRB1	major histocompatibility complex, class II, DR beta 1	1.4653	1.88617	7.17712	3.41883e-07	3.29635e-06
84286	TMEM175	transmembrane protein 175	0.727929	4.78202	7.14965	3.42634e-07	3.30139e-06
51495	HACD3	3-hydroxyacyl-CoA dehydratase 3	-0.419434	8.52343	-7.14807	3.42913e-07	3.30188e-06
10643	IGF2BP3	insulin like growth factor 2 mRNA binding protein 3	-0.446475	6.69288	-7.14671	3.43867e-07	3.30886e-06
10670	RRAGA	Ras related GTP binding A	0.503456	6.1085	7.14627	3.44201e-07	3.30987e-06
27125	AFF4	AF4/FMR2 family member 4	0.487807	7.97032	7.14375	3.4595e-07	3.32448e-06
2729	GCLC	glutamate-cysteine ligase catalytic subunit	0.548652	6.58003	7.1394	3.49081e-07	3.3508e-06
7203	CCT3	chaperonin containing TCP1 subunit 3	-0.408176	9.41537	-7.13917	3.49153e-07	3.3508e-06
1491	CTH	cystathionine gamma-lyase	0.953482	4.28257	7.13675	3.54787e-07	3.40261e-06
57473	ZNF512B	zinc finger protein 512B	-0.585367	5.62942	-7.13091	3.55211e-07	3.40442e-06
4728	NDUFS8	NADH:ubiquinone oxidoreductase core subunit S8	-0.490358	5.90296	-7.12995	3.55771e-07	3.40752e-06
51028	VPS36	vacuolar protein sorting 36 homolog	-0.476574	6.3993	-7.12444	3.59762e-07	3.44347e-06
5536	PPP5C	protein phosphatase 5 catalytic subunit	-0.426553	7.25233	-7.12122	3.621e-07	3.46355e-06
11279	KLF8	Kruppel like factor 8	-0.672555	4.85914	-7.12116	3.62647e-07	3.46649e-06
27173	SLC39A1	solute carrier family 39 member 1	-0.473364	6.28279	-7.11954	3.63349e-07	3.47091e-06
65998	C11orf95	chromosome 11 open reading frame 95	-0.621498	4.76176	-7.11518	3.66843e-07	3.49828e-06
5493	PPL	periplakin	1.26819	2.19605	7.13234	3.6685e-07	3.49828e-06
10735	STAG2	stromal antigen 2	-0.433875	8.44156	-7.11468	3.66941e-07	3.49828e-06
7846	TUBA1A	tubulin alpha 1a	0.491065	7.40199	7.11438	3.67191e-07	3.49836e-06
105372478	LOC105372478	taste receptor type 1 member 2-like	3.76694	-1.65896	7.25714	3.68066e-07	3.50042e-06
4034	LRCH4	leucine rich repeats and calponin homology domain containing 4	0.651517	5.26433	7.11369	3.68085e-07	3.50042e-06
11282	MGAT4B	alpha-1,3-mannosyl-glycoprotein 4-beta-N-acetylglucosaminyltransferase B	-0.508132	6.4757	-7.11313	3.68134e-07	3.50042e-06
22943	DKK1	dickkopf WNT signaling pathway inhibitor 1	2.44898	0.209226	7.1963	3.69024e-07	3.50657e-06
1268	CNR1	cannabinoid receptor 1	2.22471	0.232296	7.17824	3.73214e-07	3.54406e-06
9526	MPDU1	mannose-P-dolichol utilization defect 1	0.462924	6.43245	7.10521	3.74079e-07	3.54994e-06
79673	ZNF329	zinc finger protein 329	0.536019	5.95954	7.10218	3.76451e-07	3.57011e-06
8916	HERC3	HECT and RLD domain containing E3 ubiquitin protein ligase 3	0.674788	4.84599	7.10051	3.78196e-07	3.58431e-06
3336	HSPE1	heat shock protein family E (Hsp10) member 1	-0.568053	6.1929	-7.09951	3.78557e-07	3.58537e-06
51073	MRPL4	mitochondrial ribosomal protein L4	-0.446427	7.07259	-7.09898	3.78837e-07	3.58568e-06
11123	RCAN3	RCAN family member 3	-0.692279	4.36723	-7.09723	3.80836e-07	3.60224e-06
159371	SLC35G1	solute carrier family 35 member G1	-0.755422	4.03795	-7.09391	3.83943e-07	3.62925e-06
51727	CMPK1	cytidine/uridine monophosphate kinase 1	-0.535324	6.95411	-7.09004	3.85854e-07	3.64494e-06
10743	RAI1	retinoic acid induced 1	-0.574658	5.9044	-7.08836	3.87255e-07	3.65578e-06
10162	LPCAT3	lysophosphatidylcholine acyltransferase 3	-0.53376	5.72839	-7.08692	3.88311e-07	3.66335e-06
9753	ZSCAN12	zinc finger and SCAN domain containing 12	-0.570591	5.30075	-7.08569	3.89355e-07	3.67052e-06
230	ALDOC	aldolase, fructose-bisphosphate C	0.846898	3.51475	7.08823	3.89578e-07	3.67052e-06
222553	SLC35F1	solute carrier family 35 member F1	-0.597611	4.97029	-7.08419	3.90612e-07	3.67619e-06
953	ENTPD1	ectonucleoside triphosphate diphosphohydrolase 1	1.94176	1.19205	7.13931	3.90689e-07	3.67619e-06
208	AKT2	AKT serine/threonine kinase 2	-0.454196	7.43705	-7.07746	3.95792e-07	3.72179e-06
171568	POLR3H	RNA polymerase III subunit H	-0.451371	7.05406	-7.07703	3.96137e-07	3.7226e-06
11191	PTENP1	phosphatase and tensin homolog pseudogene 1	0.690111	4.69904	7.07709	3.96753e-07	3.72597e-06
100009676	ZBTB11-AS1	ZBTB11 antisense RNA 1	1.05005	2.70554	7.08259	3.98558e-07	3.74049e-06
6241	RRM2	ribonucleotide reductase regulatory subunit M2	0.423525	8.61094	7.07155	4.00574e-07	3.75698e-06
5495	PPM1B	protein phosphatase, Mg2+/Mn2+ dependent 1B	0.486185	6.09541	7.06326	4.0742e-07	3.8187e-06
9215	LARGE1	LARGE xylosyl- and glucuronyltransferase 1	0.560193	5.31291	7.06293	4.07792e-07	3.81971e-06
64718	UNKL	unkempt family like zinc finger	-0.591247	5.20973	-7.06026	4.10098e-07	3.83883e-06
65249	ZSWIM4	zinc finger SWIM-type containing 4	0.978947	3.62495	7.06359	4.12369e-07	3.85759e-06
9076	CLDN1	claudin 1	1.2932	2.72718	7.07155	4.16303e-07	3.89187e-06
80315	CPEB4	cytoplasmic polyadenylation element binding protein 4	0.601544	5.95268	7.04838	4.20192e-07	3.92568e-06
23339	VPS39	VPS39, HOPS complex subunit	0.48931	6.05958	7.04771	4.20544e-07	3.92643e-06
79019	CENPM	centromere protein M	-0.545167	5.37594	-7.04728	4.20985e-07	3.92802e-06
6833	ABCC8	ATP binding cassette subfamily C member 8	2.20102	0.545415	7.11633	4.22358e-07	3.93662e-06
9569	GTF2IRD1	GTF2I repeat domain containing 1	-0.680639	4.51098	-7.04622	4.22452e-07	3.93662e-06
22838	RNF44	ring finger protein 44	-0.545807	5.96809	-7.04425	4.23597e-07	3.94474e-06
6046	BRD2	bromodomain containing 2	0.719164	4.27047	7.04251	4.25973e-07	3.96432e-06
51191	HERC5	HECT and RLD domain containing E3 ubiquitin protein ligase 5	0.556642	5.74142	7.03776	4.29265e-07	3.99239e-06
23767	FLRT3	fibronectin leucine rich transmembrane protein 3	0.718195	3.95285	7.03665	4.31092e-07	4.0068e-06
65983	GRAMD2B	GRAM domain containing 2B	1.00144	3.23521	7.04204	4.31531e-07	4.0083e-06
5090	PBX3	PBX homeobox 3	0.494081	5.79652	7.03271	4.33617e-07	4.02256e-06
6810	STX4	syntaxin 4	-0.570984	4.91738	-7.03268	4.33773e-07	4.02256e-06
51104	ABHD17B	abhydrolase domain containing 17B	0.646836	5.59813	7.03288	4.33901e-07	4.02256e-06
404266	HOXB-AS3	HOXB cluster antisense RNA 3	0.757828	3.97244	7.03227	4.35376e-07	4.03364e-06
10642	IGF2BP1	insulin like growth factor 2 mRNA binding protein 1	-0.422562	8.16663	-7.02905	4.36836e-07	4.04108e-06
2874	GPS2	G protein pathway suppressor 2	0.644702	6.09857	7.02946	4.36924e-07	4.04108e-06
54894	RNF43	ring finger protein 43	-0.606883	4.83633	-7.02916	4.37017e-07	4.04108e-06
390205	LRRC10B	leucine rich repeat containing 10B	3.35484	-1.78771	7.15629	4.37479e-07	4.04258e-06
91695	RRP7BP	ribosomal RNA processing 7 homolog B, pseudogene	-0.893652	4.28607	-7.03209	4.37739e-07	4.04258e-06
387066	SNHG5	small nucleolar RNA host gene 5	0.549374	6.38001	7.02784	4.38034e-07	4.04272e-06
84125	LRRIQ1	leucine rich repeats and IQ motif containing 1	1.33756	1.97683	7.0438	4.42618e-07	4.08242e-06
79567	RIPOR1	RHO family interacting cell polarization regulator 1	-0.603694	4.87833	-7.0193	4.459e-07	4.11007e-06
128077	LIX1L	limb and CNS expressed 1 like	-0.644801	4.85356	-7.01872	4.46621e-07	4.11409e-06
151194	METTL21A	methyltransferase like 21A	-0.56367	4.84846	-7.01058	4.53786e-07	4.17743e-06
1019	CDK4	cyclin dependent kinase 4	-0.470166	7.52627	-7.00976	4.54417e-07	4.18058e-06
1132	CHRM4	cholinergic receptor muscarinic 4	3.19517	-0.72463	7.13035	4.54971e-07	4.18302e-06
326625	MMAB	methylmalonic aciduria (cobalamin deficiency) cblB type	-0.532197	6.44327	-7.00694	4.5711e-07	4.20001e-06
55762	ZNF701	zinc finger protein 701	0.707432	5.01625	7.00697	4.57941e-07	4.20497e-06
90529	STPG1	sperm tail PG-rich repeat containing 1	0.688164	4.27337	7.00416	4.60422e-07	4.22507e-06
8837	CFLAR	CASP8 and FADD like apoptosis regulator	-0.518645	5.63331	-7.00277	4.61008e-07	4.22776e-06
114789	SLC25A25	solute carrier family 25 member 25	0.677244	4.48798	7.00191	4.6246e-07	4.23839e-06
1995	ELAVL3	ELAV like RNA binding protein 3	3.45536	-1.3123	7.13283	4.6284e-07	4.23918e-06
9213	XPR1	xenotropic and polytropic retrovirus receptor 1	0.475271	6.63304	6.99926	4.64281e-07	4.24969e-06
402	ARL2	ADP ribosylation factor like GTPase 2	-0.635632	4.44707	-6.99932	4.64644e-07	4.25032e-06
23204	ARL6IP1	ADP ribosylation factor like GTPase 6 interacting protein 1	0.421258	8.64605	6.99846	4.65024e-07	4.2511e-06
22987	SV2C	synaptic vesicle glycoprotein 2C	3.23798	-1.43074	7.119	4.67438e-07	4.27047e-06
254225	RNF169	ring finger protein 169	-0.537701	5.84865	-6.99565	4.67799e-07	4.27107e-06
23586	DDX58	DExD/H-box helicase 58	0.960514	3.18294	7.00081	4.68341e-07	4.27331e-06
27341	RRP7A	ribosomal RNA processing 7 homolog A	-0.452322	7.22336	-6.98482	4.78193e-07	4.36045e-06
26277	TINF2	TERF1 interacting nuclear factor 2	0.727164	4.41116	6.98347	4.80723e-07	4.38076e-06
11280	SCN11A	sodium voltage-gated channel alpha subunit 11	2.27966	0.530694	7.05719	4.81234e-07	4.38265e-06
54039	PCBP3	poly(rC) binding protein 3	2.94284	-0.123252	7.08992	4.82853e-07	4.39463e-06
100507171	BOLA3-AS1	BOLA3 divergent transcript	-0.909812	3.26577	-6.98353	4.83878e-07	4.39985e-06
167691	LCA5	LCA5, lebercilin	0.84621	3.56603	6.98195	4.84035e-07	4.39985e-06
3837	KPNB1	karyopherin subunit beta 1	-0.403634	9.6051	-6.97672	4.86181e-07	4.41638e-06
10236	HNRNPR	heterogeneous nuclear ribonucleoprotein R	-0.415989	9.12137	-6.97644	4.86465e-07	4.41638e-06
5641	LGMN	legumain	0.526673	5.8224	6.97061	4.924e-07	4.46652e-06
84671	ZNF347	zinc finger protein 347	0.717694	5.49462	6.97145	4.92606e-07	4.46652e-06
284018	C17orf58	chromosome 17 open reading frame 58	-0.618665	4.72018	-6.96921	4.94109e-07	4.47734e-06
1933	EEF1B2	eukaryotic translation elongation factor 1 beta 2	-0.496465	7.07726	-6.96361	4.9947e-07	4.52309e-06
23181	DIP2A	disco interacting protein 2 homolog A	-0.52549	6.08988	-6.96187	5.01306e-07	4.53686e-06
91748	ELMSAN1	ELM2 and Myb/SANT domain containing 1	-0.552093	5.07276	-6.96037	5.02906e-07	4.5485e-06
56994	CHPT1	choline phosphotransferase 1	-0.482506	6.35112	-6.95877	5.04441e-07	4.55953e-06
7368	UGT8	UDP glycosyltransferase 8	-0.655162	4.9894	-6.95747	5.06374e-07	4.57303e-06
139716	GAB3	GRB2 associated binding protein 3	2.60992	-0.200462	7.05014	5.06568e-07	4.57303e-06
64207	IRF2BPL	interferon regulatory factor 2 binding protein like	-0.517511	5.692	-6.95579	5.07581e-07	4.57932e-06
51673	TPPP3	tubulin polymerization promoting protein family member 3	2.04145	0.895437	7.01708	5.081e-07	4.58115e-06
4237	MFAP2	microfibril associated protein 2	-0.731777	4.34555	-6.95344	5.11316e-07	4.60726e-06
54726	OTUD4	OTU deubiquitinase 4	-0.475307	6.94644	-6.95077	5.12783e-07	4.61761e-06
23285	KIAA1107	KIAA1107	1.05658	2.85006	6.95642	5.16298e-07	4.64636e-06
100507564	LOC100507564	uncharacterized LOC100507564	1.74384	0.990222	6.99137	5.16639e-07	4.64654e-06
79587	CARS2	cysteinyl-tRNA synthetase 2, mitochondrial	-0.476868	6.30158	-6.9463	5.17513e-07	4.6515e-06
140606	SELENOM	selenoprotein M	1.04625	3.00176	6.95395	5.18536e-07	4.6578e-06
9717	SEC14L5	SEC14 like lipid binding 5	3.01097	-0.410571	7.05457	5.22643e-07	4.69178e-06
552	AVPR1A	arginine vasopressin receptor 1A	2.23207	0.180288	7.0135	5.2362e-07	4.69763e-06
56521	DNAJC12	DnaJ heat shock protein family (Hsp40) member C12	-0.616562	4.88289	-6.93893	5.25781e-07	4.71409e-06
6752	SSTR2	somatostatin receptor 2	1.78877	1.27287	6.9793	5.32575e-07	4.7707e-06
1909	EDNRA	endothelin receptor type A	-0.861667	3.68175	-6.93557	5.32755e-07	4.7707e-06
91860	CALML4	calmodulin like 4	-0.593316	4.8637	-6.93154	5.33709e-07	4.77628e-06
79149	ZSCAN5A	zinc finger and SCAN domain containing 5A	0.719714	3.9905	6.93155	5.34691e-07	4.78211e-06
79932	KIAA0319L	KIAA0319 like	0.465849	6.48008	6.9282	5.37116e-07	4.80083e-06
51700	CYB5R2	cytochrome b5 reductase 2	2.97376	-0.0794364	7.03829	5.38548e-07	4.81065e-06
64131	XYLT1	xylosyltransferase 1	0.803144	4.23257	6.92546	5.42698e-07	4.84473e-06
1635	DCTD	dCMP deaminase	-0.474847	6.01014	-6.92222	5.43762e-07	4.85123e-06
8091	HMGA2	high mobility group AT-hook 2	-0.472117	7.60934	-6.92026	5.4596e-07	4.86784e-06
8854	ALDH1A2	aldehyde dehydrogenase 1 family member A2	0.440961	8.20854	6.91578	5.50989e-07	4.90965e-06
23527	ACAP2	ArfGAP with coiled-coil, ankyrin repeat and PH domains 2	0.522103	6.6912	6.91403	5.53065e-07	4.9251e-06
9538	EI24	EI24, autophagy associated transmembrane protein	-0.447952	7.59976	-6.91241	5.54831e-07	4.93621e-06
11188	NISCH	nischarin	-0.610614	6.29855	-6.9126	5.54995e-07	4.93621e-06
5830	PEX5	peroxisomal biogenesis factor 5	-0.507122	5.7501	-6.91112	5.56359e-07	4.9453e-06
100133612	LINC01134	long intergenic non-protein coding RNA 1134	1.70659	1.17186	6.9524	5.57369e-07	4.95123e-06
117	ADCYAP1R1	ADCYAP receptor type I	1.66943	1.06873	6.94937	5.58335e-07	4.95676e-06
3576	CXCL8	C-X-C motif chemokine ligand 8	3.61183	0.446761	7.04576	5.60403e-07	4.97207e-06
55971	BAIAP2L1	BAI1 associated protein 2 like 1	-0.523185	5.9518	-6.90572	5.62606e-07	4.98855e-06
100131213	ZNF503-AS2	ZNF503 antisense RNA 2	1.09197	3.13511	6.91366	5.65362e-07	5.00992e-06
91663	MYADM	myeloid associated differentiation marker	-0.49448	6.06784	-6.90169	5.67252e-07	5.02358e-06
6418	SET	SET nuclear proto-oncogene	-0.412036	9.26193	-6.89958	5.69661e-07	5.04183e-06
25898	RCHY1	ring finger and CHY zinc finger domain containing 1	-0.599356	5.43017	-6.89313	5.77636e-07	5.10929e-06
2329	FMO4	flavin containing monooxygenase 4	1.17714	2.37889	6.90298	5.82158e-07	5.14613e-06
55210	ATAD3A	ATPase family, AAA domain containing 3A	-0.452657	6.3612	-6.88253	5.90046e-07	5.21267e-06
5209	PFKFB3	6-phosphofructo-2-kinase/fructose-2,6-biphosphatase 3	0.523867	5.53562	6.88001	5.93214e-07	5.23746e-06
1455	CSNK1G2	casein kinase 1 gamma 2	-0.477728	6.49715	-6.87242	6.02497e-07	5.31617e-06
445	ASS1	argininosuccinate synthase 1	-0.834576	3.85578	-6.87472	6.0324e-07	5.31695e-06
8904	CPNE1	copine 1	0.492551	6.25329	6.87177	6.03321e-07	5.31695e-06
4322	MMP13	matrix metallopeptidase 13	2.83467	-0.49293	6.97294	6.08029e-07	5.35518e-06
91010	FMNL3	formin like 3	-0.621855	4.55793	-6.86802	6.08472e-07	5.35581e-06
5877	RABIF	RAB interacting factor	0.612297	5.15558	6.86392	6.1358e-07	5.39455e-06
605	BCL7A	BCL tumor suppressor 7A	-0.441498	6.51073	-6.86354	6.13619e-07	5.39455e-06
114815	SORCS1	sortilin related VPS10 domain containing receptor 1	1.45983	2.61157	6.89024	6.15521e-07	5.4043e-06
9141	PDCD5	programmed cell death 5	-0.577237	5.7263	-6.86202	6.15819e-07	5.4043e-06
5699	PSMB10	proteasome subunit beta 10	-0.919647	2.81027	-6.86664	6.1585e-07	5.4043e-06
11161	ERG28	ergosterol biosynthesis 28 homolog	-0.529206	5.11352	-6.85867	6.19935e-07	5.43685e-06
1004	CDH6	cadherin 6	3.69608	-0.913876	6.99832	6.22027e-07	5.44927e-06
100129792	CCDC152	coiled-coil domain containing 152	3.63016	-1.24386	6.99582	6.22106e-07	5.44927e-06
1910	EDNRB	endothelin receptor type B	2.37457	0.273397	6.9378	6.22511e-07	5.44952e-06
22876	INPP5F	inositol polyphosphate-5-phosphatase F	0.544848	5.60047	6.85309	6.27161e-07	5.4869e-06
10273	STUB1	STIP1 homology and U-box containing protein 1	-0.40215	7.89579	-6.84867	6.32734e-07	5.53231e-06
81671	VMP1	vacuole membrane protein 1	0.45485	6.55975	6.8469	6.35083e-07	5.54949e-06
8658	TNKS	tankyrase	0.517854	6.83581	6.844	6.38984e-07	5.5802e-06
7975	MAFK	MAF bZIP transcription factor K	-0.552365	5.36441	-6.8429	6.40522e-07	5.59026e-06
80726	IQCN	IQ motif containing N	3.19513	0.263619	6.96205	6.43448e-07	5.61241e-06
3397	ID1	inhibitor of DNA binding 1, HLH protein	0.862506	3.44972	6.84177	6.46513e-07	5.63574e-06
3065	HDAC1	histone deacetylase 1	-0.441699	7.58098	-6.83541	6.50342e-07	5.66569e-06
8638	OASL	2'-5'-oligoadenylate synthetase like	3.90475	-2.30279	6.9828	6.52177e-07	5.67826e-06
79814	AGMAT	agmatinase	3.43042	-2.12297	6.96057	6.58584e-07	5.72869e-06
144404	TMEM120B	transmembrane protein 120B	-0.588232	5.42231	-6.82944	6.58761e-07	5.72869e-06
9817	KEAP1	kelch like ECH associated protein 1	-0.529352	6.07878	-6.82818	6.60255e-07	5.73822e-06
7468	NSD2	nuclear receptor binding SET domain protein 2	-0.421932	8.18431	-6.8273	6.61324e-07	5.74406e-06
11037	STON1	stonin 1	-0.873791	3.13345	-6.82967	6.63256e-07	5.75738e-06
23066	CAND2	cullin associated and neddylation dissociated 2 (putative)	-0.497455	5.57934	-6.82484	6.64769e-07	5.76705e-06
23705	CADM1	cell adhesion molecule 1	0.456942	7.44865	6.81953	6.72068e-07	5.82687e-06
80760	ITIH5	inter-alpha-trypsin inhibitor heavy chain family member 5	1.70608	1.27655	6.86102	6.73542e-07	5.83615e-06
64403	CDH24	cadherin 24	-0.804189	4.45122	-6.82043	6.74143e-07	5.83786e-06
1054	CEBPG	CCAAT enhancer binding protein gamma	0.571222	6.63396	6.81629	6.76855e-07	5.85783e-06
5770	PTPN1	protein tyrosine phosphatase, non-receptor type 1	0.485064	6.60504	6.81492	6.7855e-07	5.86563e-06
23203	PMPCA	peptidase, mitochondrial processing alpha subunit	-0.451308	6.53514	-6.81482	6.78648e-07	5.86563e-06
311	ANXA11	annexin A11	-0.455823	6.84227	-6.81459	6.78973e-07	5.86563e-06
79084	WDR77	WD repeat domain 77	-0.455911	6.84763	-6.81232	6.8218e-07	5.88981e-06
3376	IARS	isoleucyl-tRNA synthetase	-0.411551	8.80146	-6.81042	6.84844e-07	5.90929e-06
8925	HERC1	HECT and RLD domain containing E3 ubiquitin protein ligase family member 1	0.68168	6.46479	6.81091	6.85334e-07	5.90998e-06
63035	BCORL1	BCL6 corepressor like 1	0.602345	5.12055	6.80926	6.86948e-07	5.92037e-06
1999	ELF3	E74 like ETS transcription factor 3	3.22859	-1.26303	6.92571	6.95887e-07	5.99383e-06
3382	ICA1	islet cell autoantigen 1	1.41765	2.47087	6.82157	7.06441e-07	6.08111e-06
4037	LRP3	LDL receptor related protein 3	-0.562986	5.45965	-6.79353	7.09504e-07	6.10385e-06
967	CD63	CD63 molecule	-0.611778	6.11914	-6.79018	7.14736e-07	6.1452e-06
1800	DPEP1	dipeptidase 1	2.13748	0.576706	6.85339	7.21563e-07	6.20021e-06
57715	SEMA4G	semaphorin 4G	-0.972428	2.85122	-6.78557	7.30788e-07	6.27575e-06
4856	NOV	nephroblastoma overexpressed	1.87562	1.10179	6.82887	7.35439e-07	6.31194e-06
138151	NACC2	NACC family member 2	-0.560908	4.78869	-6.77559	7.36408e-07	6.31585e-06
10473	HMGN4	high mobility group nucleosomal binding domain 4	-0.481847	6.96479	-6.77521	7.36769e-07	6.31585e-06
221937	FOXK1	forkhead box K1	-0.478549	6.56489	-6.77231	7.41207e-07	6.35013e-06
22920	KIFAP3	kinesin associated protein 3	0.487103	6.03334	6.7677	7.48355e-07	6.40756e-06
255809	C19orf38	chromosome 19 open reading frame 38	2.28485	-0.151334	6.84163	7.52513e-07	6.43935e-06
337873	HIST2H2BC	histone cluster 2 H2B family member c (pseudogene)	1.68568	1.37569	6.80104	7.61269e-07	6.51043e-06
51063	CALHM2	calcium homeostasis modulator family member 2	-0.73526	4.09448	-6.75955	7.63309e-07	6.52402e-06
5427	POLE2	DNA polymerase epsilon 2, accessory subunit	-0.809438	4.13972	-6.75821	7.67226e-07	6.55361e-06
11010	GLIPR1	GLI pathogenesis related 1	3.03729	-0.293337	6.86983	7.68175e-07	6.55785e-06
822	CAPG	capping actin protein, gelsolin like	1.54949	1.66197	6.78315	7.77219e-07	6.63114e-06
3303	HSPA1A	heat shock protein family A (Hsp70) member 1A	0.661526	6.63972	6.74901	7.79039e-07	6.64274e-06
23645	PPP1R15A	protein phosphatase 1 regulatory subunit 15A	0.923902	4.57035	6.75315	7.79513e-07	6.64287e-06
94234	FOXQ1	forkhead box Q1	1.69285	1.06622	6.78945	7.80597e-07	6.64818e-06
214	ALCAM	activated leukocyte cell adhesion molecule	0.4566	6.70096	6.7448	7.84797e-07	6.68002e-06
91	ACVR1B	activin A receptor type 1B	-0.499581	5.62934	-6.74387	7.86375e-07	6.68718e-06
64981	MRPL34	mitochondrial ribosomal protein L34	-0.535463	5.43089	-6.74382	7.86564e-07	6.68718e-06
2891	GRIA2	glutamate ionotropic receptor AMPA type subunit 2	2.27248	0.0411714	6.81425	7.95641e-07	6.75596e-06
63926	ANKEF1	ankyrin repeat and EF-hand domain containing 1	0.964172	3.25551	6.74429	7.95929e-07	6.75596e-06
54952	TRNAU1AP	tRNA selenocysteine 1 associated protein 1	-0.63737	4.30009	-6.73828	7.96353e-07	6.75596e-06
134829	CLVS2	clavesin 2	2.27388	0.27419	6.8138	7.96524e-07	6.75596e-06
8358	HIST1H3B	histone cluster 1 H3 family member b	3.54525	-0.839624	6.86667	8.07986e-07	6.84916e-06
823	CAPN1	calpain 1	-0.46749	6.07839	-6.72652	8.15242e-07	6.90662e-06
9805	SCRN1	secernin 1	-0.461981	6.36385	-6.72476	8.18232e-07	6.92789e-06
8543	LMO4	LIM domain only 4	0.491353	6.13966	6.72208	8.22855e-07	6.96295e-06
10678	B3GNT2	UDP-GlcNAc:betaGal beta-1,3-N-acetylglucosaminyltransferase 2	0.686515	4.81667	6.72214	8.24231e-07	6.97052e-06
5582	PRKCG	protein kinase C gamma	2.28085	0.842387	6.79715	8.25427e-07	6.97655e-06
1656	DDX6	DEAD-box helicase 6	-0.44064	7.63053	-6.71561	8.33958e-07	7.04453e-06
91316	GUSBP11	glucuronidase, beta pseudogene 11	-0.65802	4.69352	-6.71192	8.4155e-07	7.10451e-06
57162	PELI1	pellino E3 ubiquitin protein ligase 1	0.61083	5.51146	6.71092	8.42791e-07	7.11083e-06
9971	NR1H4	nuclear receptor subfamily 1 group H member 4	3.35911	-1.76808	6.83723	8.46183e-07	7.13529e-06
345643	MCIDAS	multiciliate differentiation and DNA synthesis associated cell cycle protein	-1.0107	2.61543	-6.71592	8.47088e-07	7.13589e-06
4821	NKX2-2	NK2 homeobox 2	-0.928128	3.35225	-6.7133	8.47242e-07	7.13589e-06
3953	LEPR	leptin receptor	0.835479	3.60593	6.70741	8.53773e-07	7.18671e-06
54898	ELOVL2	ELOVL fatty acid elongase 2	-0.529772	5.8173	-6.70358	8.55316e-07	7.19551e-06
64114	TMBIM1	transmembrane BAX inhibitor motif containing 1	-0.898116	3.5056	-6.70422	8.62033e-07	7.2478e-06
221895	JAZF1	JAZF zinc finger 1	-0.652006	4.24984	-6.69863	8.65133e-07	7.26963e-06
55184	DZANK1	double zinc ribbon and ankyrin repeat domains 1	1.56723	1.73035	6.73173	8.67331e-07	7.28047e-06
8508	NIPSNAP1	nipsnap homolog 1	-0.482218	6.70965	-6.69677	8.6743e-07	7.28047e-06
599	BCL2L2	BCL2 like 2	-0.698928	3.99859	-6.69224	8.77493e-07	7.36066e-06
90956	ADCK2	aarF domain containing kinase 2	-0.532995	5.22696	-6.69021	8.79524e-07	7.37341e-06
4803	NGF	nerve growth factor	3.77957	-1.64297	6.8337	8.81163e-07	7.38287e-06
10018	BCL2L11	BCL2 like 11	0.484428	6.70026	6.68714	8.85043e-07	7.41076e-06
3482	IGF2R	insulin like growth factor 2 receptor	0.499086	8.10367	6.6869	8.85518e-07	7.41076e-06
10023	FRAT1	FRAT1, WNT signaling pathway regulator	1.33203	1.98546	6.7048	8.92964e-07	7.46876e-06
4929	NR4A2	nuclear receptor subfamily 4 group A member 2	1.00021	2.72811	6.68957	8.94396e-07	7.47641e-06
84919	PPP1R15B	protein phosphatase 1 regulatory subunit 15B	0.433922	7.66913	6.67943	8.9935e-07	7.51348e-06
2631	NIPSNAP2	nipsnap homolog 2	-0.452005	6.95443	-6.67814	9.01775e-07	7.52882e-06
221656	KDM1B	lysine demethylase 1B	0.475084	6.39315	6.67792	9.02228e-07	7.52882e-06
3029	HAGH	hydroxyacylglutathione hydrolase	0.495264	5.80581	6.6731	9.11406e-07	7.60034e-06
3313	HSPA9	heat shock protein family A (Hsp70) member 9	-0.401387	9.2343	-6.67281	9.11851e-07	7.60034e-06
54807	ZNF586	zinc finger protein 586	-0.706583	4.9569	-6.6709	9.17652e-07	7.64428e-06
1969	EPHA2	EPH receptor A2	0.691335	4.17886	6.66969	9.1968e-07	7.65676e-06
23623	RUSC1	RUN and SH3 domain containing 1	-0.601694	5.40065	-6.66731	9.23037e-07	7.67917e-06
5045	FURIN	furin, paired basic amino acid cleaving enzyme	-0.463434	6.59211	-6.66674	9.23539e-07	7.67917e-06
83871	RAB34	RAB34, member RAS oncogene family	-0.534656	5.11305	-6.66642	9.24334e-07	7.67917e-06
55520	ELAC1	elaC ribonuclease Z 1	1.26512	2.18741	6.68486	9.24497e-07	7.67917e-06
126789	PUSL1	pseudouridylate synthase like 1	-0.535918	5.5948	-6.66426	9.28527e-07	7.70821e-06
23310	NCAPD3	non-SMC condensin II complex subunit D3	-0.426952	7.61244	-6.66148	9.33725e-07	7.74692e-06
60487	TRMT11	tRNA methyltransferase 11 homolog	-0.518061	5.66584	-6.66108	9.34661e-07	7.75023e-06
247	ALOX15B	arachidonate 15-lipoxygenase, type B	2.15824	0.310852	6.72631	9.43785e-07	7.8214e-06
4017	LOXL2	lysyl oxidase like 2	0.716593	3.77352	6.65477	9.49364e-07	7.86312e-06
6281	S100A10	S100 calcium binding protein A10	-0.650807	4.74378	-6.65353	9.50604e-07	7.86889e-06
9839	ZEB2	zinc finger E-box binding homeobox 2	0.568203	6.01185	6.64911	9.58591e-07	7.92925e-06
1291	COL6A1	collagen type VI alpha 1 chain	-0.63401	5.34964	-6.64922	9.58993e-07	7.92925e-06
6667	SP1	Sp1 transcription factor	-0.442722	7.51181	-6.64657	9.63306e-07	7.96036e-06
6857	SYT1	synaptotagmin 1	0.843448	3.40302	6.64654	9.69998e-07	8.00593e-06
654434	SNHG20	small nucleolar RNA host gene 20	-0.729554	3.91278	-6.64451	9.70279e-07	8.00593e-06
6674	SPAG1	sperm associated antigen 1	0.670602	5.08522	6.64372	9.70649e-07	8.00593e-06
5916	RARG	retinoic acid receptor gamma	-0.71749	4.02029	-6.64399	9.71037e-07	8.00593e-06
222166	MTURN	maturin, neural progenitor differentiation regulator homolog	-0.496659	6.2955	-6.63787	9.81105e-07	8.08433e-06
7675	ZNF121	zinc finger protein 121	-0.768996	6.11798	-6.63716	9.86458e-07	8.12381e-06
51056	LAP3	leucine aminopeptidase 3	-0.458798	6.04218	-6.63268	9.91759e-07	8.16281e-06
9543	IGDCC3	immunoglobulin superfamily DCC subclass member 3	-1.17328	2.05326	-6.64589	9.94218e-07	8.17839e-06
79778	MICALL2	MICAL like 2	0.80167	3.58692	6.63267	9.96927e-07	8.19601e-06
1643	DDB2	damage specific DNA binding protein 2	-0.595419	5.23298	-6.62809	1.00197e-06	8.23276e-06
79173	C19orf57	chromosome 19 open reading frame 57	0.915511	3.69779	6.63123	1.00529e-06	8.2554e-06
84219	WDR24	WD repeat domain 24	0.664248	4.77202	6.6252	1.00895e-06	8.28072e-06
5411	PNN	pinin, desmosome associated protein	-0.553633	7.71024	-6.62105	1.01653e-06	8.33561e-06
10912	GADD45G	growth arrest and DNA damage inducible gamma	3.22462	-1.6578	6.74404	1.01679e-06	8.33561e-06
9663	LPIN2	lipin 2	0.57242	4.82686	6.61647	1.02647e-06	8.40367e-06
59342	SCPEP1	serine carboxypeptidase 1	0.526406	5.92173	6.61612	1.02697e-06	8.40367e-06
9493	KIF23	kinesin family member 23	-0.415854	7.42016	-6.61598	1.02705e-06	8.40367e-06
5058	PAK1	p21 (RAC1) activated kinase 1	-0.453055	6.17789	-6.61582	1.02742e-06	8.40367e-06
2355	FOSL2	FOS like 2, AP-1 transcription factor subunit	0.779028	4.09001	6.61666	1.03013e-06	8.42111e-06
64210	MMS19	MMS19 homolog, cytosolic iron-sulfur assembly component	-0.467686	6.60751	-6.6138	1.03182e-06	8.43011e-06
9227	LRAT	lecithin retinol acyltransferase	2.22837	0.338042	6.68741	1.03296e-06	8.4327e-06
147685	C19orf18	chromosome 19 open reading frame 18	1.84594	0.779185	6.66472	1.03373e-06	8.4327e-06
317781	DDX51	DEAD-box helicase 51	-0.615805	5.49492	-6.61323	1.03389e-06	8.4327e-06
388389	CCDC103	coiled-coil domain containing 103	1.37705	2.01352	6.63384	1.04172e-06	8.49184e-06
10335	MRVI1	murine retrovirus integration site 1 homolog	2.7415	-1.00828	6.70979	1.0434e-06	8.50072e-06
8332	HIST1H2AL	histone cluster 1 H2A family member l	2.30091	0.101905	6.67987	1.05855e-06	8.61924e-06
26608	TBL2	transducin beta like 2	-0.553555	5.63986	-6.5991	1.06445e-06	8.66248e-06
80775	TMEM177	transmembrane protein 177	-0.566791	4.75288	-6.59884	1.06513e-06	8.66309e-06
497258	BDNF-AS	BDNF antisense RNA	1.35361	2.13528	6.61886	1.07229e-06	8.71645e-06
6648	SOD2	superoxide dismutase 2	-0.455302	6.26878	-6.59502	1.07327e-06	8.71898e-06
11001	SLC27A2	solute carrier family 27 member 2	-0.536581	5.35427	-6.59489	1.07381e-06	8.71898e-06
23214	XPO6	exportin 6	-0.401629	7.65539	-6.59262	1.07864e-06	8.75328e-06
6634	SNRPD3	small nuclear ribonucleoprotein D3 polypeptide	-0.42893	8.4516	-6.5913	1.08165e-06	8.77209e-06
6883	TAF12	TATA-box binding protein associated factor 12	0.664179	4.27231	6.59182	1.08217e-06	8.77209e-06
1108	CHD4	chromodomain helicase DNA binding protein 4	-0.407453	8.5647	-6.58834	1.08839e-06	8.81751e-06
90506	LRRC46	leucine rich repeat containing 46	1.79565	1.13224	6.63425	1.09541e-06	8.86946e-06
154043	CNKSR3	CNKSR family member 3	0.52503	5.16993	6.58421	1.09811e-06	8.88634e-06
347733	TUBB2B	tubulin beta 2B class IIb	0.606388	5.28451	6.58013	1.10821e-06	8.96302e-06
4675	NAP1L3	nucleosome assembly protein 1 like 3	1.83063	1.45627	6.6244	1.12339e-06	9.08076e-06
221184	CPNE2	copine 2	-0.591799	4.40826	-6.57246	1.12606e-06	9.09722e-06
93627	TBCK	TBC1 domain containing kinase	0.684084	4.17602	6.57175	1.12923e-06	9.11773e-06
51312	SLC25A37	solute carrier family 25 member 37	-0.615926	4.74572	-6.56877	1.1351e-06	9.16004e-06
83723	FAM57B	family with sequence similarity 57 member B	2.00595	0.697172	6.61563	1.16989e-06	9.43356e-06
4830	NME1	NME/NM23 nucleoside diphosphate kinase 1	-0.482107	6.66782	-6.55388	1.1703e-06	9.43356e-06
90378	SAMD1	sterile alpha motif domain containing 1	-0.501757	5.33103	-6.55171	1.17571e-06	9.47005e-06
196740	VSTM4	V-set and transmembrane domain containing 4	0.753701	3.69793	6.55324	1.17614e-06	9.47005e-06
10137	RBM12	RNA binding motif protein 12	-0.45378	7.48133	-6.55058	1.17839e-06	9.4829e-06
127700	OSCP1	organic solute carrier partner 1	1.12234	2.31687	6.56225	1.1802e-06	9.49221e-06
6721	SREBF2	sterol regulatory element binding transcription factor 2	-0.453764	7.97091	-6.54934	1.18147e-06	9.49713e-06
92609	TIMM50	translocase of inner mitochondrial membrane 50	-0.463682	6.67347	-6.54572	1.19053e-06	9.56461e-06
7371	UCK2	uridine-cytidine kinase 2	-0.448859	7.07164	-6.54227	1.19921e-06	9.62895e-06
393	ARHGAP4	Rho GTPase activating protein 4	1.09972	2.67547	6.55319	1.20062e-06	9.63496e-06
79834	PEAK1	pseudopodium enriched atypical kinase 1	0.509695	6.53419	6.54048	1.20388e-06	9.65577e-06
3964	LGALS8	galectin 8	1.3559	2.4631	6.56218	1.20894e-06	9.69093e-06
7841	MOGS	mannosyl-oligosaccharide glucosidase	-0.46217	6.07519	-6.53732	1.2118e-06	9.70373e-06
2324	FLT4	fms related tyrosine kinase 4	-0.487955	5.94404	-6.53731	1.21188e-06	9.70373e-06
54861	SNRK	SNF related kinase	0.49241	5.61641	6.53661	1.21369e-06	9.71287e-06
6869	TACR1	tachykinin receptor 1	4.29103	-0.852228	6.69532	1.2195e-06	9.75398e-06
84187	TMEM164	transmembrane protein 164	-0.491461	5.50131	-6.53376	1.22099e-06	9.75628e-06
91056	AP5B1	adaptor related protein complex 5 subunit beta 1	-0.5013	5.44175	-6.53372	1.22114e-06	9.75628e-06
26147	PHF19	PHD finger protein 19	-0.702364	4.19844	-6.5308	1.23143e-06	9.83306e-06
4664	NAB1	NGFI-A binding protein 1	-0.4825	6.57763	-6.5286	1.23431e-06	9.85065e-06
7187	TRAF3	TNF receptor associated factor 3	-0.510237	5.73104	-6.52721	1.23805e-06	9.87498e-06
10248	POP7	POP7 homolog, ribonuclease P/MRP subunit	-0.54024	5.66895	-6.5264	1.24031e-06	9.88759e-06
5993	RFX5	regulatory factor X5	-0.431871	6.46708	-6.52517	1.24319e-06	9.9051e-06
283358	B4GALNT3	beta-1,4-N-acetyl-galactosaminyltransferase 3	-0.579902	5.00577	-6.52448	1.24568e-06	9.91949e-06
5725	PTBP1	polypyrimidine tract binding protein 1	-0.365633	9.67103	-6.51901	1.25942e-06	1.00214e-05
105376114	LOC105376114	uncharacterized LOC105376114	1.36221	1.84384	6.54302	1.25987e-06	1.00214e-05
6720	SREBF1	sterol regulatory element binding transcription factor 1	-0.69849	3.78442	-6.51936	1.2614e-06	1.0028e-05
200765	TIGD1	tigger transposable element derived 1	-0.755262	3.35606	-6.51279	1.28095e-06	1.01779e-05
79754	ASB13	ankyrin repeat and SOCS box containing 13	-0.54158	5.58673	-6.50638	1.29385e-06	1.02747e-05
54502	RBM47	RNA binding motif protein 47	-0.637141	4.33872	-6.50627	1.2953e-06	1.02806e-05
165904	XIRP1	xin actin binding repeat containing 1	3.38947	-2.17107	6.63131	1.30825e-06	1.03776e-05
5049	PAFAH1B2	platelet activating factor acetylhydrolase 1b catalytic subunit 2	-0.431955	7.25286	-6.49815	1.31616e-06	1.04347e-05
8318	CDC45	cell division cycle 45	-0.42467	6.65161	-6.49687	1.31973e-06	1.04572e-05
2115	ETV1	ETS variant 1	1.18018	3.10264	6.50776	1.33159e-06	1.05455e-05
4319	MMP10	matrix metallopeptidase 10	4.06257	-1.64753	6.64565	1.33463e-06	1.05637e-05
9379	NRXN2	neurexin 2	1.41462	1.26023	6.51737	1.33841e-06	1.05878e-05
85352	SHISAL1	shisa like 1	-0.950609	3.13645	-6.49457	1.34377e-06	1.06244e-05
27101	CACYBP	calcyclin binding protein	-0.440521	7.22248	-6.48659	1.34873e-06	1.06578e-05
64098	PARVG	parvin gamma	-0.840841	2.98302	-6.48477	1.36363e-06	1.07697e-05
10858	CYP46A1	cytochrome P450 family 46 subfamily A member 1	2.68565	-0.466312	6.57997	1.36522e-06	1.07763e-05
90353	CTU1	cytosolic thiouridylase subunit 1	-0.504043	5.44319	-6.48051	1.36635e-06	1.07794e-05
56180	MOSPD1	motile sperm domain containing 1	0.609395	4.37299	6.47918	1.37117e-06	1.0805e-05
64782	AEN	apoptosis enhancing nuclease	-0.426948	6.76537	-6.47871	1.37137e-06	1.0805e-05
64983	MRPL32	mitochondrial ribosomal protein L32	-0.487745	5.61106	-6.47859	1.37183e-06	1.0805e-05
4325	MMP16	matrix metallopeptidase 16	0.553687	6.41632	6.46765	1.40433e-06	1.10549e-05
51337	THEM6	thioesterase superfamily member 6	-0.549273	5.10665	-6.46649	1.40775e-06	1.10758e-05
3209	HOXA13	homeobox A13	0.48443	8.45221	6.463	1.41785e-06	1.11492e-05
92840	REEP6	receptor accessory protein 6	1.13619	2.13762	6.47336	1.42642e-06	1.12105e-05
284273	ZADH2	zinc binding alcohol dehydrogenase domain containing 2	-0.474887	5.88774	-6.45798	1.43296e-06	1.12557e-05
414919	C8orf82	chromosome 8 open reading frame 82	-0.637557	4.70606	-6.45762	1.43571e-06	1.12664e-05
8343	HIST1H2BF	histone cluster 1 H2B family member f	3.21536	-1.54443	6.58038	1.43587e-06	1.12664e-05
7392	USF2	upstream transcription factor 2, c-fos interacting	-0.491731	6.55548	-6.45298	1.44828e-06	1.13576e-05
317662	FAM149B1	family with sequence similarity 149 member B1	0.675157	4.39466	6.44976	1.46077e-06	1.14493e-05
83463	MXD3	MAX dimerization protein 3	-0.749664	3.84546	-6.44786	1.46942e-06	1.15108e-05
57134	MAN1C1	mannosidase alpha class 1C member 1	1.00919	2.54528	6.45161	1.47797e-06	1.15715e-05
439921	MXRA7	matrix remodeling associated 7	-0.556607	5.57609	-6.44049	1.48756e-06	1.16403e-05
84634	KISS1R	KISS1 receptor	-1.33294	1.64848	-6.46275	1.48903e-06	1.16456e-05
2824	GPM6B	glycoprotein M6B	-0.466503	6.25716	-6.43885	1.49223e-06	1.16642e-05
257364	SNX33	sorting nexin 33	-0.860591	3.28875	-6.44075	1.49842e-06	1.17063e-05
50486	G0S2	G0/G1 switch 2	3.54825	-1.65095	6.5722	1.50237e-06	1.17308e-05
261734	NPHP4	nephrocystin 4	0.564377	5.09296	6.43309	1.51117e-06	1.17931e-05
333	APLP1	amyloid beta precursor like protein 1	1.41819	2.3603	6.45512	1.5285e-06	1.1922e-05
7480	WNT10B	Wnt family member 10B	-0.938587	2.93079	-6.43115	1.53609e-06	1.19747e-05
7538	ZFP36	ZFP36 ring finger protein	2.26986	0.617752	6.50187	1.53864e-06	1.19882e-05
10384	BTN3A3	butyrophilin subfamily 3 member A3	-0.829302	3.55658	-6.42675	1.54137e-06	1.20029e-05
149371	EXOC8	exocyst complex component 8	0.420447	6.86844	6.41962	1.5543e-06	1.20971e-05
84650	EBPL	EBP like	-0.496095	5.4211	-6.41475	1.57061e-06	1.22175e-05
10573	MRPL28	mitochondrial ribosomal protein L28	-0.425474	6.69449	-6.41093	1.58323e-06	1.2309e-05
54815	GATAD2A	GATA zinc finger domain containing 2A	-0.438089	7.45299	-6.41018	1.58578e-06	1.23222e-05
50964	SOST	sclerostin	3.60397	-2.43824	6.54696	1.59218e-06	1.23653e-05
23770	FKBP8	FK506 binding protein 8	-0.42663	7.89071	-6.40724	1.59571e-06	1.2386e-05
9515	STXBP5L	syntaxin binding protein 5 like	2.21028	0.0938131	6.4801	1.60041e-06	1.24158e-05
435	ASL	argininosuccinate lyase	0.748056	3.88082	6.40661	1.60382e-06	1.24356e-05
55699	IARS2	isoleucyl-tRNA synthetase 2, mitochondrial	-0.424667	8.346	-6.39377	1.64203e-06	1.27251e-05
55225	RAVER2	ribonucleoprotein, PTB binding 2	-0.466212	5.96553	-6.39336	1.64356e-06	1.27301e-05
55861	DBNDD2	dysbindin domain containing 2	-1.17572	1.72711	-6.40686	1.64954e-06	1.27696e-05
55223	TRIM62	tripartite motif containing 62	0.908854	3.32574	6.3963	1.6513e-06	1.27764e-05
25890	ABI3BP	ABI family member 3 binding protein	2.69406	-0.24382	6.48939	1.65735e-06	1.28163e-05
10347	ABCA7	ATP binding cassette subfamily A member 7	0.628393	4.80161	6.38913	1.66017e-06	1.28313e-05
9404	LPXN	leupaxin	1.17827	2.44613	6.40358	1.66152e-06	1.28348e-05
10801	SEPT9	septin 9	-0.463007	6.28113	-6.38431	1.67549e-06	1.2935e-05
126820	WDR63	WD repeat domain 63	1.68274	1.03071	6.42733	1.6763e-06	1.2935e-05
57410	SCYL1	SCY1 like pseudokinase 1	-0.481859	6.16	-6.38385	1.67717e-06	1.2935e-05
6252	RTN1	reticulon 1	0.833662	3.32925	6.38557	1.6828e-06	1.29715e-05
81575	APOLD1	apolipoprotein L domain containing 1	0.711676	4.01521	6.38191	1.68864e-06	1.30095e-05
23324	MAN2B2	mannosidase alpha class 2B member 2	0.562603	5.22057	6.37551	1.70783e-06	1.31504e-05
8322	FZD4	frizzled class receptor 4	0.592747	4.58754	6.37392	1.71408e-06	1.31915e-05
2193	FARSA	phenylalanyl-tRNA synthetase subunit alpha	-0.420379	6.86976	-6.37275	1.71714e-06	1.3208e-05
22929	SEPHS1	selenophosphate synthetase 1	-0.445369	6.83701	-6.37035	1.72597e-06	1.32688e-05
25836	NIPBL	NIPBL, cohesin loading factor	0.489514	7.6297	6.36811	1.73436e-06	1.33196e-05
26578	OSTF1	osteoclast stimulating factor 1	0.693523	4.25144	6.36914	1.73441e-06	1.33196e-05
389072	PLEKHM3	pleckstrin homology domain containing M3	0.468278	6.03098	6.3669	1.73875e-06	1.33427e-05
5928	RBBP4	RB binding protein 4, chromatin remodeling factor	-0.383285	8.47165	-6.36673	1.73927e-06	1.33427e-05
125931	CEACAM20	carcinoembryonic antigen related cell adhesion molecule 20	3.40665	-1.04844	6.49599	1.74718e-06	1.33962e-05
131408	FAM131A	family with sequence similarity 131 member A	-0.684179	3.86526	-6.36348	1.75508e-06	1.34497e-05
55893	ZNF395	zinc finger protein 395	-0.576361	5.00415	-6.35776	1.77381e-06	1.3582e-05
64757	MARC1	mitochondrial amidoxime reducing component 1	-0.500204	5.14742	-6.35724	1.77504e-06	1.3582e-05
80306	MED28	mediator complex subunit 28	-0.457702	6.54905	-6.35692	1.77609e-06	1.3582e-05
10553	HTATIP2	HIV-1 Tat interactive protein 2	1.11991	2.70323	6.36973	1.7761e-06	1.3582e-05
337876	CHSY3	chondroitin sulfate synthase 3	0.691315	3.84396	6.35765	1.77732e-06	1.35841e-05
7093	TLL2	tolloid like 2	1.07255	2.50914	6.36686	1.77948e-06	1.35935e-05
8548	BLZF1	basic leucine zipper nuclear factor 1	0.507978	5.32263	6.35281	1.79193e-06	1.36813e-05
100133941	CD24	CD24 molecule	1.99595	0.361177	6.41086	1.80755e-06	1.37933e-05
83696	TRAPPC9	trafficking protein particle complex 9	0.558169	4.96877	6.3479	1.81126e-06	1.38143e-05
25914	RTTN	rotatin	0.491169	5.54344	6.34708	1.81386e-06	1.38268e-05
10295	BCKDK	branched chain ketoacid dehydrogenase kinase	-0.509503	5.84715	-6.34646	1.81636e-06	1.38386e-05
101927166	LOC101927166	uncharacterized LOC101927166	2.78207	-0.471011	6.44916	1.82302e-06	1.3882e-05
8676	STX11	syntaxin 11	1.27942	1.88547	6.36447	1.8257e-06	1.38951e-05
23764	MAFF	MAF bZIP transcription factor F	3.34321	-0.564343	6.46859	1.8428e-06	1.40147e-05
54865	GPATCH4	G-patch domain containing 4	-0.434163	6.5193	-6.33947	1.84335e-06	1.40147e-05
79191	IRX3	iroquois homeobox 3	-0.801696	3.60852	-6.3407	1.8492e-06	1.40518e-05
123606	NIPA1	NIPA magnesium transporter 1	-0.47736	5.67235	-6.33349	1.86715e-06	1.41807e-05
6236	RRAD	RRAD, Ras related glycolysis inhibitor and calcium channel regulator	2.88391	-0.502211	6.44164	1.87176e-06	1.42083e-05
64787	EPS8L2	EPS8 like 2	-0.87451	3.20559	-6.33562	1.87586e-06	1.4232e-05
57501	KIAA1257	KIAA1257	2.71833	-0.563226	6.43233	1.87757e-06	1.42374e-05
10419	PRMT5	protein arginine methyltransferase 5	-0.43512	6.94618	-6.32786	1.88959e-06	1.43211e-05
9645	MICAL2	microtubule associated monooxygenase, calponin and LIM domain containing 2	0.578107	4.78722	6.32546	1.90041e-06	1.43955e-05
11149	BVES	blood vessel epicardial substance	0.598601	5.05426	6.32422	1.90582e-06	1.44289e-05
1543	CYP1A1	cytochrome P450 family 1 subfamily A member 1	2.84728	-0.680466	6.4286	1.91783e-06	1.45122e-05
5578	PRKCA	protein kinase C alpha	0.464581	6.92966	6.32	1.92165e-06	1.45335e-05
27351	DESI1	desumoylating isopeptidase 1	-0.424053	6.85752	-6.3185	1.92771e-06	1.45717e-05
81856	ZNF611	zinc finger protein 611	0.60739	5.38369	6.31836	1.93001e-06	1.45815e-05
55304	SPTLC3	serine palmitoyltransferase long chain base subunit 3	2.84058	-1.15288	6.42305	1.93949e-06	1.46455e-05
50636	ANO7	anoctamin 7	-1.15567	1.83327	-6.32893	1.9448e-06	1.46779e-05
613	BCR	BCR, RhoGEF and GTPase activating protein	-0.471889	6.80159	-6.31343	1.94882e-06	1.47006e-05
201164	PLD6	phospholipase D family member 6	-0.670488	4.31298	-6.31335	1.95275e-06	1.47225e-05
2042	EPHA3	EPH receptor A3	0.492473	6.17921	6.30981	1.96408e-06	1.48002e-05
55763	EXOC1	exocyst complex component 1	0.47347	5.99177	6.30784	1.97228e-06	1.48543e-05
132660	LIN54	lin-54 DREAM MuvB core complex component	0.464202	5.82361	6.30327	1.99159e-06	1.49919e-05
55052	MRPL20	mitochondrial ribosomal protein L20	-0.454659	6.36314	-6.30207	1.99666e-06	1.50223e-05
1271	CNTFR	ciliary neurotrophic factor receptor	1.74021	1.20038	6.34812	2.00148e-06	1.50507e-05
90	ACVR1	activin A receptor type 1	0.636393	4.56095	6.30075	2.00483e-06	1.50617e-05
7802	DNALI1	dynein axonemal light intermediate chain 1	3.91019	-1.10541	6.4496	2.00503e-06	1.50617e-05
5253	PHF2	PHD finger protein 2	-0.446854	5.64374	-6.29928	2.0086e-06	1.50807e-05
23259	DDHD2	DDHD domain containing 2	-0.477541	6.10827	-6.29679	2.01941e-06	1.51512e-05
4574	TRNS1	tRNA	1.54659	1.8593	6.33225	2.02008e-06	1.51512e-05
729082	OIP5-AS1	OIP5 antisense RNA 1	-0.570971	5.67987	-6.29242	2.03932e-06	1.52875e-05
10591	DNPH1	2'-deoxynucleoside 5'-phosphate N-hydrolase 1	-0.488379	6.08075	-6.29109	2.04427e-06	1.53166e-05
11067	DEPP1	DEPP1, autophagy regulator	0.930394	3.05352	6.29667	2.04571e-06	1.53195e-05
56957	OTUD7B	OTU deubiquitinase 7B	0.510581	5.49789	6.28761	2.05966e-06	1.5416e-05
55785	FGD6	FYVE, RhoGEF and PH domain containing 6	0.654057	5.15952	6.28585	2.0704e-06	1.54883e-05
25824	PRDX5	peroxiredoxin 5	-0.543108	6.0565	-6.28492	2.07189e-06	1.54915e-05
57655	GRAMD1A	GRAM domain containing 1A	-0.478124	6.11046	-6.28395	2.07568e-06	1.55118e-05
23608	MKRN1	makorin ring finger protein 1	0.45448	6.98276	6.27925	2.09656e-06	1.56597e-05
84769	MPV17L2	MPV17 mitochondrial inner membrane protein like 2	0.607571	4.87907	6.27745	2.10652e-06	1.5726e-05
9400	RECQL5	RecQ like helicase 5	0.510655	5.69227	6.27347	2.123e-06	1.5839e-05
60678	EEFSEC	eukaryotic elongation factor, selenocysteine-tRNA specific	0.719931	4.26075	6.27465	2.12385e-06	1.5839e-05
57539	WDR35	WD repeat domain 35	-0.464096	5.88364	-6.27022	2.13757e-06	1.59304e-05
6382	SDC1	syndecan 1	-0.774365	4.22934	-6.27231	2.13831e-06	1.59304e-05
23463	ICMT	isoprenylcysteine carboxyl methyltransferase	-0.383448	8.17703	-6.26916	2.14225e-06	1.59515e-05
9774	BCLAF1	BCL2 associated transcription factor 1	-0.415299	8.60276	-6.26711	2.15171e-06	1.60137e-05
51201	ZDHHC2	zinc finger DHHC-type containing 2	-0.583404	5.7773	-6.26684	2.15436e-06	1.60252e-05
94056	SYAP1	synapse associated protein 1	0.422623	8.11864	6.26404	2.16591e-06	1.60954e-05
2983	GUCY1B1	guanylate cyclase 1 soluble subunit beta 1	1.02134	2.86523	6.27311	2.16603e-06	1.60954e-05
374659	HDDC3	HD domain containing 3	-0.596585	4.55432	-6.26203	2.17699e-06	1.61685e-05
1295	COL8A1	collagen type VIII alpha 1 chain	2.91261	-0.849681	6.36933	2.19269e-06	1.62768e-05
1487	CTBP1	C-terminal binding protein 1	-0.457634	7.55425	-6.25585	2.20435e-06	1.6355e-05
84262	PSMG3	proteasome assembly chaperone 3	-0.440312	5.9803	-6.25442	2.2111e-06	1.63966e-05
4092	SMAD7	SMAD family member 7	0.774127	4.13927	6.25607	2.21409e-06	1.64104e-05
83988	NCALD	neurocalcin delta	1.59462	1.16756	6.28944	2.22881e-06	1.6511e-05
123591	TMEM266	transmembrane protein 266	-0.844993	2.81017	-6.25408	2.23044e-06	1.65147e-05
80210	ARMC9	armadillo repeat containing 9	0.548969	4.83384	6.24814	2.24189e-06	1.65909e-05
81285	OR51E2	olfactory receptor family 51 subfamily E member 2	1.11327	2.3312	6.25995	2.24614e-06	1.66139e-05
4144	MAT2A	methionine adenosyltransferase 2A	-0.427559	8.65595	-6.24548	2.25384e-06	1.66623e-05
10205	MPZL2	myelin protein zero like 2	-0.761337	3.59289	-6.2466	2.25852e-06	1.66883e-05
347240	KIF24	kinesin family member 24	0.616619	4.33289	6.24416	2.26261e-06	1.671e-05
7004	TEAD4	TEA domain transcription factor 4	-0.539376	4.92467	-6.24213	2.27083e-06	1.67622e-05
84223	IQCG	IQ motif containing G	0.884434	3.06144	6.24421	2.28311e-06	1.68442e-05
9901	SRGAP3	SLIT-ROBO Rho GTPase activating protein 3	0.806333	3.54041	6.23966	2.29646e-06	1.69341e-05
221981	THSD7A	thrombospondin type 1 domain containing 7A	1.59565	1.07511	6.27283	2.31046e-06	1.70286e-05
55914	ERBIN	erbb2 interacting protein	0.459149	7.44405	6.23245	2.31784e-06	1.70743e-05
389677	RBM12B	RNA binding motif protein 12B	-0.480771	6.23215	-6.23027	2.32885e-06	1.71467e-05
84888	SPPL2A	signal peptide peptidase like 2A	0.623795	5.35611	6.22745	2.34551e-06	1.72605e-05
29901	SAC3D1	SAC3 domain containing 1	-0.597118	4.57062	-6.224	2.3621e-06	1.73687e-05
79180	EFHD2	EF-hand domain family member D2	-0.441219	6.00206	-6.22338	2.36342e-06	1.73687e-05
130367	SGPP2	sphingosine-1-phosphate phosphatase 2	-0.838166	3.67566	-6.2269	2.36381e-06	1.73687e-05
27161	AGO2	argonaute 2, RISC catalytic component	-0.469779	7.77089	-6.21578	2.40239e-06	1.76431e-05
4809	SNU13	small nuclear ribonucleoprotein 13	-0.431159	7.63236	-6.20911	2.43699e-06	1.78846e-05
55879	GABRQ	gamma-aminobutyric acid type A receptor theta subunit	1.95589	0.870481	6.26966	2.43774e-06	1.78846e-05
4756	NEO1	neogenin 1	0.416642	7.46231	6.20859	2.43969e-06	1.78898e-05
55975	KLHL7	kelch like family member 7	0.484914	5.70936	6.20832	2.44133e-06	1.78928e-05
1746	DLX2	distal-less homeobox 2	0.477075	6.6311	6.20502	2.45865e-06	1.80106e-05
6794	STK11	serine/threonine kinase 11	-0.464088	6.183	-6.20404	2.4638e-06	1.80328e-05
5079	PAX5	paired box 5	2.48093	-0.134384	6.29415	2.46417e-06	1.80328e-05
23536	ADAT1	adenosine deaminase, tRNA specific 1	0.555861	4.92316	6.20328	2.46876e-06	1.80572e-05
4485	MST1	macrophage stimulating 1	1.67597	1.58902	6.24406	2.48445e-06	1.81627e-05
57190	SELENON	selenoprotein N	-0.425476	6.81386	-6.19703	2.50108e-06	1.82751e-05
2971	GTF3A	general transcription factor IIIA	-0.432091	6.24511	-6.19438	2.51542e-06	1.83705e-05
10763	NES	nestin	0.878807	2.85487	6.1951	2.5368e-06	1.85174e-05
5414	SEPT4	septin 4	2.21336	0.48127	6.26338	2.55227e-06	1.86209e-05
54797	MED18	mediator complex subunit 18	0.595084	4.24848	6.18676	2.55904e-06	1.86583e-05
4851	NOTCH1	notch 1	0.604919	4.85714	6.18664	2.55998e-06	1.86583e-05
8718	TNFRSF25	TNF receptor superfamily member 25	-1.55352	1.10856	-6.22161	2.56708e-06	1.87006e-05
1892	ECHS1	enoyl-CoA hydratase, short chain 1	-0.389529	7.20471	-6.18433	2.57034e-06	1.87149e-05
100289635	ZNF605	zinc finger protein 605	-0.519198	5.98083	-6.18332	2.57657e-06	1.87508e-05
9797	TATDN2	TatD DNase domain containing 2	-0.405901	6.89127	-6.18071	2.5905e-06	1.88427e-05
11209	MST1P2	macrophage stimulating 1 pseudogene 2	1.68476	1.52566	6.21888	2.62672e-06	1.90966e-05
51667	NUB1	negative regulator of ubiquitin like proteins 1	0.395187	6.83644	6.17182	2.64058e-06	1.91877e-05
54962	TIPIN	TIMELESS interacting protein	-0.53675	5.72014	-6.17103	2.64595e-06	1.92064e-05
259282	BOD1L1	biorientation of chromosomes in cell division 1 like 1	0.466127	7.03282	6.17072	2.64703e-06	1.92064e-05
5979	RET	ret proto-oncogene	1.77971	1.25494	6.22105	2.64714e-06	1.92064e-05
286257	PAXX	PAXX, non-homologous end joining factor	-0.596491	4.76449	-6.16941	2.65651e-06	1.92647e-05
23264	ZC3H7B	zinc finger CCCH-type containing 7B	-0.437333	7.63711	-6.16696	2.66841e-06	1.93413e-05
100507246	SNHG16	small nucleolar RNA host gene 16	-0.406093	7.11746	-6.16526	2.67814e-06	1.94021e-05
51286	CEND1	cell cycle exit and neuronal differentiation 1	2.76996	-0.028712	6.26655	2.69912e-06	1.95443e-05
54107	POLE3	DNA polymerase epsilon 3, accessory subunit	-0.405833	7.14665	-6.15855	2.71718e-06	1.96652e-05
7555	CNBP	CCHC-type zinc finger nucleic acid binding protein	-0.40409	8.50576	-6.15662	2.72853e-06	1.97365e-05
9244	CRLF1	cytokine receptor like factor 1	1.00154	2.53929	6.16503	2.72976e-06	1.97365e-05
[truncated: 12,454 more rows]
