# Supplementary material for: Loss of TIP60 (KAT5) abolishes H2AZ lysine 7 acetylation and causes p53, INK4A, and ARF-independent cell cycle arrest
Source: Cell Death Dis. 2022 Jul 20;13(7):627. doi: 10.1038/s41419-022-05055-6 (PMC9296491; doi:10.1038/s41419-022-05055-6)
Supplement: Supplementary file 11 — Dataset S6 [file 41419_2022_5055_MOESM11_ESM.xlsx]

## Sheet: Read me
	Table S6. GO term BP in iC-TIP60 vs. control HEK293 cells

## Sheet: KO vs. C HEK293 BP
Original order	GO number	Term	Ont	N	Up	Down	Percentage up	Percentage down	P.Up	P.Down	UpGenes	DownGenes
3	GO:0008150	biological_process	BP	11934	2716	2594	0.227585	0.217362	0.624978	3.32263e-21	NAT1,ABAT,ACHE,ACO2,ACTB,ACTG1,ACVR1,ACVR2A,ACYP2,ADAM10,ADCY2,ADCY5,ADCYAP1R1,ADD3,ADM,ADRA1B,ADRA2A,ADRB2,AP1G1,AGA,ACAN,JAG1,AGTR1,AHR,ALAD,ALAS1,ALCAM,ABCD1,ALDH2,ABCD2,ALDOC,ALOX15B,ALPG,AMBN,AMPD3,AMPH,ANK1,SLC25A4,ANXA1,ANXA5,APBB1,APLP1,APLP2,APOD,SHROOM2,AQP1,AQP3,TRIM23,AREG,ARL4D,ARF6,RHOB,RND3,RHOG,ARHGAP4,ARL3,ARNTL,ARSA,STS,ASL,ASNS,ASTN1,ATF3,ATP1A3,ATP12A,ATP1B1,ATP1B2,ATP1B3,ATP2…	AAMP,ABCA2,ABL2,ACADL,ACADM,ACADS,ACAT1,ACAT2,ASIC1,ACLY,ACVR1B,ACVR2B,ACVRL1,ADA,ADAR,ADCY1,ADCY3,ADCY7,ADD2,ADH5,ADORA2B,ADRA2C,GRK2,GRK3,ADSL,AP2A2,AP2B1,AES,AHCY,AK2,AK4,AKT1,AKT2,ALDH1B1,ALDH1A3,ALDOA,AMD1,AMH,AMPD2,ANK2,ANXA2,ANXA2P2,ANXA6,ANXA11,NUDT2,APEX1,BIRC5,APOC1,FAS,AR,ARHGDIG,ARL2,ARNT,ARRB1,ARRB2,ARVCF,ASS1,ATIC,ALDH7A1,ATP5F1B,ATP5F1D,ATP5MC1,ATP5MC2,ATP5MC3,ATP5ME,ATP5PF,AUH,BAG…
4	GO:0044237	cellular metabolic process	BP	8278	1732	1905	0.209229	0.230128	1	8.33835e-21	NAT1,ABAT,ACHE,ACO2,ACTB,ACVR1,ACVR2A,ACYP2,ADAM10,ADCY2,ADCY5,ADCYAP1R1,ADM,ADRA1B,ADRA2A,ADRB2,AGA,ACAN,JAG1,AGTR1,AHR,ALAD,ALAS1,ABCD1,ALDH2,ABCD2,ALDOC,ALOX15B,ALPG,AMBN,AMPD3,SLC25A4,ANXA1,APBB1,APLP2,APOD,AQP1,TRIM23,AREG,RHOG,ARNTL,ARSA,STS,ASL,ASNS,ATF3,ATP1B1,ATP2B4,ATP6V1B1,ATP6V1E1,AVPR1A,BACH1,ADGRB1,BCL6,BDKRB2,BMP2,BMP5,BMP8B,BMPR2,BNIP3L,BPGM,BRCA1,BTD,KLF5,BTG1,BTK,C3,C5,C5AR1,PTT…	ABCA2,ABL2,ACADL,ACADM,ACADS,ACAT1,ACAT2,ACLY,ACVR1B,ACVR2B,ACVRL1,ADA,ADAR,ADCY1,ADCY3,ADCY7,ADH5,ADORA2B,ADRA2C,GRK2,GRK3,ADSL,AP2A2,AP2B1,AES,AHCY,AK2,AK4,AKT1,AKT2,ALDH1B1,ALDH1A3,ALDOA,AMD1,AMH,AMPD2,ANXA2,NUDT2,APEX1,BIRC5,APOC1,FAS,AR,ARNT,ARRB1,ARRB2,ASS1,ATIC,ALDH7A1,ATP5F1B,ATP5F1D,ATP5MC1,ATP5MC2,ATP5MC3,ATP5ME,ATP5PF,AUH,BAX,BCAT1,BCAT2,CCND1,BCL7A,BCL9,BCR,BID,BLVRA,BMP3,BMP7,BMPR1A,…
5	GO:0009987	cellular process	BP	11171	2535	2454	0.226927	0.219676	0.731901	2.13421e-20	NAT1,ABAT,ACHE,ACO2,ACTB,ACTG1,ACVR1,ACVR2A,ACYP2,ADAM10,ADCY2,ADCY5,ADCYAP1R1,ADD3,ADM,ADRA1B,ADRA2A,ADRB2,AP1G1,AGA,ACAN,JAG1,AGTR1,AHR,ALAD,ALAS1,ALCAM,ABCD1,ALDH2,ABCD2,ALDOC,ALOX15B,ALPG,AMBN,AMPD3,AMPH,ANK1,SLC25A4,ANXA1,ANXA5,APBB1,APLP1,APLP2,APOD,SHROOM2,AQP1,AQP3,TRIM23,AREG,ARL4D,ARF6,RHOB,RND3,RHOG,ARHGAP4,ARL3,ARNTL,ARSA,STS,ASL,ASNS,ASTN1,ATF3,ATP1A3,ATP12A,ATP1B1,ATP1B2,ATP1B3,ATP2…	AAMP,ABCA2,ABL2,ACADL,ACADM,ACADS,ACAT1,ACAT2,ASIC1,ACLY,ACVR1B,ACVR2B,ACVRL1,ADA,ADAR,ADCY1,ADCY3,ADCY7,ADD2,ADH5,ADORA2B,ADRA2C,GRK2,GRK3,ADSL,AP2A2,AP2B1,AES,AHCY,AK2,AK4,AKT1,AKT2,ALDH1B1,ALDH1A3,ALDOA,AMD1,AMH,AMPD2,ANK2,ANXA2,ANXA6,ANXA11,NUDT2,APEX1,BIRC5,APOC1,FAS,AR,ARHGDIG,ARL2,ARNT,ARRB1,ARRB2,ASS1,ATIC,ALDH7A1,ATP5F1B,ATP5F1D,ATP5MC1,ATP5MC2,ATP5MC3,ATP5ME,ATP5PF,AUH,BAG1,BAX,BCAT1,BC…
6	GO:0008152	metabolic process	BP	8677	1839	1980	0.21194	0.228189	1	3.40424e-20	NAT1,ABAT,ACHE,ACO2,ACTB,ACVR1,ACVR2A,ACYP2,ADAM10,ADCY2,ADCY5,ADCYAP1R1,ADM,ADRA1B,ADRA2A,ADRB2,AGA,ACAN,JAG1,AGTR1,AHR,ALAD,ALAS1,ABCD1,ALDH2,ABCD2,ALDOC,ALOX15B,ALPG,AMBN,AMPD3,SLC25A4,ANXA1,APBB1,APLP2,APOD,AQP1,TRIM23,AREG,RHOG,ARNTL,ARSA,STS,ASL,ASNS,ATF3,ATP1B1,ATP2B4,ATP6V1B1,ATP6V1E1,AVPR1A,BACH1,ADGRB1,BCL6,BDKRB2,BMP2,BMP5,BMP8B,BMPR2,BNIP3L,BPGM,BRCA1,BTD,KLF5,BTG1,BTK,C1S,C3,CAPN5,C5…	ABCA2,ABL2,ACADL,ACADM,ACADS,ACAT1,ACAT2,ACLY,ACVR1B,ACVR2B,ACVRL1,ADA,ADAR,ADCY1,ADCY3,ADCY7,ADH5,ADORA2B,ADRA2C,GRK2,GRK3,ADSL,AP2A2,AP2B1,AES,AHCY,AK2,AK4,AKT1,AKT2,ALDH1B1,ALDH1A3,ALDOA,AMD1,AMH,AMPD2,ANK2,ANXA2,NUDT2,APEX1,BIRC5,APOC1,FAS,AR,ARNT,ARRB1,ARRB2,ASS1,ATIC,ALDH7A1,ATP5F1B,ATP5F1D,ATP5MC1,ATP5MC2,ATP5MC3,ATP5ME,ATP5PF,AUH,BAX,BCAT1,BCAT2,CCND1,BCL7A,BCL9,BCR,BID,BLVRA,BMP1,BMP3,BM…
8	GO:0071704	organic substance metabolic process	BP	8298	1741	1904	0.20981	0.229453	1	5.87689e-20	ABAT,ACHE,ACO2,ACTB,ACVR1,ACVR2A,ADAM10,ADCY2,ADCY5,ADCYAP1R1,ADM,ADRA1B,ADRA2A,ADRB2,AGA,ACAN,JAG1,AGTR1,AHR,ALAD,ALAS1,ABCD1,ALDH2,ABCD2,ALDOC,ALOX15B,ALPG,AMBN,AMPD3,ANXA1,APBB1,APLP2,APOD,AQP1,TRIM23,AREG,RHOG,ARNTL,ARSA,STS,ASL,ASNS,ATF3,ATP1B1,ATP2B4,ATP6V1B1,AVPR1A,BACH1,ADGRB1,BCL6,BDKRB2,BMP2,BMP5,BMP8B,BMPR2,BNIP3L,BPGM,BRCA1,BTD,KLF5,BTG1,BTK,C1S,C3,CAPN5,C5,C5AR1,PTTG1IP,CALB1,CALM1,C…	ABCA2,ABL2,ACADL,ACADM,ACADS,ACAT1,ACAT2,ACLY,ACVR1B,ACVR2B,ACVRL1,ADA,ADAR,ADCY1,ADCY3,ADCY7,ADH5,ADORA2B,ADRA2C,GRK2,GRK3,ADSL,AP2A2,AP2B1,AES,AHCY,AK2,AK4,AKT1,AKT2,ALDH1B1,ALDH1A3,ALDOA,AMD1,AMH,AMPD2,ANK2,ANXA2,NUDT2,APEX1,BIRC5,APOC1,FAS,AR,ARNT,ARRB1,ARRB2,ASS1,ATIC,ALDH7A1,ATP5F1B,ATP5F1D,ATP5MC1,ATP5MC2,ATP5MC3,ATP5ME,ATP5PF,AUH,BAX,BCAT1,BCAT2,CCND1,BCL7A,BCL9,BCR,BID,BLVRA,BMP1,BMP3,BM…
11	GO:0044238	primary metabolic process	BP	8081	1686	1855	0.208638	0.229551	1	5.79117e-19	ABAT,ACHE,ACO2,ACTB,ACVR1,ACVR2A,ADAM10,ADCY2,ADCY5,ADCYAP1R1,ADM,ADRA1B,ADRA2A,ADRB2,AGA,ACAN,JAG1,AGTR1,AHR,ALAD,ALAS1,ABCD1,ALDH2,ABCD2,ALDOC,ALOX15B,ALPG,AMBN,AMPD3,ANXA1,APBB1,APLP2,APOD,AQP1,TRIM23,AREG,RHOG,ARNTL,ARSA,STS,ASL,ASNS,ATF3,ATP1B1,ATP2B4,ATP6V1B1,AVPR1A,BACH1,ADGRB1,BCL6,BDKRB2,BMP2,BMP5,BMP8B,BMPR2,BNIP3L,BPGM,BRCA1,KLF5,BTG1,BTK,C1S,C3,CAPN5,C5,C5AR1,PTTG1IP,CALB1,CALM1,CALU,…	ABCA2,ABL2,ACADL,ACADM,ACADS,ACAT1,ACAT2,ACLY,ACVR1B,ACVR2B,ACVRL1,ADA,ADAR,ADCY1,ADCY3,ADCY7,ADH5,ADORA2B,ADRA2C,GRK2,GRK3,ADSL,AP2A2,AP2B1,AES,AHCY,AK2,AK4,AKT1,AKT2,ALDH1B1,ALDH1A3,ALDOA,AMD1,AMH,AMPD2,ANXA2,NUDT2,APEX1,BIRC5,APOC1,FAS,AR,ARNT,ARRB1,ARRB2,ASS1,ATIC,ALDH7A1,ATP5F1B,ATP5F1D,ATP5MC1,ATP5MC2,ATP5MC3,ATP5ME,ATP5PF,AUH,BAX,BCAT1,BCAT2,CCND1,BCL7A,BCL9,BCR,BID,BMP1,BMP3,BMP7,BMPR1A,P…
21	GO:0006807	nitrogen compound metabolic process	BP	7733	1609	1765	0.208069	0.228243	1	8.62817e-16	ABAT,ACHE,ACTB,ACVR1,ACVR2A,ADAM10,ADCY2,ADCY5,ADM,ADRA1B,ADRA2A,ADRB2,AGA,ACAN,JAG1,AGTR1,AHR,ALAD,ALAS1,ALDOC,ALPG,AMBN,AMPD3,ANXA1,APBB1,APLP2,APOD,AQP1,TRIM23,AREG,RHOG,ARNTL,ARSA,STS,ASL,ASNS,ATF3,ATP1B1,ATP2B4,ATP6V1B1,BACH1,ADGRB1,BCL6,BDKRB2,BMP2,BMP5,BMP8B,BMPR2,BNIP3L,BPGM,BRCA1,BTD,KLF5,BTG1,BTK,C1S,C3,CAPN5,C5,C5AR1,PTTG1IP,CALB1,CALM1,CALU,CAMK4,CAPN6,CASP3,CASP9,CBLB,CCK,CCND3,TNFRS…	ABCA2,ABL2,ACADL,ACADM,ACAT1,ACLY,ACVR1B,ACVR2B,ACVRL1,ADA,ADAR,ADCY1,ADCY3,ADCY7,ADH5,ADORA2B,ADRA2C,GRK2,GRK3,ADSL,AP2A2,AP2B1,AES,AHCY,AK2,AK4,AKT1,AKT2,ALDOA,AMD1,AMH,AMPD2,ANXA2,NUDT2,APEX1,BIRC5,APOC1,FAS,AR,ARNT,ARRB1,ARRB2,ASS1,ATIC,ALDH7A1,ATP5F1B,ATP5F1D,ATP5MC1,ATP5MC2,ATP5MC3,ATP5ME,ATP5PF,AUH,BAX,BCAT1,BCAT2,CCND1,BCL7A,BCL9,BCR,BID,BLVRA,BMP1,BMP3,BMP7,BMPR1A,POLR3D,BUB1B,BYSL,TSPO,…
29	GO:0034641	cellular nitrogen compound metabolic process	BP	5400	1007	1279	0.186481	0.236852	1	1.10311e-14	ABAT,ACHE,ACVR1,ACVR2A,ADCY2,ADCY5,ADM,ADRB2,JAG1,AHR,ALAD,ALAS1,ALDOC,AMPD3,ANXA1,APBB1,AQP1,AREG,RHOG,ARNTL,ASL,ASNS,ATF3,ATP1B1,ATP2B4,ATP6V1B1,BACH1,BCL6,BMP2,BMP5,BMP8B,BMPR2,BPGM,BRCA1,BTD,KLF5,BTG1,BTK,C5AR1,CALM1,CAMK4,CASP3,CCND3,ENTPD1,CDK11B,CDK8,CDKN1A,CDKN1C,CDKN2B,CDKN2D,CEBPA,CEBPB,CEBPG,CETN2,CIRBP,CLU,CLK1,CLK3,TPP1,PLK3,COX6A1,COX10,CPD,CPM,CRABP2,CREBL2,CRMP1,CRY1,CRY2,CRYM,CSN…	ABCA2,ACADL,ACADM,ACAT1,ACLY,ACVR1B,ACVR2B,ACVRL1,ADA,ADAR,ADCY1,ADCY3,ADCY7,ADORA2B,ADSL,AES,AHCY,AK2,AK4,AKT1,AKT2,ALDOA,AMD1,AMH,AMPD2,NUDT2,APEX1,BIRC5,AR,ARNT,ARRB1,ARRB2,ASS1,ATIC,ALDH7A1,ATP5F1B,ATP5F1D,ATP5MC1,ATP5MC2,ATP5MC3,ATP5ME,ATP5PF,BAX,CCND1,BCL7A,BCL9,BID,BLVRA,BMP3,BMP7,BMPR1A,POLR3D,BYSL,TSPO,C1QBP,MRPL49,CAD,CALM3,CAT,CBS,CCNA2,CCNB1,CCT6A,ENTPD6,CDK2,CDK4,CDK5,CDKN1B,CDKN2A,C…
38	GO:1901360	organic cyclic compound metabolic process	BP	5108	961	1206	0.188136	0.2361	1	4.68304e-13	ABAT,ACHE,ACVR1,ACVR2A,ADCY2,ADCY5,ADM,ADRB2,JAG1,AGTR1,AHR,ALAD,ALAS1,ALDOC,AMPD3,ANXA1,APBB1,AQP1,AREG,RHOG,ARNTL,STS,ATF3,ATP1B1,ATP2B4,ATP6V1B1,BACH1,BCL6,BMP2,BMP5,BMP8B,BMPR2,BPGM,BRCA1,BTD,KLF5,BTG1,BTK,C5AR1,CALM1,CAMK4,CASP3,CCND3,ENTPD1,CDK11B,CDK8,CDKN1A,CDKN1C,CDKN2B,CDKN2D,CEBPA,CEBPB,CEBPG,CETN2,CIRBP,CLU,CLK1,CLK3,PLK3,COX6A1,COX10,CRABP2,CREBL2,CRMP1,CRY1,CRY2,CRYM,CSNK2A2,CTGF,CT…	ABCA2,ACADL,ACAT1,ACAT2,ACLY,ACVR1B,ACVR2B,ACVRL1,ADA,ADAR,ADCY1,ADCY3,ADCY7,ADORA2B,ADSL,AES,AHCY,AK2,AK4,AKT1,ALDOA,AMD1,AMH,AMPD2,NUDT2,APEX1,BIRC5,APOC1,AR,ARNT,ARRB1,ARRB2,ATIC,ATP5F1B,ATP5F1D,ATP5MC1,ATP5MC2,ATP5MC3,ATP5ME,ATP5PF,BAX,CCND1,BCL7A,BCL9,BID,BLVRA,BMP3,BMP7,BMPR1A,POLR3D,BYSL,TSPO,C1QBP,CAD,CALM3,CAT,CBS,CCNA2,CCNB1,CCT6A,SCARB1,ENTPD6,CDK2,CDK4,CDK5,CDKN1B,CDKN2A,CDX2,CENPF,CH…
39	GO:1901576	organic substance biosynthetic process	BP	5148	1033	1214	0.20066	0.23582	1	5.29961e-13	ABAT,ACHE,ACVR1,ACVR2A,ADCY2,ADCY5,ADCYAP1R1,ADM,ADRB2,ACAN,JAG1,AHR,ALAD,ALAS1,ALDOC,ALOX15B,ALPG,AMPD3,ANXA1,APBB1,AQP1,AREG,RHOG,ARNTL,ASL,ASNS,ATF3,ATP2B4,AVPR1A,BACH1,BCL6,BMP2,BMP5,BMP8B,BMPR2,BPGM,BRCA1,KLF5,BTG1,BTK,C3,C5AR1,CALM1,CAMK4,CCND3,TNFRSF8,CDK11B,CDK8,CDKN1A,CDKN1C,CDKN2B,CDKN2D,CDO1,CEBPA,CEBPB,CEBPG,CIRBP,CLU,PLK3,COX10,CPM,CRABP2,CREBL2,CRY1,CRY2,CRYM,CSNK2A2,NCAN,CTGF,CTH,C…	ABCA2,ACADL,ACADM,ACAT1,ACAT2,ACLY,ACVR1B,ACVR2B,ACVRL1,ADA,ADCY1,ADCY3,ADCY7,ADORA2B,ADSL,AES,AHCY,AK2,AK4,AKT1,AKT2,ALDH1A3,ALDOA,AMD1,AMH,AMPD2,APEX1,BIRC5,APOC1,AR,ARNT,ARRB1,ARRB2,ASS1,ATIC,ALDH7A1,ATP5F1B,ATP5F1D,ATP5MC1,ATP5MC2,ATP5MC3,ATP5ME,ATP5PF,BAX,BCAT1,BCAT2,CCND1,BCL7A,BCL9,BMP3,BMP7,BMPR1A,POLR3D,TSPO,C1QBP,MRPL49,CAD,CALM3,CAT,CBS,CCNA2,CCNB1,CCT6A,SCARB1,CDK2,CDK4,CDK5,CDKN1B,CD…
46	GO:0009058	biosynthetic process	BP	5192	1046	1222	0.201464	0.235362	1	7.73908e-13	ABAT,ACHE,ACVR1,ACVR2A,ADCY2,ADCY5,ADCYAP1R1,ADM,ADRB2,ACAN,JAG1,AHR,ALAD,ALAS1,ALDOC,ALOX15B,ALPG,AMPD3,ANXA1,APBB1,AQP1,AREG,RHOG,ARNTL,ASL,ASNS,ATF3,ATP2B4,AVPR1A,BACH1,ADGRB1,BCL6,BMP2,BMP5,BMP8B,BMPR2,BPGM,BRCA1,KLF5,BTG1,BTK,C3,C5AR1,CALM1,CAMK4,CCND3,TNFRSF8,CDK11B,CDK8,CDKN1A,CDKN1C,CDKN2B,CDKN2D,CDO1,CEBPA,CEBPB,CEBPG,CIRBP,CLU,PLK3,COX10,CPM,CRABP2,CREBL2,CRY1,CRY2,CRYM,CSNK2A2,NCAN,CTG…	ABCA2,ACADL,ACADM,ACAT1,ACAT2,ACLY,ACVR1B,ACVR2B,ACVRL1,ADA,ADCY1,ADCY3,ADCY7,ADORA2B,ADSL,AES,AHCY,AK2,AK4,AKT1,AKT2,ALDH1A3,ALDOA,AMD1,AMH,AMPD2,APEX1,BIRC5,APOC1,AR,ARNT,ARRB1,ARRB2,ASS1,ATIC,ALDH7A1,ATP5F1B,ATP5F1D,ATP5MC1,ATP5MC2,ATP5MC3,ATP5ME,ATP5PF,BAX,BCAT1,BCAT2,CCND1,BCL7A,BCL9,BMP3,BMP7,BMPR1A,POLR3D,TSPO,C1QBP,MRPL49,DAGLA,CAD,CALM3,CAT,CBS,CCNA2,CCNB1,CCT6A,SCARB1,CDK2,CDK4,CDK5,CDK…
53	GO:0044249	cellular biosynthetic process	BP	5077	1022	1192	0.2013	0.234784	1	4.54571e-12	ABAT,ACHE,ACVR1,ACVR2A,ADCY2,ADCY5,ADCYAP1R1,ADM,ADRB2,ACAN,JAG1,AHR,ALAD,ALAS1,ALDOC,ALOX15B,ALPG,AMPD3,ANXA1,APBB1,AQP1,AREG,RHOG,ARNTL,ASL,ASNS,ATF3,ATP2B4,AVPR1A,BACH1,BCL6,BMP2,BMP5,BMP8B,BMPR2,BPGM,BRCA1,KLF5,BTG1,BTK,C3,C5AR1,CALM1,CAMK4,CCND3,TNFRSF8,CDK11B,CDK8,CDKN1A,CDKN1C,CDKN2B,CDKN2D,CDO1,CEBPA,CEBPB,CEBPG,CIRBP,CLU,PLK3,COX10,CPM,CRABP2,CREBL2,CRY1,CRY2,CRYM,CSNK2A2,NCAN,CTGF,CTH,C…	ABCA2,ACADL,ACADM,ACAT1,ACLY,ACVR1B,ACVR2B,ACVRL1,ADA,ADCY1,ADCY3,ADCY7,ADORA2B,ADSL,AES,AHCY,AK2,AK4,AKT1,AKT2,ALDH1A3,ALDOA,AMD1,AMH,AMPD2,APEX1,BIRC5,APOC1,AR,ARNT,ARRB1,ARRB2,ASS1,ATIC,ALDH7A1,ATP5F1B,ATP5F1D,ATP5MC1,ATP5MC2,ATP5MC3,ATP5ME,ATP5PF,BAX,BCAT1,BCAT2,CCND1,BCL7A,BCL9,BMP3,BMP7,BMPR1A,POLR3D,TSPO,C1QBP,MRPL49,DAGLA,CAD,CALM3,CAT,CBS,CCNA2,CCNB1,CCT6A,SCARB1,CDK2,CDK4,CDK5,CDKN1B,CD…
58	GO:0046483	heterocycle metabolic process	BP	4963	923	1166	0.185976	0.234939	1	8.3353e-12	ACHE,ACVR1,ACVR2A,ADCY2,ADCY5,ADM,ADRB2,JAG1,AHR,ALAD,ALAS1,ALDOC,AMPD3,ANXA1,APBB1,AQP1,AREG,RHOG,ARNTL,ATF3,ATP1B1,ATP2B4,ATP6V1B1,BACH1,BCL6,BMP2,BMP5,BMP8B,BMPR2,BPGM,BRCA1,BTD,KLF5,BTG1,BTK,C5AR1,CALM1,CAMK4,CASP3,CCND3,ENTPD1,CDK11B,CDK8,CDKN1A,CDKN1C,CDKN2B,CDKN2D,CEBPA,CEBPB,CEBPG,CETN2,CIRBP,CLU,CLK1,CLK3,PLK3,COX6A1,COX10,CRABP2,CREBL2,CRMP1,CRY1,CRY2,CRYM,CSNK2A2,CTGF,CTH,CTNND2,CYLD,C…	ABCA2,ACAT1,ACLY,ACVR1B,ACVR2B,ACVRL1,ADA,ADAR,ADCY1,ADCY3,ADCY7,ADORA2B,ADSL,AES,AHCY,AK2,AK4,AKT1,ALDOA,AMD1,AMH,AMPD2,NUDT2,APEX1,BIRC5,AR,ARNT,ARRB1,ARRB2,ATIC,ATP5F1B,ATP5F1D,ATP5MC1,ATP5MC2,ATP5MC3,ATP5ME,ATP5PF,BAX,CCND1,BCL7A,BCL9,BID,BLVRA,BMP3,BMP7,BMPR1A,POLR3D,BYSL,TSPO,C1QBP,CAD,CALM3,CAT,CBS,CCNA2,CCNB1,CCT6A,ENTPD6,CDK2,CDK4,CDK5,CDKN1B,CDKN2A,CDX2,CENPF,CHD3,CHD4,FOXN3,CLNS1A,CNP,…
64	GO:0006725	cellular aromatic compound metabolic process	BP	4978	934	1167	0.187626	0.234431	1	1.56519e-11	ABAT,ACHE,ACVR1,ACVR2A,ADCY2,ADCY5,ADM,ADRB2,JAG1,AHR,ALAD,ALAS1,ALDOC,AMPD3,ANXA1,APBB1,AQP1,AREG,RHOG,ARNTL,ATF3,ATP1B1,ATP2B4,ATP6V1B1,BACH1,BCL6,BMP2,BMP5,BMP8B,BMPR2,BPGM,BRCA1,KLF5,BTG1,BTK,C5AR1,CALM1,CAMK4,CASP3,CCND3,ENTPD1,CDK11B,CDK8,CDKN1A,CDKN1C,CDKN2B,CDKN2D,CEBPA,CEBPB,CEBPG,CETN2,CIRBP,CLU,CLK1,CLK3,PLK3,COX6A1,COX10,CRABP2,CREBL2,CRMP1,CRY1,CRY2,CRYM,CSNK2A2,CTGF,CTH,CTNND2,CYLD,…	ABCA2,ACAT1,ACLY,ACVR1B,ACVR2B,ACVRL1,ADA,ADAR,ADCY1,ADCY3,ADCY7,ADORA2B,ADSL,AES,AHCY,AK2,AK4,AKT1,ALDOA,AMD1,AMH,AMPD2,NUDT2,APEX1,BIRC5,AR,ARNT,ARRB1,ARRB2,ATIC,ATP5F1B,ATP5F1D,ATP5MC1,ATP5MC2,ATP5MC3,ATP5ME,ATP5PF,BAX,CCND1,BCL7A,BCL9,BID,BLVRA,BMP3,BMP7,BMPR1A,POLR3D,BYSL,TSPO,C1QBP,CAD,CALM3,CAT,CBS,CCNA2,CCNB1,CCT6A,ENTPD6,CDK2,CDK4,CDK5,CDKN1B,CDKN2A,CDX2,CENPF,CHD3,CHD4,FOXN3,CLNS1A,CNP,…
66	GO:0006139	nucleobase-containing compound metabolic process	BP	4861	902	1142	0.185559	0.234931	1	1.75434e-11	ACHE,ACVR1,ACVR2A,ADCY2,ADCY5,ADM,ADRB2,JAG1,AHR,ALDOC,AMPD3,ANXA1,APBB1,AQP1,AREG,RHOG,ARNTL,ATF3,ATP1B1,ATP2B4,ATP6V1B1,BACH1,BCL6,BMP2,BMP5,BMP8B,BMPR2,BPGM,BRCA1,KLF5,BTG1,BTK,C5AR1,CALM1,CAMK4,CASP3,CCND3,ENTPD1,CDK11B,CDK8,CDKN1A,CDKN1C,CDKN2B,CDKN2D,CEBPA,CEBPB,CEBPG,CETN2,CIRBP,CLU,CLK1,CLK3,PLK3,COX6A1,COX10,CRABP2,CREBL2,CRMP1,CRY1,CRY2,CRYM,CSNK2A2,CTGF,CTH,CTNND2,CYLD,CYP1B1,DAB2,DGKQ…	ABCA2,ACAT1,ACLY,ACVR1B,ACVR2B,ACVRL1,ADA,ADAR,ADCY1,ADCY3,ADCY7,ADORA2B,ADSL,AES,AHCY,AK2,AK4,AKT1,ALDOA,AMD1,AMH,AMPD2,NUDT2,APEX1,BIRC5,AR,ARNT,ARRB1,ARRB2,ATIC,ATP5F1B,ATP5F1D,ATP5MC1,ATP5MC2,ATP5MC3,ATP5ME,ATP5PF,BAX,CCND1,BCL7A,BCL9,BID,BMP3,BMP7,BMPR1A,POLR3D,BYSL,TSPO,C1QBP,CAD,CALM3,CAT,CBS,CCNA2,CCNB1,CCT6A,ENTPD6,CDK2,CDK4,CDK5,CDKN1B,CDKN2A,CDX2,CENPF,CHD3,CHD4,FOXN3,CLNS1A,CNP,COL4A2…
71	GO:0051276	chromosome organization	BP	1052	173	298	0.164449	0.28327	1	7.8343e-11	ACTB,ANXA1,APBB1,BCL6,BRCA1,CETN2,DAPK3,DYNC1I1,DUSP1,ERCC4,EYA1,GEM,NR3C1,H1F0,HIST1H1C,HIST1H1E,HIST1H2AE,H2AFX,HIST1H2BD,H3F3A,H3F3B,HSPA2,HSP90AA1,SP110,ING2,IRF4,ISL1,LIG4,LOXL2,MSH4,MTHFR,MYC,NAP1L3,NEK2,PAX5,PER1,PKIB,PRKCA,PRKCB,PRKD1,RBBP5,RECQL,RLF,BRD2,SKI,SKP1,SNAI2,SMARCA2,SNAI1,SOX9,SP100,AURKC,SUPT4H1,SUPT6H,TAF10,TAF12,MAP3K7,TERF2,TP53,TTN,TWIST1,UBB,UBC,KDM6A,PRDM2,KAT6A,DPF3,NC…	APEX1,BIRC5,ARRB1,BUB1B,CCNA2,CCNB1,CCT6A,CDC20,CDK2,CDKN2A,CENPA,CENPF,CHD3,CHD4,CTBP1,DDB1,DDB2,DFFB,DKC1,DNA2,DNMT3A,DNMT3B,ERCC2,FBL,EYA2,EZH1,FANCD2,FEN1,KAT2A,GPER1,GTF2H1,GTF2H3,HDAC1,HHEX,HMGB1,HMGB2,HMGA1,HNRNPA1,HNRNPA2B1,HNRNPD,PRMT2,PRMT1,HSF4,HSP90AB1,INCENP,KIF22,KPNB1,LIF,MAD2L1,MCM2,MCM4,MCM5,MCM6,MEN1,MKI67,KMT2A,MYB,NBN,NUMA1,PHB,PHF2,PLK1,POLD2,POLE2,PPP5C,PRKAA1,PRKCD,PKN1,MAP…
85	GO:0044271	cellular nitrogen compound biosynthetic process	BP	4173	819	987	0.196262	0.23652	1	2.64679e-10	ACVR1,ACVR2A,ADCY2,ADCY5,ADM,ADRB2,JAG1,AHR,ALAD,ALAS1,ALDOC,AMPD3,APBB1,AQP1,RHOG,ARNTL,ASL,ASNS,ATF3,ATP2B4,BACH1,BCL6,BMP2,BMP5,BMP8B,BMPR2,BPGM,BRCA1,KLF5,BTG1,BTK,C5AR1,CALM1,CAMK4,CCND3,CDK11B,CDK8,CDKN1A,CDKN1C,CDKN2B,CDKN2D,CEBPA,CEBPB,CEBPG,CIRBP,CLU,PLK3,COX10,CRABP2,CREBL2,CRY1,CRY2,CRYM,CSNK2A2,CTGF,CTH,CTNND2,CYLD,CYP1B1,DAB2,DGKQ,DAP,DAPK3,DDIT3,DLX2,DLX3,TSC22D3,DUSP1,EBF1,ECM1,EDN…	ABCA2,ACADM,ACAT1,ACVR1B,ACVR2B,ACVRL1,ADA,ADCY1,ADCY3,ADCY7,ADORA2B,ADSL,AES,AK2,AK4,AKT1,AKT2,ALDOA,AMD1,AMH,AMPD2,APEX1,BIRC5,AR,ARNT,ARRB1,ARRB2,ASS1,ATIC,ALDH7A1,ATP5F1B,ATP5F1D,ATP5MC1,ATP5MC2,ATP5MC3,ATP5ME,ATP5PF,BAX,CCND1,BCL7A,BCL9,BMP3,BMP7,BMPR1A,POLR3D,TSPO,C1QBP,MRPL49,CAD,CALM3,CAT,CCNA2,CCNB1,CCT6A,CDK2,CDK4,CDK5,CDKN1B,CDKN2A,CDX2,CENPF,CHD3,CHD4,FOXN3,CNP,COL4A2,CSNK2A1,CTBP1,CT…
91	GO:0044283	small molecule biosynthetic process	BP	582	113	180	0.194158	0.309278	0.980708	4.81216e-10	ABAT,ADCYAP1R1,ADM,ALDOC,ALOX15B,AMPD3,ANXA1,ASL,ASNS,ATF3,ATP2B4,AVPR1A,BMP2,BMP5,BPGM,BRCA1,CDO1,CRY1,NCAN,CTH,CYP1A1,CYP27A1,DGKQ,EGR1,ACSL3,PTK2B,FBP1,FOXO1,GATM,GCH1,GPD2,HIF1A,HMGCL,HYAL1,LEPR,MST1,PNP,NT5E,OAT,OGDH,P2RX7,PDE2A,PDE4C,PDE7A,PDGFB,ENPP1,PFKFB1,PFKFB2,PFKFB3,PROX1,PTGS1,PTGS2,SNAI2,SNAI1,SQLE,STAT3,ELOVL4,TK2,NME5,AKR1C3,KAT2B,ALDH1A2,CYP7B1,ABCG1,NR1H4,ABCC5,NR1H3,AASS,COQ7,C…	ACADL,ACAT1,ACAT2,ACLY,ADA,AHCY,ALDH1A3,ALDOA,AMD1,APOC1,ARNT,ASS1,ATIC,BCAT1,BCAT2,CAD,CBS,CNP,SLC25A10,CYP51A1,DCK,DHCR7,DHCR24,DUT,ENO1,FASN,FDFT1,FDPS,FGF2,FGFR4,SLC37A4,GAMT,GAPDH,GART,KAT2A,GGT1,GLUD1,GPI,GPER1,GPX1,HMGCR,HMGCS1,HPRT1,IDI1,IMPDH1,IMPDH2,INSIG1,ITPKA,KPNB1,LBR,LDHA,FADS1,FADS3,LSS,MGST1,MTHFD1,MVD,MVK,NDUFAB1,NFYB,NME1,NME3,NME4,NTHL1,PCBD1,PDE1A,PDE4A,PDE9A,PFKFB4,PFKL,PFKP…
98	GO:0044281	small molecule metabolic process	BP	1618	320	424	0.197775	0.262052	0.999191	8.67641e-10	ABAT,ACO2,ADCY2,ADCY5,ADCYAP1R1,ADM,ACAN,ABCD1,ALDH2,ABCD2,ALDOC,ALOX15B,AMPD3,ANXA1,APOD,AQP1,ASL,ASNS,ATF3,ATP1B1,ATP2B4,ATP6V1B1,AVPR1A,BMP2,BMP5,BPGM,BRCA1,BTD,C3,CALM1,ENTPD1,CDO1,CEBPA,CKMT2,CNR1,COX6A1,COX10,CPT2,CRABP2,CRY1,CRYM,NCAN,CTH,CYP1A1,CYP1B1,CYP27A1,DGKQ,DBT,DECR1,DLG2,DPEP1,EDNRB,EGR1,EHHADH,EPHA2,EPHX1,ACSL1,ACSL3,PTK2B,FBP1,FGFR1,FOXO1,FUCA1,FUT1,FUT8,GALNS,GATM,GCDH,GCH1,GCL…	ACADL,ACADM,ACADS,ACAT1,ACAT2,ACLY,ADA,ADCY1,ADCY3,ADCY7,ADH5,ADORA2B,ADSL,AHCY,AK2,AK4,AKT1,AKT2,ALDH1B1,ALDH1A3,ALDOA,AMD1,AMPD2,APOC1,ARNT,ASS1,ATIC,ALDH7A1,ATP5F1B,ATP5F1D,ATP5MC1,ATP5MC2,ATP5MC3,ATP5ME,ATP5PF,AUH,BCAT1,BCAT2,BID,TSPO,DAGLA,CA12,CAD,CALM3,CAT,CBR3,CBS,CCNB1,SCARB1,ENTPD6,CD44,CKB,CNP,COMT,CPT1B,CS,SLC25A10,CYB5A,CYC1,CYP51A1,ECI1,DCK,DCTD,DHCR7,DHCR24,DLAT,DLG3,DPAGT1,DUT,ECH…
104	GO:1902653	secondary alcohol biosynthetic process	BP	59	3	33	0.0508475	0.559322	0.999962	1.81682e-09	SQLE,ABCG1,PLPP6	ACAT1,ACAT2,ACLY,CYP51A1,DHCR7,DHCR24,FASN,FDFT1,FDPS,HMGCR,HMGCS1,IDI1,INSIG1,KPNB1,LBR,LSS,MVD,MVK,NFYB,PRKAA1,RAN,MSMO1,SCD,SP1,SREBF1,SREBF2,CNBP,ERLIN1,EBP,ERG28,NSDHL,HSD17B7,ELOVL6
110	GO:0043170	macromolecule metabolic process	BP	7162	1506	1599	0.210276	0.223262	1	2.37886e-09	ACHE,ACTB,ACVR1,ACVR2A,ADAM10,ADCY2,ADCY5,ADM,ADRA1B,ADRA2A,ADRB2,AGA,ACAN,JAG1,AGTR1,AHR,ALAD,ALPG,AMBN,ANXA1,APBB1,APLP2,APOD,AQP1,TRIM23,AREG,RHOG,ARNTL,ARSA,STS,ATF3,ATP1B1,ATP2B4,BACH1,ADGRB1,BCL6,BDKRB2,BMP2,BMP5,BMP8B,BMPR2,BNIP3L,BPGM,BRCA1,KLF5,BTG1,BTK,C1S,C3,CAPN5,C5,C5AR1,PTTG1IP,CALB1,CALM1,CALU,CAMK4,CAPN6,CASP3,CASP9,CBLB,CCK,CCND3,TNFRSF8,CDK11B,CDH2,CDK8,CDKN1A,CDKN1C,CDKN2B,CDKN…	ABCA2,ABL2,ACVR1B,ACVR2B,ACVRL1,ADAR,ADCY1,ADCY3,ADCY7,ADH5,ADORA2B,ADRA2C,GRK2,GRK3,AP2A2,AP2B1,AES,AKT1,AKT2,AMH,ANK2,ANXA2,APEX1,BIRC5,APOC1,FAS,AR,ARNT,ARRB1,ARRB2,BAX,CCND1,BCL7A,BCL9,BCR,BID,BMP1,BMP3,BMP7,BMPR1A,POLR3D,BUB1B,BYSL,TSPO,C1QBP,MRPL49,LDLRAD4,CAD,CALM3,CAMK2B,CAMK2G,CAMLG,CAPN1,CAPN2,CAPNS1,CASP2,CAT,CAV2,CBS,CCNA2,CCNB1,CCND2,CCNF,CCNG1,CCT6A,CD44,CD63,CDC20,CDC25B,CDK2,CDK4,…
114	GO:0044260	cellular macromolecule metabolic process	BP	6511	1378	1465	0.211642	0.225004	0.999991	3.1887e-09	ACHE,ACTB,ACVR1,ACVR2A,ADAM10,ADCY2,ADCY5,ADM,ADRA1B,ADRA2A,ADRB2,AGA,JAG1,AGTR1,AHR,ALAD,ALPG,AMBN,ANXA1,APBB1,APLP2,AQP1,TRIM23,AREG,RHOG,ARNTL,ARSA,STS,ATF3,ATP2B4,BACH1,ADGRB1,BCL6,BDKRB2,BMP2,BMP5,BMP8B,BMPR2,BNIP3L,BRCA1,KLF5,BTG1,BTK,C3,C5,C5AR1,PTTG1IP,CALB1,CALM1,CALU,CAMK4,CASP3,CASP9,CBLB,CCK,CCND3,CDK11B,CDH2,CDK8,CDKN1A,CDKN1C,CDKN2B,CDKN2D,CEBPA,CEBPB,CEBPG,CETN2,CHGB,CHRM3,CHRNA3,C…	ABCA2,ABL2,ACVR1B,ACVR2B,ACVRL1,ADAR,ADCY1,ADCY3,ADCY7,ADH5,ADORA2B,ADRA2C,GRK2,GRK3,AP2A2,AP2B1,AES,AKT1,AKT2,AMH,ANXA2,APEX1,BIRC5,FAS,AR,ARNT,ARRB1,ARRB2,BAX,CCND1,BCL7A,BCL9,BCR,BID,BMP3,BMP7,BMPR1A,POLR3D,BUB1B,TSPO,C1QBP,MRPL49,LDLRAD4,CAD,CALM3,CAMK2B,CAMK2G,CAMLG,CAPN1,CAPN2,CASP2,CAT,CAV2,CBS,CCNA2,CCNB1,CCND2,CCNF,CCNG1,CCT6A,CD44,CD63,CDC20,CDC25B,CDK2,CDK4,CDK5,CDK6,CDKN1B,CDKN2A,CDX2…
116	GO:0016126	sterol biosynthetic process	BP	63	4	34	0.0634921	0.539683	0.999902	3.64841e-09	SQLE,ABCG1,CYB5R2,PLPP6	ACAT1,ACAT2,ACLY,CYP51A1,DHCR7,DHCR24,FASN,FDFT1,FDPS,HMGCR,HMGCS1,IDI1,INSIG1,KPNB1,LBR,LSS,MVD,MVK,NFYB,PRKAA1,RAN,MSMO1,SCD,SP1,SREBF1,SREBF2,CNBP,ERLIN1,EBP,ERG28,NSDHL,PRKAG2,HSD17B7,ELOVL6
125	GO:0006695	cholesterol biosynthetic process	BP	57	3	31	0.0526316	0.54386	0.99994	1.39365e-08	SQLE,ABCG1,PLPP6	ACAT2,ACLY,CYP51A1,DHCR7,DHCR24,FASN,FDFT1,FDPS,HMGCR,HMGCS1,IDI1,INSIG1,KPNB1,LBR,LSS,MVD,MVK,NFYB,PRKAA1,RAN,MSMO1,SCD,SP1,SREBF1,SREBF2,CNBP,ERLIN1,EBP,NSDHL,HSD17B7,ELOVL6
126	GO:0010558	negative regulation of macromolecule biosynthetic process	BP	1234	269	328	0.21799	0.265802	0.819973	1.98432e-08	AHR,APBB1,ARNTL,ATF3,BACH1,BCL6,BMP2,BMPR2,BRCA1,KLF5,CCND3,CDKN1C,CEBPA,CEBPB,CIRBP,PLK3,CRY1,CRY2,CRYM,DAB2,DAP,DAPK3,DDIT3,DLX2,TSC22D3,HBEGF,DUSP1,EDNRB,EGR1,EIF4A2,EIF4EBP2,ELF3,ETV3,FBP1,FGF9,FGFR1,FOXG1,FOXC1,FOXD1,FOXJ1,FOXC2,FOXO1,FLNA,FOSB,GCLC,GPS2,NR3C1,GSK3B,HIST1H1C,HIST1H1E,HIST1H2AE,H2AFX,H3F3A,H3F3B,HIC1,HIVEP1,HOXB3,HOXB4,HOXD8,HES1,HSPA1A,DNAJB1,HUS1,IRF8,ID1,ID2,ID3,ID4,INSM1,…	ACVR2B,ACVRL1,ADAR,AES,APEX1,BIRC5,AR,CCND1,BCL7A,BMP7,C1QBP,CDK2,CDK5,CDKN1B,CDKN2A,CDX2,CENPF,CHD4,FOXN3,CTBP1,CTBP2,CUX1,DLX1,DNMT3A,DNMT3B,ATN1,EIF4E,ELK3,ENO1,EPRS,NR2F6,ERF,ESRRA,GAPDH,GAS6,GJA1,GLI2,GSTP1,HDAC1,HDGF,HHEX,HMGB1,HMGB2,HMGA1,HMX1,HNRNPA1,HNRNPA2B1,HNRNPD,HOXC8,HOXD9,PRMT2,HSF4,IGFBP5,ILF3,EIF3E,KCNK2,CAPRIN1,SMAD3,MDM2,MDM4,MEN1,MNT,MOV10,MYB,NAB1,NFIC,NFIX,TONSL,CNOT3,NPAS1,…
127	GO:0009890	negative regulation of biosynthetic process	BP	1297	283	342	0.218196	0.263685	0.821322	2.39408e-08	AHR,APBB1,ARNTL,ATF3,ATP2B4,BACH1,BCL6,BMP2,BMP5,BMPR2,BRCA1,KLF5,CCND3,CDKN1C,CEBPA,CEBPB,CIRBP,PLK3,CRY1,CRY2,CRYM,DAB2,DAP,DAPK3,DDIT3,DLX2,TSC22D3,HBEGF,DUSP1,EDNRB,EGR1,EIF4A2,EIF4EBP2,ELF3,ETV3,FBP1,FGF9,FGFR1,FOXG1,FOXC1,FOXD1,FOXJ1,FOXC2,FOXO1,FLNA,FOSB,GLA,GCLC,GPS2,NR3C1,GRM2,GSK3B,HIST1H1C,HIST1H1E,HIST1H2AE,H2AFX,H3F3A,H3F3B,HIC1,HIVEP1,HOXB3,HOXB4,HOXD8,HES1,HSPA1A,DNAJB1,HUS1,IRF8,I…	ACADL,ACVR2B,ACVRL1,ADAR,AES,APEX1,BIRC5,APOC1,AR,CCND1,BCL7A,BMP7,TSPO,C1QBP,CDK2,CDK5,CDKN1B,CDKN2A,CDX2,CENPF,CHD4,FOXN3,CTBP1,CTBP2,CUX1,DLX1,DNMT3A,DNMT3B,ATN1,EIF4E,ELK3,ENO1,EPRS,NR2F6,ERF,ESRRA,GAPDH,GAS6,GJA1,GLI2,GPER1,GSTP1,HDAC1,HDGF,HHEX,HMGB1,HMGB2,HMGA1,HMX1,HNRNPA1,HNRNPA2B1,HNRNPD,HOXC8,HOXD9,PRMT2,HSF4,IGFBP5,ILF3,INSIG1,EIF3E,KCNK2,CAPRIN1,SMAD3,MDM2,MDM4,MEN1,MNT,MOV10,MYB,NAB…
132	GO:0031327	negative regulation of cellular biosynthetic process	BP	1279	280	337	0.218921	0.263487	0.801902	3.34764e-08	AHR,APBB1,ARNTL,ATF3,ATP2B4,BACH1,BCL6,BMP2,BMP5,BMPR2,BRCA1,KLF5,CCND3,CDKN1C,CEBPA,CEBPB,CIRBP,PLK3,CRY1,CRY2,CRYM,DAB2,DAP,DAPK3,DDIT3,DLX2,TSC22D3,HBEGF,DUSP1,EDNRB,EGR1,EIF4A2,EIF4EBP2,ELF3,ETV3,FBP1,FGF9,FGFR1,FOXG1,FOXC1,FOXD1,FOXJ1,FOXC2,FOXO1,FLNA,FOSB,GLA,GCLC,GPS2,NR3C1,GRM2,GSK3B,HIST1H1C,HIST1H1E,HIST1H2AE,H2AFX,H3F3A,H3F3B,HIC1,HIVEP1,HOXB3,HOXB4,HOXD8,HES1,HSPA1A,DNAJB1,HUS1,IRF8,I…	ACADL,ACVR2B,ACVRL1,ADAR,AES,APEX1,BIRC5,APOC1,AR,CCND1,BCL7A,BMP7,TSPO,C1QBP,CDK2,CDK5,CDKN1B,CDKN2A,CDX2,CENPF,CHD4,FOXN3,CTBP1,CTBP2,CUX1,DLX1,DNMT3A,DNMT3B,ATN1,EIF4E,ELK3,ENO1,EPRS,NR2F6,ERF,ESRRA,GAPDH,GAS6,GJA1,GLI2,HDAC1,HDGF,HHEX,HMGB1,HMGB2,HMGA1,HMX1,HNRNPA1,HNRNPA2B1,HNRNPD,HOXC8,HOXD9,PRMT2,HSF4,IGFBP5,ILF3,INSIG1,EIF3E,KCNK2,CAPRIN1,SMAD3,MDM2,MDM4,MEN1,MNT,MOV10,MYB,NAB1,NFIC,NFIX,…
141	GO:0019222	regulation of metabolic process	BP	5158	1143	1174	0.221598	0.227608	0.919078	4.92014e-08	ABAT,ACHE,ACTB,ACVR1,ACVR2A,ADCY2,ADCY5,ADCYAP1R1,ADM,ADRA1B,ADRA2A,ADRB2,JAG1,AGTR1,AHR,ALAD,ALAS1,ABCD2,ANXA1,APBB1,APLP2,APOD,AQP1,AREG,RHOG,ARNTL,ATF3,ATP1B1,ATP2B4,ATP6V1B1,ATP6V1E1,AVPR1A,BACH1,ADGRB1,BCL6,BDKRB2,BMP2,BMP5,BMP8B,BMPR2,BNIP3L,BPGM,BRCA1,KLF5,BTG1,BTK,C1S,C3,C5,C5AR1,PTTG1IP,CALM1,CAMK4,CASP3,CASP9,CBLB,CCK,CCND3,TNFRSF8,CDK11B,CDH2,CDK8,CDKN1A,CDKN1C,CDKN2B,CDKN2D,CEBPA,CEBP…	ABCA2,ABL2,ACADL,ACADM,ACLY,ACVR1B,ACVR2B,ACVRL1,ADAR,ADCY1,ADCY3,ADCY7,ADORA2B,ADRA2C,AES,AKT1,AKT2,AMH,ANK2,ANXA2,APEX1,BIRC5,APOC1,FAS,AR,ARNT,ARRB1,ARRB2,ASS1,BAX,CCND1,BCL7A,BCL9,BCR,BID,BMP3,BMP7,BMPR1A,TSPO,C1QBP,LDLRAD4,CALM3,CAPN1,CAPNS1,CASP2,CAT,CAV2,CCNA2,CCNB1,CCND2,CCNG1,CCT6A,SCARB1,CD44,CD63,CDC20,CDC25B,CDK2,CDK4,CDK5,CDK6,CDKN1B,CDKN2A,CDX2,CENPF,CTSC,CHD3,CHD4,FOXN3,COMT,CSK,CS…
142	GO:0080090	regulation of primary metabolic process	BP	4747	1050	1088	0.221192	0.229197	0.91871	5.05542e-08	ABAT,ACVR1,ACVR2A,ADCY2,ADCY5,ADCYAP1R1,ADM,ADRA1B,ADRA2A,ADRB2,JAG1,AGTR1,AHR,ALAD,ALAS1,ABCD2,ANXA1,APBB1,APLP2,APOD,AQP1,AREG,RHOG,ARNTL,ATF3,ATP2B4,AVPR1A,BACH1,ADGRB1,BCL6,BDKRB2,BMP2,BMP5,BMP8B,BMPR2,BPGM,BRCA1,KLF5,BTG1,BTK,C1S,C3,C5,C5AR1,PTTG1IP,CALM1,CAMK4,CASP3,CASP9,CBLB,CCK,CCND3,TNFRSF8,CDK11B,CDH2,CDK8,CDKN1A,CDKN1C,CDKN2B,CDKN2D,CEBPA,CEBPB,CEBPG,CHRNA3,CIRBP,CLU,CLK1,CLK3,PLK3,CN…	ABCA2,ACADL,ACADM,ACVR1B,ACVR2B,ACVRL1,ADAR,ADCY1,ADCY3,ADCY7,ADORA2B,ADRA2C,AES,AKT1,AKT2,AMH,ANXA2,APEX1,BIRC5,APOC1,FAS,AR,ARNT,ARRB1,ARRB2,BAX,CCND1,BCL7A,BCL9,BID,BMP3,BMP7,BMPR1A,TSPO,C1QBP,LDLRAD4,CALM3,CASP2,CAT,CAV2,CCNA2,CCNB1,CCND2,CCNG1,CCT6A,SCARB1,CD44,CDC20,CDC25B,CDK2,CDK4,CDK5,CDK6,CDKN1B,CDKN2A,CDX2,CENPF,CTSC,CHD3,CHD4,FOXN3,COMT,CSK,CSNK2A1,CTBP1,CTBP2,CUX1,CYP51A1,DBP,DDB1,DD…
148	GO:2000113	negative regulation of cellular macromolecule biosynthetic process	BP	1192	262	315	0.219799	0.264262	0.771072	7.30117e-08	AHR,APBB1,ARNTL,ATF3,BACH1,BCL6,BMP2,BMPR2,BRCA1,KLF5,CCND3,CDKN1C,CEBPA,CEBPB,CIRBP,PLK3,CRY1,CRY2,CRYM,DAB2,DAP,DAPK3,DDIT3,DLX2,TSC22D3,HBEGF,DUSP1,EDNRB,EGR1,EIF4EBP2,ELF3,ETV3,FBP1,FGF9,FGFR1,FOXG1,FOXC1,FOXD1,FOXJ1,FOXC2,FOXO1,FLNA,FOSB,GCLC,GPS2,NR3C1,GSK3B,HIST1H1C,HIST1H1E,HIST1H2AE,H2AFX,H3F3A,H3F3B,HIC1,HIVEP1,HOXB3,HOXB4,HOXD8,HES1,HSPA1A,DNAJB1,HUS1,IRF8,ID1,ID2,ID3,ID4,INSM1,PDX1,IS…	ACVR2B,ACVRL1,ADAR,AES,BIRC5,AR,CCND1,BCL7A,BMP7,C1QBP,CDK2,CDK5,CDKN1B,CDKN2A,CDX2,CENPF,CHD4,FOXN3,CTBP1,CTBP2,CUX1,DLX1,DNMT3A,DNMT3B,ATN1,EIF4E,ELK3,ENO1,EPRS,NR2F6,ERF,ESRRA,GAPDH,GAS6,GJA1,GLI2,HDAC1,HDGF,HHEX,HMGB1,HMGB2,HMGA1,HMX1,HNRNPA1,HNRNPA2B1,HNRNPD,HOXC8,HOXD9,PRMT2,HSF4,IGFBP5,ILF3,EIF3E,KCNK2,CAPRIN1,SMAD3,MDM2,MDM4,MEN1,MNT,MOV10,MYB,NAB1,NFIC,NFIX,CNOT3,NPAS1,ORC2,PA2G4,PAWR,PH…
152	GO:0010467	gene expression	BP	4443	852	1022	0.191762	0.230025	1	8.48165e-08	ACTB,ACVR1,ACVR2A,ADAM10,ADRB2,AGA,JAG1,AHR,APBB1,RHOG,ARNTL,ATF3,ATP1B1,ATP2B4,BACH1,BCL6,BMP2,BMP5,BMP8B,BMPR2,BRCA1,KLF5,BTG1,BTK,C1S,C3,C5,C5AR1,CAMK4,CASP3,CCND3,CDK11B,CDK8,CDKN1A,CDKN1C,CDKN2B,CEBPA,CEBPB,CEBPG,CIRBP,CLU,CLK1,CLK3,PLK3,CPD,CPM,CR2,CRABP2,CREBL2,CRY1,CRY2,CRYM,CSNK2A2,CTGF,CTH,CTNND2,CTSV,CYLD,CYP1B1,DAB2,DGKQ,DAP,DAPK3,DDIT3,DHX8,DLX2,DLX3,TRDMT1,TSC22D3,EBF1,ECE1,ECM1,EDN…	ABCA2,ACVR1B,ACVR2B,ACVRL1,ADAR,AES,AKT1,AKT2,AMH,ANK2,APEX1,BIRC5,AR,ARNT,ARRB1,ARRB2,BAX,CCND1,BCL7A,BCL9,BMP3,BMP7,BMPR1A,POLR3D,BYSL,C1QBP,MRPL49,CAPN2,CASP2,CAT,CCNA2,CCNB1,CDK2,CDK4,CDK5,CDK6,CDKN1B,CDKN2A,CDX2,CENPF,CHD3,CHD4,FOXN3,CLNS1A,COL4A2,CSNK2A1,CTBP1,CTBP2,CUX1,DBP,DDX6,DHX15,DHCR24,DKC1,DLX1,DLX5,DLX6,DNMT3A,DNMT3B,DPH1,ARID3A,ATN1,DVL1,E2F5,EEF1B2,EEF1G,CELSR2,EIF1AX,EIF2S3,EIF4…
153	GO:0051172	negative regulation of nitrogen compound metabolic process	BP	1854	423	464	0.228155	0.25027	0.505592	8.71186e-08	AHR,ALAD,APBB1,APLP2,APOD,AQP1,ARNTL,ATF3,ATP2B4,BACH1,ADGRB1,BCL6,BDKRB2,BMP2,BMPR2,BRCA1,KLF5,C3,C5,CALM1,CASP3,CBLB,CCND3,CDKN1A,CDKN1C,CDKN2B,CDKN2D,CEBPA,CEBPB,CIRBP,CLU,PLK3,COL6A3,CRY1,CRY2,CRYM,DAB2,DGKQ,DAP,DAPK3,GADD45A,DDIT3,DLX2,DPEP1,TSC22D3,HBEGF,DUSP1,DUSP4,DUSP5,DUSP6,ECM1,EDNRB,EGR1,EIF4A2,EIF4EBP2,SERPINB1,ELF3,EPHA4,EPHB2,ERCC4,ETV3,FBP1,FGF9,FGFR1,FOXG1,FOXC1,FOXD1,FOXJ1,FOXC2…	ACVR2B,ACVRL1,ADAR,AES,AKT1,ANXA2,APEX1,BIRC5,APOC1,AR,ARRB1,ARRB2,BAX,CCND1,BCL7A,BMP7,TSPO,C1QBP,LDLRAD4,CALM3,CCNB1,CD44,CDK2,CDK4,CDK5,CDK6,CDKN1B,CDKN2A,CDX2,CENPF,CHD4,FOXN3,COMT,CSK,CSNK2A1,CTBP1,CTBP2,CUX1,DFFA,DHCR24,DKC1,DLX1,DMD,DNMT3A,DNMT3B,ATN1,DUSP3,DUSP7,DUSP9,DVL1,EIF4E,ELK3,ENO1,EPRS,NR2F6,ERF,ESRRA,FKBP1A,FLOT2,GAPDH,GAS6,GJA1,GLI2,GPI,GPER1,GPX1,RAPGEF1,GSTP1,HDAC1,HDGF,HHEX,H…
154	GO:1901362	organic cyclic compound biosynthetic process	BP	3744	772	874	0.206197	0.23344	0.999912	8.81758e-08	ACVR1,ACVR2A,ADCY2,ADCY5,ADM,ADRB2,JAG1,AHR,ALAD,ALAS1,ALDOC,AMPD3,APBB1,AQP1,RHOG,ARNTL,ATF3,ATP2B4,BACH1,BCL6,BMP2,BMP5,BMP8B,BMPR2,BPGM,BRCA1,KLF5,BTG1,BTK,C5AR1,CALM1,CAMK4,CCND3,CDK11B,CDK8,CDKN1A,CDKN1C,CDKN2B,CDKN2D,CEBPA,CEBPB,CEBPG,CLU,PLK3,COX10,CRABP2,CREBL2,CRY1,CRY2,CRYM,CSNK2A2,CTGF,CTH,CTNND2,CYLD,CYP1B1,CYP27A1,DAB2,DGKQ,DAP,DAPK3,DDIT3,DLX2,DLX3,TSC22D3,DUSP1,EBF1,ECM1,EDNRB,EGR1…	ABCA2,ACAT1,ACAT2,ACLY,ACVR1B,ACVR2B,ACVRL1,ADA,ADCY1,ADCY3,ADCY7,ADORA2B,ADSL,AES,AK2,AK4,AKT1,ALDOA,AMD1,AMH,AMPD2,APEX1,BIRC5,AR,ARNT,ARRB1,ARRB2,ATIC,ATP5F1B,ATP5F1D,ATP5MC1,ATP5MC2,ATP5MC3,ATP5ME,ATP5PF,BAX,CCND1,BCL7A,BCL9,BMP3,BMP7,BMPR1A,POLR3D,TSPO,C1QBP,CAD,CALM3,CAT,CCNA2,CCNB1,CCT6A,SCARB1,CDK2,CDK4,CDK5,CDKN1B,CDKN2A,CDX2,CENPF,CHD3,CHD4,FOXN3,CNP,COL4A2,CSNK2A1,CTBP1,CTBP2,CUX1,CYC1…
155	GO:1902652	secondary alcohol metabolic process	BP	104	20	45	0.192308	0.432692	0.838728	9.10664e-08	CEBPA,DGKQ,FGFR1,LEPR,NPC1,SOAT1,SQLE,CUBN,CYP7B1,ABCG1,NR1H4,NPC2,CYP46A1,STARD3,CYP39A1,APOBR,DISP3,LMF1,CYP2R1,PLPP6	ACADL,ACAT1,ACAT2,ACLY,APOC1,CAT,SCARB1,CYP51A1,DHCR7,DHCR24,FASN,FDFT1,FDPS,HMGCR,HMGCS1,IDI1,INSIG1,KPNB1,LBR,LDLR,LRP5,LSS,MVD,MVK,NFYB,PRKAA1,RAN,RXRA,MSMO1,SCD,SORL1,SP1,SREBF1,SREBF2,CNBP,ERLIN1,EBP,ERG28,APOL2,NSDHL,HSD17B7,CLN6,ELOVL6,OSBPL1A,OSBPL5
165	GO:0090304	nucleic acid metabolic process	BP	4353	816	1001	0.187457	0.229956	1	1.38199e-07	ACHE,ACVR1,ACVR2A,ADRB2,JAG1,AHR,ANXA1,APBB1,AREG,RHOG,ARNTL,ATF3,ATP2B4,BACH1,BCL6,BMP2,BMP5,BMP8B,BMPR2,BRCA1,KLF5,BTG1,BTK,C5AR1,CAMK4,CASP3,CCND3,CDK11B,CDK8,CDKN1A,CDKN1C,CDKN2B,CDKN2D,CEBPA,CEBPB,CEBPG,CETN2,CIRBP,CLU,CLK1,CLK3,PLK3,CRABP2,CREBL2,CRY1,CRY2,CRYM,CSNK2A2,CTGF,CTH,CTNND2,CYLD,CYP1B1,DAB2,DGKQ,DAP,DAPK3,GADD45A,DDIT3,DHX8,DLX2,DLX3,DNASE1,DNASE1L2,TRDMT1,TSC22D3,DUSP1,EBF1,ECM1…	ABCA2,ACVR1B,ACVR2B,ACVRL1,ADAR,AES,AKT1,AMH,APEX1,BIRC5,AR,ARNT,ARRB1,ARRB2,BAX,CCND1,BCL7A,BCL9,BMP3,BMP7,BMPR1A,POLR3D,BYSL,C1QBP,CAT,CBS,CCNA2,CCNB1,CCT6A,CDK2,CDK4,CDK5,CDKN1B,CDKN2A,CDX2,CENPF,CHD3,CHD4,FOXN3,CLNS1A,COL4A2,CSNK2A1,CTBP1,CTBP2,CUX1,DBP,DDB1,DDB2,DDX6,DHX15,DFFA,DFFB,DKC1,DLX1,DLX5,DLX6,DNA2,DNMT3A,DNMT3B,ARID3A,ATN1,DUT,DVL1,E2F5,CELSR2,EIF4B,EIF4E,ELF4,ELK3,ENDOG,ENO1,EPRS,…
167	GO:0016125	sterol metabolic process	BP	112	21	47	0.1875	0.419643	0.87435	1.46839e-07	CEBPA,CYP1B1,CYP27A1,DGKQ,LEPR,NPC1,SOAT1,SQLE,CUBN,CYP7B1,ABCG1,NR1H4,NPC2,CYP46A1,STARD3,CYP39A1,CYB5R2,APOBR,DISP3,LMF1,PLPP6	ACADL,ACAT1,ACAT2,ACLY,APOC1,CAT,SCARB1,CYP51A1,DHCR7,DHCR24,FASN,FDFT1,FDPS,HMGCR,HMGCS1,IDI1,INSIG1,KPNB1,LBR,LDLR,LRP5,LSS,MVD,MVK,NFYB,PRKAA1,RAN,RXRA,MSMO1,SCD,SORL1,SP1,SREBF1,SREBF2,CNBP,ERLIN1,EBP,ERG28,APOL2,NSDHL,PRKAG2,HSD17B7,CLN6,ELOVL6,EBPL,OSBPL1A,OSBPL5
168	GO:0140053	mitochondrial gene expression	BP	153	6	59	0.0392157	0.385621	1	1.51092e-07	MRPS33,QRSL1,NOA1,MPV17L2,MRPL53,MRPL10	C1QBP,MRPL49,HSD17B10,POLRMT,PRKAA1,MRPL23,MRPL12,MRPS12,TFAM,TUFM,KIAA0391,MRPL19,TSFM,MRPL28,MRPL3,MRPS27,HARS2,MRPL42,MRPL18,MRPL15,MRPS16,MRPL4,MRPS2,MRPS17,TRMT10C,MRPL16,AURKAIP1,PTCD3,MRPL20,DARS2,TRMU,IARS2,TWNK,AARS2,MRPS35,MRPL17,TFB2M,MRPS25,MRPL14,MRPS26,MRPL36,MRPL34,MRPL32,MRPS34,FASTKD3,MRPL24,MTERF2,PUS1,PNPT1,GADD45GIP1,C12orf65,MTG1,CHCHD1,MRPL52,EARS2,MTERF4,PPARGC1B,MRPL21,NSU…
170	GO:0008203	cholesterol metabolic process	BP	99	18	43	0.181818	0.434343	0.891212	1.53287e-07	CEBPA,DGKQ,LEPR,NPC1,SOAT1,SQLE,CUBN,CYP7B1,ABCG1,NR1H4,NPC2,CYP46A1,STARD3,CYP39A1,APOBR,DISP3,LMF1,PLPP6	ACADL,ACAT2,ACLY,APOC1,CAT,SCARB1,CYP51A1,DHCR7,DHCR24,FASN,FDFT1,FDPS,HMGCR,HMGCS1,IDI1,INSIG1,KPNB1,LBR,LDLR,LRP5,LSS,MVD,MVK,NFYB,PRKAA1,RAN,RXRA,MSMO1,SCD,SORL1,SP1,SREBF1,SREBF2,CNBP,ERLIN1,EBP,APOL2,NSDHL,HSD17B7,CLN6,ELOVL6,OSBPL1A,OSBPL5
173	GO:0009124	nucleoside monophosphate biosynthetic process	BP	165	19	62	0.115152	0.375758	0.999937	2.19492e-07	ALDOC,AMPD3,BPGM,FBP1,HIF1A,OGDH,P2RX7,PFKFB1,PFKFB2,PFKFB3,STAT3,SURF1,TK2,TMSB4X,VPS9D1,ATP5S,OGDHL,AK9,PGM2L1	ADA,ADSL,AK2,ALDOA,AMPD2,ARNT,ATIC,ATP5F1B,ATP5F1D,ATP5MC1,ATP5MC2,ATP5MC3,ATP5ME,ATP5PF,CAD,CYC1,DCK,DCTD,DUT,ENO1,GAPDH,GART,NIPSNAP2,GPI,HPRT1,IMPDH1,IMPDH2,LDHA,PFAS,PFKFB4,PFKL,PFKP,PGAM1,PRKAA1,PRPS1,PRPS2,TAZ,TGFB1,TYMS,UCK2,UMPS,OGT,POM121,SLC25A13,TCIRG1,PAICS,NUP50,NUP205,NUP160,NUP188,NUP62,STOML2,MLXIPL,PRKAG2,CMPK1,UCKL1,RFK,NDC1,SEH1L,UCK1,NUP35,PGAM4
174	GO:1990542	mitochondrial transmembrane transport	BP	84	4	38	0.047619	0.452381	0.999999	2.23259e-07	CPT2,MICU1,ATP5S,MICU2	ATP5F1B,ATP5F1D,ATP5MC1,ATP5MC2,ATP5MC3,ATP5ME,ATP5PF,CPT1B,CYC1,HSPD1,LETM1,PRKAB2,SLC25A1,SLC25A12,TOMM20,SLC25A13,SLC25A15,TIMM17B,TOMM40,TIMM44,TIMM13,TIMM9,MRPL18,TIMM21,STOML2,SLC25A37,PRKAG2,MCUB,TOMM22,MID1IP1,SLC25A23,GRPEL1,TOMM40L,PNPT1,TIMM50,CHCHD4,GRPEL2,DNLZ
180	GO:0031323	regulation of cellular metabolic process	BP	4862	1089	1105	0.223982	0.227273	0.802465	2.59686e-07	ABAT,ACHE,ACVR1,ACVR2A,ADCY2,ADCY5,ADCYAP1R1,ADM,ADRA1B,ADRA2A,ADRB2,JAG1,AGTR1,AHR,ALAD,ABCD2,ANXA1,APBB1,APLP2,APOD,AQP1,AREG,RHOG,ARNTL,ATF3,ATP2B4,ATP6V1B1,ATP6V1E1,AVPR1A,BACH1,ADGRB1,BCL6,BDKRB2,BMP2,BMP5,BMP8B,BMPR2,BNIP3L,BPGM,BRCA1,KLF5,BTG1,BTK,C3,C5,C5AR1,PTTG1IP,CALM1,CAMK4,CASP3,CASP9,CBLB,CCK,CCND3,TNFRSF8,CDK11B,CDH2,CDK8,CDKN1A,CDKN1C,CDKN2B,CDKN2D,CEBPA,CEBPB,CEBPG,CHRNA3,CIRBP,C…	ABCA2,ABL2,ACADL,ACLY,ACVR1B,ACVR2B,ACVRL1,ADAR,ADCY1,ADCY3,ADCY7,ADORA2B,ADRA2C,AES,AKT1,AKT2,AMH,ANXA2,APEX1,BIRC5,APOC1,FAS,AR,ARNT,ARRB1,ARRB2,ASS1,BAX,CCND1,BCL7A,BCL9,BCR,BID,BMP3,BMP7,BMPR1A,TSPO,C1QBP,LDLRAD4,CALM3,CAPN1,CAPNS1,CASP2,CAT,CAV2,CCNA2,CCNB1,CCND2,CCNG1,CCT6A,SCARB1,CD44,CD63,CDC20,CDC25B,CDK2,CDK4,CDK5,CDK6,CDKN1B,CDKN2A,CDX2,CENPF,CTSC,CHD3,CHD4,FOXN3,COMT,CSK,CSNK2A1,CTBP1…
181	GO:0051171	regulation of nitrogen compound metabolic process	BP	4620	1019	1054	0.220563	0.228139	0.932338	2.81891e-07	ABAT,ACVR1,ACVR2A,ADCY2,ADCY5,ADM,ADRA1B,ADRA2A,ADRB2,JAG1,AGTR1,AHR,ALAD,APBB1,APLP2,APOD,AQP1,AREG,RHOG,ARNTL,ATF3,ATP2B4,BACH1,ADGRB1,BCL6,BDKRB2,BMP2,BMP5,BMP8B,BMPR2,BPGM,BRCA1,KLF5,BTG1,BTK,C1S,C3,C5,C5AR1,PTTG1IP,CALM1,CAMK4,CASP3,CASP9,CBLB,CCK,CCND3,TNFRSF8,CDK11B,CDH2,CDK8,CDKN1A,CDKN1C,CDKN2B,CDKN2D,CEBPA,CEBPB,CEBPG,CHRNA3,CIRBP,CLU,CLK1,CLK3,PLK3,COL6A3,CR2,CRABP2,CREBL2,CRY1,CRY2,CR…	ABCA2,ACVR1B,ACVR2B,ACVRL1,ADAR,ADCY1,ADCY3,ADCY7,ADORA2B,ADRA2C,AES,AKT1,AKT2,AMH,ANXA2,APEX1,BIRC5,APOC1,FAS,AR,ARNT,ARRB1,ARRB2,ASS1,BAX,CCND1,BCL7A,BCL9,BCR,BID,BMP3,BMP7,BMPR1A,TSPO,C1QBP,LDLRAD4,CALM3,CASP2,CAT,CAV2,CCNA2,CCNB1,CCND2,CCNG1,CCT6A,SCARB1,CD44,CDC20,CDC25B,CDK2,CDK4,CDK5,CDK6,CDKN1B,CDKN2A,CDX2,CENPF,CTSC,CHD3,CHD4,FOXN3,COMT,CSK,CSNK2A1,CTBP1,CTBP2,CUX1,DBP,DDB1,DDX6,DFFA,DHC…
186	GO:1901566	organonitrogen compound biosynthetic process	BP	1560	289	394	0.185256	0.252564	0.999994	3.55507e-07	ABAT,ACHE,ADCY2,ADCY5,ADM,ACAN,ALAD,ALAS1,ALDOC,ALPG,AMPD3,APBB1,AQP1,ASL,ASNS,ATP2B4,BMPR2,BPGM,CALM1,CDO1,CEBPA,CEBPB,CIRBP,COX10,CPM,CSNK2A2,NCAN,CTH,DAPK3,HBEGF,EDNRB,EGR1,EIF4A2,EIF4EBP2,EXT1,EXT2,ACSL3,PTK2B,FBP1,GPC5,FOXJ1,FUT1,FUT8,GATM,GCH1,GCLC,GPR37,MKNK2,GRM2,GSTZ1,GUCY1B1,GUCY2D,H3F3A,H3F3B,HAGH,HIF1A,HYAL1,IDH2,CYR61,IL1RAP,INSM1,IRF4,ITGAV,ITGB3,LFNG,MAN1A1,MGAT3,PNP,NPC1,NPPC,NT5E…	ACADM,ACAT1,ADA,ADCY1,ADCY3,ADCY7,ADORA2B,ADSL,AHCY,AK2,AKT1,AKT2,ALDOA,AMD1,AMPD2,ARNT,ASS1,ATIC,ALDH7A1,ATP5F1B,ATP5F1D,ATP5MC1,ATP5MC2,ATP5MC3,ATP5ME,ATP5PF,BCAT1,BCAT2,TSPO,C1QBP,MRPL49,CAD,CALM3,CBS,CDK4,CSNK1G2,CSNK2A1,CYC1,DCK,DCTD,DDX6,DMD,DPAGT1,DPH1,DUT,EEF1B2,EEF1G,EIF1AX,EIF2S3,EIF4B,EIF4E,EIF5A,ENO1,EPRS,ESD,FARSA,FECH,GPC4,FXN,GALNT3,GAMT,GAPDH,GART,NIPSNAP2,GGT1,GLUD1,GPI,GPLD1,GPE…
189	GO:0031324	negative regulation of cellular metabolic process	BP	1980	457	487	0.230808	0.24596	0.386076	3.96189e-07	AHR,ALAD,APBB1,APLP2,APOD,AQP1,ARNTL,ATF3,ATP2B4,BACH1,ADGRB1,BCL6,BDKRB2,BMP2,BMP5,BMPR2,BRCA1,KLF5,C3,C5,CALM1,CASP3,CBLB,CCND3,CDKN1A,CDKN1C,CDKN2B,CDKN2D,CEBPA,CEBPB,CIRBP,CLU,PLK3,CNR1,COL6A3,CRY1,CRY2,CRYM,DAB2,DGKQ,DAP,DAPK3,GADD45A,DDIT3,DLG2,DLX2,DPEP1,TSC22D3,HBEGF,DUSP1,DUSP4,DUSP5,DUSP6,ECM1,EDNRB,EGR1,EIF4A2,EIF4EBP2,SERPINB1,ELF3,EPHA4,EPHB2,ERCC4,ETV3,FBP1,FGF9,FGFR1,FOXG1,FOXC1,FO…	ACADL,ACVR2B,ACVRL1,ADAR,AES,AKT1,ANXA2,APEX1,BIRC5,APOC1,AR,ARRB1,ARRB2,BAX,CCND1,BCL7A,BCR,BMP7,TSPO,C1QBP,LDLRAD4,CALM3,CCNB1,CD44,CDK2,CDK4,CDK5,CDK6,CDKN1B,CDKN2A,CDX2,CENPF,CHD4,FOXN3,COMT,CSK,CSNK2A1,CTBP1,CTBP2,CUX1,DFFA,DHCR24,DKC1,DLG3,DLX1,DMD,DNMT3A,DNMT3B,ATN1,DUSP3,DUSP7,DUSP9,DVL1,EIF4E,ELK3,ENO1,EPRS,NR2F6,ERF,ESRRA,FKBP1A,GAPDH,GAS6,GJA1,GLI2,GPI,GPLD1,GPER1,GPX1,RAPGEF1,GSTP1,HD…
197	GO:0010605	negative regulation of macromolecule metabolic process	BP	2090	453	510	0.216746	0.244019	0.913558	5.63709e-07	AHR,ALAD,APBB1,APLP2,APOD,AQP1,ARNTL,ATF3,ATP2B4,BACH1,ADGRB1,BCL6,BDKRB2,BMP2,BMPR2,BRCA1,KLF5,C3,C5,CALM1,CASP3,CBLB,CCND3,CDKN1A,CDKN1C,CDKN2B,CDKN2D,CEBPA,CEBPB,CIRBP,CLU,PLK3,COL6A3,CRY1,CRY2,CRYM,CTGF,DAB2,DGKQ,DAP,DAPK3,GADD45A,DDIT3,DLX2,DPEP1,TSC22D3,HBEGF,DUSP1,DUSP4,DUSP5,DUSP6,ECM1,EDNRB,EGR1,EIF4A2,EIF4EBP2,SERPINB1,ELF3,EPHA4,EPHB2,ERCC4,ERN1,ETV3,FBP1,FGF9,FGFR1,FOXG1,FOXC1,FOXD1,F…	ACVR1B,ACVR2B,ACVRL1,ADAR,AES,AKT1,ANXA2,APEX1,BIRC5,AR,ARRB1,ARRB2,BAX,CCND1,BCL7A,BMP7,TSPO,C1QBP,LDLRAD4,CALM3,CCNB1,CD44,CDK2,CDK4,CDK5,CDK6,CDKN1B,CDKN2A,CDX2,CENPF,CHD4,FOXN3,CSK,CSNK2A1,CTBP1,CTBP2,CUX1,DDX6,DFFA,DHCR24,DKC1,DLX1,DMD,DNMT3A,DNMT3B,ATN1,DUSP3,DUSP7,DUSP9,DVL1,EIF4B,EIF4E,ELK3,ENO1,EPRS,NR2F6,ERF,ESRRA,FKBP1A,FLOT2,GAPDH,GAS6,GJA1,GLI2,GPI,GPER1,GPX1,RAPGEF1,GSTP1,HDAC1,HDGF…
203	GO:1901564	organonitrogen compound metabolic process	BP	5086	1121	1147	0.220409	0.225521	0.949066	7.29901e-07	ABAT,ACHE,ACTB,ACVR1,ACVR2A,ADAM10,ADCY2,ADCY5,ADM,ADRA1B,ADRA2A,ADRB2,AGA,ACAN,JAG1,AGTR1,ALAD,ALAS1,ALDOC,ALPG,AMBN,AMPD3,ANXA1,APBB1,APLP2,APOD,AQP1,TRIM23,AREG,ARNTL,ARSA,STS,ASL,ASNS,ATF3,ATP1B1,ATP2B4,ATP6V1B1,BACH1,ADGRB1,BCL6,BDKRB2,BMP2,BMP5,BMP8B,BMPR2,BNIP3L,BPGM,BRCA1,BTD,BTG1,BTK,C1S,C3,CAPN5,C5,C5AR1,PTTG1IP,CALB1,CALM1,CALU,CAMK4,CAPN6,CASP3,CASP9,CBLB,CCK,CCND3,TNFRSF8,CDK11B,CDH2…	ABL2,ACADL,ACADM,ACAT1,ACLY,ACVR1B,ACVR2B,ACVRL1,ADA,ADAR,ADCY1,ADCY3,ADCY7,ADH5,ADORA2B,ADRA2C,GRK2,GRK3,ADSL,AP2A2,AP2B1,AHCY,AK2,AK4,AKT1,AKT2,ALDOA,AMD1,AMPD2,ANXA2,BIRC5,APOC1,FAS,AR,ARNT,ARRB1,ARRB2,ASS1,ATIC,ALDH7A1,ATP5F1B,ATP5F1D,ATP5MC1,ATP5MC2,ATP5MC3,ATP5ME,ATP5PF,AUH,BAX,BCAT1,BCAT2,CCND1,BCR,BID,BLVRA,BMP1,BMP3,BMP7,BMPR1A,BUB1B,TSPO,C1QBP,MRPL49,LDLRAD4,CAD,CALM3,CAMK2B,CAMK2G,CAPN…
205	GO:0009156	ribonucleoside monophosphate biosynthetic process	BP	156	18	58	0.115385	0.371795	0.999903	8.02534e-07	ALDOC,AMPD3,BPGM,FBP1,HIF1A,OGDH,P2RX7,PFKFB1,PFKFB2,PFKFB3,STAT3,SURF1,TMSB4X,VPS9D1,ATP5S,OGDHL,AK9,PGM2L1	ADA,ADSL,AK2,ALDOA,AMPD2,ARNT,ATIC,ATP5F1B,ATP5F1D,ATP5MC1,ATP5MC2,ATP5MC3,ATP5ME,ATP5PF,CAD,CYC1,ENO1,GAPDH,GART,NIPSNAP2,GPI,HPRT1,IMPDH1,IMPDH2,LDHA,PFAS,PFKFB4,PFKL,PFKP,PGAM1,PRKAA1,PRPS1,PRPS2,TAZ,TGFB1,UCK2,UMPS,OGT,POM121,SLC25A13,TCIRG1,PAICS,NUP50,NUP205,NUP160,NUP188,NUP62,STOML2,MLXIPL,PRKAG2,CMPK1,UCKL1,RFK,NDC1,SEH1L,UCK1,NUP35,PGAM4
206	GO:0045934	negative regulation of nucleobase-containing compound metabolic process	BP	1168	258	303	0.22089	0.259418	0.73935	8.23199e-07	AHR,APBB1,ARNTL,ATF3,BACH1,BCL6,BMP2,BMPR2,BRCA1,KLF5,CCND3,CDKN1C,CEBPA,CEBPB,CIRBP,PLK3,CRY1,CRY2,CRYM,DAB2,DAP,DDIT3,DLX2,TSC22D3,DUSP1,EDNRB,EGR1,EIF4A2,ELF3,ERCC4,ETV3,FBP1,FGF9,FGFR1,FOXG1,FOXC1,FOXD1,FOXJ1,FOXC2,FOXO1,FLNA,FOSB,GCLC,GPS2,NR3C1,GRM2,HIST1H1C,HIST1H1E,HIST1H2AE,H2AFX,H3F3A,H3F3B,HIC1,HIVEP1,HOXB3,HOXB4,HOXD8,HES1,HSPA1A,DNAJB1,HUS1,IRF8,ID1,ID2,ID3,ID4,INSM1,PDX1,ISL1,JUN,JU…	ACVR2B,ACVRL1,AES,APEX1,BIRC5,AR,CCND1,BCL7A,BMP7,TSPO,C1QBP,CDK2,CDK5,CDKN1B,CDKN2A,CDX2,CENPF,CHD4,FOXN3,CTBP1,CTBP2,CUX1,DFFA,DKC1,DLX1,DNMT3A,DNMT3B,ATN1,ELK3,ENO1,NR2F6,ERF,ESRRA,GAS6,GJA1,GLI2,GPER1,HDAC1,HDGF,HHEX,HMGB1,HMGB2,HMGA1,HMX1,HNRNPA1,HNRNPA2B1,HNRNPD,HNRNPK,HOXC8,HOXD9,PRMT2,HSF4,ILF3,KCNK2,SMAD3,MDM2,MDM4,MEN1,KMT2A,MNT,MYB,NAB1,NBN,NFIC,NFIX,TONSL,NPAS1,NPAT,ORC2,PA2G4,PALM,PA…
209	GO:0060255	regulation of macromolecule metabolic process	BP	4793	1044	1085	0.217818	0.226372	0.981719	8.88508e-07	ACHE,ACTB,ACVR1,ACVR2A,ADCY2,ADCY5,ADRA1B,ADRA2A,ADRB2,JAG1,AGTR1,AHR,ALAD,APBB1,APLP2,APOD,AQP1,AREG,RHOG,ARNTL,ATF3,ATP1B1,ATP2B4,BACH1,ADGRB1,BCL6,BDKRB2,BMP2,BMP5,BMP8B,BMPR2,BPGM,BRCA1,KLF5,BTG1,BTK,C1S,C3,C5,C5AR1,PTTG1IP,CALM1,CAMK4,CASP3,CASP9,CBLB,CCK,CCND3,TNFRSF8,CDK11B,CDH2,CDK8,CDKN1A,CDKN1C,CDKN2B,CDKN2D,CEBPA,CEBPB,CEBPG,CHRNA3,CIRBP,CLU,CLK1,CLK3,PLK3,COL6A3,CR2,CRABP2,CREBL2,CRY1…	ABCA2,ACVR1B,ACVR2B,ACVRL1,ADAR,ADCY1,ADCY3,ADCY7,ADORA2B,ADRA2C,AES,AKT1,AKT2,AMH,ANK2,ANXA2,APEX1,BIRC5,FAS,AR,ARNT,ARRB1,ARRB2,BAX,CCND1,BCL7A,BCL9,BID,BMP3,BMP7,BMPR1A,TSPO,C1QBP,LDLRAD4,CALM3,CASP2,CAT,CAV2,CCNA2,CCNB1,CCND2,CCNG1,CCT6A,CD44,CD63,CDC20,CDC25B,CDK2,CDK4,CDK5,CDK6,CDKN1B,CDKN2A,CDX2,CENPF,CTSC,CHD3,CHD4,FOXN3,CSK,CSNK2A1,CTBP1,CTBP2,CUX1,DBP,DDB1,DDX6,DFFA,DHCR24,DKC1,DLG3,DLX…
218	GO:0006325	chromatin organization	BP	655	130	183	0.198473	0.279389	0.972321	1.17838e-06	ACTB,APBB1,BCL6,BRCA1,DAPK3,EYA1,NR3C1,H1F0,HIST1H1C,HIST1H1E,HIST1H2AE,H2AFX,HIST1H2BD,H3F3A,H3F3B,SP110,ING2,IRF4,ISL1,LOXL2,MTHFR,MYC,NAP1L3,PAX5,PER1,PRKCA,PRKCB,PRKD1,RBBP5,RLF,BRD2,SKI,SKP1,SNAI2,SMARCA2,SNAI1,SOX9,SP100,AURKC,SUPT4H1,SUPT6H,TAF10,TAF12,MAP3K7,TP53,TWIST1,KDM6A,PRDM2,KAT6A,DPF3,NCOA3,HIST1H4I,HIST1H2AI,HIST1H2AL,HIST1H2AC,HIST1H2BG,HIST1H2BN,HIST1H2BF,HIST1H2BC,HIST2H2BE,HI…	ARRB1,CCNA2,CCNB1,CDK2,CDKN2A,CENPA,CHD3,CHD4,CTBP1,DDB1,DDB2,DNMT3A,DNMT3B,FBL,EYA2,EZH1,KAT2A,HDAC1,HMGB1,HMGB2,HMGA1,PRMT2,PRMT1,HSF4,LIF,MCM2,MEN1,MKI67,KMT2A,MYB,PHB,PHF2,PPP5C,PRKAA1,PRKCD,PKN1,MAPK3,RBBP4,RBBP7,SET,SMARCA4,SMARCC1,SMARCC2,SMARCD2,SNCA,SREBF1,SRPK1,SSRP1,AURKA,TBL1X,TFAM,TGFB1,UBE2E1,UBTF,NSD2,DEK,HMGA2,ANP32A,CHAF1B,CDC45,SUPT3H,OGT,LDB1,MBD2,RPS6KA4,RNF8,MTA1,MTA2,HMGN3,C…
226	GO:0009892	negative regulation of metabolic process	BP	2252	493	542	0.218917	0.240675	0.875495	1.46628e-06	ADRA2A,AHR,ALAD,APBB1,APLP2,APOD,AQP1,ARNTL,ATF3,ATP2B4,BACH1,ADGRB1,BCL6,BDKRB2,BMP2,BMP5,BMPR2,BRCA1,KLF5,C3,C5,CALM1,CASP3,CBLB,CCND3,CDKN1A,CDKN1C,CDKN2B,CDKN2D,CEBPA,CEBPB,CIRBP,CLU,PLK3,CNR1,COL6A3,CRY1,CRY2,CRYM,CTGF,DAB2,DGKQ,DAP,DAPK3,GADD45A,DDIT3,DLG2,DLX2,DPEP1,TSC22D3,HBEGF,DUSP1,DUSP4,DUSP5,DUSP6,ECM1,EDNRB,EGR1,EIF4A2,EIF4EBP2,SERPINB1,ELF3,EPHA4,EPHB2,ERCC4,ERN1,ETV3,FBP1,FGF9,FGF…	ACADL,ACVR1B,ACVR2B,ACVRL1,ADAR,AES,AKT1,ANXA2,APEX1,BIRC5,APOC1,AR,ARRB1,ARRB2,BAX,CCND1,BCL7A,BCR,BMP7,TSPO,C1QBP,LDLRAD4,CALM3,CCNB1,CD44,CDK2,CDK4,CDK5,CDK6,CDKN1B,CDKN2A,CDX2,CENPF,CHD4,FOXN3,COMT,CSK,CSNK2A1,CTBP1,CTBP2,CUX1,DDX6,DFFA,DHCR24,DKC1,DLG3,DLX1,DMD,DNMT3A,DNMT3B,ATN1,DUSP3,DUSP7,DUSP9,DVL1,EIF4B,EIF4E,ELK3,ENO1,EPRS,NR2F6,ERF,ESRRA,FKBP1A,FLOT2,GAPDH,GAS6,GJA1,GLI2,GPI,GPLD1,GPE…
227	GO:0018130	heterocycle biosynthetic process	BP	3649	753	842	0.206358	0.230748	0.999875	1.47695e-06	ACVR1,ACVR2A,ADCY2,ADCY5,ADM,ADRB2,JAG1,AHR,ALAD,ALAS1,ALDOC,AMPD3,APBB1,AQP1,RHOG,ARNTL,ATF3,ATP2B4,BACH1,BCL6,BMP2,BMP5,BMP8B,BMPR2,BPGM,BRCA1,KLF5,BTG1,BTK,C5AR1,CALM1,CAMK4,CCND3,CDK11B,CDK8,CDKN1A,CDKN1C,CDKN2B,CDKN2D,CEBPA,CEBPB,CEBPG,CLU,PLK3,COX10,CRABP2,CREBL2,CRY1,CRY2,CRYM,CSNK2A2,CTGF,CTH,CTNND2,CYLD,CYP1B1,DAB2,DGKQ,DAP,DAPK3,DDIT3,DLX2,DLX3,TSC22D3,DUSP1,EBF1,ECM1,EDNRB,EGR1,EGR2,EG…	ABCA2,ACAT1,ACVR1B,ACVR2B,ACVRL1,ADA,ADCY1,ADCY3,ADCY7,ADORA2B,ADSL,AES,AK2,AK4,AKT1,ALDOA,AMD1,AMH,AMPD2,APEX1,BIRC5,AR,ARNT,ARRB1,ARRB2,ATIC,ATP5F1B,ATP5F1D,ATP5MC1,ATP5MC2,ATP5MC3,ATP5ME,ATP5PF,BAX,CCND1,BCL7A,BCL9,BMP3,BMP7,BMPR1A,POLR3D,TSPO,C1QBP,CAD,CALM3,CAT,CCNA2,CCNB1,CCT6A,CDK2,CDK4,CDK5,CDKN1B,CDKN2A,CDX2,CENPF,CHD3,CHD4,FOXN3,CNP,COL4A2,CSNK2A1,CTBP1,CTBP2,CUX1,CYC1,DBP,DCK,DCTD,DKC1…
228	GO:0034645	cellular macromolecule biosynthetic process	BP	4213	839	961	0.199146	0.228103	1	1.50956e-06	ACHE,ACVR1,ACVR2A,ADRB2,JAG1,AHR,ALPG,APBB1,AREG,RHOG,ARNTL,ATF3,ATP2B4,BACH1,BCL6,BMP2,BMP5,BMP8B,BMPR2,BRCA1,KLF5,BTG1,BTK,C5AR1,CAMK4,CCND3,CDK11B,CDK8,CDKN1A,CDKN1C,CDKN2B,CDKN2D,CEBPA,CEBPB,CEBPG,CIRBP,CLU,PLK3,CPM,CRABP2,CREBL2,CRY1,CRY2,CRYM,CSNK2A2,NCAN,CTGF,CTH,CTNND2,CYLD,CYP1B1,DAB2,DGKQ,DAP,DAPK3,DDIT3,DLX2,DLX3,TSC22D3,HBEGF,DUSP1,EBF1,ECM1,EDNRB,EGR1,EGR2,EGR3,EIF4A2,EIF4EBP2,ELF3,E…	ABCA2,ACVR1B,ACVR2B,ACVRL1,AES,AKT1,AKT2,AMH,APEX1,BIRC5,AR,ARNT,ARRB1,ARRB2,BAX,CCND1,BCL7A,BCL9,BMP3,BMP7,BMPR1A,POLR3D,C1QBP,MRPL49,CAT,CCNA2,CCNB1,CCT6A,CDK2,CDK4,CDK5,CDKN1B,CDKN2A,CDX2,CENPF,CHD3,CHD4,FOXN3,COL4A2,CSNK2A1,CTBP1,CTBP2,CUX1,DBP,DDX6,DKC1,DLX1,DLX5,DLX6,DNA2,DNMT3A,DNMT3B,DPAGT1,DPH1,ARID3A,ATN1,DUT,DVL1,E2F5,EEF1B2,EEF1G,CELSR2,EIF1AX,EIF2S3,EIF4B,EIF4E,EIF5A,ELF4,ELK3,ENO1,E…
241	GO:0010629	negative regulation of gene expression	BP	1496	300	374	0.200535	0.25	0.996958	2.18586e-06	AHR,APBB1,ARNTL,ATF3,BACH1,BCL6,BMP2,BRCA1,KLF5,CCND3,CDKN1A,CDKN1C,CEBPA,CEBPB,CIRBP,PLK3,CRY1,CRY2,CRYM,CTGF,DAB2,DGKQ,DAP,DAPK3,DDIT3,DLX2,TSC22D3,EDNRB,EGR1,EIF4A2,EIF4EBP2,ELF3,ERN1,ETV3,FBP1,FGF9,FGFR1,FOXG1,FOXC1,FOXD1,FOXJ1,FOXC2,FOXO1,FLNA,AFF2,FOSB,FYN,GAS1,GCLC,GLG1,GPS2,NR3C1,HIST1H1C,HIST1H1E,HIST1H2AE,H2AFX,H3F3A,H3F3B,HIC1,HIF1A,HIVEP1,HOXB3,HOXB4,HOXD8,HES1,HSPA1A,HSPA1B,DNAJB1,IR…	ACVR1B,ACVR2B,ACVRL1,ADAR,AES,AKT1,APEX1,BIRC5,AR,CCND1,BCL7A,BMP7,C1QBP,CCNB1,CDK2,CDK5,CDKN1B,CDKN2A,CDX2,CENPF,CHD4,FOXN3,CTBP1,CTBP2,CUX1,DDX6,DLX1,DNMT3A,DNMT3B,ATN1,EIF4B,EIF4E,ELK3,ENO1,EPRS,NR2F6,ERF,ESRRA,FLOT2,GAPDH,GAS6,GJA1,GLI2,GPER1,HDAC1,HDGF,HHEX,HMGB1,HMGB2,HMGA1,HMX1,HNRNPA2B1,HNRNPD,HNRNPK,HOXC8,HOXD9,PRMT2,HSF4,HSPB1,IGFBP5,ILF3,INPPL1,EIF3E,KCNQ1,LDLR,CAPRIN1,SMAD3,MDM2,MDM4,…
242	GO:0046165	alcohol biosynthetic process	BP	111	9	44	0.0810811	0.396396	0.999989	2.35044e-06	ADCYAP1R1,PTK2B,GCH1,SQLE,ABCG1,MOXD1,CYP2R1,ACER2,PLPP6	ACAT1,ACAT2,ACLY,CYP51A1,DHCR7,DHCR24,FASN,FDFT1,FDPS,FGF2,GPER1,HMGCR,HMGCS1,IDI1,INSIG1,ITPKA,KPNB1,LBR,LSS,MVD,MVK,NFYB,PCBD1,PRKAA1,QDPR,RAN,MSMO1,SCD,SNCA,SP1,SPR,SREBF1,SREBF2,CNBP,ERLIN1,EBP,ERG28,NSDHL,ISYNA1,HSD17B7,IPPK,ELOVL6,PCBD2,NUS1
246	GO:0051253	negative regulation of RNA metabolic process	BP	1055	233	274	0.220853	0.259716	0.730074	2.61923e-06	AHR,APBB1,ARNTL,ATF3,BACH1,BCL6,BMP2,BRCA1,KLF5,CCND3,CDKN1C,CEBPA,CEBPB,CIRBP,PLK3,CRY1,CRY2,CRYM,DAB2,DAP,DDIT3,DLX2,TSC22D3,EDNRB,EGR1,EIF4A2,ELF3,ETV3,FBP1,FGF9,FGFR1,FOXG1,FOXC1,FOXD1,FOXJ1,FOXC2,FOXO1,FLNA,FOSB,GCLC,GPS2,NR3C1,HIST1H1C,HIST1H1E,HIST1H2AE,H2AFX,H3F3A,H3F3B,HIC1,HIVEP1,HOXB3,HOXB4,HOXD8,HES1,HSPA1A,DNAJB1,IRF8,ID1,ID2,ID3,ID4,INSM1,PDX1,ISL1,JUN,JUNB,JUND,LOXL2,MXD1,SMAD7,MAF…	ACVR2B,AES,APEX1,BIRC5,AR,CCND1,BCL7A,BMP7,C1QBP,CDK2,CDK5,CDKN1B,CDKN2A,CDX2,CENPF,CHD4,FOXN3,CTBP1,CTBP2,CUX1,DKC1,DLX1,DNMT3A,DNMT3B,ATN1,ELK3,ENO1,NR2F6,ERF,ESRRA,GAS6,GLI2,HDAC1,HDGF,HHEX,HMGB1,HMGB2,HMGA1,HMX1,HNRNPA2B1,HNRNPD,HNRNPK,HOXC8,HOXD9,PRMT2,HSF4,ILF3,SMAD3,MDM2,MDM4,MEN1,MNT,MYB,NAB1,NFIC,NFIX,TONSL,NPAS1,NPAT,ORC2,PA2G4,PAWR,PHB,PHF2,PITX1,PLK1,POU6F1,PTBP1,RARG,RBBP7,RELA,RFX5,…
252	GO:0009059	macromolecule biosynthetic process	BP	4295	860	975	0.200233	0.227008	1	3.01432e-06	ACHE,ACVR1,ACVR2A,ADRB2,ACAN,JAG1,AHR,ALPG,APBB1,AREG,RHOG,ARNTL,ATF3,ATP2B4,BACH1,BCL6,BMP2,BMP5,BMP8B,BMPR2,BRCA1,KLF5,BTG1,BTK,C5AR1,CAMK4,CCND3,TNFRSF8,CDK11B,CDK8,CDKN1A,CDKN1C,CDKN2B,CDKN2D,CEBPA,CEBPB,CEBPG,CIRBP,CLU,PLK3,CPM,CRABP2,CREBL2,CRY1,CRY2,CRYM,CSNK2A2,NCAN,CTGF,CTH,CTNND2,CYLD,CYP1B1,DAB2,DGKQ,DAP,DAPK3,DDIT3,DLX2,DLX3,TSC22D3,HBEGF,DUSP1,EBF1,ECM1,EDNRB,EGR1,EGR2,EGR3,EIF4A2,EI…	ABCA2,ACVR1B,ACVR2B,ACVRL1,AES,AKT1,AKT2,AMH,APEX1,BIRC5,AR,ARNT,ARRB1,ARRB2,BAX,CCND1,BCL7A,BCL9,BMP3,BMP7,BMPR1A,POLR3D,C1QBP,MRPL49,CAT,CCNA2,CCNB1,CCT6A,CDK2,CDK4,CDK5,CDKN1B,CDKN2A,CDX2,CENPF,CHD3,CHD4,FOXN3,COL4A2,CSNK2A1,CTBP1,CTBP2,CUX1,DBP,DDX6,DKC1,DLX1,DLX5,DLX6,DNA2,DNMT3A,DNMT3B,DPAGT1,DPH1,ARID3A,ATN1,DUT,DVL1,E2F5,EEF1B2,EEF1G,CELSR2,EIF1AX,EIF2S3,EIF4B,EIF4E,EIF5A,ELF4,ELK3,ENO1,E…
255	GO:0007005	mitochondrion organization	BP	522	97	149	0.185824	0.285441	0.992704	3.26988e-06	ALAS1,SLC25A4,BIK,BNIP3L,CCK,CEBPA,CLU,COX10,CSNK2A2,EPAS1,ERBB4,IFI6,GCLC,GSK3B,HTT,HGF,HIF1A,HMGCL,HNMT,HES1,HSPA1A,HSP90AA1,IDH2,IFIT2,JUN,KCNN3,KDR,LMNA,MCL1,MMP9,MTM1,MX1,MYBPC1,NDUFS4,P2RX7,PRKN,PMAIP1,SEPT4,RAB3A,RAC2,SLC9A1,STAT2,STAT3,SURF1,TP53,UGCG,YWHAG,FZD9,BECN1,SQSTM1,HAP1,FEZ1,RB1CC1,BCL2L11,COX17,HUWE1,COL4A3BP,OPTN,PITRM1,ATG7,WDR45,CLEC16A,AGTPBP1,PPP1R13B,DNM3,ATP5S,NDUFAF1,GD…	AKT1,ARRB2,ATP5F1B,ATP5F1D,ATP5MC1,ATP5MC2,ATP5MC3,ATP5ME,ATP5PF,BAX,BCS1L,BID,TSPO,CAV2,CNP,DNM1,DNA2,CTTN,ESRRA,EYA2,FANCG,FXN,KAT2A,GLUD1,GPER1,GPX1,HSD17B10,HSPD1,LETM1,NDUFA1,NDUFA5,NDUFAB1,NDUFB4,NDUFB8,NDUFB10,NDUFC1,NDUFC2,NDUFS2,NDUFS3,NDUFV1,NDUFS5,NDUFS6,NDUFS8,PHB,PLAGL2,POLRMT,PPP3R1,PRKAA1,NECTIN2,SCO1,SNCA,SOD2,SREBF1,SREBF2,TAZ,TERT,TFAM,TFDP1,VDAC1,YWHAH,ZNF205,HRK,RAB29,CDKL2,PD…
256	GO:0019438	aromatic compound biosynthetic process	BP	3647	757	838	0.207568	0.229778	0.999725	3.28501e-06	ACVR1,ACVR2A,ADCY2,ADCY5,ADM,ADRB2,JAG1,AHR,ALAD,ALAS1,ALDOC,AMPD3,APBB1,AQP1,RHOG,ARNTL,ATF3,ATP2B4,BACH1,BCL6,BMP2,BMP5,BMP8B,BMPR2,BPGM,BRCA1,KLF5,BTG1,BTK,C5AR1,CALM1,CAMK4,CCND3,CDK11B,CDK8,CDKN1A,CDKN1C,CDKN2B,CDKN2D,CEBPA,CEBPB,CEBPG,CLU,PLK3,COX10,CRABP2,CREBL2,CRY1,CRY2,CRYM,CSNK2A2,CTGF,CTH,CTNND2,CYLD,CYP1B1,DAB2,DGKQ,DAP,DAPK3,DDIT3,DLX2,DLX3,TSC22D3,DUSP1,EBF1,ECM1,EDNRB,EGR1,EGR2,EG…	ABCA2,ACAT1,ACVR1B,ACVR2B,ACVRL1,ADA,ADCY1,ADCY3,ADCY7,ADORA2B,ADSL,AES,AK2,AK4,AKT1,ALDOA,AMD1,AMH,AMPD2,APEX1,BIRC5,AR,ARNT,ARRB1,ARRB2,ATIC,ATP5F1B,ATP5F1D,ATP5MC1,ATP5MC2,ATP5MC3,ATP5ME,ATP5PF,BAX,CCND1,BCL7A,BCL9,BMP3,BMP7,BMPR1A,POLR3D,TSPO,C1QBP,CAD,CALM3,CAT,CCNA2,CCNB1,CCT6A,CDK2,CDK4,CDK5,CDKN1B,CDKN2A,CDX2,CENPF,CHD3,CHD4,FOXN3,CNP,COL4A2,CSNK2A1,CTBP1,CTBP2,CUX1,CYC1,DBP,DCK,DCTD,DKC1…
261	GO:0045540	regulation of cholesterol biosynthetic process	BP	39	2	21	0.0512821	0.538462	0.999489	3.77662e-06	SQLE,ABCG1	CYP51A1,DHCR7,FASN,FDFT1,FDPS,HMGCR,HMGCS1,IDI1,KPNB1,LSS,MVD,MVK,NFYB,PRKAA1,RAN,SCD,SP1,SREBF1,SREBF2,ERLIN1,ELOVL6
265	GO:0032259	methylation	BP	293	44	92	0.150171	0.313993	0.999695	4.36272e-06	BRCA1,BTG1,CALM1,TRDMT1,FOS,HIST1H1C,HIST1H1E,HNMT,IRF4,MTHFR,PAX5,RBBP5,RLF,SUPT6H,KDM6A,PRDM2,CTR9,LCMT2,NR1H4,KDM4C,SIRT1,VIRMA,CHD5,AUTS2,RRNAD1,TRMO,ARID4B,SETD4,PIWIL2,ATF7IP,CMTR2,KDM3A,DMAP1,RNF20,PRDM8,METTL14,THADA,ZNF335,COQ5,TRMT10A,PCMTD1,BMT2,METTL15,KDM1B	AHCY,COMT,DNMT3A,DNMT3B,FBL,EZH1,GAMT,HSD17B10,PRMT2,PRMT1,MAT2A,MEN1,KMT2A,MYB,NOP2,SNRPD3,TARBP1,TYMS,NSD2,OGT,MBD2,MTA2,GSTO1,RAB3D,SETD1A,PRMT3,SMYD5,PEMT,PRMT5,CARM1,WDR4,WDR5,PRDM5,PWP1,BAZ2A,PAXIP1,ICMT,FTSJ1,METTL7A,EEF1AKMT3,FAM98A,PHF19,TRMT2A,DIMT1,METTL5,TRMT112,TRMT13,PRMT7,TET2,GATAD2A,TRMT10C,PRMT6,PCMTD2,NDUFAF7,TRMT1,ZFP64,MEPCE,METTL3,SMYD2,BEND3,TRMT11,PRDM15,TFB2M,NSD1,METTL17…
268	GO:0016070	RNA metabolic process	BP	3914	746	893	0.190598	0.228155	1	4.46135e-06	ACVR1,ACVR2A,ADRB2,JAG1,AHR,APBB1,RHOG,ARNTL,ATF3,ATP2B4,BACH1,BCL6,BMP2,BMP5,BMP8B,BMPR2,BRCA1,KLF5,BTG1,BTK,C5AR1,CAMK4,CCND3,CDK11B,CDK8,CDKN1A,CDKN1C,CDKN2B,CEBPA,CEBPB,CEBPG,CIRBP,CLU,CLK1,CLK3,PLK3,CRABP2,CREBL2,CRY1,CRY2,CRYM,CSNK2A2,CTGF,CTH,CTNND2,CYLD,CYP1B1,DAB2,DGKQ,DAP,DAPK3,DDIT3,DHX8,DLX2,DLX3,TRDMT1,TSC22D3,EBF1,ECM1,EDNRB,EGR1,EGR2,EGR3,EIF4A2,ELF3,EPAS1,EPHA5,ERBB4,ERCC6,ERN1,ET…	ABCA2,ACVR1B,ACVR2B,ACVRL1,ADAR,AES,AKT1,AMH,APEX1,BIRC5,AR,ARNT,ARRB1,ARRB2,BAX,CCND1,BCL7A,BCL9,BMP3,BMP7,BMPR1A,POLR3D,BYSL,C1QBP,CAT,CCNA2,CCNB1,CDK2,CDK4,CDK5,CDKN1B,CDKN2A,CDX2,CENPF,CHD3,CHD4,FOXN3,CLNS1A,COL4A2,CSNK2A1,CTBP1,CTBP2,CUX1,DBP,DDX6,DHX15,DKC1,DLX1,DLX5,DLX6,DNA2,DNMT3A,DNMT3B,ARID3A,ATN1,DVL1,E2F5,CELSR2,EIF4B,EIF4E,ELF4,ELK3,ENO1,EPRS,NR2F6,ERCC2,ERF,FBL,ESRRA,EYA2,EZH1,F2R,…
272	GO:0034654	nucleobase-containing compound biosynthetic process	BP	3598	745	826	0.207059	0.229572	0.999776	4.68436e-06	ACVR1,ACVR2A,ADCY2,ADCY5,ADM,ADRB2,JAG1,AHR,ALDOC,AMPD3,APBB1,AQP1,RHOG,ARNTL,ATF3,ATP2B4,BACH1,BCL6,BMP2,BMP5,BMP8B,BMPR2,BPGM,BRCA1,KLF5,BTG1,BTK,C5AR1,CALM1,CAMK4,CCND3,CDK11B,CDK8,CDKN1A,CDKN1C,CDKN2B,CDKN2D,CEBPA,CEBPB,CEBPG,CLU,PLK3,CRABP2,CREBL2,CRY1,CRY2,CRYM,CSNK2A2,CTGF,CTH,CTNND2,CYLD,CYP1B1,DAB2,DGKQ,DAP,DAPK3,DDIT3,DLX2,DLX3,TSC22D3,DUSP1,EBF1,ECM1,EDNRB,EGR1,EGR2,EGR3,EIF4A2,ELF3,EP…	ABCA2,ACAT1,ACVR1B,ACVR2B,ACVRL1,ADA,ADCY1,ADCY3,ADCY7,ADORA2B,ADSL,AES,AK2,AK4,AKT1,ALDOA,AMD1,AMH,AMPD2,APEX1,BIRC5,AR,ARNT,ARRB1,ARRB2,ATIC,ATP5F1B,ATP5F1D,ATP5MC1,ATP5MC2,ATP5MC3,ATP5ME,ATP5PF,BAX,CCND1,BCL7A,BCL9,BMP3,BMP7,BMPR1A,POLR3D,C1QBP,CAD,CALM3,CAT,CCNA2,CCNB1,CCT6A,CDK2,CDK4,CDK5,CDKN1B,CDKN2A,CDX2,CENPF,CHD3,CHD4,FOXN3,CNP,COL4A2,CSNK2A1,CTBP1,CTBP2,CUX1,CYC1,DBP,DCK,DCTD,DKC1,DLX1…
273	GO:0071840	cellular component organization or biogenesis	BP	5150	1175	1151	0.228155	0.223495	0.498829	4.96363e-06	ACHE,ACTB,ACTG1,ADAM10,ADD3,ADM,ADRA2A,ADRB2,AP1G1,ACAN,AGTR1,ALAD,ALAS1,ALCAM,ABCD1,AMPH,ANK1,SLC25A4,ANXA1,APBB1,APOD,SHROOM2,AQP1,AREG,ARF6,RHOB,RND3,RHOG,ARHGAP4,ARL3,ATP1A3,ATP1B1,ATP6V1B1,ATP6V1E1,AVPR1A,ADGRB1,BCL6,BDNF,BFSP1,BIK,BMP5,BMPR2,BNIP3L,DST,BRCA1,KLF5,BTG1,C3,OSGIN2,CAPG,CAPN6,CASP3,CASP9,CBLN1,CCK,CD14,TNFRSF8,CDK11B,CDH2,CDH6,CDH8,CDH12,CDH15,CDKN1A,CDKN2D,CEBPA,CETN2,LYST,CHR…	AAMP,ABL2,ACADL,ACAT1,ASIC1,ACVR1B,ACVRL1,ADAR,ADCY1,ADD2,ADSL,AP2A2,AP2B1,AKT1,AKT2,ALDH1A3,ALDOA,ANK2,ANXA2,ANXA6,APEX1,BIRC5,APOC1,FAS,AR,ARL2,ARRB1,ARRB2,ATP5F1B,ATP5F1D,ATP5MC1,ATP5MC2,ATP5MC3,ATP5ME,ATP5PF,BAX,BCL9,BCR,BCS1L,BID,BMP1,BMP7,BUB1B,BYSL,TSPO,C1QBP,MRPL49,LDLRAD4,CACNB2,CACNB3,CACNB4,CAMK2B,CAMK2G,CAPN1,CAPN2,CAPNS1,CAT,CAV2,CCNA2,CCNB1,CCNF,CCT6A,SCARB1,CD44,CD63,CD151,SEPT7,CD…
274	GO:0051186	cofactor metabolic process	BP	443	79	129	0.17833	0.291196	0.996026	5.0319e-06	ALAD,ALAS1,ALDOC,BPGM,BTD,CALM1,COX10,CYP1A1,DBT,DPEP1,ACSL1,ACSL3,FBP1,GCDH,GCH1,GCLC,GPD2,GPX3,GSTZ1,HAGH,HBB,HIF1A,HMGCL,HMOX1,HSP90AA1,IDH2,MTHFR,NUBP1,PNP,NT5E,OGDH,P2RX7,PFKFB1,PFKFB2,PFKFB3,PTGS2,RAC2,SLC2A1,SLC2A3,STAT3,TCN2,CUBN,KCNAB2,AKR1C3,DGAT1,TP53I3,H6PD,SLC23A2,AASS,COQ7,NMNAT2,ACSBG1,ACSL6,AHCYL2,MLYCD,PGLS,TPK1,DUOX2,GLRX2,DCXR,PIPOX,MBIP,CIAO2B,ACSL5,GDAP1,RNLS,OGDHL,ELOVL5,RBK…	ACAT1,ACLY,AHCY,AKT1,ALDOA,ARNT,ATIC,BLVRA,TSPO,CAT,CBR3,CYB5A,CYBA,DLAT,EEF1G,ENO1,FASN,FECH,FXN,GAMT,GAPDH,GART,GGT1,GLO1,GPI,GPX1,GSR,GSTP1,HMBS,HMGCR,HMGCS1,HSPA9,IDH1,LDHA,LDHB,MAT2A,ME1,ME2,MGST1,MOCS1,MTHFD1,MVD,MVK,SLC11A2,PRDX1,PCBD1,PDK1,PDK3,PFKFB4,PFKL,PFKP,PGAM1,PHYH,PPOX,PRKAA1,ABCD4,QDPR,ACSM3,SCD,SLC19A1,SLC25A1,SNCA,SPR,TALDO1,TKT,TYMS,UROD,ZNF205,OGT,SUCLG2,SLC5A6,GSTO1,EEF1E1,P…
279	GO:0043604	amide biosynthetic process	BP	717	90	194	0.125523	0.270572	1	5.62425e-06	ASL,ASNS,CEBPA,CIRBP,DAPK3,EIF4A2,EIF4EBP2,PTK2B,GCH1,GCLC,MKNK2,H3F3A,H3F3B,HAGH,CYR61,P2RX7,PCSK5,PER1,POLR2A,PPP3CA,MAP2K1,DNAJC3,RGS2,RPL3L,RPL28,RPLP1,RPS20,RRBP1,SMPD1,SOX4,STAT3,TSC1,UGCG,ZFP36,HIST1H4I,HIST1H3A,HIST1H3D,HIST1H3E,HIST1H3H,HIST1H3B,HIST1H4H,HIST1H4E,ENC1,B3GALT1,EIF2AK3,GAL3ST1,SECISBP2L,EIF4A3,EIF1,USP16,HABP4,PPP1R15A,SEPSECS,TACO1,MEX3C,MRPS33,XRN1,PIWIL2,QRSL1,LARP6,SMP…	AKT1,AKT2,ASS1,ATIC,C1QBP,MRPL49,CAD,CDK4,DDX6,DMD,DPH1,EEF1B2,EEF1G,EIF1AX,EIF2S3,EIF4B,EIF4E,EIF5A,EPRS,FARSA,GAPDH,GART,GGT1,GTF2H3,HNRNPD,HSPB1,IARS,IGFBP5,ILF3,EIF3E,CAPRIN1,MARS,MOV10,MTHFD1,NARS,SNU13,CNOT3,PA2G4,FURIN,POLR2F,POLR2H,PRKAA1,PRKCD,MAPK3,EIF2AK2,RAN,RBM3,ABCE1,RPL3,RPL17,RPL22,MRPL23,RPL27A,RPL29,RPL34,RPL36A,MRPL12,MRPS12,RPS6KB2,RPS26,RPS27A,RXRA,SMPD2,SRP9,TCOF1,TGFB1,TIA1…
292	GO:0009123	nucleoside monophosphate metabolic process	BP	313	39	96	0.124601	0.306709	0.999999	8.20344e-06	ALDOC,AMPD3,ATP1B1,ATP6V1B1,BPGM,COX6A1,COX10,DLG2,FBP1,HIF1A,HSPA1A,HSPA1B,MYH8,NDUFS4,NT5E,OGDH,P2RX7,ENPP1,PFKFB1,PFKFB2,PFKFB3,STAT3,SURF1,TK2,TMSB4X,CASK,TJP2,VPS9D1,COQ7,NT5C2,ATP5S,NDUFAF1,OGDHL,NMNAT1,CARD11,SLC25A25,AK9,MAGI3,PGM2L1	ADA,ADSL,AK2,AK4,ALDOA,AMPD2,ARNT,ATIC,ATP5F1B,ATP5F1D,ATP5MC1,ATP5MC2,ATP5MC3,ATP5ME,ATP5PF,BID,TSPO,CAD,CCNB1,CYC1,DCK,DCTD,DLG3,DUT,ENO1,FXN,GAPDH,GART,NIPSNAP2,GPI,HPRT1,IMPDH1,IMPDH2,LDHA,MPP3,NDUFA1,NDUFA5,NDUFAB1,NDUFB4,NDUFB8,NDUFB10,NDUFC1,NDUFC2,NDUFS2,NDUFS3,NDUFV1,NDUFS5,NDUFS6,NDUFS8,PFAS,PFKFB4,PFKL,PFKP,PGAM1,PRKAA1,PRPS1,PRPS2,SDHD,SNCA,TAZ,TGFB1,TYMS,UCK2,UMPS,OGT,COX5A,POM121,PP…
293	GO:0016043	cellular component organization	BP	4942	1159	1105	0.23452	0.223594	0.0942949	8.55933e-06	ACHE,ACTB,ACTG1,ADAM10,ADD3,ADM,ADRA2A,ADRB2,AP1G1,ACAN,AGTR1,ALAD,ALAS1,ALCAM,ABCD1,AMPH,ANK1,SLC25A4,ANXA1,APBB1,APOD,SHROOM2,AQP1,AREG,ARF6,RHOB,RND3,RHOG,ARHGAP4,ARL3,ATP1A3,ATP1B1,ATP6V1B1,ATP6V1E1,AVPR1A,ADGRB1,BCL6,BDNF,BFSP1,BIK,BMP5,BMPR2,BNIP3L,DST,BRCA1,KLF5,BTG1,C3,OSGIN2,CAPG,CAPN6,CASP3,CASP9,CBLN1,CCK,CD14,TNFRSF8,CDK11B,CDH2,CDH6,CDH8,CDH12,CDH15,CDKN1A,CDKN2D,CEBPA,CETN2,LYST,CHR…	ABL2,ACADL,ACAT1,ASIC1,ACVR1B,ACVRL1,ADAR,ADCY1,ADD2,ADSL,AP2A2,AP2B1,AKT1,AKT2,ALDH1A3,ALDOA,ANK2,ANXA2,ANXA6,APEX1,BIRC5,APOC1,FAS,AR,ARL2,ARRB1,ARRB2,ATP5F1B,ATP5F1D,ATP5MC1,ATP5MC2,ATP5MC3,ATP5ME,ATP5PF,BAX,BCL9,BCR,BCS1L,BID,BMP1,BMP7,BUB1B,TSPO,C1QBP,MRPL49,LDLRAD4,CACNB2,CACNB3,CACNB4,CAMK2B,CAMK2G,CAPN1,CAPN2,CAPNS1,CAT,CAV2,CCNA2,CCNB1,CCNF,CCT6A,SCARB1,CD44,CD63,CD151,SEPT7,CDC20,CDC25B…
295	GO:0070125	mitochondrial translational elongation	BP	85	3	35	0.0352941	0.411765	1	9.19534e-06	MRPS33,MRPL53,MRPL10	MRPL49,MRPL23,MRPL12,MRPS12,TUFM,MRPL19,TSFM,MRPL28,MRPL3,MRPS27,MRPL42,MRPL18,MRPL15,MRPS16,MRPL4,MRPS2,MRPS17,MRPL16,AURKAIP1,PTCD3,MRPL20,MRPS35,MRPL17,MRPS25,MRPL14,MRPS26,MRPL36,MRPL34,MRPL32,MRPS34,MRPL24,GADD45GIP1,CHCHD1,MRPL52,MRPL21
296	GO:0016569	covalent chromatin modification	BP	407	70	119	0.17199	0.292383	0.997978	9.41126e-06	APBB1,BCL6,BRCA1,EYA1,HIST1H1C,HIST1H1E,ING2,IRF4,ISL1,MTHFR,PAX5,PER1,PRKCA,PRKCB,PRKD1,RBBP5,RLF,SKI,SKP1,SNAI2,AURKC,SUPT6H,TAF10,TAF12,MAP3K7,TP53,TWIST1,KDM6A,PRDM2,KAT6A,NCOA3,SAP30,KAT2B,CTR9,NR1H4,HUWE1,USP16,KDM5B,KDM4C,KDM6B,RCOR1,SIRT1,RYBP,NIPBL,BRMS1,CHD5,AUTS2,EPC2,ING4,MBIP,PADI3,ARID4B,ING3,PIWIL2,KDM3A,DMAP1,RNF20,POLE4,ENY2,KAT14,EP400,ZNF335,NEK11,EPC1,ARID5B,RNF168,JMJD1C,C6or…	ARRB1,CCNA2,CCNB1,CDK2,CHD3,CHD4,CTBP1,DDB1,DDB2,DNMT3A,DNMT3B,FBL,EYA2,EZH1,KAT2A,HDAC1,PRMT2,PRMT1,HSF4,LIF,MEN1,KMT2A,MYB,PHB,PHF2,PPP5C,PRKAA1,PRKCD,PKN1,MAPK3,RBBP4,RBBP7,SET,SNCA,SREBF1,AURKA,TBL1X,TGFB1,UBE2E1,NSD2,HMGA2,SUPT3H,OGT,LDB1,MBD2,RPS6KA4,RNF8,MTA1,MTA2,CLOCK,MORF4L2,PPM1F,SETD1A,PRMT3,PCGF3,PRMT5,CARM1,KAT5,RUVBL2,MORF4L1,MSL3,WDR5,PRDM5,PWP1,BAZ2A,PAXIP1,KDM1A,USP22,JADE2,SIRT…
297	GO:1903507	negative regulation of nucleic acid-templated transcription	BP	988	226	255	0.228745	0.258097	0.491685	9.76772e-06	AHR,APBB1,ARNTL,ATF3,BACH1,BCL6,BMP2,BRCA1,KLF5,CCND3,CDKN1C,CEBPA,CEBPB,PLK3,CRY1,CRY2,CRYM,DAB2,DAP,DDIT3,DLX2,TSC22D3,EDNRB,EGR1,EIF4A2,ELF3,ETV3,FBP1,FGF9,FGFR1,FOXG1,FOXC1,FOXD1,FOXJ1,FOXC2,FOXO1,FLNA,FOSB,GCLC,GPS2,NR3C1,HIST1H1C,HIST1H1E,HIST1H2AE,H2AFX,H3F3A,H3F3B,HIC1,HIVEP1,HOXB3,HOXB4,HOXD8,HES1,HSPA1A,DNAJB1,IRF8,ID1,ID2,ID3,ID4,INSM1,PDX1,ISL1,JUN,JUNB,JUND,LOXL2,MXD1,SMAD7,MAF,MEIS2…	ACVR2B,AES,APEX1,BIRC5,AR,CCND1,BCL7A,BMP7,C1QBP,CDK2,CDK5,CDKN1B,CDKN2A,CDX2,CENPF,CHD4,FOXN3,CTBP1,CTBP2,CUX1,DLX1,DNMT3A,DNMT3B,ATN1,ELK3,ENO1,NR2F6,ERF,ESRRA,GAS6,GLI2,HDAC1,HDGF,HHEX,HMGB1,HMGB2,HMGA1,HMX1,HNRNPA2B1,HOXC8,HOXD9,PRMT2,HSF4,ILF3,SMAD3,MDM2,MDM4,MEN1,MNT,MYB,NAB1,NFIC,NFIX,TONSL,NPAS1,NPAT,ORC2,PA2G4,PAWR,PHB,PHF2,PITX1,PLK1,POU6F1,RARG,RBBP7,RELA,RFX5,RPS27A,RREB1,RXRA,SALL2,S…
298	GO:1902679	negative regulation of RNA biosynthetic process	BP	988	226	255	0.228745	0.258097	0.491685	9.76772e-06	AHR,APBB1,ARNTL,ATF3,BACH1,BCL6,BMP2,BRCA1,KLF5,CCND3,CDKN1C,CEBPA,CEBPB,PLK3,CRY1,CRY2,CRYM,DAB2,DAP,DDIT3,DLX2,TSC22D3,EDNRB,EGR1,EIF4A2,ELF3,ETV3,FBP1,FGF9,FGFR1,FOXG1,FOXC1,FOXD1,FOXJ1,FOXC2,FOXO1,FLNA,FOSB,GCLC,GPS2,NR3C1,HIST1H1C,HIST1H1E,HIST1H2AE,H2AFX,H3F3A,H3F3B,HIC1,HIVEP1,HOXB3,HOXB4,HOXD8,HES1,HSPA1A,DNAJB1,IRF8,ID1,ID2,ID3,ID4,INSM1,PDX1,ISL1,JUN,JUNB,JUND,LOXL2,MXD1,SMAD7,MAF,MEIS2…	ACVR2B,AES,APEX1,BIRC5,AR,CCND1,BCL7A,BMP7,C1QBP,CDK2,CDK5,CDKN1B,CDKN2A,CDX2,CENPF,CHD4,FOXN3,CTBP1,CTBP2,CUX1,DLX1,DNMT3A,DNMT3B,ATN1,ELK3,ENO1,NR2F6,ERF,ESRRA,GAS6,GLI2,HDAC1,HDGF,HHEX,HMGB1,HMGB2,HMGA1,HMX1,HNRNPA2B1,HOXC8,HOXD9,PRMT2,HSF4,ILF3,SMAD3,MDM2,MDM4,MEN1,MNT,MYB,NAB1,NFIC,NFIX,TONSL,NPAS1,NPAT,ORC2,PA2G4,PAWR,PHB,PHF2,PITX1,PLK1,POU6F1,RARG,RBBP7,RELA,RFX5,RPS27A,RREB1,RXRA,SALL2,S…
303	GO:0016570	histone modification	BP	400	70	117	0.175	0.2925	0.996478	1.09338e-05	APBB1,BCL6,BRCA1,EYA1,HIST1H1C,HIST1H1E,ING2,IRF4,ISL1,MTHFR,PAX5,PER1,PRKCA,PRKCB,PRKD1,RBBP5,RLF,SKI,SKP1,SNAI2,AURKC,SUPT6H,TAF10,TAF12,MAP3K7,TP53,TWIST1,KDM6A,PRDM2,KAT6A,NCOA3,SAP30,KAT2B,CTR9,NR1H4,HUWE1,USP16,KDM5B,KDM4C,KDM6B,RCOR1,SIRT1,RYBP,NIPBL,BRMS1,CHD5,AUTS2,EPC2,ING4,MBIP,PADI3,ARID4B,ING3,PIWIL2,KDM3A,DMAP1,RNF20,POLE4,ENY2,KAT14,EP400,ZNF335,NEK11,EPC1,ARID5B,RNF168,JMJD1C,C6or…	ARRB1,CCNA2,CCNB1,CDK2,CHD3,CHD4,CTBP1,DDB1,DDB2,DNMT3B,FBL,EYA2,EZH1,KAT2A,HDAC1,PRMT2,PRMT1,HSF4,LIF,MEN1,KMT2A,MYB,PHB,PHF2,PPP5C,PRKAA1,PRKCD,PKN1,MAPK3,RBBP4,RBBP7,SET,SNCA,SREBF1,AURKA,TBL1X,TGFB1,UBE2E1,NSD2,HMGA2,SUPT3H,OGT,LDB1,RPS6KA4,RNF8,MTA1,MTA2,CLOCK,MORF4L2,PPM1F,SETD1A,PRMT3,PCGF3,PRMT5,CARM1,KAT5,RUVBL2,MORF4L1,MSL3,WDR5,PRDM5,PWP1,BAZ2A,PAXIP1,KDM1A,USP22,JADE2,SIRT3,ZMYND8,USP…
306	GO:0022613	ribonucleoprotein complex biogenesis	BP	450	35	129	0.0777778	0.286667	1	1.17608e-05	CIRBP,HSP90AA1,PTEN,RNASEL,RPL3L,RPL28,RPLP1,RPS20,TSC1,PRPF18,EIF4A3,SLU7,POP4,WDR37,SIRT1,PRPF6,NOCT,ZNF658,SRPK3,RRNAD1,SETD4,TXNL4B,XAB2,TENT4B,RPF1,EDC3,NOA1,MPV17L2,PIH1D2,MRPL10,DIS3L2,BMT2,SAMD15,METTL15,C9orf72	AAMP,ADAR,BYSL,C1QBP,CLNS1A,DDX6,DKC1,EIF2S3,EIF4B,FBL,GTF3A,HSP90AB1,SNU13,NOP2,PA2G4,EXOSC9,PWP2,RAN,ABCE1,RPL3,RPL17,RPL22,RPL27A,RPL29,RPL34,RPL36A,RPS26,RPS27A,SRSF1,SNRPD1,SNRPD3,SNRPF,SRPK1,SURF6,TARBP1,XPO1,DENR,RRP1,NOP14,SRSF9,LIMD1,DDX21,NOLC1,DDX23,URB2,SNUPN,NPM3,PRMT5,DDX17,CELF2,PTGES3,RUVBL2,WDR3,TXNL4A,SF3A3,PSIP1,DDX20,ATXN2L,KHDC4,DHX30,PDCD11,EXOSC7,WDR43,BOP1,EXOSC2,MTREX,RPL…
310	GO:0018193	peptidyl-amino acid modification	BP	1013	208	260	0.205331	0.256663	0.967188	1.23631e-05	ACVR1,ADRA2A,APBB1,AREG,ATP2B4,BDKRB2,BRCA1,BTK,CALM1,CAMK4,CBLB,CCK,CLK1,CLK3,CREBL2,CSF1R,CTH,DGKQ,DAPK3,HBEGF,EFNA5,EGR1,EGR2,EPHA2,EPHA3,EPHA4,EPHA5,EPHA7,EPHB1,EPHB2,EPHB3,ERBB4,ERCC6,ERN1,EYA1,PTK2B,FGF9,FGFR1,FLT1,FUT8,FYN,GGCX,MKNK2,GSK3B,HIST1H1C,HIST1H1E,HGF,HES1,HSP90AA1,IL6ST,IL11,IL12B,IRF4,ISL1,ITGB2,ITGB3,JAK1,KDR,LOXL2,SMAD7,KITLG,MITF,NTRK2,P4HA1,PAX5,PDGFB,ENPP2,PDPK1,PER1,PHKG1…	ABL2,ACVR1B,ADH5,ADRA2C,GRK2,AKT1,AKT2,BIRC5,ARNT,ARRB1,ARRB2,BAX,BCR,BMP7,CAD,CALM3,CAMK2B,CAMK2G,CCNB1,CD44,CDK2,CDK5,CSK,CSNK1G2,CSNK2A1,CTBP1,CUX1,DLG3,DMD,DNMT3B,DPH1,EIF5A,EPHA8,EPHB4,EZH1,FGF2,FGFR4,FKBP1A,FKBP4,FLT4,GALNT3,GAPDH,GAS6,KAT2A,HDAC1,UBE2K,HMBS,PRMT2,PRMT1,IL12A,INCENP,ITGA5,LIF,LMAN1,MATK,MDM2,MEN1,MGAT2,KMT2A,MYB,NDUFAB1,ROR2,PAK1,PDGFA,PDK3,PFN2,PHKG2,PLK1,PTPA,PRKAA1,PRKCD…
311	GO:0032543	mitochondrial translation	BP	128	6	47	0.046875	0.367188	1	1.2615e-05	MRPS33,QRSL1,NOA1,MPV17L2,MRPL53,MRPL10	C1QBP,MRPL49,MRPL23,MRPL12,MRPS12,TUFM,MRPL19,TSFM,MRPL28,MRPL3,MRPS27,HARS2,MRPL42,MRPL18,MRPL15,MRPS16,MRPL4,MRPS2,MRPS17,TRMT10C,MRPL16,AURKAIP1,PTCD3,MRPL20,DARS2,IARS2,AARS2,MRPS35,MRPL17,MRPS25,MRPL14,MRPS26,MRPL36,MRPL34,MRPL32,MRPS34,FASTKD3,MRPL24,GADD45GIP1,C12orf65,MTG1,CHCHD1,MRPL52,EARS2,MTERF4,MRPL21,NSUN4
312	GO:0006414	translational elongation	BP	128	14	47	0.109375	0.367188	0.999832	1.2615e-05	RPLP1,SECISBP2L,EIF4A3,USP16,SEPSECS,MRPS33,EIF5A2,EEFSEC,SECISBP2,ABTB1,MRPL53,PSTK,MRPL10,DPH3	MRPL49,DPH1,EEF1B2,EEF1G,EIF5A,MRPL23,MRPL12,MRPS12,SRP9,TUFM,MRPL19,TSFM,MRPL28,MRPL3,MRPS27,MRPL42,MRPL18,MRPL15,EEF2K,MRPS16,MRPL4,MRPS2,MRPS17,GTPBP2,MRPL16,TRNAU1AP,AURKAIP1,PTCD3,MRPL20,MRPS35,MRPL17,MRPS25,MRPL14,MRPS26,MRPL36,MRPL34,MRPL32,MRPS34,MRPL24,GADD45GIP1,ZNF598,C12orf65,DPH7,CHCHD1,MRPL52,EIF5AL1,MRPL21
313	GO:0006259	DNA metabolic process	BP	860	140	225	0.162791	0.261628	1	1.27303e-05	ACHE,ANXA1,APBB1,AREG,BACH1,BCL6,BMP5,BMPR2,BRCA1,CASP3,CDKN1A,CDKN2D,CEBPG,CETN2,CTGF,GADD45A,DNASE1,DNASE1L2,DUSP1,ERCC4,ERCC6,EYA1,PTK2B,FANCF,FGFR1,FOS,H1F0,H2AFX,HGF,HSP90AA1,HUS1,ID3,IGFBP4,JUN,LIG4,MC1R,KITLG,MSH4,MYC,NEK2,NPPC,NT5E,ORC4,PAK3,PDGFB,POLR2A,PKIB,PRKCG,RECQL,RLF,RRM2,MAP2K4,SP100,SUPT6H,TERF2,TK2,TP53,TWIST1,TNFSF4,UBB,UBC,UFD1,USP1,XRCC4,USP9X,HIST1H4I,HIST1H4H,HIST1H4E,TNKS…	ACVRL1,AKT1,APEX1,ARRB2,BAX,CBS,CCT6A,CDK2,CENPF,DDB1,DDB2,DFFA,DFFB,DKC1,DNA2,DNMT3A,DNMT3B,DUT,ENDOG,ERCC2,EYA2,FANCA,FANCD2,FANCG,FEN1,FGFR4,GJA1,GLI2,GPER1,GTF2H1,GTF2H3,HDAC1,HMGB1,HMGB2,HMGA1,HNRNPA1,HNRNPA2B1,HNRNPD,HSP90AB1,HSPD1,KCNK2,KIF22,KPNB1,MCM2,MCM3,MCM4,MCM5,MCM6,MEN1,ATXN3,KMT2A,NBN,NFIC,NFIX,TONSL,NFRKB,NME1,NTHL1,ORC2,PDGFA,PHB,PMS1,POLD2,POLE2,POLR2F,POLR2H,PPP5C,PRKCD,MAPK3,…
316	GO:0006415	translational termination	BP	100	4	39	0.04	0.39	1	1.35788e-05	MRPS33,EIF5A2,MRPL53,MRPL10	MRPL49,EIF5A,ABCE1,MRPL23,MRPL12,MRPS12,MRPL19,MRPL28,MRPL3,MRPS27,GSPT2,MRPL42,MRPL18,MRPL15,MRPS16,MRPL4,MRPS2,MRPS17,TRMT112,MRPL16,AURKAIP1,PTCD3,MRPL20,MRPS35,MRPL17,MRPS25,MRPL14,MRPS26,MRPL36,MRPL34,MRPL32,MRPS34,MRPL24,GADD45GIP1,C12orf65,CHCHD1,MRPL52,EIF5AL1,MRPL21
323	GO:0006066	alcohol metabolic process	BP	230	42	74	0.182609	0.321739	0.961364	1.44031e-05	ADCYAP1R1,ALDH2,CALM1,CEBPA,CYP1B1,DGKQ,PTK2B,FGFR1,GCH1,GPD2,INPP4A,LEPR,NPC1,PLCD1,PTEN,SOAT1,SQLE,CUBN,AKR1C3,DGAT1,ALDH1A2,SYNJ1,LRAT,CYP7B1,MINPP1,ABCG1,NR1H4,NPC2,CYP46A1,STARD3,MOXD1,SULT1C4,CYP39A1,APOBR,DISP3,LMF1,CYP2R1,DEGS2,RDH12,RDH10,ACER2,PLPP6	ACADL,ACAT1,ACAT2,ACLY,ADH5,ALDH1B1,ALDH1A3,APOC1,CAT,SCARB1,CYP51A1,DHCR7,DHCR24,DPAGT1,FASN,FDFT1,FDPS,FGF2,GPER1,HMGCR,HMGCS1,IDI1,INPPL1,INSIG1,ITPKA,KPNB1,LBR,LDLR,LRP5,LSS,MVD,MVK,NFYB,PCBD1,PLCB3,PLCG1,PRKAA1,QDPR,RAN,RXRA,MSMO1,SCD,SNCA,SORD,SORL1,SP1,SPR,SREBF1,SREBF2,CNBP,DHRS3,ERLIN1,EBP,ERG28,NUDT3,PLCH1,APOL2,COQ2,NSDHL,RDH11,ISYNA1,HSD17B7,CLN6,PECR,INPP5E,IPPK,ELOVL6,PCBD2,OSBPL1A,…
337	GO:0035247	peptidyl-arginine omega-N-methylation	BP	9	0	8	0	0.888889	1	2.14609e-05	NA	PRMT2,PRMT1,PRMT3,PRMT5,CARM1,PRMT7,PRMT6,NDUFAF7
339	GO:0035246	peptidyl-arginine N-methylation	BP	11	0	9	0	0.818182	1	2.17108e-05	NA	PRMT2,PRMT1,PRMT3,PRMT5,CARM1,PRMT7,PRMT6,NDUFAF7,WDR77
341	GO:0009893	positive regulation of metabolic process	BP	2524	597	590	0.236529	0.233756	0.137646	2.17435e-05	ABAT,ACTB,ACVR1,ACVR2A,ADCY2,ADCY5,ADCYAP1R1,ADM,ADRA1B,ADRA2A,ADRB2,JAG1,AGTR1,AHR,ABCD2,ANXA1,APBB1,AREG,RHOG,ARNTL,ATF3,ATP2B4,AVPR1A,BACH1,ADGRB1,BCL6,BMP2,BMP5,BMP8B,BMPR2,BNIP3L,BRCA1,KLF5,C3,C5,C5AR1,PTTG1IP,CALM1,CAMK4,CASP3,CASP9,CCK,CCND3,TNFRSF8,CDH2,CDK8,CDKN1A,CDKN1C,CDKN2B,CEBPA,CEBPB,CEBPG,CHRNA3,CIRBP,CLU,PLK3,CREBL2,CSF1R,CTGF,DAB2,DGKQ,DAP,GADD45A,DDIT3,GSDME,DLX2,DLX3,HBEGF,DUS…	ABL2,ACLY,ACVR1B,ACVR2B,ACVRL1,ADAR,ADCY1,ADCY3,ADCY7,ADORA2B,ADRA2C,AKT1,AKT2,AMH,ANK2,ANXA2,APOC1,FAS,AR,ARNT,ARRB1,ARRB2,ASS1,BAX,CCND1,BCL9,BID,BMP3,BMP7,BMPR1A,TSPO,C1QBP,CALM3,CASP2,CAV2,CCNA2,CCNB1,CCND2,CCT6A,SCARB1,CD44,CD63,CDC20,CDC25B,CDK2,CDK4,CDK5,CDKN1B,CDX2,CTSC,FOXN3,COMT,CSK,CSNK2A1,CTBP1,CTBP2,CYBA,DBP,DDB1,DKC1,DLG3,DLX1,DLX5,DNA2,DNMT3B,ARID3A,DUSP7,DUSP9,DVL1,E2F5,LPAR1,EIF5…
342	GO:0043043	peptide biosynthetic process	BP	650	75	175	0.115385	0.269231	1	2.19977e-05	CIRBP,DAPK3,EIF4A2,EIF4EBP2,PTK2B,GCLC,MKNK2,H3F3A,H3F3B,HAGH,PCSK5,PER1,POLR2A,PPP3CA,MAP2K1,DNAJC3,RGS2,RPL3L,RPL28,RPLP1,RPS20,RRBP1,SOX4,STAT3,TSC1,ZFP36,HIST1H4I,HIST1H3A,HIST1H3D,HIST1H3E,HIST1H3H,HIST1H3B,HIST1H4H,HIST1H4E,ENC1,EIF2AK3,SECISBP2L,EIF4A3,EIF1,USP16,HABP4,PPP1R15A,SEPSECS,TACO1,MEX3C,MRPS33,XRN1,PIWIL2,QRSL1,LARP6,ZC3H15,EIF5A2,TNRC6C,METTL14,EEFSEC,DNAJC1,KLHL25,SECISBP2,CHA…	AKT1,AKT2,C1QBP,MRPL49,CDK4,DDX6,DMD,DPH1,EEF1B2,EEF1G,EIF1AX,EIF2S3,EIF4B,EIF4E,EIF5A,EPRS,FARSA,GAPDH,GGT1,GTF2H3,HNRNPD,HSPB1,IARS,IGFBP5,ILF3,EIF3E,CAPRIN1,MARS,MOV10,NARS,SNU13,CNOT3,PA2G4,FURIN,POLR2F,POLR2H,MAPK3,EIF2AK2,RAN,RBM3,ABCE1,RPL3,RPL17,RPL22,MRPL23,RPL27A,RPL29,RPL34,RPL36A,MRPL12,MRPS12,RPS6KB2,RPS26,RPS27A,RXRA,SRP9,TCOF1,TGFB1,TIA1,TUFM,TYMS,VIM,DENR,EIF3B,EIF2B4,LIMD1,CNOT9,…
346	GO:0006412	translation	BP	634	71	171	0.111987	0.269716	1	2.44829e-05	CIRBP,DAPK3,EIF4A2,EIF4EBP2,PTK2B,MKNK2,H3F3A,H3F3B,PER1,POLR2A,PPP3CA,MAP2K1,DNAJC3,RGS2,RPL3L,RPL28,RPLP1,RPS20,RRBP1,SOX4,STAT3,TSC1,ZFP36,HIST1H4I,HIST1H3A,HIST1H3D,HIST1H3E,HIST1H3H,HIST1H3B,HIST1H4H,HIST1H4E,ENC1,EIF2AK3,SECISBP2L,EIF4A3,EIF1,USP16,HABP4,PPP1R15A,SEPSECS,TACO1,MEX3C,MRPS33,XRN1,PIWIL2,QRSL1,LARP6,ZC3H15,EIF5A2,TNRC6C,METTL14,EEFSEC,DNAJC1,KLHL25,SECISBP2,CPEB4,ABTB1,SESN2,M…	AKT1,AKT2,C1QBP,MRPL49,CDK4,DDX6,DPH1,EEF1B2,EEF1G,EIF1AX,EIF2S3,EIF4B,EIF4E,EIF5A,EPRS,FARSA,GAPDH,GGT1,GTF2H3,HNRNPD,HSPB1,IARS,IGFBP5,ILF3,EIF3E,CAPRIN1,MARS,MOV10,NARS,SNU13,CNOT3,PA2G4,POLR2F,POLR2H,MAPK3,EIF2AK2,RAN,RBM3,ABCE1,RPL3,RPL17,RPL22,MRPL23,RPL27A,RPL29,RPL34,RPL36A,MRPL12,MRPS12,RPS6KB2,RPS26,RPS27A,RXRA,SRP9,TCOF1,TGFB1,TIA1,TUFM,TYMS,VIM,DENR,EIF3B,EIF2B4,LIMD1,CNOT9,NOLC1,AIMP…
350	GO:0043933	protein-containing complex subunit organization	BP	1743	353	420	0.202524	0.240964	0.997179	2.54798e-05	ACHE,ADRB2,AGTR1,ALAD,AREG,ARF6,RHOG,BIK,CAPG,CCK,CETN2,CHRNA3,CIRBP,CLU,COL5A2,COL12A1,COX10,CLDN3,CTH,CYLD,CYP1B1,DGKQ,DAPK3,DDIT3,DMXL1,DECR1,EFNA5,STOM,EPS8,ERCC4,F8,ACSL3,PTK2B,FBP1,FOXC1,FOXC2,FN1,GCH1,GJA8,GLRB,GPX3,GRIN1,GSK3B,GSN,GTF2B,GTF2E1,H1F0,HIST1H1C,HIST1H1E,H2AFX,HIST1H2BD,H3F3A,H3F3B,HBB,NCKAP1L,HLA-DRB1,HMGCL,HMOX1,HES1,HSPA1A,HSPA1B,HSP90AA1,IRF8,IL1RAP,TNFRSF9,INSM1,JUN,KCNA1…	ACADL,ACAT1,ASIC1,ACVRL1,ADAR,ADD2,ADSL,AP2B1,ALDH1A3,ALDOA,ANXA2,ANXA6,APOC1,FAS,AR,ARL2,BAX,BCL9,BCS1L,BID,BMP1,C1QBP,MRPL49,LDLRAD4,CAMK2G,CAT,CAV2,SCARB1,SEPT7,CDKN1B,CENPA,CENPF,CTSC,RCC1,CLNS1A,COL6A1,CRYZ,CYBA,DDB1,DDB2,DDX6,DFFB,DMD,DNM1,DPAGT1,DPYSL3,DUT,DVL1,TOR1A,EIF2S3,EIF4B,EIF5A,CTTN,STX2,EPRS,ERCC2,FANCA,FARSA,FKBP1A,FKBP4,FZD2,GJA1,GNB1,GTF2H1,GTF2H3,HSD17B10,HDAC1,HIP1,UBE2K,HMGB…
351	GO:0090181	regulation of cholesterol metabolic process	BP	49	5	23	0.102041	0.469388	0.99322	2.58174e-05	DGKQ,SQLE,ABCG1,NR1H4,LMF1	ACADL,CYP51A1,DHCR7,FASN,FDFT1,FDPS,HMGCR,HMGCS1,IDI1,KPNB1,LDLR,LSS,MVD,MVK,NFYB,PRKAA1,RAN,SCD,SP1,SREBF1,SREBF2,ERLIN1,ELOVL6
352	GO:0009161	ribonucleoside monophosphate metabolic process	BP	301	38	91	0.126246	0.302326	0.999998	2.59102e-05	ALDOC,AMPD3,ATP1B1,ATP6V1B1,BPGM,COX6A1,COX10,DLG2,FBP1,HIF1A,HSPA1A,HSPA1B,MYH8,NDUFS4,NT5E,OGDH,P2RX7,ENPP1,PFKFB1,PFKFB2,PFKFB3,STAT3,SURF1,TMSB4X,CASK,TJP2,VPS9D1,COQ7,NT5C2,ATP5S,NDUFAF1,OGDHL,NMNAT1,CARD11,SLC25A25,AK9,MAGI3,PGM2L1	ADA,ADSL,AK2,AK4,ALDOA,AMPD2,ARNT,ATIC,ATP5F1B,ATP5F1D,ATP5MC1,ATP5MC2,ATP5MC3,ATP5ME,ATP5PF,BID,TSPO,CAD,CCNB1,CYC1,DLG3,ENO1,FXN,GAPDH,GART,NIPSNAP2,GPI,HPRT1,IMPDH1,IMPDH2,LDHA,MPP3,NDUFA1,NDUFA5,NDUFAB1,NDUFB4,NDUFB8,NDUFB10,NDUFC1,NDUFC2,NDUFS2,NDUFS3,NDUFV1,NDUFS5,NDUFS6,NDUFS8,PFAS,PFKFB4,PFKL,PFKP,PGAM1,PRKAA1,PRPS1,PRPS2,SDHD,SNCA,TAZ,TGFB1,UCK2,UMPS,OGT,COX5A,POM121,PPIF,SLC25A13,TCIRG1…
356	GO:0031325	positive regulation of cellular metabolic process	BP	2357	553	553	0.23462	0.23462	0.210294	2.77167e-05	ABAT,ACVR1,ACVR2A,ADCY2,ADCY5,ADCYAP1R1,ADM,ADRA1B,ADRA2A,ADRB2,JAG1,AGTR1,AHR,ABCD2,ANXA1,APBB1,AREG,RHOG,ARNTL,ATF3,ATP2B4,AVPR1A,BACH1,ADGRB1,BCL6,BMP2,BMP5,BMP8B,BMPR2,BNIP3L,BRCA1,KLF5,C3,C5,C5AR1,PTTG1IP,CALM1,CAMK4,CASP3,CASP9,CCK,CCND3,TNFRSF8,CDH2,CDK8,CDKN1A,CDKN1C,CDKN2B,CEBPA,CEBPB,CEBPG,CHRNA3,CIRBP,CLU,PLK3,CREBL2,CSF1R,CTGF,DAB2,DGKQ,DAP,GADD45A,DDIT3,GSDME,DLX2,DLX3,HBEGF,DUSP5,DU…	ACLY,ACVR1B,ACVR2B,ACVRL1,ADCY1,ADCY3,ADCY7,ADORA2B,ADRA2C,AKT1,AKT2,ANXA2,APOC1,FAS,AR,ARNT,ARRB1,ARRB2,ASS1,BAX,CCND1,BCL9,BID,BMP3,BMP7,BMPR1A,TSPO,C1QBP,CALM3,CASP2,CAV2,CCNA2,CCNB1,CCND2,CCT6A,SCARB1,CD44,CD63,CDC20,CDC25B,CDK2,CDK4,CDK5,CDKN1B,CDX2,CTSC,FOXN3,COMT,CSK,CTBP1,CTBP2,CYBA,DBP,DKC1,DLG3,DLX1,DLX5,DNA2,DNMT3B,ARID3A,DUSP7,DUSP9,DVL1,E2F5,LPAR1,EIF5A,ELF4,ELK3,EMP2,ENDOG,ENO1,EPHA…
357	GO:0019752	carboxylic acid metabolic process	BP	791	155	207	0.195954	0.261694	0.98892	2.80047e-05	ABAT,ACO2,ABCD1,ABCD2,ALDOC,ALOX15B,ANXA1,ASL,ASNS,ATP2B4,AVPR1A,BPGM,BRCA1,BTD,C3,CDO1,CKMT2,CNR1,CPT2,CRABP2,CRYM,NCAN,CTH,CYP1A1,CYP1B1,CYP27A1,DBT,DECR1,DPEP1,EHHADH,ACSL1,ACSL3,FBP1,GATM,GCDH,GCH1,GCLC,GSTZ1,HAGH,HADHB,HGF,HIF1A,HMGCL,HNMT,HYAL1,IDH2,IDH3A,IDH3G,ITIH4,ALDH6A1,MTHFR,NPC1,OAT,ODC1,OGDH,P2RX7,P4HA1,PDGFB,PEPD,PEX7,PFKFB1,PFKFB2,PFKFB3,PIM1,PROX1,PSMD3,PSMD5,PTGS1,PTGS2,SLC2A1,S…	ACADL,ACADM,ACADS,ACAT1,ACAT2,ACLY,AHCY,AKT1,AKT2,ALDH1A3,ALDOA,APOC1,ARNT,ASS1,ATIC,ALDH7A1,AUH,BCAT1,BCAT2,DAGLA,CAD,CBS,CD44,CKB,COMT,CPT1B,CS,CYB5A,ECI1,DLAT,ECH1,ECHS1,ENO1,EPRS,FARSA,FASN,FGF2,FGFR4,GAMT,GAPDH,GART,GGT1,GLO1,GLUD1,GPI,GPX1,GSTP1,HSD17B10,HADH,IARS,IDH1,INSIG1,IVD,LDHA,LDHB,FADS1,FADS3,MARS,ME1,ME2,MGST1,MPST,MTHFD1,NARS,NDUFAB1,NDUFS6,PCBD1,PDK1,PDK3,PFAS,PFKFB4,PFKL,PFKP,P…
359	GO:0009889	regulation of biosynthetic process	BP	3592	768	816	0.213808	0.227171	0.991335	2.89153e-05	ACVR1,ACVR2A,ADCYAP1R1,ADRB2,JAG1,AHR,ANXA1,APBB1,AREG,RHOG,ARNTL,ATF3,ATP2B4,AVPR1A,BACH1,ADGRB1,BCL6,BMP2,BMP5,BMP8B,BMPR2,BRCA1,KLF5,BTG1,BTK,C3,CALM1,CAMK4,CCND3,TNFRSF8,CDK11B,CDK8,CDKN1A,CDKN1C,CDKN2B,CEBPA,CEBPB,CEBPG,CIRBP,CLU,PLK3,CRABP2,CREBL2,CRY1,CRY2,CRYM,CSNK2A2,CTGF,CTH,CTNND2,CYLD,CYP1B1,DAB2,DGKQ,DAP,DAPK3,DDIT3,DLX2,DLX3,TSC22D3,HBEGF,DUSP1,EBF1,ECM1,EDNRB,EGR1,EGR2,EGR3,EIF4A2,…	ABCA2,ACADL,ACVR1B,ACVR2B,ACVRL1,ADAR,ADORA2B,AES,AKT1,AKT2,AMH,APEX1,BIRC5,APOC1,AR,ARNT,ARRB1,ARRB2,ASS1,CCND1,BCL7A,BCL9,BMP3,BMP7,BMPR1A,TSPO,C1QBP,CALM3,CAT,CCNA2,CCT6A,SCARB1,CDK2,CDK4,CDK5,CDKN1B,CDKN2A,CDX2,CENPF,CHD3,CHD4,FOXN3,CSNK2A1,CTBP1,CTBP2,CUX1,CYBA,CYP51A1,DBP,DDX6,DHCR7,DKC1,DLAT,DLX1,DLX5,DLX6,DNA2,DNMT3A,DNMT3B,DPH1,ARID3A,ATN1,DVL1,E2F5,CELSR2,EIF4B,EIF4E,EIF5A,ELF4,ELK3,ENO…
373	GO:0046390	ribose phosphate biosynthetic process	BP	232	39	73	0.168103	0.314655	0.990371	3.78646e-05	ADCY2,ADCY5,ADM,ALDOC,AMPD3,AQP1,BPGM,CALM1,EDNRB,PTK2B,FBP1,GRM2,GUCY1B1,GUCY2D,HIF1A,NPPC,OGDH,P2RX7,PFKFB1,PFKFB2,PFKFB3,PTHLH,RLN2,STAT3,SURF1,TMSB4X,NME5,GABBR2,VPS9D1,AKAP9,RUNDC3A,ATP5S,SLC35B3,OGDHL,ADCY10,PPCS,AK9,PGM2L1,OSTN	ACAT1,ADCY1,ADCY3,ADCY7,ADORA2B,ADSL,AK2,ALDOA,AMPD2,ARNT,ATIC,ATP5F1B,ATP5F1D,ATP5MC1,ATP5MC2,ATP5MC3,ATP5ME,ATP5PF,CAD,CALM3,CYC1,ENO1,GAPDH,GART,NIPSNAP2,GPI,GPER1,HPRT1,IMPDH1,IMPDH2,LDHA,NME1,NME3,NME4,NPR1,PALM,PFAS,PFKFB4,PFKL,PFKP,PGAM1,PRKAA1,PRPS1,PRPS2,TAZ,TGFB1,UCK2,UMPS,OGT,POM121,SLC25A13,TCIRG1,CAP2,PAICS,NUP50,NUP205,NUP160,GPR161,NUP188,NUP62,STOML2,MLXIPL,PRKAG2,CMPK1,PANK1,UCKL…
374	GO:0030150	protein import into mitochondrial matrix	BP	16	0	11	0	0.6875	1	3.81078e-05	NA	TOMM20,TIMM17B,TOMM40,TIMM44,TIMM21,TOMM22,GRPEL1,TOMM40L,TIMM50,GRPEL2,DNLZ
375	GO:1902930	regulation of alcohol biosynthetic process	BP	50	4	23	0.08	0.46	0.998516	3.86604e-05	ADCYAP1R1,PTK2B,SQLE,ABCG1	CYP51A1,DHCR7,FASN,FDFT1,FDPS,GPER1,HMGCR,HMGCS1,IDI1,KPNB1,LSS,MVD,MVK,NFYB,PRKAA1,RAN,SCD,SNCA,SP1,SREBF1,SREBF2,ERLIN1,ELOVL6
380	GO:0006996	organelle organization	BP	3251	719	742	0.221163	0.228237	0.861531	4.22321e-05	ACTB,ACTG1,ADD3,ADRA2A,ADRB2,AP1G1,ALAS1,ABCD1,ANK1,SLC25A4,ANXA1,APBB1,SHROOM2,AQP1,AREG,ARF6,RHOB,RND3,RHOG,ARHGAP4,ARL3,ATP6V1B1,ATP6V1E1,BCL6,BFSP1,BIK,BNIP3L,DST,BRCA1,CAPG,CAPN6,CCK,CDH2,CEBPA,CETN2,LYST,CIRBP,CLU,TPP1,PLK3,CNN1,CNN2,COX10,CRMP1,CSF1R,CSNK2A2,CTGF,CTSV,CYLD,DAPK3,GADD45A,DES,DNAH6,DYNC1I1,DUSP1,EFNA5,CELSR3,EPAS1,EPHA3,EPHA5,EPS8,ERBB4,ERCC4,ETS1,EYA1,F8,PTK2B,FOXJ1,FLNA,FL…	ABL2,ADD2,AKT1,AKT2,ALDOA,ANK2,ANXA2,APEX1,BIRC5,ARL2,ARRB1,ARRB2,ATP5F1B,ATP5F1D,ATP5MC1,ATP5MC2,ATP5MC3,ATP5ME,ATP5PF,BAX,BCR,BCS1L,BID,BMP7,BUB1B,TSPO,C1QBP,CAPN2,CAV2,CCNA2,CCNB1,CCNF,CCT6A,SEPT7,CDC20,CDC25B,CDK2,CDK5,CDKN1B,CDKN2A,CENPA,CENPF,CTSC,RCC1,CHD3,CHD4,AP2M1,CNP,CTBP1,DBN1,DDB1,DDB2,DDX6,DFFB,DIAPH2,DKC1,DMD,DNM1,DNA2,DNMT3A,DNMT3B,DPYSL3,DVL1,TOR1A,LPAR1,EMP2,CTTN,EPB41L1,STX2,ER…
382	GO:0071103	DNA conformation change	BP	225	45	71	0.2	0.315556	0.863007	4.33531e-05	ANXA1,CETN2,H1F0,HIST1H1C,HIST1H1E,H2AFX,HIST1H2BD,H3F3A,H3F3B,NAP1L3,RECQL,BRD2,SOX9,TP53,TTN,UBB,UBC,KAT6A,HIST1H4I,HIST1H2BG,HIST1H2BN,HIST1H2BF,HIST1H2BC,HIST2H2BE,HIST1H3A,HIST1H3D,HIST1H3E,HIST1H3H,HIST1H3B,HIST1H4H,HIST1H4E,HIST1H2BJ,RECQL5,PSME4,CABIN1,NIPBL,CHD5,UBN1,CENPN,KNL1,TSPYL2,HIST1H2BK,HIST3H2BB,H3F3C,HIST2H2BF	CCNB1,CDKN2A,CENPA,CHD3,CHD4,DDB1,DDB2,DFFB,DNA2,ERCC2,GPER1,GTF2H1,GTF2H3,HHEX,HMGB1,HMGB2,HMGA1,HNRNPA2B1,MCM2,MCM4,MCM5,MCM6,NBN,RAD23B,RBBP4,RBBP7,RPS27A,SET,SRPK1,TOP2A,TOP2B,XRCC5,HMGA2,CHAF1B,CDC45,RAD54L,CUL4A,RNF8,AIFM1,CHD1L,GINS1,NCAPD2,ANP32B,RUVBL2,ASCC3,ACIN1,NCAPD3,NOC2L,SMARCAL1,NUSAP1,RTEL1,NCAPG2,HJURP,H2AFY2,TWNK,CENPM,PHF23,IPO4,NAA60,PIF1,ANP32E,GRWD1,TNRC18,CDCA5,TOP1MT,CDAN…
383	GO:0055086	nucleobase-containing small molecule metabolic process	BP	623	103	167	0.165329	0.268058	0.999968	4.35342e-05	ADCY2,ADCY5,ADM,ALDOC,AMPD3,AQP1,ATP1B1,ATP6V1B1,BPGM,CALM1,ENTPD1,COX6A1,COX10,DLG2,EDNRB,EPHA2,PTK2B,FBP1,FUT8,GLRX,GPD2,GRM2,GUCY1B1,GUCY2D,HIF1A,HSPA1A,HSPA1B,IDH2,ALDH6A1,MYH8,NDUFS4,PNP,NPPC,NT5E,OGDH,P2RX7,PDE2A,PDE4C,PDE7A,ENPP1,PFKFB1,PFKFB2,PFKFB3,PGM3,PTGS2,PTHLH,RLN2,RORA,RRM2,CXCL11,STAT3,SULT1C2,SURF1,TK2,TMSB4X,NME5,KCNAB2,CASK,TJP2,TBPL1,TP53I3,H6PD,GABBR2,VPS9D1,GFPT2,AKAP9,COQ7,…	ACAT1,ACLY,ADA,ADCY1,ADCY3,ADCY7,ADORA2B,ADSL,AHCY,AK2,AK4,ALDOA,AMD1,AMPD2,ARNT,ATIC,ATP5F1B,ATP5F1D,ATP5MC1,ATP5MC2,ATP5MC3,ATP5ME,ATP5PF,BID,TSPO,CAD,CALM3,CCNB1,ENTPD6,CNP,CYC1,DCK,DCTD,DLG3,DPAGT1,DUT,ENO1,FXN,FZD2,GAMT,GAPDH,GART,NIPSNAP2,GPI,GPER1,GPX1,GSR,HMGCR,HPRT1,IDH1,IMPDH1,IMPDH2,LDHA,LDHB,ME1,ME2,MOCS1,MPI,MPP3,MTHFD1,NDUFA1,NDUFA5,NDUFAB1,NDUFB4,NDUFB8,NDUFB10,NDUFC1,NDUFC2,NDUFS2…
384	GO:0045892	negative regulation of transcription, DNA-templated	BP	959	224	244	0.233577	0.254432	0.349128	4.35478e-05	AHR,APBB1,ARNTL,ATF3,BACH1,BCL6,BMP2,BRCA1,KLF5,CCND3,CDKN1C,CEBPA,CEBPB,PLK3,CRY1,CRY2,CRYM,DAB2,DAP,DDIT3,DLX2,TSC22D3,EDNRB,EGR1,ELF3,ETV3,FBP1,FGF9,FGFR1,FOXG1,FOXC1,FOXD1,FOXJ1,FOXC2,FOXO1,FLNA,FOSB,GCLC,GPS2,NR3C1,HIST1H1C,HIST1H1E,HIST1H2AE,H2AFX,H3F3A,H3F3B,HIC1,HIVEP1,HOXB3,HOXB4,HOXD8,HES1,HSPA1A,DNAJB1,IRF8,ID1,ID2,ID3,ID4,INSM1,PDX1,ISL1,JUN,JUNB,JUND,LOXL2,MXD1,SMAD7,MAF,MEIS2,MITF,C…	ACVR2B,AES,BIRC5,AR,CCND1,BCL7A,BMP7,C1QBP,CDK2,CDK5,CDKN1B,CDKN2A,CDX2,CENPF,CHD4,FOXN3,CTBP1,CTBP2,CUX1,DLX1,DNMT3A,DNMT3B,ATN1,ELK3,ENO1,NR2F6,ERF,ESRRA,GAS6,GLI2,HDAC1,HDGF,HHEX,HMGB1,HMGB2,HMGA1,HMX1,HNRNPA2B1,HOXC8,HOXD9,PRMT2,HSF4,ILF3,SMAD3,MDM2,MDM4,MEN1,MNT,MYB,NAB1,NFIC,NFIX,NPAS1,ORC2,PA2G4,PAWR,PHB,PHF2,PITX1,PLK1,POU6F1,RARG,RBBP7,RELA,RFX5,RPS27A,RREB1,RXRA,SALL2,SET,SIM2,SIX3,SMAR…
386	GO:0009260	ribonucleotide biosynthetic process	BP	229	39	72	0.170306	0.31441	0.987447	4.38702e-05	ADCY2,ADCY5,ADM,ALDOC,AMPD3,AQP1,BPGM,CALM1,EDNRB,PTK2B,FBP1,GRM2,GUCY1B1,GUCY2D,HIF1A,NPPC,OGDH,P2RX7,PFKFB1,PFKFB2,PFKFB3,PTHLH,RLN2,STAT3,SURF1,TMSB4X,NME5,GABBR2,VPS9D1,AKAP9,RUNDC3A,ATP5S,SLC35B3,OGDHL,ADCY10,PPCS,AK9,PGM2L1,OSTN	ACAT1,ADCY1,ADCY3,ADCY7,ADORA2B,ADSL,AK2,ALDOA,AMPD2,ARNT,ATIC,ATP5F1B,ATP5F1D,ATP5MC1,ATP5MC2,ATP5MC3,ATP5ME,ATP5PF,CAD,CALM3,CYC1,ENO1,GAPDH,GART,NIPSNAP2,GPI,GPER1,HPRT1,IMPDH1,IMPDH2,LDHA,NME1,NME3,NME4,NPR1,PALM,PFAS,PFKFB4,PFKL,PFKP,PGAM1,PRKAA1,PRPS2,TAZ,TGFB1,UCK2,UMPS,OGT,POM121,SLC25A13,TCIRG1,CAP2,PAICS,NUP50,NUP205,NUP160,GPR161,NUP188,NUP62,STOML2,MLXIPL,PRKAG2,CMPK1,PANK1,UCKL1,RFK,…
387	GO:0070126	mitochondrial translational termination	BP	87	3	34	0.0344828	0.390805	1	4.50795e-05	MRPS33,MRPL53,MRPL10	MRPL49,MRPL23,MRPL12,MRPS12,MRPL19,MRPL28,MRPL3,MRPS27,MRPL42,MRPL18,MRPL15,MRPS16,MRPL4,MRPS2,MRPS17,MRPL16,AURKAIP1,PTCD3,MRPL20,MRPS35,MRPL17,MRPS25,MRPL14,MRPS26,MRPL36,MRPL34,MRPL32,MRPS34,MRPL24,GADD45GIP1,C12orf65,CHCHD1,MRPL52,MRPL21
388	GO:0043414	macromolecule methylation	BP	245	41	76	0.167347	0.310204	0.992515	4.54058e-05	BRCA1,BTG1,CALM1,TRDMT1,FOS,HIST1H1C,HIST1H1E,IRF4,MTHFR,PAX5,RBBP5,RLF,SUPT6H,KDM6A,PRDM2,CTR9,LCMT2,NR1H4,KDM4C,SIRT1,VIRMA,CHD5,AUTS2,RRNAD1,TRMO,ARID4B,SETD4,PIWIL2,ATF7IP,CMTR2,KDM3A,DMAP1,RNF20,METTL14,THADA,ZNF335,TRMT10A,PCMTD1,BMT2,METTL15,KDM1B	DNMT3A,DNMT3B,FBL,EZH1,HSD17B10,PRMT2,PRMT1,MEN1,KMT2A,MYB,NOP2,SNRPD3,TARBP1,NSD2,OGT,MBD2,MTA2,RAB3D,SETD1A,PRMT3,PRMT5,CARM1,WDR4,WDR5,PRDM5,PWP1,BAZ2A,PAXIP1,ICMT,FTSJ1,EEF1AKMT3,FAM98A,PHF19,TRMT2A,DIMT1,TRMT112,TRMT13,PRMT7,TET2,GATAD2A,TRMT10C,PRMT6,PCMTD2,NDUFAF7,TRMT1,ZFP64,MEPCE,METTL3,SMYD2,BEND3,TRMT11,TFB2M,NSD1,FAM129B,WDR77,SUV39H2,EHMT1,CAMKMT,SETD6,TET1,WDR82,THUMPD2,SETD7,GTPBP3…
389	GO:0043603	cellular amide metabolic process	BP	889	131	228	0.147357	0.256468	1	4.553e-05	ASL,ASNS,BPGM,BTD,CEBPA,CIRBP,CLU,TPP1,PLK3,CPD,CPM,DAPK3,DPEP1,ECE1,EIF4A2,EIF4EBP2,EPHA4,PTK2B,GCH1,GLA,GCLC,GM2A,MKNK2,GSTZ1,H3F3A,H3F3B,HAGH,HSP90AA1,CYR61,ITGB8,LAMP2,MME,MTHFR,NGF,P2RX7,PCSK5,PER1,POLR2A,PPP3CA,MAP2K1,DNAJC3,PSEN1,RGS2,RPL3L,RPL28,RPLP1,RPS20,RRBP1,SMPD1,SOX4,STAT3,TSC1,UGCG,ZFP36,HIST1H4I,PICALM,HIST1H3A,HIST1H3D,HIST1H3E,HIST1H3H,HIST1H3B,HIST1H4H,HIST1H4E,ENC1,BECN1,B3GA…	AKT1,AKT2,ASS1,ATIC,C1QBP,MRPL49,CAD,CDK4,DDX6,DMD,DPH1,EEF1B2,EEF1G,EIF1AX,EIF2S3,EIF4B,EIF4E,EIF5A,ENPEP,EPRS,FARSA,FASN,GAPDH,GART,GAS6,GGT1,GLO1,GPX1,GSR,GSTP1,GTF2H3,HNRNPD,HSPB1,IARS,IDH1,IGFBP5,ILF3,EIF3E,CAPRIN1,MARS,MGST1,MOV10,MTHFD1,NARS,SNU13,CNOT3,PA2G4,FURIN,PGAM1,POLR2F,POLR2H,PRKAA1,PRKCD,MAPK3,EIF2AK2,PROS1,RAN,RBM3,ABCE1,RPL3,RPL17,RPL22,MRPL23,RPL27A,RPL29,RPL34,RPL36A,MRPL12,M…
390	GO:0009165	nucleotide biosynthetic process	BP	281	50	85	0.177936	0.302491	0.983909	4.61257e-05	ADCY2,ADCY5,ADM,ALDOC,AMPD3,AQP1,BPGM,CALM1,EDNRB,PTK2B,FBP1,GRM2,GUCY1B1,GUCY2D,HIF1A,IDH2,PNP,NPPC,OGDH,P2RX7,PFKFB1,PFKFB2,PFKFB3,PTGS2,PTHLH,RLN2,RRM2,STAT3,SURF1,TK2,TMSB4X,NME5,TBPL1,GABBR2,VPS9D1,AKAP9,RUNDC3A,NMNAT2,ATP5S,SLC35B3,RNLS,OGDHL,ADCY10,NMNAT1,PPCS,AK7,AK8,AK9,PGM2L1,OSTN	ACAT1,ADA,ADCY1,ADCY3,ADCY7,ADORA2B,ADSL,AK2,AK4,ALDOA,AMPD2,ARNT,ATIC,ATP5F1B,ATP5F1D,ATP5MC1,ATP5MC2,ATP5MC3,ATP5ME,ATP5PF,CAD,CALM3,CYC1,DCK,DCTD,DUT,ENO1,GAPDH,GART,NIPSNAP2,GPI,GPER1,HPRT1,IMPDH1,IMPDH2,LDHA,ME1,MTHFD1,NME1,NME3,NME4,NPR1,PALM,PFAS,PFKFB4,PFKL,PFKP,PGAM1,PRKAA1,PRPS1,PRPS2,TAZ,TGFB1,TYMS,UCK2,UMPS,OGT,POM121,SLC25A13,TCIRG1,CAP2,PAICS,NUP50,NUP205,NUP160,GPR161,QPRT,NUP188,N…
392	GO:0009127	purine nucleoside monophosphate biosynthetic process	BP	145	18	50	0.124138	0.344828	0.999516	4.74811e-05	ALDOC,AMPD3,BPGM,FBP1,HIF1A,OGDH,P2RX7,PFKFB1,PFKFB2,PFKFB3,STAT3,SURF1,TMSB4X,VPS9D1,ATP5S,OGDHL,AK9,PGM2L1	ADA,ADSL,AK2,ALDOA,AMPD2,ARNT,ATIC,ATP5F1B,ATP5F1D,ATP5MC1,ATP5MC2,ATP5MC3,ATP5ME,ATP5PF,CYC1,ENO1,GAPDH,GART,NIPSNAP2,GPI,HPRT1,IMPDH1,IMPDH2,LDHA,PFAS,PFKFB4,PFKL,PFKP,PGAM1,PRKAA1,PRPS2,TAZ,TGFB1,OGT,POM121,SLC25A13,TCIRG1,PAICS,NUP50,NUP205,NUP160,NUP188,NUP62,STOML2,MLXIPL,PRKAG2,NDC1,SEH1L,NUP35,PGAM4
393	GO:0009168	purine ribonucleoside monophosphate biosynthetic process	BP	145	18	50	0.124138	0.344828	0.999516	4.74811e-05	ALDOC,AMPD3,BPGM,FBP1,HIF1A,OGDH,P2RX7,PFKFB1,PFKFB2,PFKFB3,STAT3,SURF1,TMSB4X,VPS9D1,ATP5S,OGDHL,AK9,PGM2L1	ADA,ADSL,AK2,ALDOA,AMPD2,ARNT,ATIC,ATP5F1B,ATP5F1D,ATP5MC1,ATP5MC2,ATP5MC3,ATP5ME,ATP5PF,CYC1,ENO1,GAPDH,GART,NIPSNAP2,GPI,HPRT1,IMPDH1,IMPDH2,LDHA,PFAS,PFKFB4,PFKL,PFKP,PGAM1,PRKAA1,PRPS2,TAZ,TGFB1,OGT,POM121,SLC25A13,TCIRG1,PAICS,NUP50,NUP205,NUP160,NUP188,NUP62,STOML2,MLXIPL,PRKAG2,NDC1,SEH1L,NUP35,PGAM4
395	GO:0032787	monocarboxylic acid metabolic process	BP	429	86	121	0.200466	0.282051	0.926805	4.81306e-05	ABAT,ABCD1,ABCD2,ALDOC,ALOX15B,ANXA1,ASNS,AVPR1A,BPGM,BRCA1,BTD,C3,CNR1,CPT2,CRABP2,NCAN,CYP1A1,CYP1B1,CYP27A1,DECR1,EHHADH,ACSL1,ACSL3,FBP1,GCDH,HAGH,HADHB,HIF1A,IDH2,NPC1,OGDH,P2RX7,PEX7,PFKFB1,PFKFB2,PFKFB3,PROX1,PTGS1,PTGS2,STAT3,ELOVL4,TWIST1,NR4A3,PLA2G4C,AKR1C3,IRS2,ALDH1A2,SLC16A3,LRAT,CYP7B1,LPIN2,NR1H4,NR1H3,CYP46A1,PTGR1,ACSBG1,ACSL6,SIRT1,MLYCD,AMACR,PLA2G15,PNPLA8,CRYL1,ABHD5,DCXR,CY…	ACADL,ACADM,ACADS,ACAT1,ACAT2,ACLY,AKT1,AKT2,ALDH1A3,ALDOA,APOC1,ARNT,AUH,DAGLA,CPT1B,ECI1,DLAT,ECH1,ECHS1,ENO1,FASN,FGFR4,GAPDH,GGT1,GLO1,GPI,GPX1,GSTP1,HADH,IDH1,INSIG1,IVD,LDHA,LDHB,FADS1,FADS3,ME1,ME2,MGST1,NDUFAB1,NDUFS6,PDK1,PDK3,PFKFB4,PFKL,PFKP,PGAM1,PHYH,PON2,PRKAA1,PRKAB2,MAPK3,ACSM3,MSMO1,SCD,SLC1A3,SNCA,SORD,SREBF1,OGT,SLC5A6,GRHPR,POM121,XYLB,AKR1A1,LYPLA1,ECI2,SLC25A17,ERLIN1,CSPG5,…
399	GO:0033554	cellular response to stress	BP	1654	341	398	0.206167	0.240629	0.989404	4.89066e-05	ADM,ANXA1,APBB1,APOD,AQP1,AQP3,RHOB,ARNTL,ASNS,ATF3,AVPR1A,BACH1,BCL6,BDKRB2,BMP2,BMPR2,BNIP3L,BRCA1,BTK,PTTG1IP,CASP3,CASP9,CDKN1A,CDKN2D,CEBPB,CEBPG,CETN2,CLU,TPP1,PLK3,CRY1,CTGF,CTH,CTSV,CYP1B1,DAP,GADD45A,DDIT3,DPEP1,EGR1,EPHA2,EPAS1,EPHA4,EPHB1,ERCC4,ERCC6,ERN1,ETS1,ETV5,EYA1,PTK2B,FANCF,FOXO1,FOS,FUT8,GCH1,GPR37,GPS2,GPX3,GSK3B,GUCY1B1,H2AFX,HGF,HIC1,HIF1A,HMOX1,HSPA1A,HSPA1B,HSPA2,HSPA5,HS…	ADORA2B,AKT1,NUDT2,APEX1,FAS,ARNT,ASS1,BAG1,BAX,CCND1,BCL2L2,BID,BMP7,BMPR1A,TSPO,CAMK2B,CAMK2G,CASP2,CAT,CBS,CCNA2,CCNB1,CD44,CDK2,CDK6,CDKN1B,CDKN2A,FOXN3,COMT,CYBA,DDB1,DDB2,DNA2,DNMT3A,DNMT3B,ARID3A,DUSP3,DUSP9,TOR1A,ENDOG,ENO1,SLC29A1,ERCC2,EYA2,FANCA,FANCD2,FANCG,FEN1,FKBP4,FLT4,FXN,GAS6,GJB2,GNB1,GPX1,RAPGEF1,GRINA,GSR,GSTP1,GTF2H1,GTF2H3,HDAC1,HDGF,UBE2K,HMGB1,HMGB2,HMGCR,HMGA1,HNRNPA1,HN…
400	GO:0006793	phosphorus metabolic process	BP	2555	576	593	0.22544	0.232094	0.644233	4.91416e-05	ACHE,ACVR1,ACVR2A,ACYP2,ADAM10,ADCY2,ADCY5,ADCYAP1R1,ADM,ADRA1B,ADRA2A,ADRB2,ALDOC,ALPG,AMPD3,AQP1,AREG,ATF3,ATP1B1,ATP2B4,ATP6V1B1,BDKRB2,BMP2,BMP5,BMP8B,BMPR2,BPGM,BTK,C3,C5,C5AR1,CALM1,CAMK4,CASP3,CBLB,CCK,CCND3,CDK11B,CDH2,CDK8,CDKN1A,CDKN1C,CDKN2B,CDKN2D,CEBPA,CHRNA3,CKMT2,CLU,CLK1,CLK3,PLK3,COX6A1,COX10,CREBL2,CRY1,CRY2,CSF1R,CSNK2A2,CTGF,DAB2,DGKQ,DAPK3,DBT,GADD45A,GSDME,DLG2,HBEGF,DUSP1,D…	ABL2,ACAT1,ACLY,ACVR1B,ACVR2B,ACVRL1,ADA,ADAR,ADCY1,ADCY3,ADCY7,ADORA2B,ADRA2C,GRK2,GRK3,ADSL,AK2,AK4,AKT1,AKT2,ALDOA,AMPD2,ANXA2,APEX1,BIRC5,APOC1,FAS,AR,ARNT,ARRB1,ARRB2,ATIC,ATP5F1B,ATP5F1D,ATP5MC1,ATP5MC2,ATP5MC3,ATP5ME,ATP5PF,BAX,CCND1,BCR,BID,BMP3,BMP7,BMPR1A,BUB1B,TSPO,LDLRAD4,CAD,CALM3,CAMK2B,CAMK2G,CAV2,CCNA2,CCNB1,CCND2,CCNG1,SCARB1,CD44,CDC25B,CDK2,CDK4,CDK5,CDK6,CDKN1B,CDKN2A,CKB,CNP,…
404	GO:0009201	ribonucleoside triphosphate biosynthetic process	BP	138	18	48	0.130435	0.347826	0.998726	5.20082e-05	ALDOC,BPGM,FBP1,HIF1A,OGDH,P2RX7,PFKFB1,PFKFB2,PFKFB3,STAT3,SURF1,TMSB4X,NME5,VPS9D1,ATP5S,OGDHL,AK9,PGM2L1	ALDOA,ARNT,ATP5F1B,ATP5F1D,ATP5MC1,ATP5MC2,ATP5MC3,ATP5ME,ATP5PF,CAD,CYC1,ENO1,GAPDH,NIPSNAP2,GPI,IMPDH1,IMPDH2,LDHA,NME1,NME3,NME4,PFKFB4,PFKL,PFKP,PGAM1,PRKAA1,TAZ,TGFB1,UCK2,OGT,POM121,SLC25A13,TCIRG1,NUP50,NUP205,NUP160,NUP188,NUP62,STOML2,MLXIPL,PRKAG2,UCKL1,NDC1,CTPS2,SEH1L,UCK1,NUP35,PGAM4
413	GO:0009142	nucleoside triphosphate biosynthetic process	BP	150	21	51	0.14	0.34	0.997588	6.10698e-05	ALDOC,BPGM,FBP1,HIF1A,OGDH,P2RX7,PFKFB1,PFKFB2,PFKFB3,STAT3,SURF1,TMSB4X,NME5,TBPL1,VPS9D1,ATP5S,OGDHL,AK7,AK8,AK9,PGM2L1	AK4,ALDOA,ARNT,ATP5F1B,ATP5F1D,ATP5MC1,ATP5MC2,ATP5MC3,ATP5ME,ATP5PF,CAD,CYC1,ENO1,GAPDH,NIPSNAP2,GPI,IMPDH1,IMPDH2,LDHA,NME1,NME3,NME4,PFKFB4,PFKL,PFKP,PGAM1,PRKAA1,TAZ,TGFB1,TYMS,UCK2,OGT,POM121,SLC25A13,TCIRG1,NUP50,NUP205,NUP160,NUP188,NUP62,STOML2,MLXIPL,PRKAG2,CMPK1,UCKL1,NDC1,CTPS2,SEH1L,UCK1,NUP35,PGAM4
418	GO:0010604	positive regulation of macromolecule metabolic process	BP	2362	544	550	0.230313	0.232854	0.396306	6.95923e-05	ACTB,ACVR1,ACVR2A,ADCY2,ADCY5,ADRA1B,ADRA2A,ADRB2,JAG1,AGTR1,AHR,APBB1,AREG,RHOG,ARNTL,ATF3,ATP2B4,BACH1,BCL6,BMP2,BMP5,BMP8B,BMPR2,BRCA1,KLF5,C3,C5,C5AR1,PTTG1IP,CALM1,CAMK4,CASP3,CASP9,CCK,CCND3,TNFRSF8,CDH2,CDK8,CDKN1A,CDKN1C,CDKN2B,CEBPA,CEBPB,CEBPG,CHRNA3,CIRBP,CLU,PLK3,CREBL2,CSF1R,CTGF,DAB2,DGKQ,DAP,GADD45A,DDIT3,GSDME,DLX2,DLX3,HBEGF,DUSP5,DUSP6,EBF1,ECE1,EDNRB,EFNA5,EGR1,EGR2,EPHA2,ELF3,…	ACVR1B,ACVR2B,ACVRL1,ADAR,ADCY1,ADCY3,ADCY7,ADORA2B,ADRA2C,AKT1,AKT2,AMH,ANK2,ANXA2,FAS,AR,ARNT,ARRB1,ARRB2,BAX,CCND1,BCL9,BID,BMP3,BMP7,BMPR1A,C1QBP,CALM3,CASP2,CAV2,CCNA2,CCNB1,CCND2,CCT6A,CD44,CD63,CDC20,CDC25B,CDK2,CDK4,CDK5,CDKN1B,CDX2,CTSC,FOXN3,CSK,CSNK2A1,CTBP1,CTBP2,DBP,DDB1,DKC1,DLG3,DLX1,DLX5,DNA2,DNMT3B,ARID3A,DUSP7,DUSP9,DVL1,E2F5,LPAR1,EIF5A,ELF4,ELK3,EMP2,ENDOG,ENO1,EPHA8,EPHB4,ERC…
419	GO:1901293	nucleoside phosphate biosynthetic process	BP	284	50	85	0.176056	0.299296	0.987266	6.99303e-05	ADCY2,ADCY5,ADM,ALDOC,AMPD3,AQP1,BPGM,CALM1,EDNRB,PTK2B,FBP1,GRM2,GUCY1B1,GUCY2D,HIF1A,IDH2,PNP,NPPC,OGDH,P2RX7,PFKFB1,PFKFB2,PFKFB3,PTGS2,PTHLH,RLN2,RRM2,STAT3,SURF1,TK2,TMSB4X,NME5,TBPL1,GABBR2,VPS9D1,AKAP9,RUNDC3A,NMNAT2,ATP5S,SLC35B3,RNLS,OGDHL,ADCY10,NMNAT1,PPCS,AK7,AK8,AK9,PGM2L1,OSTN	ACAT1,ADA,ADCY1,ADCY3,ADCY7,ADORA2B,ADSL,AK2,AK4,ALDOA,AMPD2,ARNT,ATIC,ATP5F1B,ATP5F1D,ATP5MC1,ATP5MC2,ATP5MC3,ATP5ME,ATP5PF,CAD,CALM3,CYC1,DCK,DCTD,DUT,ENO1,GAPDH,GART,NIPSNAP2,GPI,GPER1,HPRT1,IMPDH1,IMPDH2,LDHA,ME1,MTHFD1,NME1,NME3,NME4,NPR1,PALM,PFAS,PFKFB4,PFKL,PFKP,PGAM1,PRKAA1,PRPS1,PRPS2,TAZ,TGFB1,TYMS,UCK2,UMPS,OGT,POM121,SLC25A13,TCIRG1,CAP2,PAICS,NUP50,NUP205,NUP160,GPR161,QPRT,NUP188,N…
420	GO:0044267	cellular protein metabolic process	BP	4023	864	902	0.214765	0.224211	0.991685	7.01342e-05	ACTB,ACVR1,ACVR2A,ADAM10,ADCY2,ADCY5,ADRA1B,ADRA2A,ADRB2,AGA,JAG1,AGTR1,ALAD,ALPG,AMBN,ANXA1,APBB1,APLP2,AQP1,TRIM23,AREG,ARNTL,ARSA,STS,ATF3,ATP2B4,BACH1,ADGRB1,BCL6,BDKRB2,BMP2,BMP5,BMP8B,BMPR2,BNIP3L,BRCA1,BTG1,BTK,C3,C5,C5AR1,PTTG1IP,CALB1,CALM1,CALU,CAMK4,CASP3,CASP9,CBLB,CCK,CCND3,CDK11B,CDH2,CDK8,CDKN1A,CDKN1C,CDKN2B,CDKN2D,CEBPA,CHGB,CHRM3,CHRNA3,CIRBP,CLU,CLK1,CLK3,PLK3,COL6A3,CPA2,CPM,C…	ABL2,ACVR1B,ACVR2B,ACVRL1,ADAR,ADCY1,ADCY3,ADCY7,ADH5,ADORA2B,ADRA2C,GRK2,GRK3,AP2A2,AP2B1,AKT1,AKT2,ANXA2,BIRC5,FAS,AR,ARNT,ARRB1,ARRB2,BAX,CCND1,BCR,BID,BMP3,BMP7,BMPR1A,BUB1B,TSPO,C1QBP,MRPL49,LDLRAD4,CAD,CALM3,CAMK2B,CAMK2G,CAPN2,CASP2,CAV2,CCNA2,CCNB1,CCND2,CCNF,CCNG1,CD44,CDC20,CDC25B,CDK2,CDK4,CDK5,CDK6,CDKN1B,CDKN2A,CTSC,CHD3,CHD4,CHML,AP2M1,CSK,CSNK1G2,CSNK2A1,CTBP1,CUX1,DDB1,DDB2,DDX6,D…
432	GO:0006694	steroid biosynthetic process	BP	133	26	46	0.195489	0.345865	0.842197	8.61959e-05	ADM,BMP2,BMP5,CYP27A1,DGKQ,EGR1,PROX1,SNAI2,SNAI1,SQLE,HSD17B6,AKR1C3,CYP7B1,ABCG1,NR1H4,CYP46A1,STARD3,SIRT1,AMACR,DKK3,CYP39A1,CYB5R2,WNT4,OSBPL6,CYP2R1,PLPP6	ACAT1,ACAT2,ACLY,TSPO,SCARB1,CYP51A1,DHCR7,DHCR24,FASN,FDFT1,FDPS,FGFR4,HMGCR,HMGCS1,IDI1,INSIG1,KPNB1,LBR,LSS,MVD,MVK,NFYB,PRKAA1,RAN,MSMO1,SCD,SP1,SREBF1,SREBF2,CNBP,CACNA1H,ERLIN1,EBP,SLC27A5,SLC27A2,ERG28,DDX20,OSBPL3,NSDHL,PRKAG2,HSD17B7,ELOVL6,HSD3B7,OSBPL1A,OSBPL9,STARD4
434	GO:0009117	nucleotide metabolic process	BP	549	92	148	0.167577	0.269581	0.999846	8.73416e-05	ADCY2,ADCY5,ADM,ALDOC,AMPD3,AQP1,ATP1B1,ATP6V1B1,BPGM,CALM1,COX6A1,COX10,DLG2,EDNRB,EPHA2,PTK2B,FBP1,GPD2,GRM2,GUCY1B1,GUCY2D,HIF1A,HSPA1A,HSPA1B,IDH2,MYH8,NDUFS4,PNP,NPPC,NT5E,OGDH,P2RX7,PDE2A,PDE4C,PDE7A,ENPP1,PFKFB1,PFKFB2,PFKFB3,PTGS2,PTHLH,RLN2,RORA,RRM2,CXCL11,STAT3,SULT1C2,SURF1,TK2,TMSB4X,NME5,KCNAB2,CASK,TJP2,TBPL1,TP53I3,H6PD,GABBR2,VPS9D1,AKAP9,COQ7,RUNDC3A,NT5C2,NMNAT2,PGLS,ATP5S,PDE7…	ACAT1,ACLY,ADA,ADCY1,ADCY3,ADCY7,ADORA2B,ADSL,AK2,AK4,ALDOA,AMPD2,ARNT,ATIC,ATP5F1B,ATP5F1D,ATP5MC1,ATP5MC2,ATP5MC3,ATP5ME,ATP5PF,BID,TSPO,CAD,CALM3,CCNB1,CNP,CYC1,DCK,DCTD,DLG3,DUT,ENO1,FXN,FZD2,GAPDH,GART,NIPSNAP2,GPI,GPER1,GPX1,HMGCR,HPRT1,IDH1,IMPDH1,IMPDH2,LDHA,LDHB,ME1,ME2,MOCS1,MPP3,MTHFD1,NDUFA1,NDUFA5,NDUFAB1,NDUFB4,NDUFB8,NDUFB10,NDUFC1,NDUFC2,NDUFS2,NDUFS3,NDUFV1,NDUFS5,NDUFS6,NDUFS8,N…
439	GO:0018205	peptidyl-lysine modification	BP	343	56	99	0.163265	0.28863	0.998902	8.88413e-05	APBB1,BRCA1,CTH,EGR1,EGR2,EYA1,HIST1H1C,HIST1H1E,IRF4,ISL1,LOXL2,MITF,PAX5,PER1,RBBP5,RLF,SNAI2,SOX4,SUPT6H,TAF10,TAF12,MAP3K7,TGM2,TWIST1,KDM6A,PRDM2,KAT6A,NCOA3,CBX4,KAT2B,CTR9,KDM4C,SIRT1,RASD2,CHD5,AUTS2,EPC2,ING4,MBIP,ARID4B,SETD4,ING3,PIWIL2,KDM3A,DMAP1,EIF5A2,POLE4,KAT14,EP400,SENP2,ZNF335,MUL1,EPC1,LOXL4,SENP5,LIPT2	BIRC5,ARNT,ARRB1,CTBP1,DNMT3B,EIF5A,EZH1,KAT2A,HDAC1,INCENP,LIF,MDM2,MEN1,KMT2A,MYB,NDUFAB1,MAPK3,RELA,SET,SUMO3,SNCA,TGFB1,TOP2A,TOP2B,NSD2,SUPT3H,OGT,LDB1,PLOD3,RPS6KA4,MTA1,CLOCK,MORF4L2,SETD1A,POM121,UBA2,SAE1,HMG20A,KAT5,P3H3,P3H4,NUP50,RUVBL2,MORF4L1,MSL3,WDR5,PRDM5,PWP1,PAXIP1,NUP205,NUP160,USP22,JADE2,SIRT5,SIRT3,NUP188,NUP62,EEF1AKMT3,PHF19,NOC2L,GNL3,LEF1,HDAC7,LIPT1,POLE3,GNL3L,TET2,TR…
443	GO:0032392	DNA geometric change	BP	83	7	32	0.0843373	0.385542	0.999849	0.000101303	ANXA1,CETN2,RECQL,TP53,UBB,UBC,RECQL5	CHD3,CHD4,DDB1,DDB2,DNA2,ERCC2,GTF2H1,GTF2H3,HMGB1,HMGB2,HMGA1,HNRNPA2B1,MCM2,MCM4,MCM5,MCM6,NBN,RAD23B,RPS27A,TOP2A,XRCC5,CDC45,RAD54L,CUL4A,CHD1L,GINS1,RUVBL2,ASCC3,SMARCAL1,RTEL1,TWNK,PIF1
446	GO:0046890	regulation of lipid biosynthetic process	BP	134	32	46	0.238806	0.343284	0.415921	0.000105722	ANXA1,AVPR1A,BMP2,BMP5,BRCA1,C3,CREBL2,DGKQ,EGR1,ACSL3,CYR61,PDGFB,PROX1,PTGS2,SNAI2,SNAI1,SQLE,AKR1C3,ABCG1,NR1H4,NR1H3,SORBS1,SIRT1,DKK3,WNT4,FBXW7,SMPD3,ELOVL5,ADIPOR2,CNEP1R1,SLC27A1,PLIN5	ACADL,AKT1,APOC1,TSPO,SCARB1,CDK4,CYP51A1,DHCR7,FASN,FDFT1,FDPS,FGFR4,GPLD1,GPER1,HMGCR,HMGCS1,IDH1,IDI1,INSIG1,KPNB1,LDLR,LSS,MVD,MVK,NFYB,PDGFA,PRKAA1,PRKAB2,PRKCD,RAN,SCD,SMPD2,SP1,SREBF1,SREBF2,STK11,ZP3,ERLIN1,DDX20,MLXIPL,PRKAG2,MID1IP1,ELOVL6,CCDC3,SLC45A3,STARD4
448	GO:0006732	coenzyme metabolic process	BP	316	57	92	0.18038	0.291139	0.984457	0.00011053	ALDOC,BPGM,BTD,DBT,ACSL1,ACSL3,FBP1,GCDH,GCH1,GCLC,GPD2,HIF1A,HMGCL,IDH2,MTHFR,PNP,NT5E,OGDH,P2RX7,PFKFB1,PFKFB2,PFKFB3,PTGS2,SLC2A1,SLC2A3,STAT3,KCNAB2,DGAT1,TP53I3,H6PD,SLC23A2,AASS,COQ7,NMNAT2,ACSBG1,ACSL6,AHCYL2,MLYCD,PGLS,TPK1,DCXR,PIPOX,MBIP,ACSL5,RNLS,OGDHL,ELOVL5,RBKS,NMNAT1,PPCS,ACSF2,COQ5,MDH1B,ALDH1L2,ACSF3,PGM2L1,NUDT7	ACAT1,ACLY,AHCY,ALDOA,ARNT,ATIC,CBR3,CYB5A,DLAT,ENO1,FASN,GAMT,GAPDH,GART,GPI,HMGCR,HMGCS1,IDH1,LDHA,LDHB,MAT2A,ME1,ME2,MOCS1,MTHFD1,MVD,MVK,PCBD1,PDK1,PDK3,PFKFB4,PFKL,PFKP,PGAM1,PRKAA1,QDPR,ACSM3,SCD,SLC19A1,SLC25A1,SNCA,SPR,TALDO1,TKT,TYMS,OGT,SUCLG2,SLC5A6,GSTO1,POM121,AKR1A1,PEMT,NUP50,ACOT2,RPIA,NUP205,GPD1L,NUP160,QPRT,NUP188,NNT,PDSS1,ACOT9,NUP62,MTHFD1L,COQ2,MLXIPL,AADAT,PRKAG2,PANK1,ELO…
449	GO:0032268	regulation of cellular protein metabolic process	BP	1945	456	458	0.234447	0.235476	0.243273	0.000111062	ACVR1,ACVR2A,ADCY2,ADCY5,ADRA1B,ADRA2A,ADRB2,AGTR1,ALAD,APLP2,AQP1,AREG,ARNTL,ATF3,ATP2B4,ADGRB1,BCL6,BDKRB2,BMP2,BMP5,BMP8B,BMPR2,BRCA1,C3,C5,C5AR1,PTTG1IP,CALM1,CASP3,CASP9,CBLB,CCK,CCND3,CDH2,CDKN1A,CDKN1C,CDKN2B,CDKN2D,CEBPA,CHRNA3,CIRBP,CLU,PLK3,COL6A3,CREBL2,CRY1,CRY2,CSF1R,CTGF,DAB2,DGKQ,DAP,DAPK3,GADD45A,GSDME,DPEP1,HBEGF,DUSP1,DUSP4,DUSP5,DUSP6,ECM1,EDNRB,EFNA5,CELSR3,EGR1,EPHA2,EIF4A2,E…	ACVR1B,ACVR2B,ACVRL1,ADAR,ADCY1,ADCY3,ADCY7,ADORA2B,ADRA2C,AKT1,AKT2,ANXA2,BIRC5,FAS,AR,ARNT,ARRB1,ARRB2,BAX,CCND1,BID,BMP3,BMP7,BMPR1A,TSPO,C1QBP,LDLRAD4,CALM3,CASP2,CAV2,CCNB1,CCND2,CCNG1,CD44,CDC20,CDC25B,CDK4,CDK5,CDK6,CDKN1B,CDKN2A,CTSC,CSK,CSNK2A1,CTBP1,DDX6,DHCR24,DLG3,DMD,DNMT3B,DPH1,DUSP3,DUSP7,DUSP9,DVL1,LPAR1,EIF4B,EIF4E,EIF5A,EMP2,ENO1,EPHA8,EPHB4,EPRS,F2R,F12,FGF2,FGFR4,FKBP1A,FLT4,G…
450	GO:0006796	phosphate-containing compound metabolic process	BP	2480	560	573	0.225806	0.231048	0.62399	0.000114175	ACHE,ACVR1,ACVR2A,ACYP2,ADAM10,ADCY2,ADCY5,ADCYAP1R1,ADM,ADRA1B,ADRA2A,ADRB2,ALDOC,ALPG,AMPD3,AQP1,AREG,ATF3,ATP1B1,ATP2B4,ATP6V1B1,BDKRB2,BMP2,BMP5,BMP8B,BMPR2,BPGM,BTK,C3,C5,C5AR1,CALM1,CAMK4,CASP3,CBLB,CCK,CCND3,CDK11B,CDH2,CDK8,CDKN1A,CDKN1C,CDKN2B,CDKN2D,CEBPA,CHRNA3,CKMT2,CLU,CLK1,CLK3,PLK3,COX6A1,COX10,CREBL2,CRY1,CRY2,CSF1R,CSNK2A2,CTGF,DAB2,DGKQ,DAPK3,GADD45A,GSDME,DLG2,HBEGF,DUSP1,DUSP4…	ABL2,ACAT1,ACLY,ACVR1B,ACVR2B,ACVRL1,ADA,ADAR,ADCY1,ADCY3,ADCY7,ADORA2B,ADRA2C,GRK2,GRK3,ADSL,AK2,AK4,AKT1,AKT2,ALDOA,AMPD2,ANXA2,APEX1,BIRC5,APOC1,FAS,AR,ARNT,ARRB1,ARRB2,ATIC,ATP5F1B,ATP5F1D,ATP5MC1,ATP5MC2,ATP5MC3,ATP5ME,ATP5PF,BAX,CCND1,BCR,BID,BMP3,BMP7,BMPR1A,BUB1B,TSPO,LDLRAD4,CAD,CALM3,CAMK2B,CAMK2G,CAV2,CCNA2,CCNB1,CCND2,CCNG1,SCARB1,CD44,CDC25B,CDK2,CDK4,CDK5,CDK6,CDKN1B,CDKN2A,CKB,CNP,…
455	GO:0006518	peptide metabolic process	BP	761	104	196	0.136662	0.257556	1	0.000121219	CIRBP,CLU,TPP1,PLK3,CPD,CPM,DAPK3,DPEP1,ECE1,EIF4A2,EIF4EBP2,EPHA4,PTK2B,GCLC,MKNK2,GSTZ1,H3F3A,H3F3B,HAGH,HSP90AA1,LAMP2,MME,NGF,PCSK5,PER1,POLR2A,PPP3CA,MAP2K1,DNAJC3,PSEN1,RGS2,RPL3L,RPL28,RPLP1,RPS20,RRBP1,SOX4,STAT3,TSC1,ZFP36,HIST1H4I,PICALM,HIST1H3A,HIST1H3D,HIST1H3E,HIST1H3H,HIST1H3B,HIST1H4H,HIST1H4E,ENC1,BECN1,HAP1,EIF2AK3,SECISBP2L,EIF4A3,ATP6AP2,EIF1,ABCA7,USP16,ADAMTS13,HABP4,UNC13A,…	AKT1,AKT2,C1QBP,MRPL49,CDK4,DDX6,DMD,DPH1,EEF1B2,EEF1G,EIF1AX,EIF2S3,EIF4B,EIF4E,EIF5A,ENPEP,EPRS,FARSA,GAPDH,GAS6,GGT1,GLO1,GPX1,GSR,GSTP1,GTF2H3,HNRNPD,HSPB1,IARS,IDH1,IGFBP5,ILF3,EIF3E,CAPRIN1,MARS,MGST1,MOV10,NARS,SNU13,CNOT3,PA2G4,FURIN,POLR2F,POLR2H,MAPK3,EIF2AK2,PROS1,RAN,RBM3,ABCE1,RPL3,RPL17,RPL22,MRPL23,RPL27A,RPL29,RPL34,RPL36A,MRPL12,MRPS12,RPS6KB2,RPS26,RPS27A,RXRA,SNCA,SORL1,SRP9,TC…
460	GO:0051173	positive regulation of nitrogen compound metabolic process	BP	2269	518	527	0.228294	0.232261	0.497439	0.000134366	ABAT,ACVR1,ACVR2A,ADCY2,ADCY5,ADM,ADRA1B,ADRA2A,ADRB2,JAG1,AGTR1,AHR,APBB1,AREG,RHOG,ARNTL,ATF3,ATP2B4,BACH1,BCL6,BMP2,BMP5,BMP8B,BMPR2,BRCA1,KLF5,C3,C5,C5AR1,PTTG1IP,CALM1,CAMK4,CASP3,CASP9,CCK,CCND3,TNFRSF8,CDH2,CDK8,CDKN1A,CDKN1C,CDKN2B,CEBPA,CEBPB,CEBPG,CHRNA3,CIRBP,CLU,PLK3,CREBL2,CSF1R,CTGF,DAB2,DGKQ,DAP,GADD45A,DDIT3,GSDME,DLX2,DLX3,HBEGF,DUSP5,DUSP6,EBF1,EDNRB,EFNA5,EGR1,EGR2,EPHA2,ELF3,E…	ACVR1B,ACVR2B,ACVRL1,ADCY1,ADCY3,ADCY7,ADORA2B,ADRA2C,AKT1,AKT2,ANXA2,FAS,AR,ARNT,ARRB1,ARRB2,ASS1,BAX,CCND1,BCL9,BID,BMP3,BMP7,BMPR1A,C1QBP,CALM3,CASP2,CAV2,CCNA2,CCNB1,CCND2,CCT6A,CD44,CDC20,CDC25B,CDK2,CDK4,CDK5,CDKN1B,CDX2,CTSC,FOXN3,COMT,CSK,CSNK2A1,CTBP1,CTBP2,DBP,DDB1,DKC1,DLG3,DLX1,DLX5,DNA2,DNMT3B,ARID3A,DUSP7,DUSP9,DVL1,E2F5,LPAR1,EIF5A,ELF4,ELK3,EMP2,ENDOG,ENO1,EPHA8,EPHB4,ERCC2,ESRRA,…
463	GO:0006753	nucleoside phosphate metabolic process	BP	554	92	148	0.166065	0.267148	0.9999	0.000138978	ADCY2,ADCY5,ADM,ALDOC,AMPD3,AQP1,ATP1B1,ATP6V1B1,BPGM,CALM1,COX6A1,COX10,DLG2,EDNRB,EPHA2,PTK2B,FBP1,GPD2,GRM2,GUCY1B1,GUCY2D,HIF1A,HSPA1A,HSPA1B,IDH2,MYH8,NDUFS4,PNP,NPPC,NT5E,OGDH,P2RX7,PDE2A,PDE4C,PDE7A,ENPP1,PFKFB1,PFKFB2,PFKFB3,PTGS2,PTHLH,RLN2,RORA,RRM2,CXCL11,STAT3,SULT1C2,SURF1,TK2,TMSB4X,NME5,KCNAB2,CASK,TJP2,TBPL1,TP53I3,H6PD,GABBR2,VPS9D1,AKAP9,COQ7,RUNDC3A,NT5C2,NMNAT2,PGLS,ATP5S,PDE7…	ACAT1,ACLY,ADA,ADCY1,ADCY3,ADCY7,ADORA2B,ADSL,AK2,AK4,ALDOA,AMPD2,ARNT,ATIC,ATP5F1B,ATP5F1D,ATP5MC1,ATP5MC2,ATP5MC3,ATP5ME,ATP5PF,BID,TSPO,CAD,CALM3,CCNB1,CNP,CYC1,DCK,DCTD,DLG3,DUT,ENO1,FXN,FZD2,GAPDH,GART,NIPSNAP2,GPI,GPER1,GPX1,HMGCR,HPRT1,IDH1,IMPDH1,IMPDH2,LDHA,LDHB,ME1,ME2,MOCS1,MPP3,MTHFD1,NDUFA1,NDUFA5,NDUFAB1,NDUFB4,NDUFB8,NDUFB10,NDUFC1,NDUFC2,NDUFS2,NDUFS3,NDUFV1,NDUFS5,NDUFS6,NDUFS8,N…
465	GO:0016310	phosphorylation	BP	1790	416	423	0.232402	0.236313	0.329205	0.000153817	ACVR1,ACVR2A,ADAM10,ADCY2,ADCY5,ADRA1B,ADRA2A,ADRB2,ALDOC,AREG,ATF3,ATP2B4,BDKRB2,BMP2,BMP5,BMP8B,BMPR2,BPGM,BTK,C3,C5,C5AR1,CALM1,CAMK4,CASP3,CBLB,CCK,CCND3,CDK11B,CDH2,CDK8,CDKN1A,CDKN1C,CDKN2B,CDKN2D,CEBPA,CHRNA3,CKMT2,CLU,CLK1,CLK3,PLK3,COX6A1,COX10,CREBL2,CRY1,CSF1R,CSNK2A2,CTGF,DAB2,DGKQ,DAPK3,GADD45A,GSDME,HBEGF,DUSP1,DUSP4,DUSP5,DUSP6,EDNRB,EFNA5,CELSR3,EGR1,EPHA2,EPHA3,EPHA4,EPHA5,EPHA7,…	ABL2,ACVR1B,ACVR2B,ACVRL1,ADAR,ADCY1,ADCY3,ADCY7,ADORA2B,ADRA2C,GRK2,GRK3,AK2,AK4,AKT1,AKT2,ALDOA,ANXA2,BIRC5,FAS,AR,ARNT,ARRB1,ARRB2,ATP5F1B,ATP5F1D,ATP5MC1,ATP5MC2,ATP5MC3,ATP5ME,ATP5PF,BAX,CCND1,BCR,BID,BMP3,BMP7,BMPR1A,BUB1B,LDLRAD4,CAD,CALM3,CAMK2B,CAMK2G,CAV2,CCNA2,CCNB1,CCND2,CCNG1,CD44,CDC25B,CDK2,CDK4,CDK5,CDK6,CDKN1B,CDKN2A,CKB,CSK,CSNK1G2,CSNK2A1,CTBP1,CUX1,CYC1,DCK,DLG3,DMD,DUSP3,DUSP…
468	GO:0019219	regulation of nucleobase-containing compound metabolic process	BP	3444	724	776	0.210221	0.225319	0.998119	0.000155833	ACVR1,ACVR2A,ADM,ADRB2,JAG1,AHR,APBB1,AREG,RHOG,ARNTL,ATF3,ATP2B4,BACH1,BCL6,BMP2,BMP5,BMP8B,BMPR2,BPGM,BRCA1,KLF5,BTG1,BTK,CALM1,CAMK4,CCND3,CDK11B,CDK8,CDKN1A,CDKN1C,CDKN2B,CEBPA,CEBPB,CEBPG,CIRBP,CLU,CLK1,CLK3,PLK3,CRABP2,CREBL2,CRY1,CRY2,CRYM,CSNK2A2,CTH,CTNND2,CYLD,CYP1B1,DAB2,DGKQ,DAP,DAPK3,DDIT3,DLX2,DLX3,TSC22D3,DUSP1,EBF1,ECM1,EDNRB,EGR1,EGR2,EGR3,EIF4A2,ELF3,EPAS1,EPHA5,ERBB4,ERCC4,ERCC…	ABCA2,ACVR1B,ACVR2B,ACVRL1,ADORA2B,AES,AKT1,AMH,APEX1,BIRC5,AR,ARNT,ARRB1,ARRB2,BAX,CCND1,BCL7A,BCL9,BMP3,BMP7,BMPR1A,TSPO,C1QBP,CALM3,CAT,CCNA2,CCNB1,CCT6A,CDK2,CDK5,CDKN1B,CDKN2A,CDX2,CENPF,CHD3,CHD4,FOXN3,CSNK2A1,CTBP1,CTBP2,CUX1,DBP,DFFA,DKC1,DLX1,DLX5,DLX6,DNA2,DNMT3A,DNMT3B,ARID3A,ATN1,DVL1,E2F5,CELSR2,ELF4,ELK3,ENDOG,ENO1,NR2F6,ERCC2,ERF,ESRRA,EYA2,EZH1,F2R,FANCA,FANCD2,FGF2,FGFR4,FLII,FUS…
469	GO:0006839	mitochondrial transport	BP	282	43	83	0.152482	0.294326	0.999442	0.00015774	SLC25A4,BNIP3L,CPT2,CSNK2A2,GSK3B,HNMT,HES1,HSPA1A,HSP90AA1,KCNN3,MYBPC1,PRKN,PMAIP1,PSEN1,RAC2,SLC9A1,STAT3,TP53,UGCG,YWHAG,FZD9,SLC25A14,BCL2L11,HUWE1,MICU1,PITRM1,STARD3,PPP1R13B,ATP5S,GDAP1,SLC35F6,FBXW7,VPS35,NKAP,MUL1,SNIP1,MICALL2,LRRC46,STPG1,SLC25A25,OSCP1,DYNLL2,MICU2	ATP5F1B,ATP5F1D,ATP5MC1,ATP5MC2,ATP5MC3,ATP5ME,ATP5PF,BAX,BID,TSPO,CNP,CPT1B,SLC25A10,CYC1,EYA2,KAT2A,HSPD1,LETM1,NDUFB8,PLAGL2,PPP3R1,PRKAA1,PRKAB2,SLC25A1,SREBF1,SREBF2,TFDP1,YWHAH,ZNF205,SLC25A12,CDKL2,PDCD5,NPEPPS,TOMM20,FAM20B,SAE1,PPIF,SLC25A13,SLC25A15,TIMM17B,PEMT,TOMM40,TIMM44,SLC25A17,PMPCA,ABCB10,HEBP2,TIMM10B,TIMM13,TIMM9,TIMM8B,BBC3,FLVCR1,MRPL18,TIMM21,ZDHHC8,STOML2,SLC25A37,PRKAG2,…
475	GO:0006082	organic acid metabolic process	BP	871	180	220	0.206659	0.252583	0.945711	0.000164959	ABAT,ACO2,ACAN,ABCD1,ABCD2,ALDOC,ALOX15B,ANXA1,ASL,ASNS,ATP2B4,AVPR1A,BPGM,BRCA1,BTD,C3,CDO1,CKMT2,CNR1,CPT2,CRABP2,CRYM,NCAN,CTH,CYP1A1,CYP1B1,CYP27A1,DBT,DECR1,DPEP1,EHHADH,ACSL1,ACSL3,FBP1,GALNS,GATM,GCDH,GCH1,GCLC,GNS,GSTZ1,HAGH,HADHB,HGF,HIF1A,HMGCL,HNMT,HYAL1,IDH2,IDH3A,IDH3G,ITIH4,ALDH6A1,MTHFR,PNP,NPC1,OAT,ODC1,OGDH,P2RX7,P4HA1,PDGFB,ENPP1,PEPD,PEX7,PFKFB1,PFKFB2,PFKFB3,PIM1,PROX1,PSMD3,P…	ACADL,ACADM,ACADS,ACAT1,ACAT2,ACLY,AHCY,AKT1,AKT2,ALDH1A3,ALDOA,APOC1,ARNT,ASS1,ATIC,ALDH7A1,AUH,BCAT1,BCAT2,DAGLA,CAD,CBS,CD44,CKB,COMT,CPT1B,CS,CYB5A,ECI1,DLAT,ECH1,ECHS1,ENO1,EPRS,FARSA,FASN,FGF2,FGFR4,GAMT,GAPDH,GART,GGT1,GLO1,GLUD1,GPI,GPX1,GSTP1,HSD17B10,HADH,NDST1,IARS,IDH1,INSIG1,IVD,LDHA,LDHB,FADS1,FADS3,MARS,ME1,ME2,MGST1,MPST,MTHFD1,NARS,NDUFAB1,NDUFS6,PCBD1,PDK1,PDK3,PFAS,PFKFB4,PFKL,…
476	GO:0055114	oxidation-reduction process	BP	765	152	196	0.198693	0.256209	0.980162	0.00016515	ACO2,ABCD1,ALDH2,ABCD2,ALDOC,ALOX15B,APOD,BMP2,BPGM,CALM1,CDO1,CNR1,COX6A1,COX10,CPT2,CRYM,CYB561,CYP1A1,CYP1B1,CYP3A5,CYP27A1,DECR1,DIO3,EHHADH,F8,FMO4,GBE1,GCDH,GLRX,GPD2,GPX3,GSK3B,HADHB,HIF1A,HMOX1,IDH2,IDH3A,IDH3G,IL6ST,LEPR,LOXL2,MAOA,ALDH6A1,MTHFR,MYC,NDUFS4,OGDH,P4HA1,ENPP1,PEX7,PHKG1,PPP1R1A,PTGS1,PTGS2,QSOX1,PYGB,PYGM,RRM2,SQLE,SURF1,TPH1,TWIST1,UBB,UBC,KDM6A,KCNAB1,NR4A3,KCNAB2,HSD17B6…	ACADL,ACADM,ACADS,ACAT1,ACAT2,ADH5,ADSL,AKT1,AKT2,ALDH1B1,ALDH1A3,ALDOA,APEX1,ALDH7A1,AUH,BID,BLVRA,CAT,CBR3,CBS,CCNB1,CPT1B,CRYZ,CS,SLC25A10,CTBP1,CTBP2,CYB5A,CYBA,CYC1,CYP51A1,ECI1,DHCR7,DHCR24,DLAT,ECH1,ECHS1,ENO1,FASN,FXN,GAPDH,GLUD1,GPI,GPX1,GSR,GYS1,HSD17B10,HADH,HMGCR,IDH1,IMPDH1,IMPDH2,IVD,LBR,LDHA,LDHB,FADS1,FADS3,ME1,ME2,MGST1,MTHFD1,NDUFA1,NDUFA5,NDUFAB1,NDUFB4,NDUFB8,NDUFB10,NDUFC1,ND…
477	GO:0046394	carboxylic acid biosynthetic process	BP	307	61	89	0.198697	0.289902	0.906101	0.000166791	ABAT,ALDOC,ALOX15B,ANXA1,ASL,ASNS,ATP2B4,AVPR1A,BPGM,BRCA1,CDO1,NCAN,CTH,CYP1A1,CYP27A1,ACSL3,FBP1,GATM,GCH1,HIF1A,HYAL1,OAT,OGDH,P2RX7,PDGFB,PFKFB1,PFKFB2,PFKFB3,PROX1,PTGS1,PTGS2,STAT3,ELOVL4,AKR1C3,ALDH1A2,CYP7B1,NR1H4,ABCC5,NR1H3,AASS,CYP46A1,SERINC3,SIRT1,MLYCD,AMACR,PNPLA8,CYP39A1,LGSN,OGDHL,CEMIP,ELOVL5,SRR,ADIPOR2,OSBPL6,RDH10,NAGS,ABHD3,ACSF3,SERINC5,PGM2L1,RIMKLA	ACADL,ACLY,AHCY,ALDH1A3,ALDOA,APOC1,ARNT,ASS1,ATIC,BCAT1,BCAT2,CAD,CBS,ENO1,FASN,FGFR4,GAMT,GAPDH,GART,GGT1,GLUD1,GPI,INSIG1,LDHA,FADS1,FADS3,MGST1,MTHFD1,NDUFAB1,PFKFB4,PFKL,PFKP,PGAM1,PRKAA1,PRKAB2,PSPH,PYCR1,ALDH18A1,ACSM3,SCD,SLC1A3,SYK,TGFB1,OGT,PLOD3,POM121,NAALAD2,AKR1A1,ERLIN1,CSPG5,PTGES3,NUP50,SLC27A5,SLC27A2,SEPHS1,NUP205,NUP160,NUP188,NUP62,MTHFD1L,OSBPL3,PHGDH,APIP,MLXIPL,PRKAG2,HACD…
479	GO:1905039	carboxylic acid transmembrane transport	BP	78	14	30	0.179487	0.384615	0.879166	0.000173397	CPT2,KCNJ10,PSEN1,SLC1A4,IRS2,SLC7A7,SLC16A3,SLC23A2,ARL6IP1,SLC7A8,SLC17A7,SLC38A10,SLC13A5,SLC6A17	AKT1,AKT2,CPT1B,SLC25A10,LRP2,SEPT2,PRKAB2,SLC1A3,SLC1A5,SLC7A2,SLC19A1,SLC25A1,SLC43A1,SLC25A12,SLC5A6,SLC7A6,SLC16A7,SLC25A13,SLC25A15,ARL6IP5,SLC27A5,SLC6A16,PRKAG2,SLC6A15,MID1IP1,SLC25A22,SLC38A1,SLC46A1,SLC36A4,EMB
480	GO:1903825	organic acid transmembrane transport	BP	78	14	30	0.179487	0.384615	0.879166	0.000173397	CPT2,KCNJ10,PSEN1,SLC1A4,IRS2,SLC7A7,SLC16A3,SLC23A2,ARL6IP1,SLC7A8,SLC17A7,SLC38A10,SLC13A5,SLC6A17	AKT1,AKT2,CPT1B,SLC25A10,LRP2,SEPT2,PRKAB2,SLC1A3,SLC1A5,SLC7A2,SLC19A1,SLC25A1,SLC43A1,SLC25A12,SLC5A6,SLC7A6,SLC16A7,SLC25A13,SLC25A15,ARL6IP5,SLC27A5,SLC6A16,PRKAG2,SLC6A15,MID1IP1,SLC25A22,SLC38A1,SLC46A1,SLC36A4,EMB
481	GO:1902806	regulation of cell cycle G1/S phase transition	BP	152	26	50	0.171053	0.328947	0.966002	0.000182392	ANXA1,ATP2B4,CDKN1A,CDKN2B,CDKN2D,PLK3,CYP1A1,GADD45A,HYAL1,ID2,CNOT4,PLAGL1,PTEN,SOX4,TP53,UBB,UBC,KLF4,CDK2AP2,PLK2,FBXW7,SUSD2,PCBP4,GJC2,SENP2,PLK5	AKT1,APEX1,BAX,CCND1,BID,CASP2,CCNB1,CCND2,CDK2,CDK4,CDK6,CDKN1B,CDKN2A,ARID3A,PRMT2,PRMT1,MDM2,MDM4,MEN1,CNOT3,PSME2,RPS27A,AURKA,TERT,TFDP1,CDC45,CUL4A,CNOT9,KIF14,CTDSPL,CARM1,CHEK2,PHB2,KANK2,ANKRD17,TRIAP1,GTSE1,PIDD1,MEPCE,CNOT6,CTDSP1,PAGR1,E2F8,JADE1,FAM83D,TMEM14B,LSM10,TNKS1BP1,LSM11,NACC2
483	GO:0072521	purine-containing compound metabolic process	BP	463	77	126	0.166307	0.272138	0.999642	0.000186593	ADCY2,ADCY5,ADM,ALDOC,AMPD3,AQP1,ATP1B1,ATP6V1B1,BPGM,CALM1,COX6A1,COX10,DLG2,EDNRB,EPHA2,PTK2B,FBP1,GRM2,GUCY1B1,GUCY2D,HIF1A,HSPA1A,HSPA1B,MYH8,NDUFS4,PNP,NPPC,NT5E,OGDH,P2RX7,PDE2A,PDE4C,PDE7A,ENPP1,PFKFB1,PFKFB2,PFKFB3,PTHLH,RLN2,RORA,CXCL11,STAT3,SULT1C2,SURF1,TMSB4X,NME5,CASK,TJP2,GABBR2,VPS9D1,AKAP9,COQ7,RUNDC3A,NT5C2,AHCYL2,ATP5S,PDE7B,SULT1C4,SLC35B3,NDUFAF1,MBIP,EGLN1,NUDT15,OGDHL,ADCY1…	ACAT1,ACLY,ADA,ADCY1,ADCY3,ADCY7,ADORA2B,ADSL,AHCY,AK2,AK4,ALDOA,AMD1,AMPD2,ARNT,ATIC,ATP5F1B,ATP5F1D,ATP5MC1,ATP5MC2,ATP5MC3,ATP5ME,ATP5PF,BID,TSPO,CALM3,CCNB1,CYC1,DCK,DLG3,ENO1,FXN,FZD2,GAMT,GAPDH,GART,NIPSNAP2,GPI,GPER1,GPX1,HMGCR,HPRT1,IMPDH1,IMPDH2,LDHA,MOCS1,MPP3,MTHFD1,NDUFA1,NDUFA5,NDUFAB1,NDUFB4,NDUFB8,NDUFB10,NDUFC1,NDUFC2,NDUFS2,NDUFS3,NDUFV1,NDUFS5,NDUFS6,NDUFS8,NME1,NME3,NME4,NPR1,P…
485	GO:0043436	oxoacid metabolic process	BP	864	178	218	0.206019	0.252315	0.950054	0.000188532	ABAT,ACO2,ACAN,ABCD1,ABCD2,ALDOC,ALOX15B,ANXA1,ASL,ASNS,ATP2B4,AVPR1A,BPGM,BRCA1,BTD,C3,CDO1,CKMT2,CNR1,CPT2,CRABP2,CRYM,NCAN,CTH,CYP1A1,CYP1B1,CYP27A1,DBT,DECR1,DPEP1,EHHADH,ACSL1,ACSL3,FBP1,GALNS,GATM,GCDH,GCH1,GCLC,GNS,GSTZ1,HAGH,HADHB,HGF,HIF1A,HMGCL,HNMT,HYAL1,IDH2,IDH3A,IDH3G,ITIH4,ALDH6A1,MTHFR,NPC1,OAT,ODC1,OGDH,P2RX7,P4HA1,PDGFB,ENPP1,PEPD,PEX7,PFKFB1,PFKFB2,PFKFB3,PIM1,PROX1,PSMD3,PSMD5…	ACADL,ACADM,ACADS,ACAT1,ACAT2,ACLY,AHCY,AKT1,AKT2,ALDH1A3,ALDOA,APOC1,ARNT,ASS1,ATIC,ALDH7A1,AUH,BCAT1,BCAT2,DAGLA,CAD,CBS,CD44,CKB,COMT,CPT1B,CS,CYB5A,ECI1,DLAT,ECH1,ECHS1,ENO1,EPRS,FARSA,FASN,FGF2,FGFR4,GAMT,GAPDH,GART,GGT1,GLO1,GLUD1,GPI,GPX1,GSTP1,HSD17B10,HADH,NDST1,IARS,IDH1,INSIG1,IVD,LDHA,LDHB,FADS1,FADS3,MARS,ME1,ME2,MGST1,MPST,MTHFD1,NARS,NDUFAB1,NDUFS6,PCBD1,PDK1,PDK3,PFAS,PFKFB4,PFKL,…
486	GO:0016053	organic acid biosynthetic process	BP	308	62	89	0.201299	0.288961	0.886	0.000188552	ABAT,ALDOC,ALOX15B,ANXA1,ASL,ASNS,ATP2B4,AVPR1A,BPGM,BRCA1,CDO1,NCAN,CTH,CYP1A1,CYP27A1,ACSL3,FBP1,GATM,GCH1,HIF1A,HYAL1,OAT,OGDH,P2RX7,PDGFB,PFKFB1,PFKFB2,PFKFB3,PROX1,PTGS1,PTGS2,STAT3,ELOVL4,AKR1C3,ALDH1A2,CYP7B1,NR1H4,ABCC5,NR1H3,AASS,CYP46A1,SERINC3,SIRT1,MLYCD,AMACR,PNPLA8,CYP39A1,CSAD,LGSN,OGDHL,CEMIP,ELOVL5,SRR,ADIPOR2,OSBPL6,RDH10,NAGS,ABHD3,ACSF3,SERINC5,PGM2L1,RIMKLA	ACADL,ACLY,AHCY,ALDH1A3,ALDOA,APOC1,ARNT,ASS1,ATIC,BCAT1,BCAT2,CAD,CBS,ENO1,FASN,FGFR4,GAMT,GAPDH,GART,GGT1,GLUD1,GPI,INSIG1,LDHA,FADS1,FADS3,MGST1,MTHFD1,NDUFAB1,PFKFB4,PFKL,PFKP,PGAM1,PRKAA1,PRKAB2,PSPH,PYCR1,ALDH18A1,ACSM3,SCD,SLC1A3,SYK,TGFB1,OGT,PLOD3,POM121,NAALAD2,AKR1A1,ERLIN1,CSPG5,PTGES3,NUP50,SLC27A5,SLC27A2,SEPHS1,NUP205,NUP160,NUP188,NUP62,MTHFD1L,OSBPL3,PHGDH,APIP,MLXIPL,PRKAG2,HACD…
488	GO:0022618	ribonucleoprotein complex assembly	BP	195	16	61	0.0820513	0.312821	1	0.000189392	CIRBP,HSP90AA1,RPL3L,PRPF18,SLU7,PRPF6,NOCT,SRPK3,TXNL4B,XAB2,RPF1,EDC3,MPV17L2,PIH1D2,SAMD15,C9orf72	ADAR,C1QBP,CLNS1A,DDX6,EIF2S3,EIF4B,HSP90AB1,SNU13,NOP2,PWP2,RPL3,SRSF1,SNRPD1,SNRPD3,SNRPF,SRPK1,DENR,SRSF9,LIMD1,DDX23,SNUPN,PRMT5,CELF2,PTGES3,RUVBL2,TXNL4A,SF3A3,PSIP1,DDX20,ATXN2L,KHDC4,DHX30,BOP1,RPL13A,LSM4,AGO1,AGO2,RBMX,RRP7A,GEMIN4,MRTO4,NIP7,NLE1,PRMT7,MRPL20,BRIX1,PPAN,WDR18,CNOT6,PTBP2,WDR77,GEMIN7,RPF2,TICRR,RRP7BP,NAF1,MTERF4,AGO3,AGO4,PATL1,NSUN4
494	GO:0071156	regulation of cell cycle arrest	BP	100	16	36	0.16	0.36	0.964145	0.000198343	BRCA1,CDKN1A,PLK3,GADD45A,ID2,INSM1,CNOT4,PLAGL1,PRKACA,SOX4,TP53,UBB,UBC,FZD9,PLK2,PCBP4	AKT2,BAX,CCND1,CASP2,CCNB1,CDK2,CDK4,CDK5,CDKN1B,ARID3A,GPER1,PRMT1,HSP90AB1,MDM2,MDM4,CNOT3,RPS27A,AURKA,TFAP4,TFDP1,TGFB1,HMGA2,CNOT9,CARM1,MYBBP1A,CHEK2,MLXIPL,TRIAP1,GTSE1,PIDD1,CNOT6,HMGN5,E2F8,MED25,TNKS1BP1,DAB2IP
503	GO:0031326	regulation of cellular biosynthetic process	BP	3539	760	794	0.21475	0.224357	0.986149	0.000223438	ACVR1,ACVR2A,ADCYAP1R1,ADRB2,JAG1,AHR,ANXA1,APBB1,AREG,RHOG,ARNTL,ATF3,ATP2B4,AVPR1A,BACH1,BCL6,BMP2,BMP5,BMP8B,BMPR2,BRCA1,KLF5,BTG1,BTK,C3,CALM1,CAMK4,CCND3,TNFRSF8,CDK11B,CDK8,CDKN1A,CDKN1C,CDKN2B,CEBPA,CEBPB,CEBPG,CIRBP,CLU,PLK3,CRABP2,CREBL2,CRY1,CRY2,CRYM,CSNK2A2,CTH,CTNND2,CYLD,CYP1B1,DAB2,DGKQ,DAP,DAPK3,DDIT3,DLX2,DLX3,TSC22D3,HBEGF,DUSP1,EBF1,ECM1,EDNRB,EGR1,EGR2,EGR3,EIF4A2,EIF4EBP2,ELF…	ABCA2,ACADL,ACVR1B,ACVR2B,ACVRL1,ADAR,ADORA2B,AES,AKT1,AKT2,AMH,APEX1,BIRC5,APOC1,AR,ARNT,ARRB1,ARRB2,ASS1,CCND1,BCL7A,BCL9,BMP3,BMP7,BMPR1A,TSPO,C1QBP,CALM3,CAT,CCNA2,CCT6A,SCARB1,CDK2,CDK4,CDK5,CDKN1B,CDKN2A,CDX2,CENPF,CHD3,CHD4,FOXN3,CSNK2A1,CTBP1,CTBP2,CUX1,DBP,DDX6,DKC1,DLAT,DLX1,DLX5,DLX6,DNA2,DNMT3A,DNMT3B,DPH1,ARID3A,ATN1,DVL1,E2F5,CELSR2,EIF4B,EIF4E,EIF5A,ELF4,ELK3,ENO1,EPRS,NR2F6,ERCC2,…
504	GO:0065003	protein-containing complex assembly	BP	1485	301	355	0.202694	0.239057	0.994087	0.000223887	ACHE,ADRB2,ALAD,AREG,ARF6,RHOG,BIK,CAPG,CCK,CETN2,CHRNA3,CIRBP,CLU,COX10,CLDN3,CTH,CYLD,DGKQ,DDIT3,DMXL1,DECR1,EFNA5,STOM,EPS8,ERCC4,F8,ACSL3,PTK2B,FBP1,FN1,GCH1,GJA8,GLRB,GPX3,GRIN1,GSK3B,GSN,GTF2B,H1F0,HIST1H1C,HIST1H1E,H2AFX,HIST1H2BD,H3F3A,H3F3B,HBB,NCKAP1L,HLA-DRB1,HMGCL,HMOX1,HES1,HSPA1A,HSPA1B,HSP90AA1,IRF8,IL1RAP,TNFRSF9,INSM1,JUN,KCNA1,KCNA4,KCNA6,KCNB1,KCNC1,KCNC3,KCNJ2,LAMC1,NBR1,MAP2,…	ACADL,ACAT1,ASIC1,ACVRL1,ADAR,ADD2,ADSL,AP2B1,ALDH1A3,ALDOA,ANXA2,ANXA6,APOC1,FAS,AR,ARL2,BAX,BCL9,BCS1L,BID,BMP1,C1QBP,LDLRAD4,CAMK2G,CAT,CAV2,SEPT7,CDKN1B,CENPA,CENPF,CTSC,RCC1,CLNS1A,COL6A1,CRYZ,CYBA,DDB1,DDB2,DDX6,DFFB,DMD,DNM1,DPAGT1,DPYSL3,DUT,TOR1A,EIF2S3,EIF4B,CTTN,STX2,EPRS,ERCC2,FANCA,FARSA,FKBP1A,FKBP4,GJA1,GNB1,GTF2H1,GTF2H3,HSD17B10,HDAC1,HIP1,UBE2K,HMGB1,HMGB2,HMGCR,HMGA1,HPRT1,HSF4…
505	GO:0072522	purine-containing compound biosynthetic process	BP	232	42	70	0.181034	0.301724	0.966737	0.000225086	ADCY2,ADCY5,ADM,ALDOC,AMPD3,AQP1,BPGM,CALM1,EDNRB,PTK2B,FBP1,GRM2,GUCY1B1,GUCY2D,HIF1A,PNP,NPPC,NT5E,OGDH,P2RX7,PFKFB1,PFKFB2,PFKFB3,PTHLH,RLN2,STAT3,SURF1,TMSB4X,NME5,GABBR2,VPS9D1,AKAP9,RUNDC3A,ATP5S,SLC35B3,OGDHL,ADCY10,PPCS,ADAL,AK9,PGM2L1,OSTN	ACAT1,ADA,ADCY1,ADCY3,ADCY7,ADORA2B,ADSL,AK2,ALDOA,AMD1,AMPD2,ARNT,ATIC,ATP5F1B,ATP5F1D,ATP5MC1,ATP5MC2,ATP5MC3,ATP5ME,ATP5PF,CALM3,CYC1,DCK,ENO1,GAPDH,GART,NIPSNAP2,GPI,GPER1,HPRT1,IMPDH1,IMPDH2,LDHA,MTHFD1,NME1,NME3,NME4,NPR1,PALM,PFAS,PFKFB4,PFKL,PFKP,PGAM1,PRKAA1,PRPS1,PRPS2,TAZ,TGFB1,OGT,POM121,SLC25A13,TCIRG1,CAP2,PAICS,NUP50,NUP205,NUP160,GPR161,NUP188,NUP62,MTHFD1L,STOML2,MLXIPL,PRKAG2,PA…
510	GO:0000959	mitochondrial RNA metabolic process	BP	42	0	19	0	0.452381	1	0.000236126	NA	HSD17B10,POLRMT,PRKAA1,MRPL12,TFAM,KIAA0391,TRMT10C,DARS2,TRMU,TWNK,AARS2,TFB2M,FASTKD1,MTERF2,PUS1,PNPT1,EARS2,MTERF4,PPARGC1B
511	GO:0034660	ncRNA metabolic process	BP	547	46	145	0.0840951	0.265082	1	0.000236673	TRDMT1,GTF2A1,GTF2B,GTF2E1,MYBL1,POLR2A,POU2F2,RNASEL,RPL28,RPLP1,RPS20,SNAPC1,SNAPC2,TAF13,ZNF143,EIF4A3,LCMT2,POP4,WDR37,ELL2,SIRT1,ADAT1,INTS7,SEPSECS,RRNAD1,TRMO,XRN1,PIWIL2,QRSL1,ELAC1,INTS8,THADA,OSGEPL1,TENT4B,RPF1,TRMT10A,PSTK,PIH1D2,TARSL2,DIS3L2,BMT2,SAMD15,METTL15,INTS6L,CAVIN1,TYW1B	ADAR,BYSL,DKC1,EPRS,FBL,FARSA,GRSF1,GTF3A,HSD17B10,HNRNPA2B1,IARS,SMAD3,MARS,NARS,SNU13,NOP2,PA2G4,EXOSC9,POLR2F,POLR2H,PWP2,RAN,RELA,RPL3,RPL17,RPL22,RPL27A,RPL29,RPL34,RPL36A,RPS26,RPS27A,SMARCA4,SNAPC4,SP1,TARBP1,RRP1,NOP14,DDX21,NOLC1,AIMP1,EEF1E1,KIAA0391,POP7,NPM3,DDX17,WDR4,CD3EAP,WDR3,POP1,SEPHS1,PDCD11,EXOSC7,WDR43,BOP1,TUT4,EXOSC2,HARS2,MTREX,RPL13A,FTSJ1,RSL1D1,AGO1,PPA2,AGO2,DIMT1,RRP…
516	GO:0000122	negative regulation of transcription by RNA polymerase II	BP	678	159	175	0.234513	0.258112	0.355451	0.000247057	APBB1,ATF3,BACH1,BCL6,BMP2,KLF5,CCND3,CEBPA,CEBPB,PLK3,CRY1,CRY2,CRYM,DDIT3,DLX2,TSC22D3,EDNRB,EGR1,ETV3,FBP1,FGF9,FGFR1,FOXC1,FOXJ1,FOXC2,FOXO1,FOSB,GPS2,NR3C1,HIST1H1C,HIST1H1E,HIC1,HIVEP1,HOXB3,HOXB4,HOXD8,HES1,HSPA1A,DNAJB1,IRF8,ID1,ID2,ID3,ID4,INSM1,PDX1,ISL1,JUN,JUNB,JUND,LOXL2,MXD1,SMAD7,MAF,MEIS2,MITF,MSX2,MYC,NFATC2,NFATC3,NFIL3,NOTCH1,NR4A2,PRKN,PAX5,PDE2A,PDGFB,PEG3,PER1,PROX1,PSEN1,RA…	ACVR2B,AES,AR,CCND1,C1QBP,CDK2,CDX2,CHD4,CTBP1,CUX1,DLX1,DNMT3A,DNMT3B,ATN1,ENO1,NR2F6,ERF,ESRRA,GLI2,HDAC1,HDGF,HHEX,HMGB1,HMX1,HNRNPA2B1,HOXC8,HOXD9,HSF4,SMAD3,MDM2,MDM4,MEN1,MNT,MYB,NFIC,NFIX,NPAS1,ORC2,PAWR,PHB,PLK1,POU6F1,RARG,RBBP7,RELA,RFX5,RPS27A,RREB1,RXRA,SALL2,SIM2,SMARCA4,SMO,SNCA,SREBF1,SREBF2,SRF,STAT6,TBL1X,TCF3,TCF7,MLX,TGFB1,THRA,NR2C1,TXN,VHL,NSD2,WNT10B,WT1,XPO1,YY1,ZBTB14,ZNF8…
517	GO:0009141	nucleoside triphosphate metabolic process	BP	302	37	87	0.122517	0.288079	0.999999	0.000247509	ALDOC,AMPD3,ATP1B1,ATP6V1B1,BPGM,COX6A1,COX10,FBP1,HIF1A,HSPA1A,HSPA1B,MYH8,NDUFS4,OGDH,P2RX7,ENPP1,PFKFB1,PFKFB2,PFKFB3,STAT3,SURF1,TMSB4X,NME5,TBPL1,VPS9D1,COQ7,ATP5S,NDUFAF1,MBIP,NUDT15,OGDHL,NMNAT1,SLC25A25,AK7,AK8,AK9,PGM2L1	ADA,AK4,ALDOA,ARNT,ATP5F1B,ATP5F1D,ATP5MC1,ATP5MC2,ATP5MC3,ATP5ME,ATP5PF,BID,TSPO,CAD,CCNB1,CYC1,DUT,ENO1,FXN,GAPDH,NIPSNAP2,GPI,IMPDH1,IMPDH2,LDHA,MOCS1,NDUFA1,NDUFA5,NDUFAB1,NDUFB4,NDUFB8,NDUFB10,NDUFC1,NDUFC2,NDUFS2,NDUFS3,NDUFV1,NDUFS5,NDUFS6,NDUFS8,NME1,NME3,NME4,PFKFB4,PFKL,PFKP,PGAM1,PRKAA1,RAN,SDHD,SNCA,TAZ,TGFB1,TYMS,UCK2,OGT,COX5A,POM121,PPIF,SLC25A13,TCIRG1,NUP50,UQCR11,NUP205,NUP160,R…
525	GO:0006164	purine nucleotide biosynthetic process	BP	221	39	67	0.176471	0.303167	0.975385	0.000260975	ADCY2,ADCY5,ADM,ALDOC,AMPD3,AQP1,BPGM,CALM1,EDNRB,PTK2B,FBP1,GRM2,GUCY1B1,GUCY2D,HIF1A,NPPC,OGDH,P2RX7,PFKFB1,PFKFB2,PFKFB3,PTHLH,RLN2,STAT3,SURF1,TMSB4X,NME5,GABBR2,VPS9D1,AKAP9,RUNDC3A,ATP5S,SLC35B3,OGDHL,ADCY10,PPCS,AK9,PGM2L1,OSTN	ACAT1,ADA,ADCY1,ADCY3,ADCY7,ADORA2B,ADSL,AK2,ALDOA,AMPD2,ARNT,ATIC,ATP5F1B,ATP5F1D,ATP5MC1,ATP5MC2,ATP5MC3,ATP5ME,ATP5PF,CALM3,CYC1,ENO1,GAPDH,GART,NIPSNAP2,GPI,GPER1,HPRT1,IMPDH1,IMPDH2,LDHA,MTHFD1,NME1,NME3,NME4,NPR1,PALM,PFAS,PFKFB4,PFKL,PFKP,PGAM1,PRKAA1,PRPS1,PRPS2,TAZ,TGFB1,OGT,POM121,SLC25A13,TCIRG1,CAP2,PAICS,NUP50,NUP205,NUP160,GPR161,NUP188,NUP62,STOML2,MLXIPL,PRKAG2,PANK1,NDC1,SEH1L,NU…
527	GO:0009199	ribonucleoside triphosphate metabolic process	BP	282	33	82	0.117021	0.29078	1	0.000265339	ALDOC,AMPD3,ATP1B1,ATP6V1B1,BPGM,COX6A1,COX10,FBP1,HIF1A,HSPA1A,HSPA1B,MYH8,NDUFS4,OGDH,P2RX7,ENPP1,PFKFB1,PFKFB2,PFKFB3,STAT3,SURF1,TMSB4X,NME5,VPS9D1,COQ7,ATP5S,NDUFAF1,MBIP,OGDHL,NMNAT1,SLC25A25,AK9,PGM2L1	AK4,ALDOA,ARNT,ATP5F1B,ATP5F1D,ATP5MC1,ATP5MC2,ATP5MC3,ATP5ME,ATP5PF,BID,TSPO,CAD,CCNB1,CYC1,ENO1,FXN,GAPDH,NIPSNAP2,GPI,IMPDH1,IMPDH2,LDHA,MOCS1,NDUFA1,NDUFA5,NDUFAB1,NDUFB4,NDUFB8,NDUFB10,NDUFC1,NDUFC2,NDUFS2,NDUFS3,NDUFV1,NDUFS5,NDUFS6,NDUFS8,NME1,NME3,NME4,PFKFB4,PFKL,PFKP,PGAM1,PRKAA1,RAN,SDHD,SNCA,TAZ,TGFB1,UCK2,OGT,COX5A,POM121,PPIF,SLC25A13,TCIRG1,NUP50,UQCR11,NUP205,NUP160,RHOQ,NUP188,NU…
532	GO:0007096	regulation of exit from mitosis	BP	16	0	10	0	0.625	1	0.000284251	NA	CDKN1B,TGFB1,CDC14B,CDC14A,ZW10,UBE2C,PHB2,PPP1R9B,CDCA5,CDC14C
537	GO:0019693	ribose phosphate metabolic process	BP	455	75	123	0.164835	0.27033	0.999705	0.000296882	ADCY2,ADCY5,ADM,ALDOC,AMPD3,AQP1,ATP1B1,ATP6V1B1,BPGM,CALM1,COX6A1,COX10,DLG2,EDNRB,EPHA2,PTK2B,FBP1,GRM2,GUCY1B1,GUCY2D,HIF1A,HSPA1A,HSPA1B,MYH8,NDUFS4,NPPC,NT5E,OGDH,P2RX7,PDE2A,PDE4C,PDE7A,ENPP1,PFKFB1,PFKFB2,PFKFB3,PTHLH,RLN2,RORA,CXCL11,STAT3,SULT1C2,SURF1,TMSB4X,NME5,CASK,TJP2,H6PD,GABBR2,VPS9D1,AKAP9,COQ7,RUNDC3A,NT5C2,PGLS,ATP5S,PDE7B,SULT1C4,SLC35B3,NDUFAF1,MBIP,EGLN1,OGDHL,ADCY10,RBKS,N…	ACAT1,ACLY,ADCY1,ADCY3,ADCY7,ADORA2B,ADSL,AK2,AK4,ALDOA,AMPD2,ARNT,ATIC,ATP5F1B,ATP5F1D,ATP5MC1,ATP5MC2,ATP5MC3,ATP5ME,ATP5PF,BID,TSPO,CAD,CALM3,CCNB1,CYC1,DLG3,ENO1,FXN,FZD2,GAPDH,GART,NIPSNAP2,GPI,GPER1,HMGCR,HPRT1,IMPDH1,IMPDH2,LDHA,MOCS1,MPP3,NDUFA1,NDUFA5,NDUFAB1,NDUFB4,NDUFB8,NDUFB10,NDUFC1,NDUFC2,NDUFS2,NDUFS3,NDUFV1,NDUFS5,NDUFS6,NDUFS8,NME1,NME3,NME4,NPR1,PALM,PDE1A,PDE4A,PDE9A,PFAS,PFKF…
541	GO:0071826	ribonucleoprotein complex subunit organization	BP	206	17	63	0.0825243	0.305825	1	0.000301614	CIRBP,HSP90AA1,RPL3L,PRPF18,SLU7,TFIP11,PRPF6,NOCT,SRPK3,TXNL4B,XAB2,RPF1,EDC3,MPV17L2,PIH1D2,SAMD15,C9orf72	ADAR,C1QBP,CLNS1A,DDX6,EIF2S3,EIF4B,HSP90AB1,SNU13,NOP2,PWP2,RPL3,SRSF1,SNRPD1,SNRPD3,SNRPF,SRPK1,DYRK3,DENR,SRSF9,LIMD1,DDX23,SNUPN,PRMT5,CELF2,PTGES3,RUVBL2,TXNL4A,SF3A3,PSIP1,DDX20,ATXN2L,KHDC4,DHX30,BOP1,RPL13A,LSM4,AGO1,AGO2,RBMX,RRP7A,GEMIN4,MRTO4,NIP7,NLE1,PRMT7,MRPL20,BRIX1,PPAN,WDR18,CNOT6,PTBP2,WDR77,GEMIN7,RPF2,TICRR,RRP7BP,NAF1,MTERF4,AGO3,AGO4,PLD6,PATL1,NSUN4
547	GO:0051246	regulation of protein metabolic process	BP	2069	486	480	0.234896	0.231996	0.219167	0.000317078	ACVR1,ACVR2A,ADCY2,ADCY5,ADRA1B,ADRA2A,ADRB2,AGTR1,ALAD,APBB1,APLP2,APOD,AQP1,AREG,ARNTL,ATF3,ATP2B4,ADGRB1,BCL6,BDKRB2,BMP2,BMP5,BMP8B,BMPR2,BRCA1,C1S,C3,C5,C5AR1,PTTG1IP,CALM1,CASP3,CASP9,CBLB,CCK,CCND3,TNFRSF8,CDH2,CDKN1A,CDKN1C,CDKN2B,CDKN2D,CEBPA,CEBPB,CEBPG,CHRNA3,CIRBP,CLU,PLK3,COL6A3,CR2,CREBL2,CRY1,CRY2,CSF1R,CTGF,DAB2,DGKQ,DAP,DAPK3,GADD45A,GSDME,DPEP1,HBEGF,DUSP1,DUSP4,DUSP5,DUSP6,ECM1…	ACVR1B,ACVR2B,ACVRL1,ADAR,ADCY1,ADCY3,ADCY7,ADORA2B,ADRA2C,AKT1,AKT2,ANXA2,BIRC5,FAS,AR,ARNT,ARRB1,ARRB2,BAX,CCND1,BID,BMP3,BMP7,BMPR1A,TSPO,C1QBP,LDLRAD4,CALM3,CASP2,CAV2,CCNB1,CCND2,CCNG1,CD44,CDC20,CDC25B,CDK4,CDK5,CDK6,CDKN1B,CDKN2A,CTSC,CSK,CSNK2A1,CTBP1,DDB1,DDX6,DHCR24,DLG3,DMD,DNMT3B,DPH1,DUSP3,DUSP7,DUSP9,DVL1,LPAR1,EIF4B,EIF4E,EIF5A,EMP2,ENO1,EPHA8,EPHB4,EPRS,F2R,F12,FGF2,FGFR4,FKBP1A,F…
552	GO:2000045	regulation of G1/S transition of mitotic cell cycle	BP	140	23	46	0.164286	0.328571	0.975304	0.000333132	ANXA1,CDKN1A,CDKN2B,CDKN2D,PLK3,CYP1A1,GADD45A,HYAL1,ID2,CNOT4,PLAGL1,PTEN,SOX4,TP53,UBB,UBC,KLF4,CDK2AP2,PLK2,PCBP4,GJC2,SENP2,PLK5	AKT1,APEX1,BAX,CCND1,BID,CASP2,CCNB1,CCND2,CDK2,CDK4,CDK6,CDKN1B,CDKN2A,ARID3A,PRMT2,PRMT1,MDM2,MDM4,CNOT3,PSME2,RPS27A,AURKA,TERT,TFDP1,CDC45,CUL4A,CNOT9,KIF14,CTDSPL,CARM1,CHEK2,KANK2,ANKRD17,TRIAP1,GTSE1,PIDD1,MEPCE,CNOT6,CTDSP1,E2F8,JADE1,TMEM14B,LSM10,TNKS1BP1,LSM11,NACC2
555	GO:0006220	pyrimidine nucleotide metabolic process	BP	43	2	19	0.0465116	0.44186	0.999802	0.000343029	NME5,TBPL1	CAD,DCK,DCTD,DUT,NME1,NME3,NME4,NTHL1,PRPS1,TYMS,UCK2,UMPS,NT5C,CMPK1,UCKL1,CTPS2,DCTPP1,UCK1,NEIL2
556	GO:0060696	regulation of phospholipid catabolic process	BP	5	0	5	0	1	1	0.000347352	NA	APOC1,SCARB1,IDH1,LDLR,PRKCD
557	GO:0008202	steroid metabolic process	BP	203	47	62	0.231527	0.305419	0.480243	0.000348769	ADM,AGTR1,STS,BMP2,BMP5,CEBPA,CYP1A1,CYP1B1,CYP3A5,CYP27A1,DGKQ,EGR1,FGFR1,LEPR,NPC1,PROX1,LGMN,RORA,SHH,SNAI2,SNAI1,SOAT1,SQLE,CUBN,HSD17B6,AKR1C3,CYP7B1,ABCG1,NR1H4,DHRS2,NPC2,CYP46A1,STARD3,SIRT1,AMACR,TIPARP,DKK3,CYP39A1,CYB5R2,WWOX,WNT4,APOBR,DISP3,LMF1,OSBPL6,CYP2R1,PLPP6	ACADL,ACAT1,ACAT2,ACLY,APOC1,TSPO,CAT,SCARB1,COMT,CYP51A1,DHCR7,DHCR24,FASN,FDFT1,FDPS,FGFR4,HMGCR,HMGCS1,IDI1,INSIG1,KPNB1,LBR,LDLR,LRP2,LRP5,LSS,MVD,MVK,NFYB,PRKAA1,RAN,RXRA,MSMO1,SCD,SORL1,SP1,SREBF1,SREBF2,YWHAH,CNBP,CACNA1H,STUB1,ERLIN1,EBP,SLC27A5,SLC27A2,ERG28,DDX20,APOL2,OSBPL3,NSDHL,GAL,PRKAG2,HSD17B7,CLN6,ELOVL6,HSD3B7,EBPL,OSBPL1A,OSBPL5,OSBPL9,STARD4
562	GO:2000112	regulation of cellular macromolecule biosynthetic process	BP	3371	719	756	0.21329	0.224266	0.991026	0.00035754	ACVR1,ACVR2A,ADRB2,JAG1,AHR,APBB1,AREG,RHOG,ARNTL,ATF3,ATP2B4,BACH1,BCL6,BMP2,BMP5,BMP8B,BMPR2,BRCA1,KLF5,BTG1,BTK,CAMK4,CCND3,CDK11B,CDK8,CDKN1A,CDKN1C,CDKN2B,CEBPA,CEBPB,CEBPG,CIRBP,CLU,PLK3,CRABP2,CREBL2,CRY1,CRY2,CRYM,CSNK2A2,CTH,CTNND2,CYLD,CYP1B1,DAB2,DGKQ,DAP,DAPK3,DDIT3,DLX2,DLX3,TSC22D3,HBEGF,DUSP1,EBF1,ECM1,EDNRB,EGR1,EGR2,EGR3,EIF4A2,EIF4EBP2,ELF3,EPAS1,EPHA5,ERBB4,ERCC6,ERN1,ETS1,ETV1…	ABCA2,ACVR1B,ACVR2B,ACVRL1,ADAR,AES,AKT1,AKT2,AMH,APEX1,BIRC5,AR,ARNT,ARRB1,ARRB2,CCND1,BCL7A,BCL9,BMP3,BMP7,BMPR1A,C1QBP,CAT,CCNA2,CCT6A,CDK2,CDK4,CDK5,CDKN1B,CDKN2A,CDX2,CENPF,CHD3,CHD4,FOXN3,CSNK2A1,CTBP1,CTBP2,CUX1,DBP,DDX6,DKC1,DLX1,DLX5,DLX6,DNA2,DNMT3A,DNMT3B,DPH1,ARID3A,ATN1,DVL1,E2F5,CELSR2,EIF4B,EIF4E,EIF5A,ELF4,ELK3,ENO1,EPRS,NR2F6,ERCC2,ERF,ESRRA,EYA2,EZH1,F2R,FANCA,FANCD2,FGF2,FGFR4,…
565	GO:0009259	ribonucleotide metabolic process	BP	440	72	119	0.163636	0.270455	0.999714	0.000362287	ADCY2,ADCY5,ADM,ALDOC,AMPD3,AQP1,ATP1B1,ATP6V1B1,BPGM,CALM1,COX6A1,COX10,DLG2,EDNRB,EPHA2,PTK2B,FBP1,GRM2,GUCY1B1,GUCY2D,HIF1A,HSPA1A,HSPA1B,MYH8,NDUFS4,NPPC,NT5E,OGDH,P2RX7,PDE2A,PDE4C,PDE7A,ENPP1,PFKFB1,PFKFB2,PFKFB3,PTHLH,RLN2,RORA,CXCL11,STAT3,SULT1C2,SURF1,TMSB4X,NME5,CASK,TJP2,GABBR2,VPS9D1,AKAP9,COQ7,RUNDC3A,NT5C2,ATP5S,PDE7B,SULT1C4,SLC35B3,NDUFAF1,MBIP,EGLN1,OGDHL,ADCY10,NMNAT1,PPCS,NUDT…	ACAT1,ACLY,ADCY1,ADCY3,ADCY7,ADORA2B,ADSL,AK2,AK4,ALDOA,AMPD2,ARNT,ATIC,ATP5F1B,ATP5F1D,ATP5MC1,ATP5MC2,ATP5MC3,ATP5ME,ATP5PF,BID,TSPO,CAD,CALM3,CCNB1,CYC1,DLG3,ENO1,FXN,FZD2,GAPDH,GART,NIPSNAP2,GPI,GPER1,HMGCR,HPRT1,IMPDH1,IMPDH2,LDHA,MOCS1,MPP3,NDUFA1,NDUFA5,NDUFAB1,NDUFB4,NDUFB8,NDUFB10,NDUFC1,NDUFC2,NDUFS2,NDUFS3,NDUFV1,NDUFS5,NDUFS6,NDUFS8,NME1,NME3,NME4,NPR1,PALM,PDE1A,PDE4A,PDE9A,PFAS,PFKF…
569	GO:0010556	regulation of macromolecule biosynthetic process	BP	3430	729	768	0.212536	0.223907	0.994049	0.000383969	ACVR1,ACVR2A,ADRB2,JAG1,AHR,APBB1,AREG,RHOG,ARNTL,ATF3,ATP2B4,BACH1,BCL6,BMP2,BMP5,BMP8B,BMPR2,BRCA1,KLF5,BTG1,BTK,CAMK4,CCND3,TNFRSF8,CDK11B,CDK8,CDKN1A,CDKN1C,CDKN2B,CEBPA,CEBPB,CEBPG,CIRBP,CLU,PLK3,CRABP2,CREBL2,CRY1,CRY2,CRYM,CSNK2A2,CTH,CTNND2,CYLD,CYP1B1,DAB2,DGKQ,DAP,DAPK3,DDIT3,DLX2,DLX3,TSC22D3,HBEGF,DUSP1,EBF1,ECM1,EDNRB,EGR1,EGR2,EGR3,EIF4A2,EIF4EBP2,ELF3,EPAS1,EPHA5,ERBB4,ERCC6,ERN1,E…	ABCA2,ACVR1B,ACVR2B,ACVRL1,ADAR,AES,AKT1,AKT2,AMH,APEX1,BIRC5,AR,ARNT,ARRB1,ARRB2,CCND1,BCL7A,BCL9,BMP3,BMP7,BMPR1A,C1QBP,CAT,CCNA2,CCT6A,CDK2,CDK4,CDK5,CDKN1B,CDKN2A,CDX2,CENPF,CHD3,CHD4,FOXN3,CSNK2A1,CTBP1,CTBP2,CUX1,DBP,DDX6,DKC1,DLX1,DLX5,DLX6,DNA2,DNMT3A,DNMT3B,DPH1,ARID3A,ATN1,DVL1,E2F5,CELSR2,EIF4B,EIF4E,EIF5A,ELF4,ELK3,ENO1,EPRS,NR2F6,ERCC2,ERF,ESRRA,EYA2,EZH1,F2R,FANCA,FANCD2,FGF2,FGFR4,…
574	GO:0019919	peptidyl-arginine methylation, to asymmetrical-dimethyl arginine	BP	7	0	6	0	0.857143	1	0.000407951	NA	PRMT2,PRMT1,PRMT3,CARM1,PRMT7,PRMT6
576	GO:0034470	ncRNA processing	BP	403	28	110	0.0694789	0.272953	1	0.000412101	TRDMT1,RNASEL,RPL28,RPLP1,RPS20,EIF4A3,LCMT2,POP4,WDR37,SIRT1,ADAT1,INTS7,RRNAD1,TRMO,ELAC1,INTS8,THADA,OSGEPL1,TENT4B,RPF1,TRMT10A,PIH1D2,DIS3L2,BMT2,SAMD15,METTL15,INTS6L,TYW1B	ADAR,BYSL,DKC1,FBL,GRSF1,HSD17B10,HNRNPA2B1,SMAD3,SNU13,NOP2,PA2G4,EXOSC9,PWP2,RPL3,RPL17,RPL22,RPL27A,RPL29,RPL34,RPL36A,RPS26,RPS27A,TARBP1,RRP1,NOP14,DDX21,NOLC1,KIAA0391,POP7,NPM3,DDX17,WDR4,WDR3,POP1,SEPHS1,PDCD11,EXOSC7,WDR43,BOP1,TUT4,EXOSC2,MTREX,RPL13A,FTSJ1,RSL1D1,AGO1,AGO2,DIMT1,RRP7A,NOB1,CPSF1,GEMIN4,UTP18,UTP11,MRTO4,TRMT112,SRRT,GAR1,TRMT13,DGCR8,PUS7,DDX56,TRMT10C,TRMT12,HEATR1,IN…
577	GO:0019218	regulation of steroid metabolic process	BP	85	17	31	0.2	0.364706	0.7695	0.000412236	AGTR1,BMP2,BMP5,DGKQ,EGR1,PROX1,RORA,SNAI2,SNAI1,SQLE,AKR1C3,ABCG1,NR1H4,SIRT1,DKK3,WNT4,LMF1	ACADL,APOC1,TSPO,CYP51A1,DHCR7,FASN,FDFT1,FDPS,FGFR4,HMGCR,HMGCS1,IDI1,INSIG1,KPNB1,LDLR,LSS,MVD,MVK,NFYB,PRKAA1,RAN,SCD,SP1,SREBF1,SREBF2,STUB1,ERLIN1,DDX20,GAL,ELOVL6,STARD4
581	GO:0009126	purine nucleoside monophosphate metabolic process	BP	290	38	83	0.131034	0.286207	0.999991	0.000425235	ALDOC,AMPD3,ATP1B1,ATP6V1B1,BPGM,COX6A1,COX10,DLG2,FBP1,HIF1A,HSPA1A,HSPA1B,MYH8,NDUFS4,NT5E,OGDH,P2RX7,ENPP1,PFKFB1,PFKFB2,PFKFB3,STAT3,SURF1,TMSB4X,CASK,TJP2,VPS9D1,COQ7,NT5C2,ATP5S,NDUFAF1,OGDHL,NMNAT1,CARD11,SLC25A25,AK9,MAGI3,PGM2L1	ADA,ADSL,AK2,AK4,ALDOA,AMPD2,ARNT,ATIC,ATP5F1B,ATP5F1D,ATP5MC1,ATP5MC2,ATP5MC3,ATP5ME,ATP5PF,BID,TSPO,CCNB1,CYC1,DLG3,ENO1,FXN,GAPDH,GART,NIPSNAP2,GPI,HPRT1,IMPDH1,IMPDH2,LDHA,MPP3,NDUFA1,NDUFA5,NDUFAB1,NDUFB4,NDUFB8,NDUFB10,NDUFC1,NDUFC2,NDUFS2,NDUFS3,NDUFV1,NDUFS5,NDUFS6,NDUFS8,PFAS,PFKFB4,PFKL,PFKP,PGAM1,PRKAA1,PRPS2,SDHD,SNCA,TAZ,TGFB1,OGT,COX5A,POM121,PPIF,SLC25A13,TCIRG1,PAICS,NUP50,UQCR11,…
582	GO:0009167	purine ribonucleoside monophosphate metabolic process	BP	290	38	83	0.131034	0.286207	0.999991	0.000425235	ALDOC,AMPD3,ATP1B1,ATP6V1B1,BPGM,COX6A1,COX10,DLG2,FBP1,HIF1A,HSPA1A,HSPA1B,MYH8,NDUFS4,NT5E,OGDH,P2RX7,ENPP1,PFKFB1,PFKFB2,PFKFB3,STAT3,SURF1,TMSB4X,CASK,TJP2,VPS9D1,COQ7,NT5C2,ATP5S,NDUFAF1,OGDHL,NMNAT1,CARD11,SLC25A25,AK9,MAGI3,PGM2L1	ADA,ADSL,AK2,AK4,ALDOA,AMPD2,ARNT,ATIC,ATP5F1B,ATP5F1D,ATP5MC1,ATP5MC2,ATP5MC3,ATP5ME,ATP5PF,BID,TSPO,CCNB1,CYC1,DLG3,ENO1,FXN,GAPDH,GART,NIPSNAP2,GPI,HPRT1,IMPDH1,IMPDH2,LDHA,MPP3,NDUFA1,NDUFA5,NDUFAB1,NDUFB4,NDUFB8,NDUFB10,NDUFC1,NDUFC2,NDUFS2,NDUFS3,NDUFV1,NDUFS5,NDUFS6,NDUFS8,PFAS,PFKFB4,PFKL,PFKP,PGAM1,PRKAA1,PRPS2,SDHD,SNCA,TAZ,TGFB1,OGT,COX5A,POM121,PPIF,SLC25A13,TCIRG1,PAICS,NUP50,UQCR11,…
584	GO:0006390	mitochondrial transcription	BP	14	0	9	0	0.642857	1	0.000433534	NA	POLRMT,PRKAA1,MRPL12,TFAM,TWNK,TFB2M,MTERF2,MTERF4,PPARGC1B
585	GO:0018216	peptidyl-arginine methylation	BP	14	1	9	0.0714286	0.642857	0.973366	0.000433534	NR1H4	PRMT2,PRMT1,PRMT3,PRMT5,CARM1,PRMT7,PRMT6,NDUFAF7,WDR77
586	GO:0009130	pyrimidine nucleoside monophosphate biosynthetic process	BP	14	0	9	0	0.642857	1	0.000433534	NA	CAD,DCTD,DUT,TYMS,UCK2,UMPS,CMPK1,UCKL1,UCK1
587	GO:0030261	chromosome condensation	BP	28	2	14	0.0714286	0.5	0.993435	0.000441961	TTN,NIPBL	CCNB1,DFFB,GPER1,TOP2A,HMGA2,AIFM1,NCAPD2,ACIN1,NCAPD3,NUSAP1,NCAPG2,PHF23,CDCA5,PHF13
594	GO:0032270	positive regulation of cellular protein metabolic process	BP	1130	279	274	0.246903	0.242478	0.0631326	0.000485811	ACVR1,ACVR2A,ADCY2,ADCY5,ADRA1B,ADRA2A,ADRB2,AGTR1,AREG,ARNTL,ATP2B4,BCL6,BMP2,BMP5,BMP8B,BMPR2,BRCA1,C3,C5,C5AR1,PTTG1IP,CALM1,CASP3,CASP9,CCK,CCND3,CDH2,CDKN1A,CEBPA,CHRNA3,CIRBP,CLU,PLK3,CREBL2,CSF1R,CTGF,DAB2,DGKQ,DAP,GADD45A,GSDME,HBEGF,DUSP5,DUSP6,EDNRB,EFNA5,EGR1,EPHA2,EPHA3,EPHA4,EPHA5,EPHA7,EPHB1,EPHB2,EPHB3,ERBB4,ERCC6,ERN1,ACSL1,PTK2B,FGF9,FGFR1,FLT1,FN1,FYN,GDF9,GCLC,GPR37,GRIN1,GRM4,…	ACVR1B,ACVR2B,ACVRL1,ADCY1,ADCY3,ADCY7,ADORA2B,ADRA2C,AKT1,AKT2,ANXA2,FAS,AR,ARNT,ARRB1,ARRB2,BAX,CCND1,BID,BMP3,BMP7,BMPR1A,C1QBP,CALM3,CASP2,CAV2,CCNB1,CCND2,CD44,CDC20,CDC25B,CDK4,CDK5,CDKN1B,CTSC,CSK,CTBP1,DLG3,DNMT3B,DUSP7,DUSP9,DVL1,LPAR1,EIF5A,EMP2,ENO1,EPHA8,EPHB4,F2R,F12,FGF2,FGFR4,FKBP1A,FLT4,GAS6,KAT2A,GPLD1,GPER1,RAPGEF1,HDAC1,HIP1,UBE2K,HMGB1,HMGCR,HNRNPD,PRMT1,HSP90AB1,HSPD1,HSPE1,N…
595	GO:0044843	cell cycle G1/S phase transition	BP	242	38	71	0.157025	0.293388	0.997735	0.000501365	ACVR1,ANXA1,ATP2B4,BACH1,CDKN1A,CDKN2B,CDKN2D,PLK3,CYP1A1,GADD45A,HYAL1,ID2,ID4,MYC,CNOT4,ORC4,PLAGL1,PPP3CA,PTEN,RRM2,SOX4,TAF10,TP53,UBB,UBC,CCNA1,KLF4,CDK2AP2,PLK2,ORC6,FBXW7,SUSD2,POLE4,PCBP4,GJC2,SENP2,PLK5,CACUL1	ACVR1B,AKT1,APEX1,BAX,BCAT1,CCND1,BID,CAMK2G,CASP2,CCNA2,CCNB1,CCND2,CDK2,CDK4,CDK6,CDKN1B,CDKN2A,RCC1,ARID3A,EIF4E,PRMT2,PRMT1,MCM2,MCM3,MCM4,MCM5,MCM6,MDM2,MDM4,MEN1,CNOT3,NPAT,ORC2,POLE2,PSME2,RANBP1,RPS27A,SKP2,AURKA,TERT,TFDP1,TYMS,CDC45,CUL4A,CUL1,KLF11,CNOT9,KIF14,CTDSPL,CARM1,CHEK2,PHB2,POLA2,KANK2,ANKRD17,TRIAP1,GTSE1,POLE3,PIDD1,MEPCE,CNOT6,CTDSP1,PAGR1,E2F8,JADE1,FAM83D,TMEM14B,LSM10,T…
599	GO:0050810	regulation of steroid biosynthetic process	BP	68	14	26	0.205882	0.382353	0.713448	0.000510248	BMP2,BMP5,DGKQ,EGR1,PROX1,SNAI2,SNAI1,SQLE,AKR1C3,ABCG1,NR1H4,SIRT1,DKK3,WNT4	TSPO,CYP51A1,DHCR7,FASN,FDFT1,FDPS,FGFR4,HMGCR,HMGCS1,IDI1,INSIG1,KPNB1,LSS,MVD,MVK,NFYB,PRKAA1,RAN,SCD,SP1,SREBF1,SREBF2,ERLIN1,DDX20,ELOVL6,STARD4
600	GO:0017144	drug metabolic process	BP	591	120	153	0.203046	0.258883	0.938386	0.000515799	ABAT,ACHE,ACO2,ADM,ABCD1,ALDH2,ALDOC,AMPD3,ASNS,ATP1B1,ATP2B4,ATP6V1B1,BMP2,BMP5,BPGM,BTD,CKMT2,CLU,COX6A1,COX10,NCAN,CTH,CYP1A1,CYP1B1,CYP3A5,DGKQ,DPEP1,ECE1,EGR1,ACSL1,PTK2B,FBP1,FMO4,GATM,GCH1,GLA,GPR37,GPX3,GSTZ1,HBB,HIF1A,HMGCL,HSPA1A,HSPA1B,HSP90AA1,IDH2,IDH3A,IDH3G,ITGB2,MAOA,MTHFR,MYH8,NDUFS4,NT5E,NR4A2,OAT,OGDH,P2RX7,PRKN,ENPP1,PFKFB1,PFKFB2,PFKFB3,PTGS2,RAC2,RORA,SAT1,SNCB,STAT3,SURF1,T…	ACAT1,ACLY,ADA,ADH5,ADSL,AHCY,AK4,AKT1,ALDH1B1,ALDOA,AMD1,ARNT,ASS1,ATP5F1B,ATP5F1D,ATP5MC1,ATP5MC2,ATP5MC3,ATP5ME,ATP5PF,BID,TSPO,CAD,CAT,CBS,CCNB1,CKB,COMT,CS,CYBA,CYC1,DLAT,ENO1,ESD,FXN,GAMT,GAPDH,GART,NIPSNAP2,GGT1,GPI,GPX1,HPRT1,HSP90AB1,IDH1,LDHA,FADS1,SMAD3,MAT2A,MPST,MTHFD1,NDUFA1,NDUFA5,NDUFAB1,NDUFB4,NDUFB8,NDUFB10,NDUFC1,NDUFC2,NDUFS2,NDUFS3,NDUFV1,NDUFS5,NDUFS6,NDUFS8,NPR1,PRDX1,PCBD1…
601	GO:0010468	regulation of gene expression	BP	3677	772	818	0.209954	0.222464	0.998927	0.000523766	ACTB,ACVR1,ACVR2A,ADRB2,JAG1,AHR,APBB1,RHOG,ARNTL,ATF3,ATP1B1,ATP2B4,BACH1,BCL6,BMP2,BMP5,BMP8B,BMPR2,BRCA1,KLF5,BTG1,BTK,C1S,C3,C5,C5AR1,CAMK4,CCND3,CDK11B,CDK8,CDKN1A,CDKN1C,CDKN2B,CEBPA,CEBPB,CEBPG,CIRBP,CLU,CLK1,CLK3,PLK3,CR2,CRABP2,CREBL2,CRY1,CRY2,CRYM,CSNK2A2,CTGF,CTH,CTNND2,CYLD,CYP1B1,DAB2,DGKQ,DAP,DAPK3,DDIT3,DLX2,DLX3,TSC22D3,EBF1,ECM1,EDNRB,EGR1,EGR2,EGR3,EIF4A2,EIF4EBP2,ELF3,EPAS1,EP…	ABCA2,ACVR1B,ACVR2B,ACVRL1,ADAR,AES,AKT1,AKT2,AMH,ANK2,APEX1,BIRC5,AR,ARNT,ARRB1,ARRB2,CCND1,BCL7A,BCL9,BMP3,BMP7,BMPR1A,C1QBP,CAT,CCNA2,CCNB1,CDK2,CDK4,CDK5,CDK6,CDKN1B,CDKN2A,CDX2,CENPF,CHD3,CHD4,FOXN3,CSNK2A1,CTBP1,CTBP2,CUX1,DBP,DDX6,DKC1,DLX1,DLX5,DLX6,DNMT3A,DNMT3B,DPH1,ARID3A,ATN1,DVL1,E2F5,CELSR2,EIF4B,EIF4E,EIF5A,ELF4,ELK3,ENO1,EPRS,NR2F6,ERCC2,ERF,ESRRA,EYA2,EZH1,F2R,F12,FANCA,FANCD2,FG…
604	GO:0009451	RNA modification	BP	135	13	44	0.0962963	0.325926	0.999981	0.000538843	TRDMT1,LCMT2,VIRMA,RRNAD1,TRMO,ALKBH5,CMTR2,METTL14,THADA,OSGEPL1,TRMT10A,BMT2,METTL15	ADAR,DKC1,FBL,HSD17B10,NOP2,TARBP1,WDR4,SEPHS1,FTSJ1,TRMT2A,DIMT1,APOBEC3C,TRMT112,GAR1,TRMT13,RBM47,PUS7,TRMT10C,NAT10,TRMT1,OSGEP,NHP2,TRMU,MEPCE,METTL3,AARS2,TRMT11,TFB2M,QTRT2,PUS1,THUMPD2,QTRT1,GTPBP3,RPUSD4,CTU1,FDXACB1,NAF1,PUSL1,MTERF4,ADAT2,NSUN5P1,NSUN5P2,RPUSD3,NSUN4
606	GO:0090407	organophosphate biosynthetic process	BP	548	99	143	0.180657	0.260949	0.997538	0.000542107	ACHE,ADCY2,ADCY5,ADCYAP1R1,ADM,ALDOC,AMPD3,AQP1,BPGM,CALM1,CSNK2A2,DGKQ,EDNRB,ACSL3,PTK2B,FBP1,FGF9,FGFR1,GCH1,GRM2,GUCY1B1,GUCY2D,HIF1A,IDH2,INPP4A,MTM1,PNP,NPPC,OGDH,P2RX7,PDGFB,PFKFB1,PFKFB2,PFKFB3,PIK3R1,PIP4K2A,PLD1,PTEN,PTGS2,PTHLH,PTPN13,RLN2,RRM2,STAT3,SURF1,TK2,TMSB4X,NME5,PIP5K1B,PIK3R3,IRS2,GPAA1,SYNJ1,CPNE3,CPNE1,PGS1,TBPL1,GABBR2,VPS9D1,LPIN2,FIG4,NR1H4,AKAP9,CDIPT,RUNDC3A,INPP5F,NMN…	ACAT1,ADA,ADCY1,ADCY3,ADCY7,ADORA2B,ADSL,AK2,AK4,ALDOA,AMPD2,ARNT,ATIC,ATP5F1B,ATP5F1D,ATP5MC1,ATP5MC2,ATP5MC3,ATP5ME,ATP5PF,CAD,CALM3,CSNK2A1,CYC1,DCK,DCTD,DPAGT1,DUT,ENO1,FDPS,FGF2,FGFR4,GAPDH,GART,NIPSNAP2,GPI,GPER1,HMGCS1,HPRT1,IDH1,IDI1,IMPDH1,IMPDH2,INPPL1,ITPKA,LDHA,FADS1,ME1,MOCS1,MTHFD1,MVD,MVK,NDUFAB1,NME1,NME3,NME4,NPR1,PALM,PDGFA,PFAS,PFKFB4,PFKL,PFKP,PGAM1,PIK3R2,PRKAA1,PRPS1,PRPS2,S…
608	GO:0071157	negative regulation of cell cycle arrest	BP	17	1	10	0.0588235	0.588235	0.987759	0.000564519	FZD9	CCND1,CDK4,GPER1,HSP90AB1,MDM2,MDM4,TFAP4,CHEK2,MLXIPL,HMGN5
613	GO:0042254	ribosome biogenesis	BP	322	24	90	0.0745342	0.279503	1	0.000587334	PTEN,RNASEL,RPL3L,RPL28,RPLP1,RPS20,TSC1,EIF4A3,POP4,WDR37,SIRT1,ZNF658,RRNAD1,SETD4,TENT4B,RPF1,NOA1,MPV17L2,PIH1D2,MRPL10,DIS3L2,BMT2,SAMD15,METTL15	AAMP,BYSL,C1QBP,DKC1,FBL,GTF3A,SNU13,NOP2,PA2G4,EXOSC9,PWP2,RAN,ABCE1,RPL3,RPL17,RPL22,RPL27A,RPL29,RPL34,RPL36A,RPS26,RPS27A,SURF6,TARBP1,XPO1,RRP1,NOP14,DDX21,NOLC1,URB2,NPM3,DDX17,WDR3,DHX30,PDCD11,EXOSC7,WDR43,BOP1,EXOSC2,MTREX,RPL13A,NOC2L,RSL1D1,GNL3,DIMT1,RRP7A,NOB1,GEMIN4,UTP18,UTP11,MRTO4,NIP7,NOP16,TRMT112,GAR1,NLE1,GNL3L,DDX56,WDR74,PAK1IP1,MRPL20,HEATR1,NAT10,BRIX1,LYAR,NHP2,TSR1,WDR1…
615	GO:0007050	cell cycle arrest	BP	223	46	66	0.206278	0.295964	0.804479	0.000599267	APBB1,BRCA1,CDKN1A,CDKN1C,CDKN2B,CDKN2D,PLK3,GADD45A,DDIT3,DUSP1,ERN1,GAS1,ID2,CXCL8,IL12B,INSM1,MLF1,MYC,NKX3-1,CNOT4,NOTCH1,PLAGL1,PRKACA,MAP2K1,SOX4,TP53,TSC1,TSG101,UBB,UBC,FZD9,KAT2B,CGREF1,RRAGA,PLK2,PPP1R15A,HBP1,ING4,CAB39,PCBP4,BRINP2,TBRG1,TP53INP1,WHAMM,JMY,ZBTB49	AKT2,BAX,CCND1,CASP2,CCNB1,CDK2,CDK4,CDK5,CDK6,CDKN1B,CDKN2A,DHCR24,ARID3A,GAS6,GPER1,PRMT1,HSP90AB1,IL12A,SMAD3,MDM2,MDM4,NBN,CNOT3,PA2G4,PRKAA1,PRKAB2,RPS27A,MAPK12,AURKA,STK11,TFAP4,TFDP1,TGFB1,WNT10B,HMGA2,CUL4A,CUL1,CDC14B,CDC14A,CNOT9,CARM1,MYBBP1A,GAS2L1,WDR6,CHEK2,MLXIPL,PRKAG2,TRIAP1,GTSE1,PIDD1,STRADB,PRR11,CNOT6,RRAGD,MLST8,HMGN5,E2F8,MED25,PPP1R9B,TNKS1BP1,PNPT1,GADD45GIP1,DAB2IP,CDC1…
626	GO:0065002	intracellular protein transmembrane transport	BP	48	6	20	0.125	0.416667	0.976471	0.000615613	PEX7,PEX12,RTN2,PEX16,HYOU1,PEX5L	AKT2,BCR,HSPD1,PEX5,SRP9,SRP72,TOMM20,TIMM17B,TOMM40,TIMM44,TIMM13,TIMM9,TIMM21,TOMM22,GRPEL1,TOMM40L,TIMM50,CHCHD4,GRPEL2,DNLZ
627	GO:1901617	organic hydroxy compound biosynthetic process	BP	175	37	54	0.211429	0.308571	0.728309	0.00061914	ADCYAP1R1,BMP2,BMP5,CYP27A1,DGKQ,PTK2B,GCH1,GPR37,INSM1,CITED1,NR4A2,PROX1,PMEL,SNAI2,SNAI1,SQLE,TPH1,TRPC1,AKR1C3,CYP7B1,ABCG1,RAPGEF2,ZEB2,NR1H4,CYP46A1,SIRT1,AMACR,MOXD1,DKK3,CYP39A1,CYB5R2,WNT4,VPS35,OSBPL6,CYP2R1,ACER2,PLPP6	ACAT1,ACAT2,ACLY,CYP51A1,DHCR7,DHCR24,FASN,FDFT1,FDPS,FGF2,FGFR4,GPER1,HMGCR,HMGCS1,IDI1,INSIG1,ITPKA,KPNB1,LBR,LSS,MVD,MVK,NFYB,PCBD1,PRKAA1,QDPR,RAN,MSMO1,SCD,SNCA,SP1,SPR,SREBF1,SREBF2,CNBP,CACNA1H,ERLIN1,EBP,SLC27A5,SLC27A2,ERG28,OSBPL3,NSDHL,PRKAG2,ISYNA1,HSD17B7,IPPK,ELOVL6,HSD3B7,PCBD2,OSBPL1A,OSBPL9,NUS1,STARD4
629	GO:0009206	purine ribonucleoside triphosphate biosynthetic process	BP	132	18	43	0.136364	0.325758	0.997178	0.000626772	ALDOC,BPGM,FBP1,HIF1A,OGDH,P2RX7,PFKFB1,PFKFB2,PFKFB3,STAT3,SURF1,TMSB4X,NME5,VPS9D1,ATP5S,OGDHL,AK9,PGM2L1	ALDOA,ARNT,ATP5F1B,ATP5F1D,ATP5MC1,ATP5MC2,ATP5MC3,ATP5ME,ATP5PF,CYC1,ENO1,GAPDH,NIPSNAP2,GPI,IMPDH1,IMPDH2,LDHA,NME1,NME3,NME4,PFKFB4,PFKL,PFKP,PGAM1,PRKAA1,TAZ,TGFB1,OGT,POM121,SLC25A13,TCIRG1,NUP50,NUP205,NUP160,NUP188,NUP62,STOML2,MLXIPL,PRKAG2,NDC1,SEH1L,NUP35,PGAM4
630	GO:0042455	ribonucleoside biosynthetic process	BP	35	3	16	0.0857143	0.457143	0.992692	0.000629171	NT5E,NME5,ADAL	ADA,AMD1,CAD,HPRT1,IMPDH1,IMPDH2,NME1,NME3,NME4,UCK2,UMPS,CMPK1,UCKL1,CTPS2,QTRT2,UCK1
631	GO:0051188	cofactor biosynthetic process	BP	252	41	73	0.162698	0.289683	0.996075	0.000629851	ALAD,ALAS1,ALDOC,BPGM,COX10,CYP1A1,ACSL1,ACSL3,FBP1,GCDH,GCH1,GCLC,HAGH,HIF1A,IDH2,PNP,OGDH,P2RX7,PFKFB1,PFKFB2,PFKFB3,PTGS2,STAT3,COQ7,NMNAT2,ACSBG1,ACSL6,MLYCD,TPK1,DUOX2,MBIP,ACSL5,RNLS,OGDHL,ELOVL5,NMNAT1,CHAC1,PPCS,COQ5,ACSF3,PGM2L1	ACAT1,ACLY,ALDOA,ARNT,ATIC,TSPO,CYBA,DLAT,ENO1,FASN,FECH,FXN,GAPDH,GART,GGT1,GPI,HMBS,LDHA,MAT2A,ME1,MOCS1,MTHFD1,SLC11A2,PCBD1,PDK1,PDK3,PFKFB4,PFKL,PFKP,PGAM1,PPOX,PRKAA1,QDPR,SCD,SLC25A1,SNCA,SPR,UROD,ZNF205,OGT,POM121,AKR1A1,NUP50,NUP205,NUP160,QPRT,NUP188,PDSS1,NUP62,MTHFD1L,COQ2,MLXIPL,PRKAG2,PANK1,ELOVL2,MOCOS,RFK,RSAD1,NDC1,BDH2,COQ8A,ELOVL6,SCD5,SEH1L,PCBD2,CBR4,COQ10A,NAPRT,NUP35,NADK2,…
635	GO:0010586	miRNA metabolic process	BP	20	1	11	0.05	0.55	0.994375	0.00065004	DIS3L2	RAN,RELA,DDX17,TUT4,AGO1,AGO2,DGCR8,XPO5,PNPT1,AGO4,LIN28B
636	GO:0009147	pyrimidine nucleoside triphosphate metabolic process	BP	20	2	11	0.1	0.55	0.961086	0.00065004	NME5,TBPL1	CAD,DUT,NME1,NME3,NME4,TYMS,UCK2,UCKL1,CTPS2,DCTPP1,UCK1
637	GO:0033005	positive regulation of mast cell activation	BP	12	2	8	0.166667	0.666667	0.796596	0.000652166	STXBP1,NR4A3	ADORA2B,IL4R,NECTIN2,SYK,VAMP8,SNX4,GAB2,TSLP
638	GO:1901607	alpha-amino acid biosynthetic process	BP	55	12	22	0.218182	0.4	0.621334	0.000657946	ASL,ASNS,ATP2B4,CTH,GATM,OAT,AASS,SERINC3,LGSN,SRR,NAGS,SERINC5	AHCY,ASS1,BCAT1,BCAT2,CAD,CBS,GAMT,GGT1,GLUD1,MTHFD1,PSPH,PYCR1,ALDH18A1,SLC1A3,PLOD3,SEPHS1,PHGDH,APIP,ASNSD1,AASDHPPT,MRI1,CBSL
642	GO:0032981	mitochondrial respiratory chain complex I assembly	BP	62	3	24	0.0483871	0.387097	0.999981	0.000671106	NDUFS4,NDUFAF1,DMAC2	BCS1L,NDUFA1,NDUFA5,NDUFAB1,NDUFB4,NDUFB8,NDUFB10,NDUFC1,NDUFC2,NDUFS2,NDUFS3,NDUFV1,NDUFS5,NDUFS6,NDUFS8,TAZ,NDUFAF4,TIMM21,NDUFAF7,FOXRED1,TMEM126B,NDUFA12,NDUFAF5,NDUFAF8
643	GO:0010257	NADH dehydrogenase complex assembly	BP	62	3	24	0.0483871	0.387097	0.999981	0.000671106	NDUFS4,NDUFAF1,DMAC2	BCS1L,NDUFA1,NDUFA5,NDUFAB1,NDUFB4,NDUFB8,NDUFB10,NDUFC1,NDUFC2,NDUFS2,NDUFS3,NDUFV1,NDUFS5,NDUFS6,NDUFS8,TAZ,NDUFAF4,TIMM21,NDUFAF7,FOXRED1,TMEM126B,NDUFA12,NDUFAF5,NDUFAF8
644	GO:0071353	cellular response to interleukin-4	BP	23	6	12	0.26087	0.521739	0.431947	0.000694723	ALAD,HSPA5,NFIL3,ADAMTS13,CORO1A,PARP14	CDK4,FASN,HSP90AB1,IL4R,IMPDH2,MCM2,RPL3,STAT6,TCF7,KEAP1,TUBA1B,LEF1
645	GO:0006221	pyrimidine nucleotide biosynthetic process	BP	29	2	14	0.0689655	0.482759	0.994773	0.000695504	NME5,TBPL1	CAD,DCTD,DUT,NME1,NME3,NME4,PRPS1,TYMS,UCK2,UMPS,CMPK1,UCKL1,CTPS2,UCK1
647	GO:0051247	positive regulation of protein metabolic process	BP	1200	293	288	0.244167	0.24	0.088609	0.000696905	ACVR1,ACVR2A,ADCY2,ADCY5,ADRA1B,ADRA2A,ADRB2,AGTR1,AREG,ARNTL,ATP2B4,BCL6,BMP2,BMP5,BMP8B,BMPR2,BRCA1,C3,C5,C5AR1,PTTG1IP,CALM1,CASP3,CASP9,CCK,CCND3,TNFRSF8,CDH2,CDKN1A,CEBPA,CEBPG,CHRNA3,CIRBP,CLU,PLK3,CREBL2,CSF1R,CTGF,DAB2,DGKQ,DAP,GADD45A,GSDME,HBEGF,DUSP5,DUSP6,EDNRB,EFNA5,EGR1,EPHA2,EPHA3,EPHA4,EPHA5,EPHA7,EPHB1,EPHB2,EPHB3,ERBB4,ERCC6,ERN1,ACSL1,PTK2B,FGF9,FGFR1,FOXO1,FLT1,FN1,FYN,GDF9,GC…	ACVR1B,ACVR2B,ACVRL1,ADCY1,ADCY3,ADCY7,ADORA2B,ADRA2C,AKT1,AKT2,ANXA2,FAS,AR,ARNT,ARRB1,ARRB2,BAX,CCND1,BID,BMP3,BMP7,BMPR1A,C1QBP,CALM3,CASP2,CAV2,CCNB1,CCND2,CD44,CDC20,CDC25B,CDK4,CDK5,CDKN1B,CTSC,CSK,CSNK2A1,CTBP1,DDB1,DLG3,DNMT3B,DUSP7,DUSP9,DVL1,LPAR1,EIF5A,EMP2,ENO1,EPHA8,EPHB4,F2R,F12,FGF2,FGFR4,FKBP1A,FLT4,GAS6,KAT2A,GJA1,GPLD1,GPER1,RAPGEF1,HDAC1,HIP1,UBE2K,HMGB1,HMGCR,HNRNPD,HNRNPK,PRM…
650	GO:0019538	protein metabolic process	BP	4333	963	953	0.222248	0.21994	0.866447	0.000710037	ACHE,ACTB,ACVR1,ACVR2A,ADAM10,ADCY2,ADCY5,ADRA1B,ADRA2A,ADRB2,AGA,ACAN,JAG1,AGTR1,ALAD,ALPG,AMBN,ANXA1,APBB1,APLP2,APOD,AQP1,TRIM23,AREG,ARNTL,ARSA,STS,ATF3,ATP2B4,BACH1,ADGRB1,BCL6,BDKRB2,BMP2,BMP5,BMP8B,BMPR2,BNIP3L,BRCA1,BTG1,BTK,C1S,C3,CAPN5,C5,C5AR1,PTTG1IP,CALB1,CALM1,CALU,CAMK4,CAPN6,CASP3,CASP9,CBLB,CCK,CCND3,TNFRSF8,CDK11B,CDH2,CDK8,CDKN1A,CDKN1C,CDKN2B,CDKN2D,CEBPA,CEBPB,CEBPG,CHGB,CHRM…	ABL2,ACVR1B,ACVR2B,ACVRL1,ADAR,ADCY1,ADCY3,ADCY7,ADH5,ADORA2B,ADRA2C,GRK2,GRK3,AP2A2,AP2B1,AKT1,AKT2,ANXA2,BIRC5,APOC1,FAS,AR,ARNT,ARRB1,ARRB2,BAX,CCND1,BCR,BID,BMP1,BMP3,BMP7,BMPR1A,BUB1B,TSPO,C1QBP,MRPL49,LDLRAD4,CAD,CALM3,CAMK2B,CAMK2G,CAPN1,CAPN2,CAPNS1,CASP2,CAT,CAV2,CCNA2,CCNB1,CCND2,CCNF,CCNG1,CD44,CDC20,CDC25B,CDK2,CDK4,CDK5,CDK6,CDKN1B,CDKN2A,CTSC,CHD3,CHD4,CHML,AP2M1,CSK,CSNK1G2,CSNK2A1…
653	GO:0006163	purine nucleotide metabolic process	BP	439	74	117	0.168565	0.266515	0.999241	0.000734783	ADCY2,ADCY5,ADM,ALDOC,AMPD3,AQP1,ATP1B1,ATP6V1B1,BPGM,CALM1,COX6A1,COX10,DLG2,EDNRB,EPHA2,PTK2B,FBP1,GRM2,GUCY1B1,GUCY2D,HIF1A,HSPA1A,HSPA1B,MYH8,NDUFS4,PNP,NPPC,NT5E,OGDH,P2RX7,PDE2A,PDE4C,PDE7A,ENPP1,PFKFB1,PFKFB2,PFKFB3,PTHLH,RLN2,RORA,CXCL11,STAT3,SULT1C2,SURF1,TMSB4X,NME5,CASK,TJP2,GABBR2,VPS9D1,AKAP9,COQ7,RUNDC3A,NT5C2,ATP5S,PDE7B,SULT1C4,SLC35B3,NDUFAF1,MBIP,EGLN1,NUDT15,OGDHL,ADCY10,NMNAT…	ACAT1,ACLY,ADA,ADCY1,ADCY3,ADCY7,ADORA2B,ADSL,AK2,AK4,ALDOA,AMPD2,ARNT,ATIC,ATP5F1B,ATP5F1D,ATP5MC1,ATP5MC2,ATP5MC3,ATP5ME,ATP5PF,BID,TSPO,CALM3,CCNB1,CYC1,DLG3,ENO1,FXN,FZD2,GAPDH,GART,NIPSNAP2,GPI,GPER1,GPX1,HMGCR,HPRT1,IMPDH1,IMPDH2,LDHA,MOCS1,MPP3,MTHFD1,NDUFA1,NDUFA5,NDUFAB1,NDUFB4,NDUFB8,NDUFB10,NDUFC1,NDUFC2,NDUFS2,NDUFS3,NDUFV1,NDUFS5,NDUFS6,NDUFS8,NME1,NME3,NME4,NPR1,PALM,PDE1A,PDE4A,PDE…
660	GO:0032508	DNA duplex unwinding	BP	73	6	27	0.0821918	0.369863	0.999734	0.000737642	ANXA1,CETN2,RECQL,UBB,UBC,RECQL5	CHD3,CHD4,DDB1,DDB2,DNA2,ERCC2,GTF2H1,GTF2H3,HMGA1,MCM2,MCM4,MCM5,MCM6,NBN,RAD23B,RPS27A,TOP2A,XRCC5,CDC45,CUL4A,CHD1L,GINS1,RUVBL2,ASCC3,RTEL1,TWNK,PIF1
663	GO:0009145	purine nucleoside triphosphate biosynthetic process	BP	133	18	43	0.135338	0.323308	0.997522	0.000746855	ALDOC,BPGM,FBP1,HIF1A,OGDH,P2RX7,PFKFB1,PFKFB2,PFKFB3,STAT3,SURF1,TMSB4X,NME5,VPS9D1,ATP5S,OGDHL,AK9,PGM2L1	ALDOA,ARNT,ATP5F1B,ATP5F1D,ATP5MC1,ATP5MC2,ATP5MC3,ATP5ME,ATP5PF,CYC1,ENO1,GAPDH,NIPSNAP2,GPI,IMPDH1,IMPDH2,LDHA,NME1,NME3,NME4,PFKFB4,PFKL,PFKP,PGAM1,PRKAA1,TAZ,TGFB1,OGT,POM121,SLC25A13,TCIRG1,NUP50,NUP205,NUP160,NUP188,NUP62,STOML2,MLXIPL,PRKAG2,NDC1,SEH1L,NUP35,PGAM4
665	GO:0008652	cellular amino acid biosynthetic process	BP	66	15	25	0.227273	0.378788	0.55401	0.00076273	ABAT,ASL,ASNS,ATP2B4,CDO1,CTH,GATM,OAT,AASS,SERINC3,LGSN,SRR,NAGS,SERINC5,RIMKLA	AHCY,ASS1,BCAT1,BCAT2,CAD,CBS,GAMT,GGT1,GLUD1,MTHFD1,PSPH,PYCR1,ALDH18A1,SLC1A3,PLOD3,NAALAD2,SEPHS1,PHGDH,APIP,ASNSD1,RIMKLB,AASDHPPT,MRI1,NAT8L,CBSL
666	GO:1901992	positive regulation of mitotic cell cycle phase transition	BP	59	4	23	0.0677966	0.389831	0.99977	0.000768206	ANXA1,CYP1A1,HYAL1,STOX1	APEX1,CCND1,CCNB1,CCND2,CDK4,MDM2,TERT,TGFB1,WNT10B,CDC45,CUL4A,RAB11A,ESPL1,DLGAP5,UBE2C,PHB2,ANKRD17,RCC2,MEPCE,MTA3,LSM10,CDCA5,LSM11
673	GO:0009152	purine ribonucleotide biosynthetic process	BP	217	39	64	0.179724	0.294931	0.966178	0.000794435	ADCY2,ADCY5,ADM,ALDOC,AMPD3,AQP1,BPGM,CALM1,EDNRB,PTK2B,FBP1,GRM2,GUCY1B1,GUCY2D,HIF1A,NPPC,OGDH,P2RX7,PFKFB1,PFKFB2,PFKFB3,PTHLH,RLN2,STAT3,SURF1,TMSB4X,NME5,GABBR2,VPS9D1,AKAP9,RUNDC3A,ATP5S,SLC35B3,OGDHL,ADCY10,PPCS,AK9,PGM2L1,OSTN	ACAT1,ADCY1,ADCY3,ADCY7,ADORA2B,ADSL,AK2,ALDOA,AMPD2,ARNT,ATIC,ATP5F1B,ATP5F1D,ATP5MC1,ATP5MC2,ATP5MC3,ATP5ME,ATP5PF,CALM3,CYC1,ENO1,GAPDH,GART,NIPSNAP2,GPI,GPER1,HPRT1,IMPDH1,IMPDH2,LDHA,NME1,NME3,NME4,NPR1,PALM,PFAS,PFKFB4,PFKL,PFKP,PGAM1,PRKAA1,PRPS2,TAZ,TGFB1,OGT,POM121,SLC25A13,TCIRG1,CAP2,PAICS,NUP50,NUP205,NUP160,GPR161,NUP188,NUP62,STOML2,MLXIPL,PRKAG2,PANK1,NDC1,SEH1L,NUP35,PGAM4
682	GO:0042273	ribosomal large subunit biogenesis	BP	70	4	26	0.0571429	0.371429	0.999978	0.000852487	RPL3L,WDR37,RPF1,SAMD15	AAMP,GTF3A,SNU13,NOP2,RPL3,SURF6,DHX30,BOP1,NOC2L,RSL1D1,MRTO4,NIP7,NOP16,NLE1,WDR74,PAK1IP1,MRPL20,BRIX1,NHP2,WDR12,PPAN,WDR18,NOL9,LAS1L,RPF2,RPL7L1
690	GO:0009129	pyrimidine nucleoside monophosphate metabolic process	BP	15	0	9	0	0.6	1	0.000888218	NA	CAD,DCTD,DUT,TYMS,UCK2,UMPS,CMPK1,UCKL1,UCK1
693	GO:0033108	mitochondrial respiratory chain complex assembly	BP	96	5	33	0.0520833	0.34375	1	0.000918961	NDUFS4,SURF1,COX17,NDUFAF1,DMAC2	BCS1L,NDUFA1,NDUFA5,NDUFAB1,NDUFB4,NDUFB8,NDUFB10,NDUFC1,NDUFC2,NDUFS2,NDUFS3,NDUFV1,NDUFS5,NDUFS6,NDUFS8,SCO1,TAZ,TFAM,SCO2,NDUFAF4,TIMM21,NDUFAF7,FOXRED1,TMEM126B,NDUFA12,SDHAF3,AARS2,FASTKD3,NDUFAF5,IMMP2L,LYRM7,COX20,NDUFAF8
694	GO:0044743	protein transmembrane import into intracellular organelle	BP	36	4	16	0.111111	0.444444	0.977612	0.000920555	PEX7,PEX12,PEX16,PEX5L	HSPD1,PEX5,TOMM20,TIMM17B,TOMM40,TIMM44,TIMM13,TIMM9,TIMM21,TOMM22,GRPEL1,TOMM40L,TIMM50,CHCHD4,GRPEL2,DNLZ
696	GO:0006188	IMP biosynthetic process	BP	10	1	7	0.1	0.7	0.924925	0.000958425	AMPD3	ADSL,AMPD2,ATIC,GART,HPRT1,PFAS,PAICS
697	GO:0018206	peptidyl-methionine modification	BP	10	1	7	0.1	0.7	0.924925	0.000958425	NAA30	METAP2,METAP1,NAA20,PDF,NAA60,NAA25,NAA15
698	GO:0035461	vitamin transmembrane transport	BP	10	1	7	0.1	0.7	0.924925	0.000958425	SLC23A2	SCARB1,LRP2,SLC19A1,SLC5A6,SLC25A19,SLC19A3,SLC46A1
700	GO:1903047	mitotic cell cycle process	BP	781	125	194	0.160051	0.248399	0.999999	0.000968889	ACVR1,ANXA1,RHOB,ARL3,BACH1,BCL6,BRCA1,CDKN1A,CDKN2B,CDKN2D,CETN2,PLK3,CYP1A1,DAPK3,GADD45A,DUSP1,EPS8,FGFR1,FLNA,GNAI1,HTT,HSPA1A,HSPA1B,HSP90AA1,HUS1,HYAL1,ID2,ID4,LMNA,MYC,NEK2,CNOT4,ORC4,PDGFB,ABCB1,PLAGL1,SEPT4,PPP2R2A,PPP3CA,PRKACA,PRKCA,PRKCB,PSMD3,PSMD5,PTEN,RASA1,RRM2,SKP1,SOX4,SPTBN1,AURKC,TAF10,TGFA,TP53,TTN,TUBA4A,UBB,UBC,WNT9A,YWHAG,TUBA1A,CDK13,TNKS,BECN1,CCNA1,USP8,CTDP1,KLF4,KIF3B…	ACVR1B,AKT1,APEX1,BIRC5,BAX,BCAT1,CCND1,BID,BMP7,BUB1B,CAMK2G,CASP2,CAV2,CCNA2,CCNB1,CCND2,SEPT7,CDC20,CDC25B,CDK2,CDK4,CDK6,CDKN1B,CDKN2A,CENPA,CENPF,RCC1,FOXN3,DDB1,DNA2,ARID3A,EIF4E,ERCC2,PRMT2,PRMT1,INCENP,KIF22,KPNB1,LRP5,MAD2L1,MAP4,MCM2,MCM3,MCM4,MCM5,MCM6,MDM2,MDM4,MKI67,NBN,SEPT2,CNOT3,NPAT,NUMA1,ORC2,PLK1,POLE2,PSMA1,PSMA7,PSMB5,PSMB10,PSMC3,PSMD9,PSME2,RAN,RANBP1,RPS27A,RTKN,SKP2,AURKA…
705	GO:0009112	nucleobase metabolic process	BP	33	2	15	0.0606061	0.454545	0.997919	0.000995675	ALDH6A1,ADAL	ADA,CAD,GART,HPRT1,MTHFD1,PRPS1,TYMS,UCK2,UMPS,PAICS,KDM1A,MTHFD1L,CMPK1,UCKL1,UCK1
714	GO:0090068	positive regulation of cell cycle process	BP	223	32	65	0.143498	0.29148	0.999457	0.00101736	ANXA1,BRCA1,CDKN1A,PLK3,CTGF,CYP1A1,GADD45A,FGFR1,HYAL1,ID2,INSM1,MSX2,CNOT4,PDGFB,PLAGL1,PRKACA,SOX4,AURKC,TGFA,TP53,UBB,UBC,BECN1,KIF3B,PLK2,NIPBL,WNT4,PIWIL2,PCBP4,SLF1,STOX1,GEN1	APEX1,BAX,CCND1,CASP2,CCNB1,CCND2,CDC25B,CDK2,CDK4,CDKN1B,ARID3A,FEN1,PRMT1,LRP5,MAD2L1,MDM2,MDM4,CNOT3,NUMA1,RANBP1,RPS27A,AURKA,SVIL,TERT,TFDP1,TGFB1,WNT10B,HMGA2,CDC45,CUL4A,RAB11A,CNOT9,KIF23,ESPL1,DLGAP5,KIF14,CARM1,MYBBP1A,SPAG5,PLK4,UBE2C,CHEK2,PHB2,NUP62,ANKRD17,RACGAP1,NUSAP1,TRIAP1,GTSE1,PHIP,PIDD1,RCC2,MEPCE,CNOT6,MTA3,PAGR1,E2F8,FAM83D,MED25,LSM10,TNKS1BP1,CDCA5,LSM11,DAB2IP,CENPV
715	GO:0006396	RNA processing	BP	885	86	217	0.0971751	0.245198	1	0.00102322	CDK11B,CLK1,CLK3,DHX8,TRDMT1,ERN1,AFF2,HSPA1A,NOVA2,PCBP2,PIK3R1,POLR2A,PPP3CA,PRKACA,MAP2K1,RNASEL,RPL28,RPLP1,RPS20,ATXN1,SUPT4H1,SUPT6H,TMBIM6,PRPF18,CDK13,BUD31,CIR1,CTR9,EIF4A3,LCMT2,SLU7,KHDRBS3,POP4,SNRNP27,WBP4,WDR37,RALY,HABP4,MAPKBP1,SPEN,SIRT1,ADAT1,TFIP11,PRPF6,NOCT,INTS7,VIRMA,SRPK3,RRNAD1,RSRC1,TRMO,LARP7,ESRP1,ALKBH5,TXNL4B,AGGF1,PIWIL2,LARP6,ELAC1,INTS8,CMTR2,ZMAT5,RNF20,XAB2,PRX,…	ADAR,BYSL,C1QBP,CCNB1,CLNS1A,DHX15,DKC1,ERCC2,FBL,FUS,GRSF1,GTF2H1,GTF2H3,HSD17B10,HNRNPA1,HNRNPA2B1,HNRNPD,HNRNPF,HNRNPH3,HNRNPK,HNRNPL,SMAD3,HNRNPM,SNU13,NOP2,PA2G4,PCBP1,EXOSC9,PNN,POLR2F,POLR2H,PTBP1,PWP2,RBM3,RBMS1,RPL3,RPL17,RPL22,RPL27A,RPL29,RPL34,RPL36A,RPS26,RPS27A,SRSF1,SRSF2,SRSF3,SRSF7,SNRPA,SNRPD1,SNRPD3,SNRPF,SRPK1,TARBP1,TERT,TGFB1,TIA1,TSNAX,WT1,PABPN1,TTF2,RRP1,NOP14,SRSF9,DDX21…
717	GO:0046132	pyrimidine ribonucleoside biosynthetic process	BP	18	1	10	0.0555556	0.555556	0.990554	0.00103921	NME5	CAD,NME1,NME3,NME4,UCK2,UMPS,CMPK1,UCKL1,CTPS2,UCK1
721	GO:1901615	organic hydroxy compound metabolic process	BP	336	80	92	0.238095	0.27381	0.34903	0.00105482	ABAT,ADCYAP1R1,ALDH2,BMP2,BMP5,CALM1,CEBPA,CRYM,CYP1A1,CYP1B1,CYP27A1,DGKQ,DIO3,EPAS1,PTK2B,FGFR1,GCH1,GPD2,GPR37,HAGH,HIF1A,INPP4A,INSM1,LEPR,MAOA,CITED1,NPC1,NR4A2,PRKN,PFKFB2,PLCD1,PROX1,LGMN,PTEN,PMEL,SNAI2,SNAI1,SNCB,SOAT1,SQLE,TPH1,TRPC1,CUBN,AKR1C3,DGAT1,ALDH1A2,SYNJ1,LRAT,CYP7B1,MINPP1,ABCG1,SNCAIP,RAPGEF2,ZEB2,NR1H4,NPC2,CYP46A1,STARD3,SIRT1,AMACR,MOXD1,DKK3,SULT1C4,DUOX2,CYP39A1,CYB5R2,…	ACADL,ACAT1,ACAT2,ACLY,ADH5,ALDH1B1,ALDH1A3,APOC1,CAT,SCARB1,COMT,CYP51A1,DHCR7,DHCR24,DPAGT1,FASN,FDFT1,FDPS,FGF2,FGFR4,GPER1,HMGCR,HMGCS1,HPRT1,IDI1,INPPL1,INSIG1,ITPKA,KPNB1,LBR,LDHA,LDHB,LDLR,LRP2,LRP5,LSS,MVD,MVK,NFYB,NPR1,PCBD1,PLCB3,PLCG1,PRKAA1,QDPR,RAN,RXRA,MSMO1,SCD,SNCA,SORD,SORL1,SP1,SPR,SREBF1,SREBF2,CNBP,CACNA1H,DHRS3,ERLIN1,EBP,SLC27A5,SLC27A2,ERG28,NUDT3,PLCH1,APOL2,PNKD,OSBPL3,CO…
727	GO:1901989	positive regulation of cell cycle phase transition	BP	71	4	26	0.056338	0.366197	0.999983	0.00108837	ANXA1,CYP1A1,HYAL1,STOX1	APEX1,CCND1,CCNB1,CCND2,CDC25B,CDK4,MDM2,TERT,TGFB1,WNT10B,CDC45,CUL4A,RAB11A,ESPL1,DLGAP5,UBE2C,PHB2,ANKRD17,RCC2,MEPCE,MTA3,PAGR1,FAM83D,LSM10,CDCA5,LSM11
729	GO:0018195	peptidyl-arginine modification	BP	21	2	11	0.0952381	0.52381	0.968685	0.00111527	NR1H4,PADI3	PRMT2,PRMT1,PRMT3,PRMT5,CARM1,PRMT7,PRMT6,NDUFAF7,WDR77,NDUFAF5,RIOX2
736	GO:0019637	organophosphate metabolic process	BP	937	173	228	0.184632	0.24333	0.999646	0.00118283	ACHE,ADCY2,ADCY5,ADCYAP1R1,ADM,ALDOC,AMPD3,AQP1,ATP1B1,ATP6V1B1,BPGM,CALM1,COX6A1,COX10,CSF1R,CSNK2A2,DGKQ,DLG2,HBEGF,EDNRB,EPHA2,ERBB4,ACSL3,PTK2B,FBP1,FGF9,FGFR1,FLT1,FYN,GCH1,GPD2,GRM2,GUCY1B1,GUCY2D,HADHB,HGF,HIF1A,HSPA1A,HSPA1B,IDH2,INPP4A,KITLG,MTM1,MYH8,NDUFS4,PNP,NPPC,NT5E,OGDH,P2RX7,PDE2A,PDE4C,PDE7A,PDGFB,ENPP1,ENPP2,PFKFB1,PFKFB2,PFKFB3,PGM3,PHEX,PIK3R1,PIP4K2A,PLCD1,PLD1,PRKD1,PTEN,PT…	ACAT1,ACLY,ADA,ADCY1,ADCY3,ADCY7,ADORA2B,ADSL,AK2,AK4,ALDOA,AMPD2,APOC1,ARNT,ATIC,ATP5F1B,ATP5F1D,ATP5MC1,ATP5MC2,ATP5MC3,ATP5ME,ATP5PF,BID,TSPO,CAD,CALM3,CCNB1,SCARB1,CNP,CSNK2A1,CYC1,DCK,DCTD,DLG3,DPAGT1,DUT,ENO1,EPHA8,FDFT1,FDPS,FGF2,FGFR4,FXN,FZD2,GAPDH,GART,NIPSNAP2,GPI,GPLD1,GPER1,GPX1,HMGCR,HMGCS1,HPRT1,IDH1,IDI1,IMPDH1,IMPDH2,INPPL1,ITPKA,KHK,LDHA,LDHB,LDLR,FADS1,ME1,ME2,MOCS1,MPI,MPP3,MT…
738	GO:0009163	nucleoside biosynthetic process	BP	40	4	17	0.1	0.425	0.989378	0.00118956	NT5E,TK2,NME5,ADAL	ADA,AMD1,CAD,DCK,HPRT1,IMPDH1,IMPDH2,NME1,NME3,NME4,UCK2,UMPS,CMPK1,UCKL1,CTPS2,QTRT2,UCK1
742	GO:0000278	mitotic cell cycle	BP	938	164	228	0.17484	0.24307	0.999985	0.00125482	ACVR1,ANXA1,RHOB,ARL3,ASNS,BACH1,BCL6,BRCA1,BTG1,CDK11B,CDK8,CDKN1A,CDKN1C,CDKN2B,CDKN2D,CETN2,PLK3,CYLD,CYP1A1,DAPK3,GADD45A,DUSP1,EPS8,FGFR1,FOXC1,FLNA,GAS1,GEM,GNAI1,HTT,HGF,HES1,HSPA1A,HSPA1B,HSP90AA1,HUS1,HYAL1,ID2,ID4,LMNA,MEIS2,MAP3K3,MYBL1,MYC,NEK2,NKX3-1,CNOT4,ORC4,PAK3,PDGFB,ABCB1,PIM1,PLAGL1,SEPT4,PPP2R2A,PPP2R2B,PPP3CA,PRKACA,PRKCA,PRKCB,MAP2K1,MAP2K3,PSMD3,PSMD5,PTEN,RASA1,RRM2,SDCBP…	ACVR1B,AKT1,APEX1,BIRC5,BAX,BCAT1,CCND1,BID,BMP7,BUB1B,CAMK2G,CASP2,CAV2,CCNA2,CCNB1,CCND2,SEPT7,CDC20,CDC25B,CDK2,CDK4,CDK6,CDKN1B,CDKN2A,CENPA,CENPF,RCC1,FOXN3,DDB1,DNA2,DNMT3A,ARID3A,DUSP3,EIF4E,ERCC2,ERF,PRMT2,PRMT1,INCENP,KIF22,KPNB1,LRP5,MAD2L1,SMAD3,MAP4,MCM2,MCM3,MCM4,MCM5,MCM6,MDM2,MDM4,MEN1,MKI67,MYB,NBN,SEPT2,NEK3,CNOT3,NPAT,NUMA1,ORC2,PAK1,PLK1,POLE2,PPP5C,PSMA1,PSMA7,PSMB5,PSMB10,PSM…
743	GO:0000082	G1/S transition of mitotic cell cycle	BP	229	35	66	0.152838	0.28821	0.998314	0.00128712	ACVR1,ANXA1,BACH1,CDKN1A,CDKN2B,CDKN2D,PLK3,CYP1A1,GADD45A,HYAL1,ID2,ID4,MYC,CNOT4,ORC4,PLAGL1,PPP3CA,PTEN,RRM2,SOX4,TAF10,TP53,UBB,UBC,CCNA1,KLF4,CDK2AP2,PLK2,ORC6,POLE4,PCBP4,GJC2,SENP2,PLK5,CACUL1	ACVR1B,AKT1,APEX1,BAX,BCAT1,CCND1,BID,CAMK2G,CASP2,CCNB1,CCND2,CDK2,CDK4,CDK6,CDKN1B,CDKN2A,RCC1,ARID3A,EIF4E,PRMT2,PRMT1,MCM2,MCM3,MCM4,MCM5,MCM6,MDM2,MDM4,CNOT3,NPAT,ORC2,POLE2,PSME2,RANBP1,RPS27A,SKP2,AURKA,TERT,TFDP1,TYMS,CDC45,CUL4A,CUL1,KLF11,CNOT9,KIF14,CTDSPL,CARM1,CHEK2,POLA2,KANK2,ANKRD17,TRIAP1,GTSE1,POLE3,PIDD1,MEPCE,CNOT6,CTDSP1,E2F8,JADE1,TMEM14B,LSM10,TNKS1BP1,LSM11,NACC2
744	GO:0006338	chromatin remodeling	BP	156	23	48	0.147436	0.307692	0.995619	0.00128765	ACTB,SP110,MYC,SMARCA2,SOX9,SP100,SUPT4H1,SUPT6H,KDM6A,HIST1H4I,HIST1H4H,HIST1H4E,KAT2B,TOX4,KDM6B,PSME4,SATB2,CHD5,CENPN,DMAP1,KNL1,ACTR8,INO80C	CDKN2A,CENPA,CHD4,KAT2A,HDAC1,HMGB1,HMGB2,HMGA1,MYB,RBBP4,RBBP7,SMARCA4,SMARCC1,SMARCC2,SMARCD2,SSRP1,TFAM,UBTF,DEK,HMGA2,ANP32A,MBD2,RNF8,MTA2,CHD1L,MORF4L2,NPM3,HMG20A,ANP32B,RUVBL2,MORF4L1,MSL3,BAZ2A,CBX3,SCMH1,ANP32D,ANP32C,CHRAC1,HJURP,CENPM,SUV39H2,ANP32E,TNRC18,RIOX2,TADA2B,TOP1MT,CENPV,CENPX
745	GO:0008213	protein alkylation	BP	156	26	48	0.166667	0.307692	0.976625	0.00128765	BRCA1,BTG1,CALM1,HIST1H1C,HIST1H1E,IRF4,MTHFR,PAX5,RBBP5,RLF,SUPT6H,KDM6A,PRDM2,CTR9,LCMT2,NR1H4,KDM4C,SIRT1,CHD5,AUTS2,ARID4B,SETD4,KDM3A,RNF20,ZNF335,PCMTD1	DNMT3B,FBL,EZH1,PRMT2,PRMT1,MEN1,KMT2A,MYB,SNRPD3,NSD2,OGT,RAB3D,SETD1A,PRMT3,PRMT5,CARM1,WDR5,PRDM5,PWP1,PAXIP1,ICMT,EEF1AKMT3,FAM98A,PHF19,TRMT112,PRMT7,TET2,PRMT6,PCMTD2,NDUFAF7,ZFP64,SMYD2,BEND3,NSD1,WDR77,SUV39H2,EHMT1,CAMKMT,SETD6,TET1,WDR82,SETD7,KMT5C,PRDM6,METTL21A,EEF2KMT,KMT5A,EEF1AKMT2
746	GO:0006479	protein methylation	BP	156	26	48	0.166667	0.307692	0.976625	0.00128765	BRCA1,BTG1,CALM1,HIST1H1C,HIST1H1E,IRF4,MTHFR,PAX5,RBBP5,RLF,SUPT6H,KDM6A,PRDM2,CTR9,LCMT2,NR1H4,KDM4C,SIRT1,CHD5,AUTS2,ARID4B,SETD4,KDM3A,RNF20,ZNF335,PCMTD1	DNMT3B,FBL,EZH1,PRMT2,PRMT1,MEN1,KMT2A,MYB,SNRPD3,NSD2,OGT,RAB3D,SETD1A,PRMT3,PRMT5,CARM1,WDR5,PRDM5,PWP1,PAXIP1,ICMT,EEF1AKMT3,FAM98A,PHF19,TRMT112,PRMT7,TET2,PRMT6,PCMTD2,NDUFAF7,ZFP64,SMYD2,BEND3,NSD1,WDR77,SUV39H2,EHMT1,CAMKMT,SETD6,TET1,WDR82,SETD7,KMT5C,PRDM6,METTL21A,EEF2KMT,KMT5A,EEF1AKMT2
748	GO:0097659	nucleic acid-templated transcription	BP	3141	667	700	0.212353	0.222859	0.99194	0.00129484	ACVR1,ACVR2A,ADRB2,JAG1,AHR,APBB1,RHOG,ARNTL,ATF3,ATP2B4,BACH1,BCL6,BMP2,BMP5,BMP8B,BMPR2,BRCA1,KLF5,BTG1,BTK,C5AR1,CAMK4,CCND3,CDK11B,CDK8,CDKN1A,CDKN1C,CDKN2B,CEBPA,CEBPB,CEBPG,CLU,PLK3,CRABP2,CREBL2,CRY1,CRY2,CRYM,CSNK2A2,CTGF,CTH,CTNND2,CYLD,CYP1B1,DAB2,DGKQ,DAP,DAPK3,DDIT3,DLX2,DLX3,TSC22D3,EBF1,ECM1,EDNRB,EGR1,EGR2,EGR3,EIF4A2,ELF3,EPAS1,EPHA5,ERBB4,ERCC6,ERN1,ETS1,ETV1,ETV3,ETV4,ETV5,EYA1,…	ABCA2,ACVR1B,ACVR2B,ACVRL1,AES,AKT1,AMH,APEX1,BIRC5,AR,ARNT,ARRB1,ARRB2,BAX,CCND1,BCL7A,BCL9,BMP3,BMP7,BMPR1A,POLR3D,C1QBP,CAT,CCNA2,CCNB1,CDK2,CDK4,CDK5,CDKN1B,CDKN2A,CDX2,CENPF,CHD3,CHD4,FOXN3,COL4A2,CSNK2A1,CTBP1,CTBP2,CUX1,DBP,DLX1,DLX5,DLX6,DNMT3A,DNMT3B,ARID3A,ATN1,DVL1,E2F5,CELSR2,ELF4,ELK3,ENO1,NR2F6,ERCC2,ERF,ESRRA,EYA2,EZH1,F2R,FANCA,FANCD2,FGF2,FLII,FUS,FZD2,GAS6,KAT2A,GLI2,GLO1,GPER1,…
749	GO:0006351	transcription, DNA-templated	BP	3127	665	697	0.212664	0.222897	0.990664	0.00130682	ACVR1,ACVR2A,ADRB2,JAG1,AHR,APBB1,RHOG,ARNTL,ATF3,ATP2B4,BACH1,BCL6,BMP2,BMP5,BMP8B,BMPR2,BRCA1,KLF5,BTG1,BTK,C5AR1,CAMK4,CCND3,CDK11B,CDK8,CDKN1A,CDKN1C,CDKN2B,CEBPA,CEBPB,CEBPG,CLU,PLK3,CRABP2,CREBL2,CRY1,CRY2,CRYM,CSNK2A2,CTGF,CTH,CTNND2,CYLD,CYP1B1,DAB2,DGKQ,DAP,DAPK3,DDIT3,DLX2,DLX3,TSC22D3,EBF1,ECM1,EDNRB,EGR1,EGR2,EGR3,ELF3,EPAS1,EPHA5,ERBB4,ERCC6,ERN1,ETS1,ETV1,ETV3,ETV4,ETV5,EYA1,FBN1,FB…	ABCA2,ACVR1B,ACVR2B,ACVRL1,AES,AKT1,AMH,APEX1,BIRC5,AR,ARNT,ARRB1,ARRB2,BAX,CCND1,BCL7A,BCL9,BMP3,BMP7,BMPR1A,POLR3D,C1QBP,CAT,CCNA2,CCNB1,CDK2,CDK4,CDK5,CDKN1B,CDKN2A,CDX2,CENPF,CHD3,CHD4,FOXN3,COL4A2,CSNK2A1,CTBP1,CTBP2,CUX1,DBP,DLX1,DLX5,DLX6,DNMT3A,DNMT3B,ARID3A,ATN1,DVL1,E2F5,CELSR2,ELF4,ELK3,ENO1,NR2F6,ERCC2,ERF,ESRRA,EYA2,EZH1,F2R,FANCA,FANCD2,FGF2,FLII,FUS,FZD2,GAS6,KAT2A,GLI2,GLO1,GPER1,…
750	GO:0000154	rRNA modification	BP	37	3	16	0.0810811	0.432432	0.995184	0.00131876	RRNAD1,BMT2,METTL15	DKC1,FBL,NOP2,TARBP1,DIMT1,TRMT112,GAR1,NAT10,NHP2,TFB2M,FDXACB1,NAF1,MTERF4,NSUN5P1,NSUN5P2,NSUN4
760	GO:0033008	positive regulation of mast cell activation involved in immune response	BP	8	1	6	0.125	0.75	0.873972	0.00134898	STXBP1	ADORA2B,IL4R,SYK,VAMP8,SNX4,GAB2
761	GO:0043306	positive regulation of mast cell degranulation	BP	8	1	6	0.125	0.75	0.873972	0.00134898	STXBP1	ADORA2B,IL4R,SYK,VAMP8,SNX4,GAB2
769	GO:0009209	pyrimidine ribonucleoside triphosphate biosynthetic process	BP	13	1	8	0.0769231	0.615385	0.965488	0.00139317	NME5	CAD,NME1,NME3,NME4,UCK2,UCKL1,CTPS2,UCK1
772	GO:0042770	signal transduction in response to DNA damage	BP	125	29	40	0.232	0.32	0.49288	0.00139557	BRCA1,PTTG1IP,CASP9,CDKN1A,PLK3,GADD45A,HIC1,CNOT4,PLAGL1,PMAIP1,SNAI2,SNAI1,SOX4,SP100,TP53,TWIST1,UBB,UBC,NDRG1,PLK2,SIRT1,ANKRD1,ING4,PCBP4,SENP2,CEP63,SESN2,SPRED1,SPRED2	BAX,BID,CASP2,CCNB1,CD44,CDK2,CDKN1B,ARID3A,PRMT1,MDM2,MDM4,NBN,CNOT3,PLK1,RPS27A,AURKA,TFAP4,TFDP1,DYRK3,CDC14B,CNOT9,EEF1E1,BABAM2,CARM1,KAT5,CHEK2,PAXIP1,KDM1A,PGAP2,HIPK2,FZR1,TRIAP1,GTSE1,PIDD1,SMYD2,CNOT6,BRCC3,E2F8,TNKS1BP1,KMT5A
786	GO:0009205	purine ribonucleoside triphosphate metabolic process	BP	276	33	77	0.119565	0.278986	0.999999	0.00148503	ALDOC,AMPD3,ATP1B1,ATP6V1B1,BPGM,COX6A1,COX10,FBP1,HIF1A,HSPA1A,HSPA1B,MYH8,NDUFS4,OGDH,P2RX7,ENPP1,PFKFB1,PFKFB2,PFKFB3,STAT3,SURF1,TMSB4X,NME5,VPS9D1,COQ7,ATP5S,NDUFAF1,MBIP,OGDHL,NMNAT1,SLC25A25,AK9,PGM2L1	AK4,ALDOA,ARNT,ATP5F1B,ATP5F1D,ATP5MC1,ATP5MC2,ATP5MC3,ATP5ME,ATP5PF,BID,TSPO,CCNB1,CYC1,ENO1,FXN,GAPDH,NIPSNAP2,GPI,IMPDH1,IMPDH2,LDHA,MOCS1,NDUFA1,NDUFA5,NDUFAB1,NDUFB4,NDUFB8,NDUFB10,NDUFC1,NDUFC2,NDUFS2,NDUFS3,NDUFV1,NDUFS5,NDUFS6,NDUFS8,NME1,NME3,NME4,PFKFB4,PFKL,PFKP,PGAM1,PRKAA1,RAN,SDHD,SNCA,TAZ,TGFB1,OGT,COX5A,POM121,PPIF,SLC25A13,TCIRG1,NUP50,UQCR11,NUP205,NUP160,RHOQ,NUP188,NUP62,STOML…
788	GO:0072395	signal transduction involved in cell cycle checkpoint	BP	76	12	27	0.157895	0.355263	0.950159	0.00149017	BRCA1,CDKN1A,PLK3,GADD45A,CNOT4,PLAGL1,SOX4,TP53,UBB,UBC,PLK2,PCBP4	BAX,CASP2,CCNB1,CDK2,CDKN1B,ARID3A,PRMT1,MDM2,MDM4,CNOT3,PLK1,RPS27A,AURKA,TFDP1,CDC14B,CNOT9,BABAM2,CARM1,CHEK2,FZR1,TRIAP1,GTSE1,PIDD1,CNOT6,BRCC3,E2F8,TNKS1BP1
789	GO:0072422	signal transduction involved in DNA damage checkpoint	BP	76	12	27	0.157895	0.355263	0.950159	0.00149017	BRCA1,CDKN1A,PLK3,GADD45A,CNOT4,PLAGL1,SOX4,TP53,UBB,UBC,PLK2,PCBP4	BAX,CASP2,CCNB1,CDK2,CDKN1B,ARID3A,PRMT1,MDM2,MDM4,CNOT3,PLK1,RPS27A,AURKA,TFDP1,CDC14B,CNOT9,BABAM2,CARM1,CHEK2,FZR1,TRIAP1,GTSE1,PIDD1,CNOT6,BRCC3,E2F8,TNKS1BP1
790	GO:0072401	signal transduction involved in DNA integrity checkpoint	BP	76	12	27	0.157895	0.355263	0.950159	0.00149017	BRCA1,CDKN1A,PLK3,GADD45A,CNOT4,PLAGL1,SOX4,TP53,UBB,UBC,PLK2,PCBP4	BAX,CASP2,CCNB1,CDK2,CDKN1B,ARID3A,PRMT1,MDM2,MDM4,CNOT3,PLK1,RPS27A,AURKA,TFDP1,CDC14B,CNOT9,BABAM2,CARM1,CHEK2,FZR1,TRIAP1,GTSE1,PIDD1,CNOT6,BRCC3,E2F8,TNKS1BP1
801	GO:0040029	regulation of gene expression, epigenetic	BP	264	39	74	0.147727	0.280303	0.999614	0.00158091	ACTB,BRCA1,ERCC6,HIST1H2AE,H2AFX,H3F3A,H3F3B,POLR2A,PPP3CA,MAP2K1,STAT3,SUPT6H,ZFP36,HIST1H4I,HIST1H2AI,HIST1H2AL,HIST1H2AC,HIST1H3A,HIST1H3D,HIST1H3E,HIST1H3H,HIST1H3B,HIST1H4H,HIST1H4E,KAT2B,HIST1H2AG,EIF1,SIRT1,ATAD2,ARID4B,NRDE2,SLC50A1,TNRC6C,ZNF335,SNIP1,EPC1,ZC3H10,HIST3H2A,KDM1B	ADAR,DNMT3A,DNMT3B,KAT2A,GPX1,HDAC1,HMGA1,HNRNPA2B1,KCNQ1,SMAD3,MOV10,MYO1C,PHF2,POLR2F,POLR2H,RAN,RBBP4,RBBP7,TERT,TGFB1,TSNAX,DEK,CDC45,MBD2,LIMD1,MTA1,DDX21,POLR1C,NCOR2,MORF4L2,POM121,PCGF3,MYBBP1A,NUP50,CD3EAP,MORF4L1,MSL3,BAZ2A,NUP205,ZC3H7B,NUP160,TUT4,SIRT5,NUP188,NUP62,POLR1A,PHF19,AGO1,AGO2,UHRF1,RLIM,SRRT,DGCR8,PRMT7,H2AFY2,NDC1,METTL3,CNOT6,XPO5,BEND3,CREBZF,POLR1E,TET1,SEH1L,POLR1B,P…
802	GO:0017148	negative regulation of translation	BP	206	32	60	0.15534	0.291262	0.996437	0.00158316	CIRBP,DAPK3,EIF4EBP2,H3F3A,H3F3B,POLR2A,PPP3CA,MAP2K1,STAT3,TSC1,ZFP36,HIST1H4I,HIST1H3A,HIST1H3D,HIST1H3E,HIST1H3H,HIST1H3B,HIST1H4H,HIST1H4E,ENC1,EIF2AK3,EIF4A3,MEX3C,XRN1,TNRC6C,METTL14,SNIP1,CPEB4,SESN2,MEX3B,ZC3H10,NANOS1	ADAR,EIF4E,EPRS,GAPDH,HNRNPA2B1,HNRNPD,IGFBP5,ILF3,EIF3E,CAPRIN1,SMAD3,MOV10,CNOT3,POLR2F,POLR2H,EIF2AK2,RAN,SRP9,TGFB1,TIA1,TYMS,LIMD1,CNOT9,EIF4E2,NCOR2,POM121,HNRNPR,SYNCRIP,IGF2BP1,IGF2BP3,IGF2BP2,NUP50,SAMD4A,NUP205,ZC3H7B,NUP160,TUT4,LARP1,NUP188,RPL13A,NUP62,AGO1,AGO2,SRRT,DGCR8,NDC1,METTL3,EIF4ENIF1,CNOT6,XPO5,SEH1L,AJUBA,MEX3A,NUP35,AGO3,AGO4,LIN28B,MIR17HG,EIF2AK4,C8orf88
806	GO:1902850	microtubule cytoskeleton organization involved in mitosis	BP	122	20	39	0.163934	0.319672	0.968264	0.00162381	FLNA,GNAI1,HTT,HSPA1A,HSPA1B,NEK2,AURKC,TNKS,KIF3B,SPRY2,PLK2,CHMP2A,CHMP1B,CEP126,CEP97,MAP9,NDEL1,EFHC1,CCSAP,SPICE1	BIRC5,CCNB1,CDC20,CENPA,RCC1,KPNB1,MAP4,NUMA1,PLK1,RAN,AURKA,CDC14B,CDC14A,RAB11A,ARHGEF2,ZW10,KIF23,ESPL1,SPRY1,STAG1,TACC3,STAG2,CHEK2,TPX2,NUP62,SUN2,TUBGCP4,RACGAP1,NUSAP1,INTS13,BCCIP,FSD1,PSRC1,TUBGCP6,SAPCD2,CHMP4B,CDC14C,WDR62,MZT1
810	GO:0005975	carbohydrate metabolic process	BP	470	103	122	0.219149	0.259574	0.697237	0.00164216	ADCYAP1R1,ALDH2,ALDOC,APOD,ATF3,BPGM,CALM1,CRY1,DGKQ,EXT1,EXT2,PTK2B,FBP1,FOXO1,FUCA1,FUT1,FUT8,GBE1,GLA,GCLC,GM2A,GPD2,GSK3B,HIF1A,HYAL1,IDH2,IDH3A,IDH3G,IGFBP3,IGFBP4,IL6ST,PDX1,LEPR,MST1,OGDH,P2RX7,PRKN,PDGFB,ENPP1,PFKFB1,PFKFB2,PFKFB3,PGM3,PHKG1,PMAIP1,PPP1R1A,PTEN,PYGB,PYGM,RORA,ST3GAL3,SLC2A1,SLC2A3,SLC2A4,STAT3,UBB,UBC,SLC35A2,TKTL1,CHST1,IRS2,B3GALT1,KAT2B,SYNJ1,CHST2,MPDU1,H6PD,RB1CC1,SL…	AKT1,AKT2,ALDH1B1,ALDOA,ARNT,CS,SLC25A10,CYB5A,DLAT,ENO1,SLC37A4,GALNT3,GAPDH,KAT2A,GLO1,GPI,GPLD1,GPER1,GYS1,NDST1,IDH1,IGFBP5,INPPL1,ITPKA,KCNJ11,KHK,LDHA,LDHB,LRP5,MAN2A2,MAN2C1,ME1,MGAT2,MPI,NDUFAB1,PDK1,PDK3,PFKFB4,PFKL,PFKP,PGAM1,PHKA1,PHKA2,PHKG2,PRKAA1,RPS27A,ST6GAL1,SLC25A1,SNCA,SORD,SRC,TALDO1,TGFB1,TKT,MOGS,HYAL3,DYRK2,OGT,SLC25A12,B4GALT2,ST3GAL5,AIMP1,GSTO1,CHST3,POM121,XYLB,GNPDA1,S…
811	GO:0031050	dsRNA fragmentation	BP	41	4	17	0.097561	0.414634	0.991222	0.0016515	PPP3CA,MAP2K1,SNIP1,ZC3H10	ADAR,HNRNPA2B1,SMAD3,TERT,TGFB1,TSNAX,NCOR2,ZC3H7B,TUT4,AGO1,AGO2,SRRT,DGCR8,METTL3,AGO3,AGO4,LIN28B
812	GO:0070918	production of small RNA involved in gene silencing by RNA	BP	41	4	17	0.097561	0.414634	0.991222	0.0016515	PPP3CA,MAP2K1,SNIP1,ZC3H10	ADAR,HNRNPA2B1,SMAD3,TERT,TGFB1,TSNAX,NCOR2,ZC3H7B,TUT4,AGO1,AGO2,SRRT,DGCR8,METTL3,AGO3,AGO4,LIN28B
820	GO:0006417	regulation of translation	BP	375	58	100	0.154667	0.266667	0.999863	0.00168251	CIRBP,DAPK3,EIF4A2,EIF4EBP2,PTK2B,MKNK2,H3F3A,H3F3B,PER1,POLR2A,PPP3CA,MAP2K1,DNAJC3,RGS2,SOX4,STAT3,TSC1,ZFP36,HIST1H4I,HIST1H3A,HIST1H3D,HIST1H3E,HIST1H3H,HIST1H3B,HIST1H4H,HIST1H4E,ENC1,EIF2AK3,SECISBP2L,EIF4A3,EIF1,USP16,HABP4,PPP1R15A,SEPSECS,TACO1,MEX3C,XRN1,PIWIL2,LARP6,EIF5A2,TNRC6C,METTL14,EEFSEC,DNAJC1,KLHL25,SECISBP2,SNIP1,CPEB4,SESN2,MEX3B,KBTBD8,MPV17L2,ZC3H10,PPP1R15B,PSTK,DPH3,NANO…	ADAR,AKT1,AKT2,C1QBP,CDK4,DDX6,DPH1,EIF4B,EIF4E,EIF5A,EPRS,GAPDH,HNRNPA2B1,HNRNPD,HSPB1,IGFBP5,ILF3,EIF3E,CAPRIN1,SMAD3,MOV10,CNOT3,PA2G4,POLR2F,POLR2H,MAPK3,EIF2AK2,RAN,RBM3,RPS6KB2,RXRA,SRP9,TCOF1,TGFB1,TIA1,TYMS,VIM,EIF3B,EIF2B4,LIMD1,CNOT9,NOLC1,EIF4E2,NCOR2,POM121,TSFM,TRAP1,HNRNPR,SYNCRIP,PAIP1,IGF2BP1,IGF2BP3,IGF2BP2,NUP50,SAMD4A,MRPS27,NUP205,METAP1,CYFIP1,ZC3H7B,NUP160,TUT4,LARP1,NUP188,…
824	GO:0010564	regulation of cell cycle process	BP	629	97	158	0.154213	0.251192	0.999999	0.00170734	ANXA1,ATP2B4,BCL6,BRCA1,CALM1,CDKN1A,CDKN2B,CDKN2D,CETN2,PLK3,CSNK2A2,CTGF,CYP1A1,DAPK3,GADD45A,DUSP1,FGFR1,GNAI1,HSPA1A,HSPA1B,HSP90AA1,HUS1,HYAL1,ID2,INSM1,MSX2,NUBP1,NEK2,CNOT4,PDGFB,PLAGL1,PRKACA,PRKAR1A,PSMD3,PSMD5,PTEN,RRM2,SFRP1,SKP1,SOX4,SOX9,AURKC,TERF2,TGFA,TP53,TUBA4A,UBB,UBC,YWHAG,TUBA1A,FZD9,CDK13,TNKS,BECN1,KAT2B,KLF4,KIF3B,PDCD6IP,AKAP9,CDK2AP2,TUBB4B,PLK2,DCTN3,CEP164,CUL9,FBXL7,P…	AKT1,AKT2,APEX1,BAX,CCND1,BID,BMP7,BUB1B,CALM3,CASP2,CAV2,CCNB1,CCND2,CCNF,CDC20,CDC25B,CDK2,CDK4,CDK5,CDK6,CDKN1B,CDKN2A,CENPF,RCC1,FOXN3,CSNK2A1,DDB1,ARID3A,ERCC2,FEN1,KAT2A,GPER1,PRMT2,PRMT1,HSP90AB1,LIF,LRP5,MAD2L1,MDM2,MDM4,MEN1,MKI67,NBN,CNOT3,NUMA1,PLK1,PSMA1,PSMA7,PSMB5,PSMB10,PSMC3,PSMD9,PSME2,RANBP1,RBBP4,RBBP7,RPS27A,SIX3,AURKA,SVIL,TERT,TFAP4,TFDP1,TGFB1,UVRAG,WNT10B,XPO1,HMGA2,CDC45,…
825	GO:0030263	apoptotic chromosome condensation	BP	4	0	4	0	1	1	0.00170943	NA	DFFB,GPER1,TOP2A,ACIN1
828	GO:0000964	mitochondrial RNA 5'-end processing	BP	4	0	4	0	1	1	0.00170943	NA	HSD17B10,KIAA0391,TRMT10C,PNPT1
829	GO:0016129	phytosteroid biosynthetic process	BP	4	0	4	0	1	1	0.00170943	NA	ACAT1,DHCR7,FDFT1,ERG28
830	GO:0016128	phytosteroid metabolic process	BP	4	0	4	0	1	1	0.00170943	NA	ACAT1,DHCR7,FDFT1,ERG28
831	GO:0031536	positive regulation of exit from mitosis	BP	4	0	4	0	1	1	0.00170943	NA	TGFB1,UBE2C,PHB2,CDCA5
834	GO:0006189	'de novo' IMP biosynthetic process	BP	6	0	5	0	0.833333	1	0.0017313	NA	ADSL,ATIC,GART,PFAS,PAICS
841	GO:0070670	response to interleukin-4	BP	25	7	12	0.28	0.48	0.338225	0.00177977	ALAD,HSPA5,CITED1,NFIL3,ADAMTS13,CORO1A,PARP14	CDK4,FASN,HSP90AB1,IL4R,IMPDH2,MCM2,RPL3,STAT6,TCF7,KEAP1,TUBA1B,LEF1
843	GO:0046112	nucleobase biosynthetic process	BP	19	1	10	0.0526316	0.526316	0.992711	0.00179589	ADAL	ADA,CAD,GART,HPRT1,MTHFD1,PRPS1,UMPS,PAICS,MTHFD1L,CMPK1
844	GO:0009220	pyrimidine ribonucleotide biosynthetic process	BP	19	1	10	0.0526316	0.526316	0.992711	0.00179589	NME5	CAD,NME1,NME3,NME4,UCK2,UMPS,CMPK1,UCKL1,CTPS2,UCK1
846	GO:0006631	fatty acid metabolic process	BP	261	52	73	0.199234	0.279693	0.885004	0.00180252	ABCD1,ABCD2,ALOX15B,ANXA1,AVPR1A,BRCA1,C3,CNR1,CPT2,CYP1A1,CYP1B1,DECR1,EHHADH,ACSL1,ACSL3,GCDH,HADHB,PEX7,PTGS1,PTGS2,ELOVL4,TWIST1,NR4A3,PLA2G4C,AKR1C3,IRS2,LPIN2,NR1H3,PTGR1,ACSBG1,ACSL6,SIRT1,MLYCD,AMACR,PLA2G15,PNPLA8,CRYL1,ABHD5,ACSL5,ELOVL5,AACS,ADIPOR2,ACSF2,ACAD10,SESN2,LONP2,CYP2U1,ABHD3,ACSF3,NUDT7,SLC27A1,PLIN5	ACADL,ACADM,ACADS,ACAT1,ACAT2,ACLY,AKT1,AKT2,APOC1,AUH,DAGLA,CPT1B,ECI1,DLAT,ECH1,ECHS1,FASN,GGT1,GPX1,GSTP1,HADH,INSIG1,IVD,FADS1,FADS3,MGST1,NDUFAB1,NDUFS6,PDK1,PDK3,PHYH,PON2,PRKAA1,PRKAB2,MAPK3,ACSM3,MSMO1,SCD,SNCA,SREBF1,LYPLA1,ECI2,SLC25A17,ERLIN1,PTGES3,ACOT2,SLC27A5,SLC27A4,SLC27A2,LPIN1,HIBCH,MLXIPL,PRKAG2,HACD3,ELOVL2,ACOXL,PECR,BDH2,MID1IP1,ELOVL6,SCD5,PTGES2,PNPLA3,ALKBH7,CBR4,SLC45A3…
850	GO:0032774	RNA biosynthetic process	BP	3151	669	700	0.212314	0.222152	0.992175	0.00181244	ACVR1,ACVR2A,ADRB2,JAG1,AHR,APBB1,RHOG,ARNTL,ATF3,ATP2B4,BACH1,BCL6,BMP2,BMP5,BMP8B,BMPR2,BRCA1,KLF5,BTG1,BTK,C5AR1,CAMK4,CCND3,CDK11B,CDK8,CDKN1A,CDKN1C,CDKN2B,CEBPA,CEBPB,CEBPG,CLU,PLK3,CRABP2,CREBL2,CRY1,CRY2,CRYM,CSNK2A2,CTGF,CTH,CTNND2,CYLD,CYP1B1,DAB2,DGKQ,DAP,DAPK3,DDIT3,DLX2,DLX3,TSC22D3,EBF1,ECM1,EDNRB,EGR1,EGR2,EGR3,EIF4A2,ELF3,EPAS1,EPHA5,ERBB4,ERCC6,ERN1,ETS1,ETV1,ETV3,ETV4,ETV5,EYA1,…	ABCA2,ACVR1B,ACVR2B,ACVRL1,AES,AKT1,AMH,APEX1,BIRC5,AR,ARNT,ARRB1,ARRB2,BAX,CCND1,BCL7A,BCL9,BMP3,BMP7,BMPR1A,POLR3D,C1QBP,CAT,CCNA2,CCNB1,CDK2,CDK4,CDK5,CDKN1B,CDKN2A,CDX2,CENPF,CHD3,CHD4,FOXN3,COL4A2,CSNK2A1,CTBP1,CTBP2,CUX1,DBP,DLX1,DLX5,DLX6,DNMT3A,DNMT3B,ARID3A,ATN1,DVL1,E2F5,CELSR2,ELF4,ELK3,ENO1,NR2F6,ERCC2,ERF,ESRRA,EYA2,EZH1,F2R,FANCA,FANCD2,FGF2,FLII,FUS,FZD2,GAS6,KAT2A,GLI2,GLO1,GPER1,…
851	GO:0008299	isoprenoid biosynthetic process	BP	22	4	11	0.181818	0.5	0.773534	0.00182318	CYP1A1,AKR1C3,ALDH1A2,RDH10	ALDH1A3,FDFT1,FDPS,HMGCR,HMGCS1,IDI1,MVD,MVK,PDSS1,COQ2,NUS1
866	GO:0022402	cell cycle process	BP	1188	200	281	0.16835	0.236532	1	0.00199649	ACVR1,ANXA1,APBB1,RHOB,RND3,ARL3,ATP2B4,BACH1,BCL6,BRCA1,CALM1,CDKN1A,CDKN1C,CDKN2B,CDKN2D,CETN2,PLK3,CSNK2A2,CTGF,CYP1A1,DAPK3,GADD45A,DDIT3,DYNC1I1,DUSP1,EPS8,ERCC4,ERN1,FGFR1,FLNA,GAS1,GEM,GNAI1,HTT,HSPA1A,HSPA1B,HSPA2,HSP90AA1,HUS1,HYAL1,ID2,ID4,CXCL8,IL12B,ING2,INSM1,LMNA,MLF1,MSH4,MSX2,MYBL1,MYC,NUBP1,NEK2,NKX3-1,CNOT4,NOTCH1,ORC4,PAK3,PDGFB,ABCB1,PLAGL1,SEPT4,PPP2R2A,PPP3CA,PRKACA,PRKAR1A,…	ACVR1B,AKT1,AKT2,ANXA11,APEX1,BIRC5,ARL2,BAX,BCAT1,CCND1,BID,BMP7,BUB1B,CALM3,CAMK2G,CASP2,CAV2,CCNA2,CCNB1,CCND2,CCNF,SEPT7,CDC20,CDC25B,CDK2,CDK4,CDK5,CDK6,CDKN1B,CDKN2A,CENPA,CENPF,RCC1,CHD3,FOXN3,CSNK2A1,DDB1,DHCR24,DNA2,ARID3A,EIF4E,ERCC2,FANCA,FANCD2,FEN1,GAS6,KAT2A,GPER1,PRMT2,PRMT1,HSP90AB1,IL12A,INCENP,KIF22,KPNB1,LIF,LRP5,MAD2L1,SMAD3,MAP4,MCM2,MCM3,MCM4,MCM5,MCM6,MDM2,MDM4,MEN1,MKI67,N…
868	GO:0009144	purine nucleoside triphosphate metabolic process	BP	283	34	78	0.120141	0.275618	0.999999	0.00200003	ALDOC,AMPD3,ATP1B1,ATP6V1B1,BPGM,COX6A1,COX10,FBP1,HIF1A,HSPA1A,HSPA1B,MYH8,NDUFS4,OGDH,P2RX7,ENPP1,PFKFB1,PFKFB2,PFKFB3,STAT3,SURF1,TMSB4X,NME5,VPS9D1,COQ7,ATP5S,NDUFAF1,MBIP,NUDT15,OGDHL,NMNAT1,SLC25A25,AK9,PGM2L1	ADA,AK4,ALDOA,ARNT,ATP5F1B,ATP5F1D,ATP5MC1,ATP5MC2,ATP5MC3,ATP5ME,ATP5PF,BID,TSPO,CCNB1,CYC1,ENO1,FXN,GAPDH,NIPSNAP2,GPI,IMPDH1,IMPDH2,LDHA,MOCS1,NDUFA1,NDUFA5,NDUFAB1,NDUFB4,NDUFB8,NDUFB10,NDUFC1,NDUFC2,NDUFS2,NDUFS3,NDUFV1,NDUFS5,NDUFS6,NDUFS8,NME1,NME3,NME4,PFKFB4,PFKL,PFKP,PGAM1,PRKAA1,RAN,SDHD,SNCA,TAZ,TGFB1,OGT,COX5A,POM121,PPIF,SLC25A13,TCIRG1,NUP50,UQCR11,NUP205,NUP160,RHOQ,NUP188,NUP62,S…
869	GO:0051252	regulation of RNA metabolic process	BP	3178	681	705	0.214286	0.221838	0.983269	0.00201222	ACVR1,ACVR2A,ADRB2,JAG1,AHR,APBB1,RHOG,ARNTL,ATF3,ATP2B4,BACH1,BCL6,BMP2,BMP5,BMP8B,BMPR2,BRCA1,KLF5,BTG1,BTK,CAMK4,CCND3,CDK11B,CDK8,CDKN1A,CDKN1C,CDKN2B,CEBPA,CEBPB,CEBPG,CIRBP,CLU,CLK1,CLK3,PLK3,CRABP2,CREBL2,CRY1,CRY2,CRYM,CSNK2A2,CTH,CTNND2,CYLD,CYP1B1,DAB2,DGKQ,DAP,DAPK3,DDIT3,DLX2,DLX3,TSC22D3,EBF1,ECM1,EDNRB,EGR1,EGR2,EGR3,EIF4A2,ELF3,EPAS1,EPHA5,ERBB4,ERCC6,ERN1,ETS1,ETV1,ETV3,ETV4,ETV5,…	ABCA2,ACVR1B,ACVR2B,ACVRL1,AES,AKT1,AMH,APEX1,BIRC5,AR,ARNT,ARRB1,ARRB2,CCND1,BCL7A,BCL9,BMP3,BMP7,BMPR1A,C1QBP,CAT,CCNA2,CCNB1,CDK2,CDK5,CDKN1B,CDKN2A,CDX2,CENPF,CHD3,CHD4,FOXN3,CSNK2A1,CTBP1,CTBP2,CUX1,DBP,DKC1,DLX1,DLX5,DLX6,DNMT3A,DNMT3B,ARID3A,ATN1,DVL1,E2F5,CELSR2,ELF4,ELK3,ENO1,NR2F6,ERCC2,ERF,ESRRA,EYA2,EZH1,F2R,FANCA,FANCD2,FGF2,FLII,FUS,FZD2,GAS6,KAT2A,GLI2,GLO1,GPER1,GTF2H1,GTF2H3,GTF2…
883	GO:0006974	cellular response to DNA damage stimulus	BP	735	127	181	0.172789	0.246259	0.999933	0.00213228	APBB1,BACH1,BCL6,BRCA1,PTTG1IP,CASP3,CASP9,CDKN1A,CDKN2D,CEBPG,CETN2,CLU,PLK3,CRY1,GADD45A,DDIT3,EPHA2,ERCC4,ERCC6,EYA1,FANCF,FOXO1,H2AFX,HIC1,HMOX1,HUS1,ING2,LIG4,MC1R,MCL1,MSH4,MYC,NFATC2,NKX3-1,CNOT4,PIK3R1,PLAGL1,PMAIP1,POLR2A,PRKCG,PSEN1,RBBP5,RECQL,CXCL12,SGK1,SNAI2,SNAI1,SOX4,SP100,STK3,TERF2,TP53,TWIST1,UBB,UBC,UFD1,USP1,XRCC4,HIST1H4I,HIST1H4H,HIST1H4E,PEA15,IER3,MAP3K14,RECQL5,SUSD6,TAN…	AKT1,APEX1,BAX,CCND1,BCL2L2,BID,CASP2,CCNB1,CD44,CDK2,CDKN1B,FOXN3,DDB1,DDB2,DNA2,ARID3A,ERCC2,EYA2,FANCA,FANCD2,FANCG,FEN1,GTF2H1,GTF2H3,HMGB1,HMGB2,HMGA1,HNRNPK,PRMT1,KIF22,MDM2,MDM4,MEN1,ATXN3,NBN,TONSL,NFRKB,CNOT3,NTHL1,PLK1,PMS1,POLD2,POLE2,POLR2F,POLR2H,PPP5C,PRKCD,MAPK3,RAD23B,RFC2,RPS27A,MAPK12,SUMO3,SSRP1,NEK4,AURKA,STK11,TFAP4,TFDP1,TOP2A,UVRAG,NSD2,XRCC5,YY1,DEK,HMGA2,CHAF1B,CDC45,RAD5…
884	GO:0006629	lipid metabolic process	BP	1011	220	242	0.217606	0.239367	0.80453	0.00213906	ACHE,ADM,ADRA2A,AGTR1,ALAS1,ABCD1,ABCD2,ALOX15B,ANXA1,APOD,ARSA,STS,AVPR1A,BMP2,BMP5,BRCA1,C3,CEBPA,CLU,TPP1,CNR1,CPT2,CRABP2,CREBL2,CSF1R,CSNK2A2,CTGF,CYP1A1,CYP1B1,CYP3A5,CYP27A1,DGKQ,DECR1,HBEGF,EGR1,EHHADH,ERBB4,ACSL1,ACSL3,PTK2B,FGF9,FGFR1,GPC5,FLT1,FUCA1,FYN,GCDH,GLA,GM2A,HADHB,HGF,HMGCL,ID2,CYR61,INPP4A,ITGB8,LEPR,LIPA,KITLG,MTM1,MTTP,NPC1,P2RX7,PDGFB,ENPP2,PEX7,PIK3R1,PIP4K2A,PITPNA,PLCD1…	ABCA2,ACADL,ACADM,ACADS,ACAT1,ACAT2,ACLY,ADH5,AKT1,AKT2,ALDH1A3,APOC1,ATP5F1B,AUH,BAX,TSPO,DAGLA,CAT,SCARB1,CDK4,COMT,CPT1B,CSNK1G2,CSNK2A1,CYP51A1,ECI1,DHCR7,DHCR24,DLAT,DPAGT1,ECH1,ECHS1,EPHA8,FASN,FDFT1,FDPS,GPC4,FGF2,FGFR4,GGT1,GPLD1,GPER1,GPX1,GSTP1,HSD17B10,HADH,HMGCR,HMGCS1,IDH1,IDI1,INPPL1,INSIG1,IVD,KPNB1,LBR,LDLR,FADS1,FADS3,LRP2,LRP5,LSS,ME1,MGST1,MVD,MVK,NDUFAB1,NDUFS6,NFYB,PAFAH1B2,P…
888	GO:0010608	posttranscriptional regulation of gene expression	BP	491	74	126	0.150713	0.256619	0.999995	0.00216961	CIRBP,DAPK3,EIF4A2,EIF4EBP2,PTK2B,MKNK2,H3F3A,H3F3B,HSPA1A,PER1,POLR2A,PPP3CA,PRKCA,MAP2K1,DNAJC3,PSMD3,PSMD5,RGS2,RNASEL,SOX4,STAT3,TSC1,UBB,UBC,ZFP36,HIST1H4I,HIST1H3A,HIST1H3D,HIST1H3E,HIST1H3H,HIST1H3B,HIST1H4H,HIST1H4E,ENC1,EIF2AK3,SECISBP2L,EIF4A3,EIF1,USP16,HABP4,PSME4,SMG6,TDRD7,PPP1R15A,NOCT,FBXO4,SEPSECS,TACO1,MEX3C,XRN1,NRDE2,PIWIL2,LARP6,EIF5A2,PCBP4,EPB41L5,TNRC6C,METTL14,EEFSEC,DNAJ…	ADAR,AKT1,AKT2,APEX1,C1QBP,CDK4,DDX6,DKC1,DPH1,EIF4B,EIF4E,EIF5A,EPRS,GAPDH,HNRNPA2B1,HNRNPD,HSPB1,IGFBP5,ILF3,EIF3E,CAPRIN1,SMAD3,MOV10,CNOT3,PA2G4,EXOSC9,POLR2F,POLR2H,PRKCD,MAPK3,EIF2AK2,PSMA1,PSMA7,PSMB5,PSMB10,PSMC3,PSMD9,PSME2,RAN,RBM3,RPS6KB2,RPS27A,RXRA,SET,SRP9,TCOF1,TERT,TGFB1,TIA1,TSNAX,TYMS,VIM,XPO1,ANP32A,EIF3B,EIF2B4,LIMD1,CNOT9,NOLC1,EIF4E2,NCOR2,MATR3,POM121,TSFM,TRAP1,HNRNPR,SYNC…
890	GO:0034969	histone arginine methylation	BP	11	1	7	0.0909091	0.636364	0.942058	0.00217234	NR1H4	PRMT2,PRMT1,PRMT3,PRMT5,CARM1,PRMT7,PRMT6
891	GO:0010984	regulation of lipoprotein particle clearance	BP	11	3	7	0.272727	0.636364	0.475086	0.00217234	ABCC8,NR1H4,MYLIP	ANXA2,APOC1,CSK,GPLD1,HNRNPK,LDLR,CNPY2
895	GO:0034249	negative regulation of cellular amide metabolic process	BP	221	35	63	0.158371	0.285068	0.996144	0.00218464	CIRBP,CLU,DAPK3,EIF4EBP2,H3F3A,H3F3B,POLR2A,PPP3CA,MAP2K1,STAT3,TSC1,ZFP36,HIST1H4I,HIST1H3A,HIST1H3D,HIST1H3E,HIST1H3H,HIST1H3B,HIST1H4H,HIST1H4E,ENC1,HAP1,EIF2AK3,EIF4A3,ABCA7,MEX3C,XRN1,TNRC6C,METTL14,SNIP1,CPEB4,SESN2,MEX3B,ZC3H10,NANOS1	ADAR,EIF4E,EPRS,GAPDH,HNRNPA2B1,HNRNPD,IGFBP5,ILF3,EIF3E,CAPRIN1,SMAD3,MOV10,CNOT3,POLR2F,POLR2H,PRKAA1,EIF2AK2,RAN,SNCA,SORL1,SRP9,TGFB1,TIA1,TYMS,LIMD1,CNOT9,EIF4E2,NCOR2,POM121,HNRNPR,SYNCRIP,IGF2BP1,IGF2BP3,IGF2BP2,NUP50,SAMD4A,NUP205,ZC3H7B,NUP160,TUT4,LARP1,NUP188,RPL13A,NUP62,AGO1,AGO2,SRRT,DGCR8,NDC1,METTL3,EIF4ENIF1,CNOT6,XPO5,SEH1L,AJUBA,MEX3A,NUP35,AGO3,AGO4,LIN28B,MIR17HG,EIF2AK4,C8or…
899	GO:0034404	nucleobase-containing small molecule biosynthetic process	BP	184	28	54	0.152174	0.293478	0.996134	0.00219586	ALDOC,AMPD3,BPGM,FBP1,HIF1A,PNP,NT5E,OGDH,P2RX7,PDE2A,PDE4C,PDE7A,ENPP1,PFKFB1,PFKFB2,PFKFB3,STAT3,TK2,NME5,NT5C2,PDE7B,EGLN1,NUDT15,OGDHL,NUDT18,ADAL,PGM2L1,NUDT7	ADA,ALDOA,AMD1,ARNT,CAD,CNP,DCK,DUT,ENO1,GAPDH,GPI,GPX1,HPRT1,IMPDH1,IMPDH2,LDHA,NME1,NME3,NME4,NTHL1,PDE1A,PDE4A,PDE9A,PFKFB4,PFKL,PFKP,PGAM1,PRKAA1,UCK2,UMPS,OGT,PDE5A,POM121,DNPH1,NUP50,NUDT3,NUP205,NUP160,NUP188,NUP62,NT5C,MLXIPL,PRKAG2,CMPK1,UCKL1,NDC1,CTPS2,DCTPP1,QTRT2,SEH1L,UCK1,NUP35,NEIL2,PGAM4
900	GO:1901987	regulation of cell cycle phase transition	BP	391	53	103	0.13555	0.263427	0.999999	0.00221184	ANXA1,ATP2B4,BRCA1,CDKN1A,CDKN2B,CDKN2D,CETN2,PLK3,CYP1A1,GADD45A,DUSP1,HSP90AA1,HUS1,HYAL1,ID2,NEK2,CNOT4,PLAGL1,PRKACA,PSMD3,PSMD5,PTEN,SKP1,SOX4,TP53,TUBA4A,UBB,UBC,YWHAG,TUBA1A,KLF4,AKAP9,CDK2AP2,TUBB4B,PLK2,DCTN3,CEP164,FBXL7,PSME4,TAOK3,FBXW7,TEX14,SUSD2,PCBP4,GJC2,SENP2,NEK11,CEP63,CEP41,PLK5,NEK10,STOX1,GEN1	AKT1,APEX1,BAX,CCND1,BID,BUB1B,CASP2,CCNB1,CCND2,CDC25B,CDK2,CDK4,CDK6,CDKN1B,CDKN2A,CENPF,FOXN3,DDB1,ARID3A,ERCC2,PRMT2,PRMT1,MAD2L1,MDM2,MDM4,MEN1,NBN,CNOT3,PLK1,PSMA1,PSMA7,PSMB5,PSMB10,PSMC3,PSMD9,PSME2,RPS27A,SIX3,AURKA,TERT,TFAP4,TFDP1,TGFB1,WNT10B,HMGA2,CDC45,CUL4A,CUL1,CDC14B,CDC14A,RAB11A,NAE1,CNOT9,ZW10,BUB3,TRIP13,BABAM2,ESPL1,DLGAP5,KIF14,CTDSPL,CARM1,PLK4,NEK6,UBE2C,CHEK2,PHB2,ATF5,T…
902	GO:1901659	glycosyl compound biosynthetic process	BP	42	5	17	0.119048	0.404762	0.976643	0.00225543	NT5E,TK2,NME5,LCMT2,ADAL	ADA,AMD1,CAD,DCK,HPRT1,IMPDH1,IMPDH2,NME1,NME3,NME4,UCK2,UMPS,CMPK1,UCKL1,CTPS2,QTRT2,UCK1
903	GO:0009150	purine ribonucleotide metabolic process	BP	426	72	111	0.169014	0.260563	0.999032	0.00226694	ADCY2,ADCY5,ADM,ALDOC,AMPD3,AQP1,ATP1B1,ATP6V1B1,BPGM,CALM1,COX6A1,COX10,DLG2,EDNRB,EPHA2,PTK2B,FBP1,GRM2,GUCY1B1,GUCY2D,HIF1A,HSPA1A,HSPA1B,MYH8,NDUFS4,NPPC,NT5E,OGDH,P2RX7,PDE2A,PDE4C,PDE7A,ENPP1,PFKFB1,PFKFB2,PFKFB3,PTHLH,RLN2,RORA,CXCL11,STAT3,SULT1C2,SURF1,TMSB4X,NME5,CASK,TJP2,GABBR2,VPS9D1,AKAP9,COQ7,RUNDC3A,NT5C2,ATP5S,PDE7B,SULT1C4,SLC35B3,NDUFAF1,MBIP,EGLN1,OGDHL,ADCY10,NMNAT1,PPCS,NUDT…	ACAT1,ACLY,ADCY1,ADCY3,ADCY7,ADORA2B,ADSL,AK2,AK4,ALDOA,AMPD2,ARNT,ATIC,ATP5F1B,ATP5F1D,ATP5MC1,ATP5MC2,ATP5MC3,ATP5ME,ATP5PF,BID,TSPO,CALM3,CCNB1,CYC1,DLG3,ENO1,FXN,FZD2,GAPDH,GART,NIPSNAP2,GPI,GPER1,HMGCR,HPRT1,IMPDH1,IMPDH2,LDHA,MOCS1,MPP3,NDUFA1,NDUFA5,NDUFAB1,NDUFB4,NDUFB8,NDUFB10,NDUFC1,NDUFC2,NDUFS2,NDUFS3,NDUFV1,NDUFS5,NDUFS6,NDUFS8,NME1,NME3,NME4,NPR1,PALM,PDE1A,PDE4A,PDE9A,PFAS,PFKFB4,P…
909	GO:0051187	cofactor catabolic process	BP	32	7	14	0.21875	0.4375	0.618138	0.00228456	GPX3,HBB,HMOX1,DUOX2,CHAC1,ALDH1L2,NUDT7	ACAT1,AHCY,BLVRA,CAT,CBR3,GGT1,GPX1,PRDX1,SNCA,PRDX6,PRDX3,PRDX5,PM20D2,CHAC2
910	GO:0006361	transcription initiation from RNA polymerase I promoter	BP	32	2	14	0.0625	0.4375	0.997377	0.00228456	DMTF1,CAVIN1	ERCC2,GTF2H1,GTF2H3,POLR2F,POLR2H,MAPK3,SMARCA4,UBTF,POLR1C,CD3EAP,BAZ2A,POLR1A,POLR1E,POLR1B
914	GO:0098656	anion transmembrane transport	BP	160	36	48	0.225	0.3	0.567795	0.00230349	CPT2,GABRP,GLRB,KCNJ10,ABCB1,PSEN1,SLC1A4,SLC12A2,SLC35A2,BEST1,IRS2,RIPK1,SLC7A7,SLC16A3,XPR1,SLC4A8,TCAF1,SLC23A2,SLC12A6,SLC35B1,ARL6IP1,SLC7A8,CLIC4,SLC35B3,CLIC5,GABRQ,LRRC8A,SLC12A9,SLC17A7,ANO2,SLC26A7,SLC38A10,SLC37A2,SLC13A5,TCAF2,SLC6A17	AKT1,AKT2,CLCN2,CLCN6,CPT1B,SLC25A10,SLC37A4,GABRA5,GABRB3,GABRE,LRP2,SEPT2,PRKAB2,SLC1A3,SLC1A5,SLC4A2,SLC7A2,SLC19A1,SLC25A1,VDAC1,VDAC3,SLC43A1,SLC25A12,SLC4A4,SLC5A6,SLC7A6,SLC16A7,SLC25A13,SLC25A15,SLC25A17,ARL6IP5,SLC27A5,LRRC8B,SLC6A16,PRKAG2,SLC6A15,ANKH,MID1IP1,SLC25A19,SLC26A10,SLC25A22,TTYH3,SLC38A1,SLC35B4,TTYH2,SLC46A1,SLC36A4,EMB
922	GO:1901137	carbohydrate derivative biosynthetic process	BP	603	122	151	0.202322	0.250415	0.945338	0.00243222	ADCY2,ADCY5,ADM,ACAN,ALDOC,AMPD3,AQP1,BMPR2,BPGM,CALM1,NCAN,HBEGF,EDNRB,EXT1,EXT2,PTK2B,FBP1,GPC5,FUT1,FUT8,GRM2,GUCY1B1,GUCY2D,HIF1A,HYAL1,LFNG,MAN1A1,MGAT3,NPC1,NPPC,NT5E,OGDH,P2RX7,PDGFB,PFKFB1,PFKFB2,PFKFB3,PGM3,PSEN1,PTHLH,RLN2,RRM2,SDC4,SDF2,ST3GAL3,SLC2A4,SOAT1,STAT3,SURF1,TK2,TMSB4X,UGCG,TUSC3,NME5,CHST1,B3GALT1,GPAA1,LARGE1,HS6ST1,CHST2,ITM2B,GAL3ST1,TBPL1,MPDU1,TMEM59,GABBR2,VPS9D1,LCMT…	ACAT1,ADA,ADCY1,ADCY3,ADCY7,ADORA2B,ADSL,AK2,ALDOA,AMD1,AMPD2,ARNT,ATIC,ATP5F1B,ATP5F1D,ATP5MC1,ATP5MC2,ATP5MC3,ATP5ME,ATP5PF,CAD,CALM3,CYC1,DCK,DCTD,DPAGT1,DUT,ENO1,GPC4,GALNT3,GAPDH,GART,NIPSNAP2,GPI,GPER1,HPRT1,NDST1,IMPDH1,IMPDH2,LDHA,LMAN1,MAN2A2,MGAT2,MPI,MVD,NDUFAB1,NME1,NME3,NME4,NPR1,PALM,PAWR,PFAS,PFKFB4,PFKL,PFKP,PGAM1,PRKAA1,PRPS1,PRPS2,SDC1,ST6GAL1,SORD,TAZ,TGFB1,TKT,TYMS,UBE2G2,UGT8…
924	GO:0072331	signal transduction by p53 class mediator	BP	247	47	69	0.190283	0.279352	0.936032	0.00244305	BDKRB2,BRCA1,PTTG1IP,CDKN1A,PLK3,CSNK2A2,GADD45A,HIC1,HUS1,ING2,CNOT4,PRKN,PLAGL1,PMAIP1,SNAI2,SNAI1,SOX4,SP100,TAF10,TAF12,TAF13,TP53,TWIST1,UBB,UBC,KAT6A,TRIM24,NDRG1,HEXIM1,PLK2,PPP1R13B,SIRT1,CHD5,ANKRD1,ING4,KRCC1,WWOX,PCBP4,SENP2,SESN2,TAF3,ZMAT1,TP53INP1,JMY,RAD9B,SPRED1,SPRED2	AKT1,BAX,CASP2,CCNB1,CD44,CDK2,CDK5,CDKN1B,CHD3,CHD4,CSNK2A1,DNA2,ARID3A,HDAC1,HNRNPK,PRMT1,MDM2,MDM4,NBN,NOP2,CNOT3,PRKAA1,PRKAB2,RBBP4,RBBP7,RFC2,RPS27A,SSRP1,AURKA,STK11,TFAP4,TFDP1,DYRK3,DYRK2,CNOT9,MTA2,EEF1E1,PRMT5,CARM1,MYBBP1A,KAT5,CHEK2,TPX2,PAXIP1,KDM1A,BOP1,PHLDA3,NOC2L,PGAP2,HIPK2,SHISA5,PRKAG2,TRIAP1,GTSE1,PAK1IP1,PIDD1,SMYD2,CNOT6,EDA2R,MEAF6,AEN,TMEM109,E2F8,EHMT1,ELL3,RPF2,ING5,TN…
944	GO:0090199	regulation of release of cytochrome c from mitochondria	BP	39	9	16	0.230769	0.410256	0.546086	0.00255576	BIK,CLU,HGF,LMNA,MMP9,PRKN,PMAIP1,TP53,BCL2L11	AKT1,ARRB2,BAX,BID,FXN,GPER1,GPX1,HRK,PDCD5,PPIF,MLLT11,FAM162A,BBC3,PRELID1,TRIAP1,WDR35
945	GO:0044270	cellular nitrogen compound catabolic process	BP	555	75	140	0.135135	0.252252	1	0.002573	ALDOC,AMPD3,BPGM,CASP3,ENTPD1,CIRBP,CYP3A5,DNASE1,DNASE1L2,DPEP1,EIF4A2,ERN1,FBP1,H1F0,HIF1A,HMOX1,HNMT,HSPA1A,HSPA1B,ALDH6A1,CNOT4,PNP,NT5E,OGDH,P2RX7,PDE2A,PDE4C,PDE7A,ENPP1,PFKFB1,PFKFB2,PFKFB3,PPP2R2A,PRKCA,PSMD3,PSMD5,RNASEL,RPL28,RPLP1,RPS20,STAT3,UBB,UBC,ZFP36,PRPF18,EIF4A3,PNRC1,NT5C2,PSME4,SMG6,NOCT,PDE7B,NBAS,XRN1,EGLN1,SMG8,NUDT15,OGDHL,ADPRM,PCBP4,ENTPD7,TNRC6C,METTL14,TENT4B,SECISBP2…	ACADL,ADA,AHCY,AKT1,ALDOA,APEX1,ARNT,BAX,BLVRA,ENTPD6,CNP,DDX6,DFFA,DFFB,DKC1,DNA2,DUT,EIF4B,EIF4E,ENDOG,ENO1,FEN1,GAPDH,GPI,GPX1,HMGB1,HMGB2,HNRNPD,HPRT1,HSPB1,EIF3E,KPNB1,LDHA,MPST,CNOT3,NTHL1,PDE1A,PDE4A,PDE9A,PFKFB4,PFKL,PFKP,PGAM1,EXOSC9,PRKAA1,PRKCD,PSMA1,PSMA7,PSMB5,PSMB10,PSMC3,PSMD9,PSME2,RPL3,RPL17,RPL22,RPL27A,RPL29,RPL34,RPL36A,RPS26,RPS27A,SET,VIM,XPO1,CSDE1,ANP32A,OGT,PDE5A,CNOT9,AI…
951	GO:0071806	protein transmembrane transport	BP	53	8	20	0.150943	0.377358	0.939763	0.00261562	CLU,MCL1,PEX7,PEX12,RTN2,PEX16,HYOU1,PEX5L	AKT2,BCR,HSPD1,PEX5,SRP9,SRP72,TOMM20,TIMM17B,TOMM40,TIMM44,TIMM13,TIMM9,TIMM21,TOMM22,GRPEL1,TOMM40L,TIMM50,CHCHD4,GRPEL2,DNLZ
953	GO:0007049	cell cycle	BP	1610	312	371	0.193789	0.230435	0.999816	0.00262698	ACVR1,AHR,ALOX15B,ANXA1,APBB1,ARF6,RHOB,RND3,ARL3,ARNTL,ASNS,ATP2B4,BACH1,BCL6,BMP2,BRCA1,BTG1,OSGIN2,CALM1,CASP3,CCND3,CDK11B,CDK8,CDKN1A,CDKN1C,CDKN2B,CDKN2D,CEBPA,CETN2,PLK3,CREBL2,CRY1,CSNK2A2,CTGF,CYLD,CYP1A1,DAPK3,GADD45A,DDIT3,DYNC1I1,DUSP1,EPS8,ERCC4,ERN1,FGFR1,FOXC1,FLNA,GAS1,GEM,GNAI1,NR3C1,H2AFX,HTT,HGF,NR4A1,HES1,HSPA1A,HSPA1B,HSPA2,HSP90AA1,HUS1,HYAL1,ID1,ID2,ID3,ID4,CXCL8,IL12B,ING1…	ACVR1B,AKT1,AKT2,ANXA11,APEX1,BIRC5,ARL2,BAX,BCAT1,CCND1,BCR,BID,BMP7,BUB1B,CALM3,CAMK2G,CASP2,CAV2,CCNA2,CCNB1,CCND2,CCNF,CCNG1,CCNG2,SEPT7,CDC20,CDC25B,CDK2,CDK4,CDK5,CDK6,CDKN1B,CDKN2A,CENPA,CENPF,RCC1,CHD3,FOXN3,CSNK2A1,CTBP1,DDB1,DHCR24,DNA2,DNMT3A,ARID3A,DUSP3,E2F5,EIF4E,ERCC2,ERF,FANCA,FANCD2,FEN1,GAS6,KAT2A,GPER1,GTF2H1,HHEX,PRMT2,PRMT1,HSP90AB1,IL12A,INCENP,KIF22,KPNB1,IPO5,LIF,LRP5,MAD2…
954	GO:0009108	coenzyme biosynthetic process	BP	206	32	59	0.15534	0.286408	0.996437	0.00263319	ALDOC,BPGM,ACSL1,ACSL3,FBP1,GCDH,GCH1,HIF1A,IDH2,PNP,OGDH,P2RX7,PFKFB1,PFKFB2,PFKFB3,PTGS2,STAT3,COQ7,NMNAT2,ACSBG1,ACSL6,MLYCD,TPK1,ACSL5,RNLS,OGDHL,ELOVL5,NMNAT1,PPCS,COQ5,ACSF3,PGM2L1	ACAT1,ACLY,ALDOA,ARNT,ATIC,DLAT,ENO1,FASN,GAPDH,GART,GPI,LDHA,MAT2A,ME1,MOCS1,MTHFD1,PCBD1,PDK1,PDK3,PFKFB4,PFKL,PFKP,PGAM1,PRKAA1,QDPR,SCD,SLC25A1,SNCA,SPR,OGT,POM121,AKR1A1,NUP50,NUP205,NUP160,QPRT,NUP188,PDSS1,NUP62,MTHFD1L,COQ2,MLXIPL,PRKAG2,PANK1,ELOVL2,MOCOS,RFK,NDC1,COQ8A,ELOVL6,SCD5,SEH1L,PCBD2,CBR4,COQ10A,NAPRT,NUP35,NADK2,PGAM4
956	GO:0043173	nucleotide salvage	BP	14	1	8	0.0714286	0.571429	0.973366	0.00267268	AMPD3	ADA,AMPD2,HPRT1,UCK2,UCKL1,UCK1,NAPRT,FUK
957	GO:0009208	pyrimidine ribonucleoside triphosphate metabolic process	BP	14	1	8	0.0714286	0.571429	0.973366	0.00267268	NME5	CAD,NME1,NME3,NME4,UCK2,UCKL1,CTPS2,UCK1
959	GO:0000469	cleavage involved in rRNA processing	BP	26	0	12	0	0.461538	1	0.00269928	NA	EXOSC9,NOP14,EXOSC7,BOP1,EXOSC2,NOB1,NHP2,TSR1,KRI1,NOL9,LAS1L,RRP36
980	GO:0062012	regulation of small molecule metabolic process	BP	372	77	98	0.206989	0.263441	0.851895	0.00278172	ADCYAP1R1,ADM,ABCD2,ANXA1,ATP2B4,AVPR1A,BMP2,BMP5,BPGM,BRCA1,CALM1,CNR1,DGKQ,EDNRB,EGR1,PTK2B,FBP1,FOXO1,GRM2,GSK3B,HIF1A,IGFBP3,IGFBP4,LEPR,MST1,NPPC,ODC1,P2RX7,PRKN,PDGFB,ENPP1,PFKFB1,PFKFB2,PFKFB3,PMAIP1,PROX1,PSMD3,PSMD5,PTGS2,PTHLH,RLN2,RORA,CXCL11,SNAI2,SNAI1,SQLE,STAT3,TMSB4X,TWIST1,NR4A3,AKR1C3,IRS2,KAT2B,SLC7A7,GABBR2,ABCG1,NR1H4,NR1H3,AKAP9,SORBS1,RUNDC3A,PSME4,SIRT1,MLYCD,DKK3,OAZ3,WNT…	ACADL,ADORA2B,AKT1,AKT2,APOC1,ARNT,TSPO,CALM3,CCNB1,COMT,CYP51A1,DHCR7,DLAT,ENO1,FASN,FDFT1,FDPS,FGFR4,FZD2,KAT2A,GPLD1,GPER1,HMGCR,HMGCS1,IDI1,IGFBP5,INSIG1,KPNB1,LDLR,LSS,ME1,ME2,MVD,MVK,NFYB,NPR1,PALM,PDK1,PDK3,PFKFB4,PGAM1,PHKG2,PRKAA1,PRKAB2,PSMA1,PSMA7,PSMB5,PSMB10,PSMC3,PSMD9,PSME2,RAN,SCD,SNCA,SP1,SRC,SREBF1,SREBF2,TAZ,TGFB1,DYRK2,OGT,PDE5A,NCOR2,POM121,PPIF,CAP2,ERLIN1,NUP50,ARPP19,WDR5,…
986	GO:0046134	pyrimidine nucleoside biosynthetic process	BP	23	2	11	0.0869565	0.478261	0.979823	0.0028576	TK2,NME5	CAD,DCK,NME1,NME3,NME4,UCK2,UMPS,CMPK1,UCKL1,CTPS2,UCK1
987	GO:0046131	pyrimidine ribonucleoside metabolic process	BP	23	1	11	0.0434783	0.478261	0.997416	0.0028576	NME5	CAD,NME1,NME3,NME4,UCK2,UMPS,APOBEC3C,CMPK1,UCKL1,CTPS2,UCK1
992	GO:0009148	pyrimidine nucleoside triphosphate biosynthetic process	BP	17	2	9	0.117647	0.529412	0.926196	0.0029025	NME5,TBPL1	CAD,NME1,NME3,NME4,TYMS,UCK2,UCKL1,CTPS2,UCK1
995	GO:0034248	regulation of cellular amide metabolic process	BP	416	69	108	0.165865	0.259615	0.999383	0.00291964	BPGM,CIRBP,CLU,PLK3,DAPK3,EIF4A2,EIF4EBP2,EPHA4,PTK2B,MKNK2,H3F3A,H3F3B,CYR61,PER1,POLR2A,PPP3CA,MAP2K1,DNAJC3,RGS2,SOX4,STAT3,TSC1,ZFP36,HIST1H4I,PICALM,HIST1H3A,HIST1H3D,HIST1H3E,HIST1H3H,HIST1H3B,HIST1H4H,HIST1H4E,ENC1,HAP1,EIF2AK3,SECISBP2L,EIF4A3,NR1H4,EIF1,ABCA7,USP16,HABP4,PPP1R15A,SEPSECS,TACO1,MEX3C,XRN1,PIWIL2,LARP6,SMPD3,EIF5A2,TNRC6C,METTL14,EEFSEC,DNAJC1,KLHL25,SECISBP2,SNIP1,CPEB4,S…	ADAR,AKT1,AKT2,C1QBP,CDK4,DDX6,DPH1,EIF4B,EIF4E,EIF5A,EPRS,GAPDH,HNRNPA2B1,HNRNPD,HSPB1,IGFBP5,ILF3,EIF3E,CAPRIN1,SMAD3,MOV10,CNOT3,PA2G4,PGAM1,POLR2F,POLR2H,PRKAA1,PRKCD,MAPK3,EIF2AK2,RAN,RBM3,RPS6KB2,RXRA,SMPD2,SNCA,SORL1,SRP9,TCOF1,TGFB1,TIA1,TYMS,VIM,EIF3B,EIF2B4,LIMD1,CNOT9,NOLC1,EIF4E2,NCOR2,POM121,TSFM,TRAP1,HNRNPR,SYNCRIP,PAIP1,IGF2BP1,IGF2BP3,IGF2BP2,NUP50,SAMD4A,MRPS27,NUP205,METAP1,CYF…
998	GO:0072527	pyrimidine-containing compound metabolic process	BP	68	7	24	0.102941	0.352941	0.997683	0.00293791	ALDH6A1,NT5E,TK2,TKTL1,NME5,TBPL1,TPK1	CAD,DCK,DCTD,DUT,NME1,NME3,NME4,NTHL1,PRPS1,TYMS,UCK2,UMPS,APOBEC3C,NT5C,CMPK1,TET2,UCKL1,CTPS2,SLC25A19,DCTPP1,TET1,SLC19A3,UCK1,NEIL2
1003	GO:0080135	regulation of cellular response to stress	BP	557	130	140	0.233393	0.251346	0.396252	0.00296548	APBB1,ARNTL,BCL6,BDKRB2,BMP2,BRCA1,PTTG1IP,CASP9,CDKN2D,CEBPG,CLU,CRY1,CTGF,GADD45A,DDIT3,EPHA4,EPHB1,ERCC4,ERCC6,ERN1,EYA1,PTK2B,FOXO1,FUT8,GCH1,GPR37,GPS2,GSK3B,H2AFX,HGF,HIC1,HIF1A,HSPA1A,HSPA1B,HSPA5,HSP90AA1,DNAJB1,ING2,PDX1,NBR1,MCL1,DNAJB9,MAP3K3,MAP3K9,MYC,GADD45B,NKX3-1,PRKN,PER1,PIK3R1,PMAIP1,PRKCG,MAP2K1,DNAJC3,PSAP,PTEN,PTGS2,PTPN1,RAP2A,SDCBP,CXCL12,MAP2K4,SFRP1,SNAI2,SNAI1,STK3,MAP3…	AKT1,FAS,BAG1,BAX,BID,BMP7,BMPR1A,CAMK2B,CAMK2G,CD44,CDK6,CDKN2A,DUSP3,ENDOG,ENO1,EYA2,FKBP4,FLT4,GPX1,RAPGEF1,GRINA,GSTP1,HMGB1,HMGCR,HMGA1,HNRNPK,PRMT1,HSPB1,HSP90AB1,INSIG1,KCNK2,KRAS,MDM2,MAP3K5,MEN1,ATXN3,MAP3K11,ROR2,PRDX1,PAK1,PAWR,PRKCD,PKN1,MAPK3,EIF2AK2,PTPRF,PYCR1,MAP4K2,SOD2,NEK4,SYK,TERT,TLR3,TPD52L1,TRAF2,TXN,UBE2G2,NSD2,DEK,HMGA2,AXIN1,DYRK3,CUL4A,USP13,BRSK2,RNF8,MAP3K6,ARHGEF2,MA…
1032	GO:0006091	generation of precursor metabolites and energy	BP	421	72	109	0.171021	0.258907	0.998534	0.0030753	ACO2,ALDH2,ALDOC,SLC25A4,AVPR1A,BPGM,CALM1,CEBPA,COX6A1,COX10,CYB561,FBP1,GBE1,GLRX,GPD2,GSK3B,HIF1A,HMGCL,IDH2,IDH3A,IDH3G,IL6ST,PDX1,LEPR,LOXL2,MYC,NDUFS4,OGDH,P2RX7,ENPP1,PFKFB1,PFKFB2,PFKFB3,PHKG1,PPP1R1A,PYGB,PYGM,STAT3,SURF1,UBB,UBC,VGF,NR4A3,HSD17B6,IRS2,SLC25A14,RB1CC1,GFPT2,COX17,AASS,COQ7,SORBS1,ATP5S,GLRX2,NDUFAF1,CYB5R4,HMGCLL1,OGDHL,SELENOS,WDR93,AACS,ACSS3,STK40,NOA1,AIFM2,PPP1R3F,S…	ACAT1,ADH5,ADSL,AKT1,AKT2,ALDH1B1,ALDOA,ARNT,ATP5F1B,ATP5F1D,ATP5MC1,ATP5MC2,ATP5MC3,ATP5ME,ATP5PF,BID,CAT,CCNB1,CS,CYB5A,CYBA,CYC1,DLAT,ENO1,FECH,FXN,GAPDH,NIPSNAP2,GPI,GSR,GYS1,IDH1,LDHA,ME1,ME2,NDUFA1,NDUFA5,NDUFAB1,NDUFB4,NDUFB8,NDUFB10,NDUFC1,NDUFC2,NDUFS2,NDUFS3,NDUFV1,NDUFS5,NDUFS6,NDUFS8,PFKFB4,PFKL,PFKP,PGAM1,PHKA1,PHKA2,PHKG2,PRKAA1,QDPR,RPS27A,SCO1,SDHD,SNCA,TAZ,TXNRD1,DYRK2,OGT,SLC25A…
1033	GO:0019439	aromatic compound catabolic process	BP	562	78	141	0.13879	0.25089	1	0.00308469	ALDOC,AMPD3,BPGM,CASP3,ENTPD1,CIRBP,CYP1A1,DIO3,DNASE1,DNASE1L2,EIF4A2,EPHX1,ERN1,FBP1,GSTZ1,H1F0,HIF1A,HMOX1,HNMT,HSPA1A,HSPA1B,MAOA,CNOT4,PNP,NT5E,OGDH,P2RX7,PDE2A,PDE4C,PDE7A,ENPP1,PFKFB1,PFKFB2,PFKFB3,PPP2R2A,PRKCA,PSMD3,PSMD5,RNASEL,RPL28,RPLP1,RPS20,STAT3,UBB,UBC,ZFP36,PRPF18,EIF4A3,PNRC1,NT5C2,PSME4,SMG6,NOCT,MOXD1,PDE7B,NBAS,XRN1,EGLN1,SMG8,NUDT15,OGDHL,ADPRM,PCBP4,ENTPD7,TNRC6C,METTL14,T…	ADA,AHCY,AKT1,ALDOA,APEX1,ARNT,BAX,BLVRA,ENTPD6,CNP,COMT,DDX6,DFFA,DFFB,DKC1,DNA2,DUT,EIF4B,EIF4E,ENDOG,ENO1,FEN1,GAPDH,GPI,GPX1,HMGB1,HMGB2,HNRNPD,HPRT1,HSPB1,EIF3E,KPNB1,LDHA,CNOT3,NTHL1,PCBD1,PDE1A,PDE4A,PDE9A,PFKFB4,PFKL,PFKP,PGAM1,EXOSC9,PON2,PRKAA1,PRKCD,PSMA1,PSMA7,PSMB5,PSMB10,PSMC3,PSMD9,PSME2,QDPR,RPL3,RPL17,RPL22,RPL27A,RPL29,RPL34,RPL36A,RPS26,RPS27A,SET,VIM,XPO1,CSDE1,ANP32A,OGT,PDE5…
1038	GO:0006977	DNA damage response, signal transduction by p53 class mediator resulting in cell cycle arrest	BP	61	11	22	0.180328	0.360656	0.852431	0.00317674	CDKN1A,PLK3,GADD45A,CNOT4,PLAGL1,SOX4,TP53,UBB,UBC,PLK2,PCBP4	BAX,CASP2,CCNB1,CDK2,CDKN1B,ARID3A,PRMT1,MDM2,MDM4,CNOT3,RPS27A,AURKA,TFDP1,CNOT9,CARM1,CHEK2,TRIAP1,GTSE1,PIDD1,CNOT6,E2F8,TNKS1BP1
1040	GO:0043412	macromolecule modification	BP	3379	755	744	0.223439	0.220183	0.77403	0.00321052	ACTB,ACVR1,ACVR2A,ADAM10,ADCY2,ADCY5,ADRA1B,ADRA2A,ADRB2,AGA,ALPG,AMBN,ANXA1,APBB1,APLP2,TRIM23,AREG,ARNTL,ARSA,STS,ATF3,ATP2B4,BACH1,ADGRB1,BCL6,BDKRB2,BMP2,BMP5,BMP8B,BMPR2,BRCA1,BTG1,BTK,C3,C5,C5AR1,PTTG1IP,CALM1,CALU,CAMK4,CASP3,CBLB,CCK,CCND3,CDK11B,CDH2,CDK8,CDKN1A,CDKN1C,CDKN2B,CDKN2D,CEBPA,CHGB,CHRM3,CHRNA3,CLU,CLK1,CLK3,PLK3,CPM,CREBL2,CRY1,CRY2,CSF1R,CSNK2A2,CTGF,CTH,CYLD,DAB2,DGKQ,DAPK…	ABL2,ACVR1B,ACVR2B,ACVRL1,ADAR,ADCY1,ADCY3,ADCY7,ADH5,ADORA2B,ADRA2C,GRK2,GRK3,AKT1,AKT2,ANXA2,APEX1,BIRC5,FAS,AR,ARNT,ARRB1,ARRB2,BAX,CCND1,BCR,BMP3,BMP7,BMPR1A,BUB1B,TSPO,LDLRAD4,CAD,CALM3,CAMK2B,CAMK2G,CAV2,CCNA2,CCNB1,CCND2,CCNF,CCNG1,CD44,CDC20,CDC25B,CDK2,CDK4,CDK5,CDK6,CDKN1B,CDKN2A,CHD3,CHD4,CHML,CSK,CSNK1G2,CSNK2A1,CTBP1,CUX1,DDB1,DDB2,DKC1,DLG3,DMD,DNMT3A,DNMT3B,DPAGT1,DPH1,DUSP3,DUSP7,…
1050	GO:0060033	anatomical structure regression	BP	9	0	6	0	0.666667	1	0.00334869	NA	AMH,BMPR1A,GLI2,LRP5,NINJ1,LEF1
1052	GO:0018026	peptidyl-lysine monomethylation	BP	9	1	6	0.111111	0.666667	0.902729	0.00334869	SETD4	KMT2A,SMYD2,EHMT1,SETD6,SETD7,KMT5A
1053	GO:2000774	positive regulation of cellular senescence	BP	9	1	6	0.111111	0.666667	0.902729	0.00334869	SIRT1	CDKN2A,HMGA1,KRAS,PAWR,HMGA2,EEF1E1
1054	GO:0009174	pyrimidine ribonucleoside monophosphate biosynthetic process	BP	9	0	6	0	0.666667	1	0.00334869	NA	CAD,UCK2,UMPS,CMPK1,UCKL1,UCK1
1055	GO:0009173	pyrimidine ribonucleoside monophosphate metabolic process	BP	9	0	6	0	0.666667	1	0.00334869	NA	CAD,UCK2,UMPS,CMPK1,UCKL1,UCK1
1056	GO:0006222	UMP biosynthetic process	BP	9	0	6	0	0.666667	1	0.00334869	NA	CAD,UCK2,UMPS,CMPK1,UCKL1,UCK1
1057	GO:0046049	UMP metabolic process	BP	9	0	6	0	0.666667	1	0.00334869	NA	CAD,UCK2,UMPS,CMPK1,UCKL1,UCK1
1060	GO:0030330	DNA damage response, signal transduction by p53 class mediator	BP	103	27	33	0.262136	0.320388	0.235773	0.00341769	BRCA1,PTTG1IP,CDKN1A,PLK3,GADD45A,HIC1,CNOT4,PLAGL1,PMAIP1,SNAI2,SNAI1,SOX4,SP100,TP53,TWIST1,UBB,UBC,NDRG1,PLK2,SIRT1,ANKRD1,ING4,PCBP4,SENP2,SESN2,SPRED1,SPRED2	BAX,CASP2,CCNB1,CD44,CDK2,CDKN1B,ARID3A,PRMT1,MDM2,MDM4,NBN,CNOT3,RPS27A,AURKA,TFAP4,TFDP1,DYRK3,CNOT9,EEF1E1,CARM1,KAT5,CHEK2,PAXIP1,KDM1A,HIPK2,TRIAP1,GTSE1,PIDD1,SMYD2,CNOT6,E2F8,TNKS1BP1,KMT5A
1061	GO:0009116	nucleoside metabolic process	BP	103	16	33	0.15534	0.320388	0.97437	0.00341769	AMPD3,DLG2,PNP,NT5E,TK2,NME5,CASK,TJP2,NT5C2,AHCYL2,MBIP,NUDT18,CARD11,ADAL,OARD1,MAGI3	ADA,AHCY,AK4,AMD1,ATIC,CAD,DCK,DLG3,GAMT,HPRT1,IMPDH1,IMPDH2,MOCS1,MPP3,NME1,NME3,NME4,PRPS1,PRPS2,RAN,UCK2,UMPS,PEMT,RHOQ,APOBEC3C,MACROD1,NT5C,CMPK1,UCKL1,MOCOS,CTPS2,QTRT2,UCK1
1064	GO:0044774	mitotic DNA integrity checkpoint	BP	107	16	34	0.149533	0.317757	0.983924	0.00347392	CDKN1A,PLK3,GADD45A,HUS1,CNOT4,PLAGL1,SOX4,TP53,UBB,UBC,PLK2,TAOK3,PCBP4,NEK11,RAD9B,EME1	BAX,CCND1,CASP2,CCNB1,CDK2,CDKN1B,FOXN3,ARID3A,PRMT1,MDM2,MDM4,NBN,CNOT3,RPS27A,AURKA,TFDP1,TOP2A,TOP2B,HMGA2,NAE1,CNOT9,CARM1,CHEK2,DONSON,TRIAP1,GTSE1,TIPIN,PIDD1,CNOT6,E2F8,BRSK1,TNKS1BP1,TICRR,EME2
1073	GO:0006754	ATP biosynthetic process	BP	123	17	38	0.138211	0.308943	0.995629	0.00360317	ALDOC,BPGM,FBP1,HIF1A,OGDH,P2RX7,PFKFB1,PFKFB2,PFKFB3,STAT3,SURF1,TMSB4X,VPS9D1,ATP5S,OGDHL,AK9,PGM2L1	ALDOA,ARNT,ATP5F1B,ATP5F1D,ATP5MC1,ATP5MC2,ATP5MC3,ATP5ME,ATP5PF,CYC1,ENO1,GAPDH,NIPSNAP2,GPI,LDHA,PFKFB4,PFKL,PFKP,PGAM1,PRKAA1,TAZ,TGFB1,OGT,POM121,SLC25A13,TCIRG1,NUP50,NUP205,NUP160,NUP188,NUP62,STOML2,MLXIPL,PRKAG2,NDC1,SEH1L,NUP35,PGAM4
1077	GO:0044085	cellular component biogenesis	BP	2612	582	582	0.222818	0.222818	0.766822	0.00374572	ACHE,ACTB,ACTG1,ADRB2,ALAD,APOD,AREG,ARF6,RHOB,RND3,RHOG,ARL3,ADGRB1,BDNF,BIK,BRCA1,KLF5,CAPG,CBLN1,CCK,CDH2,CDH6,CDH8,CDH12,CDH15,CETN2,CHRNA3,CIRBP,CLU,COX10,CLDN3,CTGF,CTH,CYLD,DGKQ,DAPK3,DDIT3,DMXL1,DECR1,DNAH6,EFNA5,CELSR3,EPHA2,EMP1,STOM,EPHA3,EPHA7,EPHB1,EPHB2,EPHB3,EPS8,ERCC4,F8,ACSL3,PTK2B,FBP1,FOXJ1,FLNA,FN1,GAP43,GCH1,GJA8,GLRB,GPX3,GRIN1,GSK3B,GSN,GTF2B,H1F0,HIST1H1C,HIST1H1E,H2AFX,HI…	AAMP,ACADL,ACAT1,ASIC1,ACVRL1,ADAR,ADD2,ADSL,AP2B1,ALDH1A3,ALDOA,ANK2,ANXA2,ANXA6,BIRC5,APOC1,FAS,AR,ARL2,ARRB1,BAX,BCL9,BCS1L,BID,BMP1,BMP7,BYSL,C1QBP,LDLRAD4,CAMK2G,CAT,CAV2,CD151,SEPT7,CDC20,CDK2,CDK5,CDKN1B,CDKN2A,CENPA,CENPF,CTSC,RCC1,CLNS1A,COL6A1,CRYZ,CYBA,DDB1,DDB2,DDX6,DFFB,DKC1,DMD,DNM1,DNA2,DPAGT1,DPYSL3,DUT,DVL1,TOR1A,LPAR1,EIF2S3,EIF4B,EMP2,CTTN,STX2,EPRS,ERCC2,FBL,FANCA,FARSA,FGD1,F…
1080	GO:0098754	detoxification	BP	73	13	25	0.178082	0.342466	0.879178	0.00385465	GCH1,GPX3,GSTZ1,HBB,MT1X,PTGS1,PTGS2,SZT2,DUOX2,SELENOS,NXN,SESN2,TP53INP1	ADH5,BMP7,CAT,ESD,GPX1,GSR,GSTP1,MGST1,PRDX1,SELENOW,SOD2,TXN,TXNRD1,GSTO1,PRDX6,PRDX4,PRDX3,PRDX5,SESN1,MARC2,MARC1,FAM213A,SRXN1,AAED1,GPX8
1088	GO:0043280	positive regulation of cysteine-type endopeptidase activity involved in apoptotic process	BP	96	25	31	0.260417	0.322917	0.258129	0.00390839	CASP3,CASP9,CCK,CTGF,DAP,GSN,CYR61,MYC,NGF,NGFR,NKX3-1,PMAIP1,ROBO1,TRADD,RIPK1,BCL10,EIF2AK3,BCL2L11,DLC1,SIRT1,IFT57,MUL1,ACVR1C,CASC2,ACER2	FAS,ARRB1,BAX,BID,CASP2,F2R,GPER1,HIP1,HMGB1,HSPD1,HSPE1,SMAD3,MAP3K5,SNCA,TFAP4,TRAF2,TNFRSF10B,CFLAR,AIFM1,PDCD5,PPM1F,ANP32B,ARL6IP5,GRAMD4,MTCH1,FAM162A,BEX3,BBC3,PIDD1,WDR35,WNT3A
1091	GO:0072528	pyrimidine-containing compound biosynthetic process	BP	37	4	15	0.108108	0.405405	0.981369	0.00394997	TK2,NME5,TBPL1,TPK1	CAD,DCK,DCTD,DUT,NME1,NME3,NME4,PRPS1,TYMS,UCK2,UMPS,CMPK1,UCKL1,CTPS2,UCK1
1092	GO:0017001	antibiotic catabolic process	BP	27	8	12	0.296296	0.444444	0.26056	0.00396963	ALDH2,GPX3,HBB,AKR1C3,SULT1C4,DUOX2,NAGK,NPL	ADH5,ALDH1B1,CAT,ESD,GPX1,PRDX1,SNCA,PRDX6,GNPDA1,PRDX3,PRDX5,AMDHD2
1094	GO:1902400	intracellular signal transduction involved in G1 DNA damage checkpoint	BP	62	11	22	0.177419	0.354839	0.8669	0.00399434	CDKN1A,PLK3,GADD45A,CNOT4,PLAGL1,SOX4,TP53,UBB,UBC,PLK2,PCBP4	BAX,CASP2,CCNB1,CDK2,CDKN1B,ARID3A,PRMT1,MDM2,MDM4,CNOT3,RPS27A,AURKA,TFDP1,CNOT9,CARM1,CHEK2,TRIAP1,GTSE1,PIDD1,CNOT6,E2F8,TNKS1BP1
1095	GO:0072431	signal transduction involved in mitotic G1 DNA damage checkpoint	BP	62	11	22	0.177419	0.354839	0.8669	0.00399434	CDKN1A,PLK3,GADD45A,CNOT4,PLAGL1,SOX4,TP53,UBB,UBC,PLK2,PCBP4	BAX,CASP2,CCNB1,CDK2,CDKN1B,ARID3A,PRMT1,MDM2,MDM4,CNOT3,RPS27A,AURKA,TFDP1,CNOT9,CARM1,CHEK2,TRIAP1,GTSE1,PIDD1,CNOT6,E2F8,TNKS1BP1
1097	GO:0019216	regulation of lipid metabolic process	BP	290	72	78	0.248276	0.268966	0.222492	0.0040262	ADRA2A,AGTR1,ALAS1,ABCD2,ANXA1,APOD,AVPR1A,BMP2,BMP5,BRCA1,C3,CNR1,CPT2,CREBL2,CTGF,CYP1A1,DGKQ,EGR1,ACSL1,ACSL3,PTK2B,FLT1,ID2,CYR61,PDGFB,PIK3R1,PRKD1,PROX1,PSAP,PTGS2,RORA,SNAI2,SNAI1,SQLE,TWIST1,NR4A3,PIK3R3,AKR1C3,IRS2,KLF4,ABCG1,RUBCN,NR1H4,NR1H3,VAV3,NPC2,SORBS1,GLIPR1,RGL1,SIRT1,MLYCD,ANKRD1,DKK3,TNFRSF21,G0S2,ABHD5,WNT4,FBXW7,SMPD3,AMBRA1,PNPLA2,DISP3,ELOVL5,LMF1,MTMR9,ADIPOR2,LONP2,HELZ…	ACADL,ACADM,AKT1,AKT2,APOC1,TSPO,SCARB1,CDK4,CYP51A1,DHCR7,DLAT,EPHA8,FASN,FDFT1,FDPS,FGF2,FGFR4,GPLD1,GPER1,HMGCR,HMGCS1,IDH1,IDI1,INSIG1,KPNB1,LDLR,FADS1,LSS,ME1,MVD,MVK,NFYB,PDGFA,PDK1,PDK3,PIK3R2,PRKAA1,PRKAB2,PRKCD,RAN,RXRA,SCD,SMPD2,SNCA,SP1,SRC,SREBF1,SREBF2,STK11,TAZ,TBL1X,TGFB1,THRA,TXNRD1,VAV2,ZP3,MTMR4,NCOR2,STUB1,CARM1,ERLIN1,DDX20,PIK3R5,STOML2,GAL,MLXIPL,PRKAG2,MID1IP1,ELOVL6,TBL1XR…
1102	GO:0046700	heterocycle catabolic process	BP	553	75	138	0.135624	0.249548	1	0.00415986	ALDOC,AMPD3,BPGM,CASP3,ENTPD1,CIRBP,CYP1A1,DNASE1,DNASE1L2,DPEP1,EIF4A2,ERN1,FBP1,H1F0,HIF1A,HMOX1,HNMT,HSPA1A,HSPA1B,ALDH6A1,CNOT4,PNP,NT5E,OGDH,P2RX7,PDE2A,PDE4C,PDE7A,ENPP1,PFKFB1,PFKFB2,PFKFB3,PPP2R2A,PRKCA,PSMD3,PSMD5,RNASEL,RPL28,RPLP1,RPS20,STAT3,UBB,UBC,ZFP36,PRPF18,EIF4A3,PNRC1,NT5C2,PSME4,SMG6,NOCT,PDE7B,NBAS,XRN1,EGLN1,SMG8,NUDT15,OGDHL,ADPRM,PCBP4,ENTPD7,TNRC6C,METTL14,TENT4B,SECISBP2…	ADA,AHCY,AKT1,ALDOA,APEX1,ARNT,BAX,BLVRA,ENTPD6,CNP,DDX6,DFFA,DFFB,DKC1,DNA2,DUT,EIF4B,EIF4E,ENDOG,ENO1,FEN1,GAPDH,GPI,GPX1,HMGB1,HMGB2,HNRNPD,HPRT1,HSPB1,EIF3E,KPNB1,LDHA,CNOT3,NTHL1,PDE1A,PDE4A,PDE9A,PFKFB4,PFKL,PFKP,PGAM1,EXOSC9,PRKAA1,PRKCD,PSMA1,PSMA7,PSMB5,PSMB10,PSMC3,PSMD9,PSME2,RPL3,RPL17,RPL22,RPL27A,RPL29,RPL34,RPL36A,RPS26,RPS27A,SET,VIM,XPO1,CSDE1,ANP32A,OGT,PDE5A,CNOT9,AIFM1,DHX34,T…
1106	GO:1990748	cellular detoxification	BP	66	12	23	0.181818	0.348485	0.852662	0.00426317	GCH1,GPX3,GSTZ1,HBB,PTGS1,PTGS2,SZT2,DUOX2,SELENOS,NXN,SESN2,TP53INP1	ADH5,BMP7,CAT,ESD,GPX1,GSR,GSTP1,MGST1,PRDX1,SELENOW,SOD2,TXN,TXNRD1,GSTO1,PRDX6,PRDX4,PRDX3,PRDX5,SESN1,FAM213A,SRXN1,AAED1,GPX8
1107	GO:0001510	RNA methylation	BP	66	11	23	0.166667	0.348485	0.913781	0.00426317	TRDMT1,LCMT2,VIRMA,RRNAD1,TRMO,CMTR2,METTL14,THADA,TRMT10A,BMT2,METTL15	FBL,HSD17B10,NOP2,TARBP1,WDR4,FTSJ1,TRMT2A,DIMT1,TRMT112,TRMT13,TRMT10C,TRMT1,MEPCE,METTL3,TRMT11,TFB2M,THUMPD2,GTPBP3,FDXACB1,MTERF4,NSUN5P1,NSUN5P2,NSUN4
1111	GO:0006241	CTP biosynthetic process	BP	12	1	7	0.0833333	0.583333	0.955282	0.00430059	NME5	NME1,NME3,NME4,UCK2,UCKL1,CTPS2,UCK1
1112	GO:0046036	CTP metabolic process	BP	12	1	7	0.0833333	0.583333	0.955282	0.00430059	NME5	NME1,NME3,NME4,UCK2,UCKL1,CTPS2,UCK1
1117	GO:0010948	negative regulation of cell cycle process	BP	295	45	79	0.152542	0.267797	0.999565	0.00430958	BCL6,BRCA1,CDKN1A,CDKN2B,CDKN2D,PLK3,GADD45A,DUSP1,HUS1,NUBP1,NEK2,CNOT4,PLAGL1,PRKAR1A,PSMD3,PSMD5,PTEN,RRM2,SKP1,SOX4,TERF2,TP53,UBB,UBC,FZD9,TNKS,KAT2B,KLF4,CDK2AP2,PLK2,FBXL7,PSME4,RYBP,CHMP2A,TAOK3,FBXW7,TEX14,SUSD2,PCBP4,GJC2,EPC1,TMEM67,TOM1L2,FBXO43,GEN1	BAX,CCND1,BMP7,BUB1B,CASP2,CCNB1,CCNF,CDK2,CDK4,CDKN1B,CENPF,FOXN3,ARID3A,KAT2A,GPER1,PRMT2,PRMT1,HSP90AB1,LIF,MAD2L1,MDM2,MDM4,MEN1,NBN,CNOT3,PLK1,PSMA1,PSMA7,PSMB5,PSMB10,PSMC3,PSMD9,PSME2,RBBP4,RBBP7,RPS27A,AURKA,TFAP4,TFDP1,HMGA2,CUL1,CDC14B,NAE1,CNOT9,ZW10,BUB3,TRIP13,BABAM2,ESPL1,CTDSPL,CARM1,STAG2,CHEK2,CBX3,ATF5,KANK2,DONSON,MLXIPL,FZR1,TRIAP1,GTSE1,AURKAIP1,PIDD1,CNOT6,CTDSP1,MIIP,BRCC3,…
1118	GO:0030262	apoptotic nuclear changes	BP	24	4	11	0.166667	0.458333	0.831066	0.00431625	CASP3,H1F0,SHARPIN,ACVR1C	BAX,DFFA,DFFB,ENDOG,GPER1,HMGB1,HMGB2,KPNB1,TOP2A,AIFM1,ACIN1
1119	GO:0010800	positive regulation of peptidyl-threonine phosphorylation	BP	24	4	11	0.166667	0.458333	0.831066	0.00431625	CALM1,CAB39,CEMIP,STOX1	BMP7,CALM3,UBE2K,PLK1,TGFB1,TRPC6,AXIN1,S1PR2,PRKAG2,TNKS1BP1,TRIM6
1120	GO:0031167	rRNA methylation	BP	24	3	11	0.125	0.458333	0.935634	0.00431625	RRNAD1,BMT2,METTL15	FBL,NOP2,TARBP1,DIMT1,TRMT112,TFB2M,FDXACB1,MTERF4,NSUN5P1,NSUN5P2,NSUN4
1133	GO:1901361	organic cyclic compound catabolic process	BP	576	82	143	0.142361	0.248264	1	0.00436347	ALDOC,AMPD3,STS,BPGM,CASP3,ENTPD1,CIRBP,CYP1A1,DIO3,DNASE1,DNASE1L2,EIF4A2,ERN1,FBP1,GSTZ1,H1F0,HIF1A,HMOX1,HNMT,HSPA1A,HSPA1B,MAOA,ALDH6A1,CNOT4,PNP,NT5E,OGDH,P2RX7,PDE2A,PDE4C,PDE7A,ENPP1,PFKFB1,PFKFB2,PFKFB3,PPP2R2A,PRKCA,PSMD3,PSMD5,RNASEL,RPL28,RPLP1,RPS20,STAT3,UBB,UBC,ZFP36,PRPF18,HSD17B6,EIF4A3,CYP46A1,PNRC1,NT5C2,PSME4,SMG6,NOCT,MOXD1,PDE7B,CYP39A1,NBAS,XRN1,EGLN1,SMG8,NUDT15,OGDHL,ADPRM…	ADA,AHCY,AKT1,ALDOA,APEX1,ARNT,BAX,BLVRA,SCARB1,ENTPD6,CNP,COMT,DDX6,DFFA,DFFB,DKC1,DNA2,DUT,EIF4B,EIF4E,ENDOG,ENO1,FEN1,GAPDH,GPI,GPX1,HMGB1,HMGB2,HNRNPD,HPRT1,HSPB1,EIF3E,KPNB1,LDHA,CNOT3,NTHL1,PCBD1,PDE1A,PDE4A,PDE9A,PFKFB4,PFKL,PFKP,PGAM1,EXOSC9,PRKAA1,PRKCD,PSMA1,PSMA7,PSMB5,PSMB10,PSMC3,PSMD9,PSME2,QDPR,RPL3,RPL17,RPL22,RPL27A,RPL29,RPL34,RPL36A,RPS26,RPS27A,SET,VIM,XPO1,YWHAH,CSDE1,ANP32A,…
1138	GO:0044770	cell cycle phase transition	BP	532	77	133	0.144737	0.25	1	0.00453052	ACVR1,ANXA1,ATP2B4,BACH1,BRCA1,CDKN1A,CDKN2B,CDKN2D,CETN2,PLK3,CYP1A1,GADD45A,DUSP1,EPS8,HSP90AA1,HUS1,HYAL1,ID2,ID4,MYC,NEK2,CNOT4,ORC4,ABCB1,PLAGL1,PPP2R2A,PPP3CA,PRKACA,PSMD3,PSMD5,PTEN,RRM2,SKP1,SOX4,TAF10,TP53,TUBA4A,UBB,UBC,YWHAG,TUBA1A,CCNA1,CTDP1,KLF4,OPTN,AKAP9,CDK2AP2,TUBB4B,NES,PLK2,LZTS1,DCTN3,PHLDA1,CEP164,FBXL7,PSME4,ORC6,CHMP2A,UBE2S,TAOK3,FBXW7,TEX14,SUSD2,POLE4,PCBP4,GJC2,KAT14,S…	ACVR1B,AKT1,APEX1,BAX,BCAT1,CCND1,BID,BUB1B,CAMK2G,CASP2,CCNA2,CCNB1,CCND2,CDC25B,CDK2,CDK4,CDK6,CDKN1B,CDKN2A,CENPF,RCC1,FOXN3,DDB1,ARID3A,EIF4E,ERCC2,PRMT2,PRMT1,MAD2L1,MCM2,MCM3,MCM4,MCM5,MCM6,MDM2,MDM4,MEN1,NBN,CNOT3,NPAT,ORC2,PLK1,POLE2,PSMA1,PSMA7,PSMB5,PSMB10,PSMC3,PSMD9,PSME2,RANBP1,RPS27A,SIX3,SKP2,AURKA,TERT,TFAP4,TFDP1,TGFB1,TPD52L1,TYMS,WNT10B,HMGA2,CDC45,CUL4A,CUL1,KLF11,CDC14B,CDC14…
1141	GO:0098739	import across plasma membrane	BP	48	9	18	0.1875	0.375	0.797787	0.00453632	ATP1B1,ATP2B4,FYN,KCNJ10,SLC9A1,PICALM,ARL6IP1,SLC9A8,SLC9A9	KCNJ8,LRP2,SEPT2,SLC1A3,SLC1A5,SLC7A2,SLC8A1,SLC9A3,ARL6IP5,SLC39A6,TRPM4,STEAP3,SLC39A4,SLC39A10,SLC39A8,SLC9A7,SLC46A1,SLC36A4
1145	GO:0052472	modulation by host of symbiont transcription	BP	21	3	10	0.142857	0.47619	0.888886	0.00460215	GTF2B,JUN,CTDP1	HDAC1,PSMC3,SMARCA4,SP1,TFAP4,HMGA2,TARDBP,LEF1,ZNF639,NUCKS1
1146	GO:0043921	modulation by host of viral transcription	BP	21	3	10	0.142857	0.47619	0.888886	0.00460215	GTF2B,JUN,CTDP1	HDAC1,PSMC3,SMARCA4,SP1,TFAP4,HMGA2,TARDBP,LEF1,ZNF639,NUCKS1
1147	GO:0009218	pyrimidine ribonucleotide metabolic process	BP	21	1	10	0.047619	0.47619	0.99566	0.00460215	NME5	CAD,NME1,NME3,NME4,UCK2,UMPS,CMPK1,UCKL1,CTPS2,UCK1
1154	GO:0046034	ATP metabolic process	BP	249	31	68	0.124498	0.273092	0.99999	0.00471789	ALDOC,AMPD3,ATP1B1,ATP6V1B1,BPGM,COX6A1,COX10,FBP1,HIF1A,HSPA1A,HSPA1B,MYH8,NDUFS4,OGDH,P2RX7,ENPP1,PFKFB1,PFKFB2,PFKFB3,STAT3,SURF1,TMSB4X,VPS9D1,COQ7,ATP5S,NDUFAF1,OGDHL,NMNAT1,SLC25A25,AK9,PGM2L1	AK4,ALDOA,ARNT,ATP5F1B,ATP5F1D,ATP5MC1,ATP5MC2,ATP5MC3,ATP5ME,ATP5PF,BID,TSPO,CCNB1,CYC1,ENO1,FXN,GAPDH,NIPSNAP2,GPI,LDHA,NDUFA1,NDUFA5,NDUFAB1,NDUFB4,NDUFB8,NDUFB10,NDUFC1,NDUFC2,NDUFS2,NDUFS3,NDUFV1,NDUFS5,NDUFS6,NDUFS8,PFKFB4,PFKL,PFKP,PGAM1,PRKAA1,SDHD,SNCA,TAZ,TGFB1,OGT,COX5A,POM121,PPIF,SLC25A13,TCIRG1,NUP50,UQCR11,NUP205,NUP160,NUP188,NUP62,STOML2,MLXIPL,PRKAG2,NDUFAF7,NDC1,NDUFA12,FAM20C,…
1155	GO:0032897	negative regulation of viral transcription	BP	18	3	9	0.166667	0.5	0.813781	0.0047658	JUN,ZFP36,TRIM62	HDAC1,TFAP4,HMGA2,TRIM14,TRIM13,TRIM32,TARDBP,ZNF639,TRIM8
1156	GO:0001522	pseudouridine synthesis	BP	18	0	9	0	0.5	1	0.0047658	NA	DKC1,GAR1,PUS7,NHP2,PUS1,RPUSD4,NAF1,PUSL1,RPUSD3
1160	GO:0032874	positive regulation of stress-activated MAPK cascade	BP	109	29	34	0.266055	0.311927	0.200161	0.00481541	BMP2,CTGF,GADD45A,EPHA4,ERCC6,ERN1,PTK2B,MAP3K3,MAP3K9,GADD45B,PTPN1,SDCBP,MAP2K4,STK3,MAP3K7,TIAM1,FZD4,FZD8,RIPK1,SPAG9,RB1CC1,ZEB2,GADD45G,DKK1,TAOK3,WNT16,TNFRSF19,MUL1,GDF6	FLT4,HMGB1,HMGCR,PRMT1,MAP3K5,MAP3K11,ROR2,PAK1,PKN1,EIF2AK2,MAP4K2,SYK,TLR3,TPD52L1,TRAF2,AXIN1,MAP3K6,TRAF4,RASSF2,RASGRP1,SEMA3A,STK25,ARL6IP5,ANKRD6,HIPK2,MDFIC,MINK1,HACD3,SEMA4C,DUSP22,EDA2R,CARD9,MAP3K21,DAB2IP
1164	GO:0016571	histone methylation	BP	113	20	35	0.176991	0.309735	0.924335	0.00484539	BRCA1,HIST1H1C,HIST1H1E,MTHFR,PAX5,RBBP5,RLF,SUPT6H,KDM6A,PRDM2,CTR9,NR1H4,KDM4C,SIRT1,CHD5,AUTS2,ARID4B,KDM3A,RNF20,ZNF335	DNMT3B,FBL,EZH1,PRMT2,PRMT1,MEN1,KMT2A,MYB,NSD2,OGT,SETD1A,PRMT3,PRMT5,CARM1,WDR5,PRDM5,PWP1,PAXIP1,PHF19,PRMT7,TET2,PRMT6,ZFP64,SMYD2,BEND3,NSD1,SUV39H2,EHMT1,SETD6,TET1,WDR82,SETD7,KMT5C,PRDM6,KMT5A
1166	GO:0006626	protein targeting to mitochondrion	BP	129	19	39	0.147287	0.302326	0.991862	0.00486108	BNIP3L,CSNK2A2,HNMT,HES1,HSP90AA1,KCNN3,MYBPC1,PRKN,RAC2,UGCG,HUWE1,PITRM1,GDAP1,FBXW7,NKAP,SNIP1,MICALL2,LRRC46,OSCP1	BID,TSPO,KAT2A,HSPD1,NDUFB8,PLAGL2,PRKAA1,SREBF1,SREBF2,CDKL2,PDCD5,NPEPPS,TOMM20,FAM20B,SAE1,TIMM17B,PEMT,TOMM40,TIMM44,PMPCA,TIMM10B,TIMM13,TIMM9,TIMM8B,TIMM21,ZDHHC8,TOMM22,GRPEL1,IMMP2L,WDR75,TOMM40L,ZBED3,TIMM50,MTERF4,CHCHD4,GRPEL2,DTWD2,TOMM5,DNLZ
1175	GO:0140014	mitotic nuclear division	BP	241	34	66	0.141079	0.273859	0.999762	0.00495542	DAPK3,DUSP1,EPS8,FLNA,HSPA1A,HSPA1B,NEK2,PDGFB,AURKC,TGFA,TTN,CDK13,TNKS,BECN1,CTDP1,KIF3B,CUL9,NIPBL,CHMP2A,UBE2S,CHTF8,TEX14,CHMP1B,MIS12,CEP97,MAP9,NDEL1,SLF1,CCSAP,DIS3L2,TOM1L2,SPICE1,FBXO43,GEN1	BIRC5,BMP7,BUB1B,CAV2,CCNB1,CDC20,CDKN1B,CENPF,RCC1,KIF22,KPNB1,LRP5,MAD2L1,MKI67,NUMA1,PLK1,RAN,RANBP1,AURKA,TGFB1,CDC14B,CDC14A,RAB11A,PKMYT1,ZW10,BUB3,TRIP13,KIF23,ESPL1,DLGAP5,NCAPD2,KIF14,STAG1,PRMT5,TACC3,SPAG5,STAG2,NEK6,UBE2C,CHEK2,PHB2,TPX2,PDS5A,NCAPD3,NUP62,TUBGCP4,RACGAP1,ANAPC4,NUSAP1,AURKAIP1,PHIP,BCCIP,ANAPC1,PHF23,NAA50,SEH1L,USP44,PPP1R9B,PSRC1,TUBGCP6,KNSTRN,CDCA5,CHMP4B,PHF13,C…
1176	GO:0072413	signal transduction involved in mitotic cell cycle checkpoint	BP	63	11	22	0.174603	0.349206	0.880213	0.00498001	CDKN1A,PLK3,GADD45A,CNOT4,PLAGL1,SOX4,TP53,UBB,UBC,PLK2,PCBP4	BAX,CASP2,CCNB1,CDK2,CDKN1B,ARID3A,PRMT1,MDM2,MDM4,CNOT3,RPS27A,AURKA,TFDP1,CNOT9,CARM1,CHEK2,TRIAP1,GTSE1,PIDD1,CNOT6,E2F8,TNKS1BP1
1177	GO:1902402	signal transduction involved in mitotic DNA damage checkpoint	BP	63	11	22	0.174603	0.349206	0.880213	0.00498001	CDKN1A,PLK3,GADD45A,CNOT4,PLAGL1,SOX4,TP53,UBB,UBC,PLK2,PCBP4	BAX,CASP2,CCNB1,CDK2,CDKN1B,ARID3A,PRMT1,MDM2,MDM4,CNOT3,RPS27A,AURKA,TFDP1,CNOT9,CARM1,CHEK2,TRIAP1,GTSE1,PIDD1,CNOT6,E2F8,TNKS1BP1
1178	GO:1902403	signal transduction involved in mitotic DNA integrity checkpoint	BP	63	11	22	0.174603	0.349206	0.880213	0.00498001	CDKN1A,PLK3,GADD45A,CNOT4,PLAGL1,SOX4,TP53,UBB,UBC,PLK2,PCBP4	BAX,CASP2,CCNB1,CDK2,CDKN1B,ARID3A,PRMT1,MDM2,MDM4,CNOT3,RPS27A,AURKA,TFDP1,CNOT9,CARM1,CHEK2,TRIAP1,GTSE1,PIDD1,CNOT6,E2F8,TNKS1BP1
1179	GO:0034655	nucleobase-containing compound catabolic process	BP	529	69	132	0.130435	0.249527	1	0.00500337	ALDOC,AMPD3,BPGM,CASP3,ENTPD1,CIRBP,DNASE1,DNASE1L2,EIF4A2,ERN1,FBP1,H1F0,HIF1A,HSPA1A,HSPA1B,CNOT4,PNP,NT5E,OGDH,P2RX7,PDE2A,PDE4C,PDE7A,ENPP1,PFKFB1,PFKFB2,PFKFB3,PPP2R2A,PRKCA,PSMD3,PSMD5,RNASEL,RPL28,RPLP1,RPS20,STAT3,UBB,UBC,ZFP36,PRPF18,EIF4A3,PNRC1,NT5C2,PSME4,SMG6,NOCT,PDE7B,NBAS,XRN1,EGLN1,SMG8,NUDT15,OGDHL,ADPRM,PCBP4,ENTPD7,TNRC6C,METTL14,TENT4B,SECISBP2,TUT7,NUDT18,EDC3,DIS3L2,ADAL,RB…	ADA,AHCY,AKT1,ALDOA,APEX1,ARNT,BAX,ENTPD6,CNP,DDX6,DFFA,DFFB,DKC1,DNA2,DUT,EIF4B,EIF4E,ENDOG,ENO1,FEN1,GAPDH,GPI,GPX1,HMGB1,HMGB2,HNRNPD,HPRT1,HSPB1,EIF3E,KPNB1,LDHA,CNOT3,NTHL1,PDE1A,PDE4A,PDE9A,PFKFB4,PFKL,PFKP,PGAM1,EXOSC9,PRKAA1,PRKCD,PSMA1,PSMA7,PSMB5,PSMB10,PSMC3,PSMD9,PSME2,RPL3,RPL17,RPL22,RPL27A,RPL29,RPL34,RPL36A,RPS26,RPS27A,SET,VIM,XPO1,CSDE1,ANP32A,OGT,PDE5A,CNOT9,AIFM1,DHX34,TATDN2,…
1181	GO:0035280	miRNA loading onto RISC involved in gene silencing by miRNA	BP	7	0	5	0	0.714286	1	0.00503967	NA	ADAR,AGO1,AGO2,AGO3,AGO4
1182	GO:0015949	nucleobase-containing small molecule interconversion	BP	31	5	13	0.16129	0.419355	0.867193	0.00506276	GLRX,RRM2,AK7,AK8,AK9	AK2,AK4,DCTD,DUT,GSR,NME1,NME3,NME4,TXN,TXNRD1,TYMS,CMPK1,CTPS2
1185	GO:0071158	positive regulation of cell cycle arrest	BP	82	15	27	0.182927	0.329268	0.867701	0.00506759	BRCA1,CDKN1A,PLK3,GADD45A,ID2,INSM1,CNOT4,PLAGL1,PRKACA,SOX4,TP53,UBB,UBC,PLK2,PCBP4	BAX,CASP2,CCNB1,CDK2,CDKN1B,ARID3A,PRMT1,MDM2,MDM4,CNOT3,RPS27A,AURKA,TFDP1,TGFB1,HMGA2,CNOT9,CARM1,MYBBP1A,CHEK2,TRIAP1,GTSE1,PIDD1,CNOT6,E2F8,MED25,TNKS1BP1,DAB2IP
1187	GO:0051052	regulation of DNA metabolic process	BP	340	66	89	0.194118	0.261765	0.944412	0.00509046	APBB1,AREG,BCL6,BMP5,BMPR2,BRCA1,CDKN1A,CEBPG,DUSP1,ERCC4,EYA1,PTK2B,FGFR1,H2AFX,HGF,HSP90AA1,HUS1,ID3,JUN,KITLG,MYC,NEK2,NPPC,PAK3,PDGFB,PKIB,PRKCG,RLF,MAP2K4,SUPT6H,TERF2,TP53,TWIST1,TNFSF4,USP1,USP9X,TNKS,KLF4,RECQL5,ATG7,POLQ,SMG6,SIRT1,TFIP11,PARM1,FBXO4,TINF2,ANKRD1,GMNN,TERF2IP,XRN1,FBXW7,SENP2,TSPYL2,TENT4B,STN1,KLHL15,ZNF93,SLF1,ESCO2,RNF168,APLF,ZSCAN4,STOX1,KDM1B,KCTD13	ACVRL1,AKT1,ARRB2,BAX,CCT6A,CDK2,DFFA,DKC1,DNA2,ENDOG,EYA2,FGFR4,GJA1,GLI2,GPER1,HMGB1,HNRNPA1,HNRNPA2B1,HNRNPD,HSP90AB1,KCNK2,MEN1,KMT2A,NBN,PDGFA,PRKCD,MAPK3,RFC2,S100A11,SRC,STAT6,TGFB1,CCT3,NSD2,XRCC5,DEK,HMGA2,CUL4A,MBD2,RNF8,AIFM1,IL27RA,BABAM2,ALYREF,PRMT5,RAD51AP1,CERS1,PTGES3,STAG2,CHEK2,PAXIP1,KDM1A,FAM168A,PDS5A,SMG5,ANKRD17,GNL3,DNAJC2,CACYBP,UHRF1,DONSON,STOML2,UBR5,RTEL1,GNL3L,OTUD4…
1200	GO:0035196	production of miRNAs involved in gene silencing by miRNA	BP	38	4	15	0.105263	0.394737	0.984525	0.0053178	PPP3CA,MAP2K1,SNIP1,ZC3H10	ADAR,HNRNPA2B1,SMAD3,TGFB1,NCOR2,ZC3H7B,TUT4,AGO1,AGO2,SRRT,DGCR8,METTL3,AGO3,AGO4,LIN28B
1203	GO:0031328	positive regulation of cellular biosynthetic process	BP	1436	318	330	0.221448	0.229805	0.744929	0.00532701	ACVR1,ACVR2A,ADCYAP1R1,ADRB2,JAG1,AHR,ANXA1,APBB1,AREG,RHOG,ARNTL,ATF3,AVPR1A,BACH1,BMP2,BMP5,BMPR2,BRCA1,KLF5,CALM1,CAMK4,TNFRSF8,CDK8,CDKN1C,CDKN2B,CEBPA,CEBPB,CEBPG,CIRBP,CLU,CREBL2,DAB2,DDIT3,DLX2,DLX3,EBF1,EGR1,EGR2,ELF3,EPAS1,ERBB4,ERCC6,ETS1,ETV1,ETV4,ETV5,EYA1,ACSL3,PTK2B,FGFR1,FOXC1,FOXD1,FOXJ1,FOXC2,FOXO1,FOS,FOSB,FOSL2,GBX2,GRIN1,NR3C1,GTF2B,HBB,HGF,HIF1A,HMOX1,NR4A1,HOXA1,HOXA5,HOXA9,…	ACVR1B,ACVRL1,ADORA2B,AKT1,AKT2,AR,ARNT,ARRB1,ARRB2,ASS1,BCL9,BMP7,BMPR1A,C1QBP,CALM3,CCNA2,CCT6A,SCARB1,CDK2,CDK4,CDX2,FOXN3,CTBP2,DBP,DKC1,DLX1,DLX5,DNA2,ARID3A,DVL1,E2F5,EIF5A,ELF4,ELK3,ENO1,ERCC2,ESRRA,EZH1,F2R,FGF2,FGFR4,FZD2,KAT2A,GLI2,GPLD1,GPER1,GTF2H1,HDAC1,HHEX,HMGB1,HMGB2,HMGA1,HNF4G,HNRNPA1,HNRNPA2B1,HNRNPD,HNRNPK,HOXD9,PRMT2,PRMT1,HSF4,HSPB1,HSP90AB1,FOXN2,ILF2,ILF3,INSIG1,EIF3E,IRAK…
1216	GO:0009891	positive regulation of biosynthetic process	BP	1451	323	333	0.222605	0.229497	0.709108	0.0055583	ACVR1,ACVR2A,ADCYAP1R1,ADRB2,JAG1,AHR,ANXA1,APBB1,AREG,RHOG,ARNTL,ATF3,AVPR1A,BACH1,ADGRB1,BMP2,BMP5,BMPR2,BRCA1,KLF5,CALM1,CAMK4,TNFRSF8,CDK8,CDKN1C,CDKN2B,CEBPA,CEBPB,CEBPG,CIRBP,CLU,CREBL2,CTGF,DAB2,DDIT3,DLX2,DLX3,EBF1,EGR1,EGR2,ELF3,EPAS1,ERBB4,ERCC6,ETS1,ETV1,ETV4,ETV5,EYA1,ACSL3,PTK2B,FGFR1,FOXC1,FOXD1,FOXJ1,FOXC2,FOXO1,FOS,FOSB,FOSL2,GBX2,GRIN1,NR3C1,GTF2B,HBB,HGF,HIF1A,HMOX1,NR4A1,HOXA1,…	ACVR1B,ACVRL1,ADORA2B,AKT1,AKT2,AR,ARNT,ARRB1,ARRB2,ASS1,BCL9,BMP7,BMPR1A,C1QBP,CALM3,CCNA2,CCT6A,SCARB1,CDK2,CDK4,CDX2,FOXN3,CTBP2,CYBA,DBP,DKC1,DLX1,DLX5,DNA2,ARID3A,DVL1,E2F5,EIF5A,ELF4,ELK3,ENO1,ERCC2,ESRRA,EZH1,F2R,FGF2,FGFR4,FZD2,KAT2A,GLI2,GPLD1,GPER1,GTF2H1,HDAC1,HHEX,HMGB1,HMGB2,HMGA1,HNF4G,HNRNPA1,HNRNPA2B1,HNRNPD,HNRNPK,HOXD9,PRMT2,PRMT1,HSF4,HSPB1,HSP90AB1,FOXN2,ILF2,ILF3,INSIG1,EIF3E…
1223	GO:0070304	positive regulation of stress-activated protein kinase signaling cascade	BP	110	29	34	0.263636	0.309091	0.21566	0.00563545	BMP2,CTGF,GADD45A,EPHA4,ERCC6,ERN1,PTK2B,MAP3K3,MAP3K9,GADD45B,PTPN1,SDCBP,MAP2K4,STK3,MAP3K7,TIAM1,FZD4,FZD8,RIPK1,SPAG9,RB1CC1,ZEB2,GADD45G,DKK1,TAOK3,WNT16,TNFRSF19,MUL1,GDF6	FLT4,HMGB1,HMGCR,PRMT1,MAP3K5,MAP3K11,ROR2,PAK1,PKN1,EIF2AK2,MAP4K2,SYK,TLR3,TPD52L1,TRAF2,AXIN1,MAP3K6,TRAF4,RASSF2,RASGRP1,SEMA3A,STK25,ARL6IP5,ANKRD6,HIPK2,MDFIC,MINK1,HACD3,SEMA4C,DUSP22,EDA2R,CARD9,MAP3K21,DAB2IP
1224	GO:0018210	peptidyl-threonine modification	BP	118	27	36	0.228814	0.305085	0.528142	0.00565728	ACVR1,CALM1,CLK1,DGKQ,DAPK3,GSK3B,SMAD7,PDPK1,PHKG1,PRKCA,PRKCB,PRKD1,MAP2K1,PSKH1,TNKS,SPRY2,GALNT5,LMTK2,CAB39,GALNT10,CEMIP,WNK1,SPRED1,SPRED2,STOX1,MYLK4,SBK1	ACVR1B,GRK2,AKT1,BMP7,CAD,CALM3,CAMK2B,CAMK2G,CDK5,CSNK2A1,GALNT3,UBE2K,PHKG2,PLK1,PRKCD,PKN1,STK11,TGFB1,TRPC6,AXIN1,CAMK1,S1PR2,OXSR1,CAMKK2,CHEK2,HIPK2,PRKAG2,CAMK1D,GALNT16,GALNT11,GALNT14,CAMKK1,TNKS1BP1,GALNT13,TRIM6,PNCK
1228	GO:0008610	lipid biosynthetic process	BP	522	109	130	0.208812	0.249042	0.869201	0.00569524	ACHE,ADM,ALOX15B,ANXA1,AVPR1A,BMP2,BMP5,BRCA1,C3,CREBL2,CSNK2A2,CYP1A1,CYP27A1,DGKQ,EGR1,ACSL1,ACSL3,FGF9,FGFR1,CYR61,INPP4A,MTM1,P2RX7,PDGFB,PEX7,PIK3R1,PIP4K2A,PLD1,PRKD1,PROX1,PTEN,PTGS1,PTGS2,PTPN13,SNAI2,SMPD1,SNAI1,SQLE,ELOVL4,UGCG,PIP5K1B,PIK3R3,PLPP3,HSD17B6,AKR1C3,IRS2,DGAT1,B3GALT1,GPAA1,ALDH1A2,SYNJ1,CPNE3,CPNE1,LARGE1,CYP7B1,PGS1,GAL3ST1,ABCG1,LPIN2,FIG4,NR1H4,NR1H3,COL4A3BP,CDIPT,SOR…	ACADL,ACAT1,ACAT2,ACLY,AKT1,ALDH1A3,APOC1,TSPO,SCARB1,CDK4,CSNK1G2,CSNK2A1,CYP51A1,DHCR7,DHCR24,DPAGT1,FASN,FDFT1,FDPS,FGF2,FGFR4,GPLD1,GPER1,HMGCR,HMGCS1,IDH1,IDI1,INPPL1,INSIG1,KPNB1,LBR,LDLR,FADS1,FADS3,LSS,MGST1,MVD,MVK,NDUFAB1,NFYB,PDGFA,PIK3R2,PRKAA1,PRKAB2,PRKCD,RAN,ACSM3,MSMO1,SCD,SMPD2,SP1,SREBF1,SREBF2,STK11,TAZ,UGT8,CNBP,ZP3,PLPP2,FGF17,ST3GAL5,CACNA1H,MTMR4,PITPNM1,LPCAT3,PEMT,AGPAT2,…
1235	GO:0001836	release of cytochrome c from mitochondria	BP	49	13	18	0.265306	0.367347	0.317013	0.00583095	BIK,CCK,CLU,IFI6,HGF,JUN,LMNA,MMP9,PRKN,PMAIP1,TP53,FZD9,BCL2L11	AKT1,ARRB2,BAX,BID,FXN,GPER1,GPX1,SOD2,HRK,PDCD5,PPIF,MLLT11,FAM162A,BBC3,PRELID1,TRIAP1,WDR35,TIMM50
1236	GO:0072330	monocarboxylic acid biosynthetic process	BP	213	44	59	0.206573	0.276995	0.796867	0.00584702	ABAT,ALDOC,ALOX15B,ANXA1,ASNS,AVPR1A,BPGM,BRCA1,NCAN,CYP1A1,CYP27A1,ACSL3,FBP1,HIF1A,OGDH,P2RX7,PFKFB1,PFKFB2,PFKFB3,PROX1,PTGS1,PTGS2,STAT3,ELOVL4,AKR1C3,ALDH1A2,CYP7B1,NR1H4,NR1H3,CYP46A1,SIRT1,MLYCD,AMACR,PNPLA8,CYP39A1,OGDHL,ELOVL5,SRR,ADIPOR2,OSBPL6,RDH10,ABHD3,ACSF3,PGM2L1	ACADL,ACLY,ALDH1A3,ALDOA,APOC1,ARNT,ENO1,FASN,FGFR4,GAPDH,GPI,INSIG1,LDHA,FADS1,FADS3,MGST1,NDUFAB1,PFKFB4,PFKL,PFKP,PGAM1,PRKAA1,PRKAB2,ACSM3,SCD,SLC1A3,OGT,POM121,ERLIN1,CSPG5,PTGES3,NUP50,SLC27A5,SLC27A2,NUP205,NUP160,NUP188,NUP62,OSBPL3,MLXIPL,PRKAG2,HACD3,ASNSD1,ELOVL2,NDC1,PECR,MID1IP1,ELOVL6,SCD5,PTGES2,HSD3B7,SEH1L,CBR4,SLC45A3,OSBPL1A,OSBPL9,NUP35,STARD4,PGAM4
1237	GO:0043281	regulation of cysteine-type endopeptidase activity involved in apoptotic process	BP	163	41	47	0.251534	0.288344	0.262782	0.00587178	AQP1,CASP3,CASP9,CCK,CDKN2D,CTGF,DAP,DPEP1,EPHA7,IFI6,GSN,HGF,CYR61,MMP9,MYC,NGF,NGFR,NKX3-1,SERPINB9,PMAIP1,PTGS2,ROBO1,WNT9A,TRADD,RIPK1,TNFRSF10C,BCL10,KLF4,EIF2AK3,HERPUD1,BCL2L11,DNAJB6,DLC1,ARL6IP1,SIRT1,LAMP3,IFT57,MUL1,ACVR1C,CASC2,ACER2	AKT1,BIRC5,FAS,ARRB1,ARRB2,BAX,BID,CASP2,CD44,CSNK2A1,DHCR24,F2R,GAS6,GPI,GPER1,GPX1,HIP1,HMGB1,HSPD1,HSPE1,SMAD3,MDM2,MAP3K5,SNCA,SRC,TFAP4,TRAF2,TNFRSF10B,CFLAR,AIFM1,PDCD5,PPM1F,ANP32B,ARL6IP5,PRDX3,GRAMD4,MTCH1,PRDX5,FAM162A,BEX3,BBC3,LEF1,TRIAP1,NLE1,PIDD1,WDR35,WNT3A
1240	GO:0051301	cell division	BP	536	90	133	0.16791	0.248134	0.999804	0.00593701	ARF6,RHOB,RND3,ARL3,CALM1,CCND3,CETN2,PLK3,ETV5,FGF9,FGFR1,GNAI1,NR3C1,HOXB4,ING2,LIG4,MYC,NEDD9,NEK2,NKX3-1,NOTCH1,PAK3,PDGFB,PGF,SEPT4,RASA1,SHH,SPTBN1,AURKC,TACC1,TGFA,TSG101,EVI5,TUBA1A,NCOA3,USP9X,TNKS,BECN1,CCNA1,WASL,USP8,CTDP1,NUMBL,KIF3B,RECQL5,PDCD6IP,CDK2AP2,CIB1,USP16,MAPRE2,DCTN3,CEP164,FBXL7,RHOBTB2,ORC6,CHMP2A,RND1,UBE2S,GIT1,ARL8B,TRIM36,TEX14,SUSD2,FMN2,KNL1,CHMP1B,MICAL3,TENT4B,…	ANXA11,BIRC5,CCND1,BUB1B,CALM3,CAT,CCNA2,CCNB1,CCND2,CCNF,CCNG1,CCNG2,SEPT7,CDC20,CDC25B,CDK2,CDK4,CDK5,CDK6,CENPA,CENPF,RCC1,ERCC2,FGF2,INCENP,MAD2L1,MAP4,MDK,SEPT2,NEK3,NUMA1,PAK1,PDGFA,PLK1,RAN,RTKN,NEK4,AURKA,SVIL,TGFB1,TOP2A,UVRAG,VEGFB,HMGA2,CDC14A,RAB11A,BRSK2,RNF8,CCNB2,ARHGEF2,ZW10,BUB3,ITGB1BP1,KIF23,BABAM2,ESPL1,NCAPD2,KIF14,ACTR3,KIF20A,STAG1,TUBA1B,TACC3,SSSCA1,SPAG5,TXNIP,NUDC,STAG2…
1254	GO:0016925	protein sumoylation	BP	87	9	28	0.103448	0.321839	0.999197	0.00621785	EGR1,EGR2,EYA1,MITF,CBX4,RASD2,SENP2,MUL1,SENP5	BIRC5,ARNT,INCENP,MDM2,RELA,SUMO3,TOP2A,TOP2B,MTA1,POM121,UBA2,SAE1,HMG20A,NUP50,NUP205,NUP160,NUP188,NUP62,GNL3,HDAC7,GNL3L,TRPM4,NDC1,KIAA1586,SEH1L,L3MBTL2,NFATC2IP,NUP35
1258	GO:0006921	cellular component disassembly involved in execution phase of apoptosis	BP	25	4	11	0.16	0.44	0.854931	0.00630919	CASP3,H1F0,SHARPIN,ACVR1C	BAX,DFFA,DFFB,ENDOG,GPER1,HMGB1,HMGB2,KPNB1,TOP2A,AIFM1,ACIN1
1264	GO:0034614	cellular response to reactive oxygen species	BP	127	27	38	0.212598	0.299213	0.694584	0.00649745	ANXA1,AQP1,RHOB,BTK,CYP1B1,DPEP1,ETS1,FOXO1,FOS,GCH1,GPR37,GUCY1B1,HGF,JUN,MMP9,PSAP,TP53,NR4A3,AKR1C3,BECN1,RIPK1,KLF4,KDM6B,SZT2,SIRT1,GLRX2,ERCC6L2	AKT1,APEX1,BMP7,CCNA2,CDK2,ENDOG,FXN,HNRNPD,MDM2,MAP3K5,MYB,PRDX1,PAWR,PPP5C,PRKAA1,PRKCD,MAPK3,MAPK13,PXMP2,PXN,PYCR1,RELA,SOD2,SRC,STAT6,TRAF2,TRPC6,TXN,CFLAR,AIFM1,PPIF,TRAP1,STK25,CAMKK2,PRDX3,PRDX5,STK26,PPARGC1B
1267	GO:0006353	DNA-templated transcription, termination	BP	103	6	32	0.0582524	0.31068	0.999999	0.00652588	POLR2A,EIF4A3,DMTF1,SLU7,MED18,CAVIN1	ERCC2,GTF2H1,GTF2H3,MAZ,POLR2F,POLR2H,SRSF1,SRSF2,SRSF3,SRSF7,SNRPD3,SNRPF,UBTF,PABPN1,TTF2,SRSF9,SRSF11,POLR1C,ALYREF,DDX39A,PRMT5,CD3EAP,NUDT21,POLR1A,CPSF1,MAGOHB,POLR1E,MTERF2,POLR1B,SARNP,LSM10,LSM11
1268	GO:0097237	cellular response to toxic substance	BP	168	38	48	0.22619	0.285714	0.553323	0.00653012	ACTB,ANXA1,AQP1,RHOB,CYP1B1,EGR1,ETS1,FOXO1,GCH1,GPR37,GPX3,GSTZ1,HBB,HGF,HMOX1,ITPR2,KDR,PRKN,PDGFB,PSAP,PTEN,PTGS1,PTGS2,TP53,NR4A3,BECN1,RIPK1,KLF4,KDM6B,SZT2,SIRT1,ABTB2,DUOX2,XRN1,SELENOS,NXN,SESN2,TP53INP1	ADCY7,ADH5,APEX1,BMP7,CAT,DNMT3A,ENDOG,ESD,FXN,GPX1,GSR,GSTP1,HNRNPA1,KCNJ11,MDM2,MAP3K5,MGST1,MYB,PRDX1,PAWR,PPP5C,PRKAA1,PRKCD,MAPK13,PYCR1,RELA,SELENOW,SOD2,STAT6,TRPC6,TXN,TXNRD1,AIFM1,GSTO1,PRDX6,PPIF,TRAP1,STK25,PRDX4,CERS1,PRDX3,PRDX5,SESN1,STK26,FAM213A,SRXN1,AAED1,GPX8
1269	GO:0006119	oxidative phosphorylation	BP	123	7	37	0.0569106	0.300813	1	0.00653219	COX6A1,COX10,NDUFS4,SURF1,COQ7,ATP5S,NDUFAF1	ATP5F1B,ATP5F1D,ATP5MC1,ATP5MC2,ATP5MC3,ATP5ME,ATP5PF,BID,CCNB1,CYC1,FXN,NIPSNAP2,NDUFA1,NDUFA5,NDUFAB1,NDUFB4,NDUFB8,NDUFB10,NDUFC1,NDUFC2,NDUFS2,NDUFS3,NDUFV1,NDUFS5,NDUFS6,NDUFS8,SDHD,SNCA,TAZ,COX5A,PPIF,UQCR11,STOML2,MLXIPL,NDUFA12,SLC25A23,COA6
1286	GO:0034599	cellular response to oxidative stress	BP	227	53	62	0.23348	0.273128	0.448038	0.0067147	ANXA1,AQP1,RHOB,ARNTL,BTK,CYP1B1,DPEP1,EPAS1,ETS1,ETV5,FOXO1,FOS,FUT8,GCH1,GPR37,GPX3,GUCY1B1,HGF,HIF1A,HMOX1,HSPA1A,HSPA1B,JUN,MCL1,MMP9,NR4A2,PRKN,PRKD1,PSAP,STAU1,TP53,TSC1,NR4A3,FZD1,NME5,AKR1C3,BECN1,RIPK1,KLF4,DHRS2,ATG7,KDM6B,SZT2,SIRT1,GLRX2,WNT16,GSKIP,FBXW7,SELENOS,SESN2,CHD6,TP53INP1,ERCC6L2	AKT1,NUDT2,APEX1,ARNT,BMP7,CAT,CCNA2,CDK2,CYBA,ENDOG,FANCD2,FXN,GJB2,GPX1,GSR,GSTP1,HDAC1,HNRNPD,HSPB1,MDM2,MAP3K5,MGST1,MYB,PRDX1,PAWR,PDK1,PPP5C,PRKAA1,PRKCD,MAPK3,MAPK13,PXMP2,PXN,PYCR1,RELA,SNCA,SOD2,SRC,STAT6,TRAF2,TRPC6,TXN,TXNRD1,CFLAR,AIFM1,PRDX6,PPIF,TRAP1,STK25,ARL6IP5,CAMKK2,PRDX3,ATP13A2,PRDX5,STK26,TMEM161A,PDIA2,PNPT1,PPARGC1B,SRXN1,VKORC1L1,GPX8
1288	GO:1901135	carbohydrate derivative metabolic process	BP	988	198	232	0.200405	0.234818	0.986441	0.00684481	ADCY2,ADCY5,ADM,AGA,ACAN,ALDOC,AMPD3,AQP1,ARSA,STS,ATP1B1,ATP6V1B1,BMP2,BMPR2,BPGM,CALM1,COX6A1,COX10,NCAN,DLG2,HBEGF,EDNRB,EPHA2,EXT1,EXT2,PTK2B,FBP1,GPC5,FOXC1,FUCA1,FUT1,FUT8,GALNS,GLA,GM2A,GNS,GPD2,GRM2,GUCY1B1,GUCY2D,HGF,HIF1A,HSPA1A,HSPA1B,HYAL1,ITGB8,ITIH4,LFNG,MAN1A1,MGAT3,MYH8,NDUFS4,PNP,NPC1,NPPC,NT5E,OGDH,P2RX7,PDE2A,PDE4C,PDE7A,PDGFB,ENPP1,PFKFB1,PFKFB2,PFKFB3,PGM3,PIM1,PSAP,PSEN1,PTH…	ACAT1,ACLY,ADA,ADCY1,ADCY3,ADCY7,ADORA2B,ADSL,AHCY,AK2,AK4,AKT1,ALDOA,AMD1,AMPD2,ARNT,ATIC,ATP5F1B,ATP5F1D,ATP5MC1,ATP5MC2,ATP5MC3,ATP5ME,ATP5PF,BAX,BID,TSPO,CAD,CALM3,CCNB1,CD44,CYC1,DCK,DCTD,DLG3,DPAGT1,DUT,ENO1,GPC4,FGF2,FXN,FZD2,GALNT3,GAMT,GAPDH,GART,NIPSNAP2,GPI,GPLD1,GPER1,HMGCR,HPRT1,NDST1,IMPDH1,IMPDH2,KHK,LDHA,LMAN1,MAN2A2,MAN2C1,MGAT2,MOCS1,MPI,MPP3,MVD,NDUFA1,NDUFA5,NDUFAB1,NDUFB4,NDU…
1289	GO:0052312	modulation of transcription in other organism involved in symbiotic interaction	BP	22	3	10	0.136364	0.454545	0.9071	0.00691796	GTF2B,JUN,CTDP1	HDAC1,PSMC3,SMARCA4,SP1,TFAP4,HMGA2,TARDBP,LEF1,ZNF639,NUCKS1
1291	GO:0034770	histone H4-K20 methylation	BP	10	2	6	0.2	0.6	0.70296	0.00693409	BRCA1,ARID4B	NSD2,PWP1,BEND3,NSD1,KMT5C,KMT5A
1294	GO:0090343	positive regulation of cell aging	BP	10	2	6	0.2	0.6	0.70296	0.00693409	LMNA,SIRT1	CDKN2A,HMGA1,KRAS,PAWR,HMGA2,EEF1E1
1296	GO:2000279	negative regulation of DNA biosynthetic process	BP	32	9	13	0.28125	0.40625	0.296384	0.00696363	BMPR2,DUSP1,TERF2,TP53,TINF2,ANKRD1,XRN1,TENT4B,STN1	ACVRL1,GJA1,HNRNPA1,KCNK2,MEN1,SRC,CERS1,DNAJC2,GNL3L,NAT10,FAM129B,PIF1,CTC1
1301	GO:0010501	RNA secondary structure unwinding	BP	39	3	15	0.0769231	0.384615	0.996841	0.00704408	EIF4A2,EIF4A3,DDX59	DDX6,DDX21,DDX23,DDX46,DDX39A,DDX17,DDX20,AGO1,AGO2,DDX56,DDX55,DDX54,AGO3,AGO4,DDX51
1302	GO:0034284	response to monosaccharide	BP	148	36	43	0.243243	0.290541	0.359575	0.00706058	ADCY5,ADRA2A,CASP3,CTGF,CTSV,EFNA5,EGR1,EPHA5,ERN1,PTK2B,GCLC,GRIK5,HIF1A,PDX1,KCNB1,LGALS1,PFKFB2,PPP3CA,PRKACA,PTEN,PTGS2,SOX4,SPARC,TIAM1,IRS2,NR1H4,UNC13B,ATG7,SELENOS,ENY2,CLTRN,AACS,SESN2,ACVR1C,C1QTNF12,MAFA	ACVR2B,ARRB1,CAT,CDKN1B,CYBA,ENDOG,SLC29A1,GAS6,GJA1,GPLD1,GPR27,GPER1,GSTP1,HMGCR,KCNJ11,KHK,LDHA,LRP5,MEN1,NKX2-2,NME1,PDK3,SERPINF1,PFKL,SLC8A1,SMARCA4,SRI,SREBF1,SRF,STX4,TGFB1,EIF2B4,BRSK2,HMGN3,MAP4K4,TXNIP,PHPT1,MLXIPL,SIDT2,TRPM4,TWNK,WDR35,SLC9B2
1310	GO:1905516	positive regulation of fertilization	BP	5	0	4	0	0.8	1	0.00715774	NA	ZP3,HYAL3,CACNA1H,LHFPL2
1311	GO:1901165	positive regulation of trophoblast cell migration	BP	5	0	4	0	0.8	1	0.00715774	NA	ACVR1B,C1QBP,AGO2,SYDE1
1312	GO:2000354	regulation of ovarian follicle development	BP	5	0	4	0	0.8	1	0.00715774	NA	AMH,SRC,ZP3,HYAL3
1330	GO:2000241	regulation of reproductive process	BP	88	25	28	0.284091	0.318182	0.130384	0.00738669	CNR1,DUSP1,EDNRB,GDF9,LFNG,MSX2,NKX3-1,NOTCH1,NPPC,PRKACB,PRKAR1A,SFRP1,SHH,SNAI1,SOX9,SPINK2,STK3,CITED2,CIB1,SULF1,RTF2,WNT4,PIWIL2,ACVR1C,FBXO43	ACVR1B,ADA,AMH,AR,BMP7,C1QBP,CDC20,CDKN1B,LIF,SERPINF1,RXRA,SRC,AURKA,STK11,WT1,ZP3,HYAL3,PDE5A,CACNA1H,LHFPL2,SEMA3A,PRDX4,AGO2,FZR1,INTS13,METTL3,WDR77,SYDE1
1331	GO:0016072	rRNA metabolic process	BP	288	18	76	0.0625	0.263889	1	0.00740472	RNASEL,RPL28,RPLP1,RPS20,EIF4A3,POP4,WDR37,SIRT1,RRNAD1,XRN1,TENT4B,RPF1,PIH1D2,DIS3L2,BMT2,SAMD15,METTL15,CAVIN1	BYSL,DKC1,FBL,GTF3A,MARS,SNU13,NOP2,PA2G4,EXOSC9,PWP2,RPL3,RPL17,RPL22,RPL27A,RPL29,RPL34,RPL36A,RPS26,RPS27A,SMARCA4,TARBP1,RRP1,NOP14,DDX21,NOLC1,NPM3,DDX17,CD3EAP,WDR3,PDCD11,EXOSC7,WDR43,BOP1,EXOSC2,MTREX,RPL13A,RSL1D1,DIMT1,RRP7A,NOB1,GEMIN4,UTP18,UTP11,MRTO4,TRMT112,GAR1,DDX56,HEATR1,NAT10,H2AFY2,LYAR,NHP2,TSR1,WDR12,WDR18,TFB2M,IPPK,KRI1,NOL9,ISG20L2,LAS1L,WDR75,RPF2,POLR1B,NIFK,RRP36,RRP7…
1332	GO:0051169	nuclear transport	BP	314	38	82	0.121019	0.261146	1	0.00740653	APOD,ARNTL,BCL6,PTTG1IP,CBLB,CDKN1A,EGR2,FGF9,GSK3B,KPNA4,CITED1,PDE2A,PPP3CA,PSEN1,PTGS2,ATXN1,SHH,SOX4,SP100,STAT3,SUPT6H,TP53,TRPS1,TSC1,AKR1C3,EIF4A3,NXF1,HTATIP2,SLU7,AKAP13,SMG6,SIRT1,RSRC1,ALKBH5,ENY2,DUSP16,EFCAB7,PRICKLE1	AKT1,CDK5,EIF4E,EIF5A,GAS6,HHEX,HMGA1,HNRNPA1,HNRNPA2B1,HSPA9,HSP90AB1,KPNB1,KPNA3,IPO5,MDM2,PRKCD,RAN,RANBP1,ABCE1,SET,SRSF1,SRSF2,SRSF3,SRSF7,SIX3,SMO,SNRPD1,SNRPD3,SNRPF,TGFB1,TXN,XPO1,PABPN1,ANP32A,CAMK1,SRSF9,SRSF11,POM121,SNUPN,ALYREF,DDX39A,MYBBP1A,ANP32B,TXNIP,NUP50,PSIP1,DDX20,XPOT,PHB2,XPO7,NUP205,XPO6,NUP160,SMG5,NUP188,ANP32D,ANP32C,NUP62,POLA2,FBXO22,CPSF1,MDFIC,TNPO2,GEMIN4,UBR5,GTS…
1337	GO:0035690	cellular response to drug	BP	258	66	69	0.255814	0.267442	0.159148	0.00750137	ACTB,ADCY2,ADCY5,AHR,ANXA1,AQP1,RHOB,BRCA1,CASP9,CHRM3,CHRM4,CHRNA3,CYP1B1,DPEP1,EFNA5,EGR1,ETS1,FBP1,FOXO1,FYN,GCLC,GNAI1,GPR37,NR3C1,GUCY1B1,HGF,HMOX1,HSPA5,ID1,ITPR2,KCNC1,KCNH2,KDR,MYC,NKX3-1,PRKN,PDE2A,PDGFB,PPP3CA,PSAP,PTEN,PTGS2,RAP2A,SFRP1,SOX9,TP53,HSP90B1,NR4A3,BECN1,RIPK1,USP8,KLF4,SLIT2,RECQL5,BAIAP2,ATG7,PPM1E,KDM6B,SIRT1,ANKRD1,ERRFI1,XRN1,TP53INP1,FBXO32,UGT3A2,ACER2	ADCY1,ADCY3,ADCY7,GRK2,APEX1,CAD,CCNA2,CDK2,CDK4,CYBA,DNMT3A,DNMT3B,EIF4E,ENDOG,FECH,FXN,GAS6,GJB2,GNB1,GPLD1,HNRNPA1,HNRNPD,HSP90AB1,KCNJ11,KCNQ1,MDM2,MAP3K5,KMT2A,MYB,NME1,P2RY11,PAWR,PDE4A,SERPINF1,PPP5C,PRKAA1,PRKCD,MAPK3,MAPK13,PYCR1,QDPR,RELA,SLC8A1,SRC,STAT6,TFAP4,TGFB1,TLR3,TRAF2,TRPC6,TXN,UMPS,HMGA2,CFLAR,AIFM1,ARHGEF2,PPM1F,PPIF,TRAP1,STK25,CERS1,CHEK2,CBX3,LARP1,STK26,TRPM4,WDR35,PPP1R…
1338	GO:0018209	peptidyl-serine modification	BP	258	51	69	0.197674	0.267442	0.895516	0.00750137	ATP2B4,BDKRB2,CAMK4,CLK1,CREBL2,DGKQ,DAPK3,ERN1,MKNK2,GSK3B,HGF,IL11,SMAD7,NTRK2,PDGFB,PDPK1,PHKG1,PLCL1,PRKACA,PRKCA,PRKCB,PRKCG,PRKD1,PSKH1,PTGS2,RET,SGK1,AURKC,TNKS,RIPK1,EIF2AK3,AKAP9,SPRY2,PLK2,GALNT5,LMTK2,INPP5F,DKK1,STK38L,MORC3,VRK3,CAB39,TERF2IP,GALNT10,TTBK2,CNKSR3,STK32A,STOX1,MYLK4,MAST4,SBK1	GRK2,AKT1,AKT2,ARRB1,ARRB2,BAX,CAMK2B,CAMK2G,CCNB1,CD44,CDK2,CDK5,CSNK1G2,DMD,GALNT3,GAS6,LIF,PAK1,PDK3,PFN2,PHKG2,PLK1,PRKAA1,PRKCD,PKN1,MAPK3,MAPK13,PRKX,MAPK12,SNCA,SRC,AURKA,STK11,SYK,TGFB1,TXN,MAPKAPK3,HMGA2,AXIN1,CAMK1,RPS6KA4,BRSK2,CNOT9,IKBKE,PPM1F,RASSF2,PARP2,CAMKK2,NEK6,PWP1,CHEK2,GPD1L,PLCL2,HIPK2,PKN3,MLXIPL,POGLUT1,CAMK1D,GALNT16,GALNT11,NSD1,GALNT14,CAMKK1,TNKS1BP1,WNT3A,GALNT13,TR…
1341	GO:0031570	DNA integrity checkpoint	BP	161	25	46	0.15528	0.285714	0.991712	0.00762992	BRCA1,CDKN1A,PLK3,CRY1,GADD45A,H2AFX,HUS1,CNOT4,PLAGL1,SOX4,STK3,TP53,UBB,UBC,PEA15,MAP3K14,PLK2,INTS7,FBXO4,TAOK3,PCBP4,NEK11,CEP63,RAD9B,EME1	BAX,CCND1,CASP2,CCNB1,CDK2,CDKN1B,FOXN3,DNA2,ARID3A,PRMT1,MDM2,MDM4,NBN,CNOT3,PLK1,RPS27A,AURKA,TFDP1,TOP2A,TOP2B,HMGA2,CDC45,CUL4A,CDC14B,NAE1,CNOT9,CLOCK,BABAM2,CARM1,CHEK2,DONSON,FZR1,TRIAP1,GTSE1,TIPIN,PIDD1,CNOT6,BRCC3,E2F8,WDR76,BRSK1,TNKS1BP1,TICRR,CDC14C,EME2,EIF2AK4
1342	GO:0007250	activation of NF-kappaB-inducing kinase activity	BP	13	1	7	0.0769231	0.538462	0.965488	0.00769258	MAP3K7	IRAK1,TLR3,TRAF2,TNFRSF10B,TRAF4,CARD10,ZFP91
1343	GO:0042744	hydrogen peroxide catabolic process	BP	13	3	7	0.230769	0.538462	0.597457	0.00769258	GPX3,HBB,DUOX2	CAT,GPX1,PRDX1,SNCA,PRDX6,PRDX3,PRDX5
1344	GO:0046040	IMP metabolic process	BP	13	2	7	0.153846	0.538462	0.832804	0.00769258	AMPD3,NT5C2	ADSL,AMPD2,ATIC,GART,HPRT1,PFAS,PAICS
1346	GO:0031054	pre-miRNA processing	BP	13	0	7	0	0.538462	1	0.00769258	NA	ADAR,TUT4,AGO1,AGO2,AGO3,AGO4,LIN28B
1347	GO:0009113	purine nucleobase biosynthetic process	BP	13	1	7	0.0769231	0.538462	0.965488	0.00769258	ADAL	ADA,GART,HPRT1,MTHFD1,PRPS1,PAICS,MTHFD1L
1349	GO:0007190	activation of adenylate cyclase activity	BP	16	3	8	0.1875	0.5	0.742557	0.00775939	ADCY2,ADCY5,ADRB2	ADCY1,ADCY3,ADCY7,ADORA2B,EDNRA,GNAL,P2RY11,CAP2
1350	GO:0000185	activation of MAPKKK activity	BP	16	3	8	0.1875	0.5	0.742557	0.00775939	GADD45A,GADD45B,GADD45G	MAP4K2,MAP4K3,MAP4K4,STK25,MINK1,STK26,TRAF7,DAB2IP
1351	GO:0006309	apoptotic DNA fragmentation	BP	16	2	8	0.125	0.5	0.90906	0.00775939	CASP3,H1F0	BAX,DFFA,DFFB,ENDOG,HMGB1,HMGB2,KPNB1,AIFM1
1352	GO:1902170	cellular response to reactive nitrogen species	BP	16	4	8	0.25	0.5	0.512883	0.00775939	AQP1,DPEP1,FOXO1,GUCY1B1	CCNA2,CDK2,HNRNPD,MAP3K5,STAT6,TRAF2,CFLAR,AIFM1
1353	GO:0042559	pteridine-containing compound biosynthetic process	BP	16	1	8	0.0625	0.5	0.984138	0.00775939	GCH1	ATIC,GART,MTHFD1,PCBD1,QDPR,SPR,MTHFD1L,PCBD2
1357	GO:0031571	mitotic G1 DNA damage checkpoint	BP	69	11	23	0.15942	0.333333	0.93905	0.00785685	CDKN1A,PLK3,GADD45A,CNOT4,PLAGL1,SOX4,TP53,UBB,UBC,PLK2,PCBP4	BAX,CCND1,CASP2,CCNB1,CDK2,CDKN1B,ARID3A,PRMT1,MDM2,MDM4,CNOT3,RPS27A,AURKA,TFDP1,CNOT9,CARM1,CHEK2,TRIAP1,GTSE1,PIDD1,CNOT6,E2F8,TNKS1BP1
1358	GO:0044819	mitotic G1/S transition checkpoint	BP	69	11	23	0.15942	0.333333	0.93905	0.00785685	CDKN1A,PLK3,GADD45A,CNOT4,PLAGL1,SOX4,TP53,UBB,UBC,PLK2,PCBP4	BAX,CCND1,CASP2,CCNB1,CDK2,CDKN1B,ARID3A,PRMT1,MDM2,MDM4,CNOT3,RPS27A,AURKA,TFDP1,CNOT9,CARM1,CHEK2,TRIAP1,GTSE1,PIDD1,CNOT6,E2F8,TNKS1BP1
1360	GO:0032570	response to progesterone	BP	29	4	12	0.137931	0.413793	0.923687	0.00792119	FOS,FOSB,TACR1,NR1H3	TSPO,DSG2,GJB2,GPI,NKX2-2,PTGER2,RELA,SRC,SREBF1,TGFB1,TYMS,TXNIP
1363	GO:0006979	response to oxidative stress	BP	341	83	88	0.243402	0.258065	0.265863	0.00794729	ALAD,ANXA1,APOD,AQP1,AREG,RHOB,ARNTL,BTG1,BTK,CASP3,PLK3,CYP1B1,DPEP1,DUSP1,EPAS1,ERCC6,ETS1,ETV5,PTK2B,FOXO1,FOS,FUT8,GCH1,GCLC,GNAO1,GPR37,GPX3,GUCY1B1,HBB,HGF,HIF1A,HMOX1,HSPA1A,HSPA1B,HYAL1,JUN,KPNA4,MCL1,MMP9,NR4A2,PRKN,PRKD1,PSAP,PSEN1,PTGS1,PTGS2,SELENOP,STAT1,STAU1,TACR1,TP53,TSC1,NR4A3,FZD1,NME5,AKR1C3,BECN1,RIPK1,TRPA1,KLF4,SLC23A2,DHRS2,ATG7,KDM6B,SZT2,SIRT1,DUOX2,GLRX2,WNT16,GSKIP,EGL…	ADA,AKT1,NUDT2,APEX1,ARNT,BMP7,CAT,CCNA2,CDK2,CYBA,DHCR24,TOR1A,ENDOG,STX2,ERCC2,FANCD2,FXN,GJB2,GPX1,GSR,GSTP1,HDAC1,HNRNPD,HSPB1,IDH1,LDHA,MDM2,MAP3K5,MGST1,MYB,NDUFB4,NDUFS2,NDUFS8,PRDX1,PAWR,PDK1,PON2,PPP5C,PRKAA1,PRKCD,MAPK3,MAPK13,PSMB5,PXMP2,PXN,PYCR1,RELA,SDC1,SLC8A1,SNCA,SOD2,SRC,STAT6,STX4,TRAF2,TRPC6,TXN,TXNRD1,CFLAR,PDLIM1,AIFM1,PRDX6,OXSR1,PPIF,TRAP1,STK25,ARL6IP5,TXNIP,CAMKK2,PRDX3,…
1368	GO:0034622	cellular protein-containing complex assembly	BP	909	162	214	0.178218	0.235424	0.999937	0.00819234	ADRB2,ARF6,RHOG,CAPG,CETN2,CHRNA3,CIRBP,CLU,COX10,DGKQ,DMXL1,EFNA5,EPS8,PTK2B,GSN,GTF2B,H1F0,HIST1H1C,HIST1H1E,H2AFX,HIST1H2BD,H3F3A,H3F3B,NCKAP1L,HLA-DRB1,HSPA1A,HSPA1B,HSP90AA1,MAP2,MX1,MYBPC1,NAP1L3,NDUFS4,NEFL,PAK3,PRKN,SEPT4,PSMD5,RAC2,RASA1,RGS2,BRD2,RPL3L,SNAP25,SOX9,SPAG1,SPTAN1,SPTBN1,STXBP1,SURF1,TAF12,TMOD1,TMSB4X,TP53,TTN,UBB,UBC,WAS,WIPF1,DNALI1,KAT6A,HIST1H4I,PICALM,HIST1H2BG,HIST1H…	ADAR,ADD2,AP2B1,ARL2,BCS1L,C1QBP,LDLRAD4,SEPT7,CDKN1B,CENPA,CENPF,CLNS1A,CYBA,DDB1,DDB2,DDX6,DMD,DNM1,EIF2S3,EIF4B,CTTN,ERCC2,FKBP1A,FKBP4,GTF2H1,GTF2H3,HIP1,UBE2K,HMGB1,HMGB2,HSP90AB1,HSPD1,INSIG1,SMAD3,MCM2,MYO1C,NDUFA1,NDUFA5,NDUFAB1,NDUFB4,NDUFB8,NDUFB10,NDUFC1,NDUFC2,NDUFS2,NDUFS3,NDUFV1,NDUFS5,NDUFS6,NDUFS8,SEPT2,SNU13,NOP2,NUMA1,PAK1,PFN1,PFN2,PRKCD,EIF2AK2,PSMC3,PSMD9,PWP2,PXN,RAC3,RAD23B…
1369	GO:0051817	modification of morphology or physiology of other organism involved in symbiotic interaction	BP	77	12	25	0.155844	0.324675	0.955728	0.00832062	AQP1,STOM,GTF2B,ITGAV,JUN,KPNA4,PRKN,SERPINB9,CTDP1,BCL2L11,ATG7,RRAGA	ANXA2,CAV2,GAPDH,HDAC1,KPNB1,KPNA3,SMAD3,EIF2AK2,PSMC3,RXRA,SMARCA4,SP1,TFAP4,TGFB1,TYMS,HMGA2,PABPN1,TNIP1,TARDBP,HIPK2,LEF1,ZNF639,NUCKS1,YTHDC2,EIF2AK4
1378	GO:0044211	CTP salvage	BP	3	0	3	0	1	1	0.00841037	NA	UCK2,UCKL1,UCK1
1379	GO:0006696	ergosterol biosynthetic process	BP	3	0	3	0	1	1	0.00841037	NA	ACAT1,FDFT1,ERG28
1380	GO:0008204	ergosterol metabolic process	BP	3	0	3	0	1	1	0.00841037	NA	ACAT1,FDFT1,ERG28
1385	GO:0097745	mitochondrial tRNA 5'-end processing	BP	3	0	3	0	1	1	0.00841037	NA	HSD17B10,KIAA0391,TRMT10C
1386	GO:0051481	negative regulation of cytosolic calcium ion concentration	BP	3	0	3	0	1	1	0.00841037	NA	GTF2I,SMAD3,SLC8A1
1387	GO:0051581	negative regulation of neurotransmitter uptake	BP	3	0	3	0	1	1	0.00841037	NA	GPM6B,SNCA,ARL6IP5
1389	GO:0010986	positive regulation of lipoprotein particle clearance	BP	3	0	3	0	1	1	0.00841037	NA	ANXA2,GPLD1,LDLR
1390	GO:1902445	regulation of mitochondrial membrane permeability involved in programmed necrotic cell death	BP	3	0	3	0	1	1	0.00841037	NA	BAX,PPIF,ALKBH7
1391	GO:0010899	regulation of phosphatidylcholine catabolic process	BP	3	0	3	0	1	1	0.00841037	NA	APOC1,SCARB1,LDLR
1392	GO:1900368	regulation of RNA interference	BP	3	0	3	0	1	1	0.00841037	NA	ADAR,TERT,XPO5
1393	GO:0035986	senescence-associated heterochromatin focus assembly	BP	3	0	3	0	1	1	0.00841037	NA	CDKN2A,HMGA1,HMGA2
1394	GO:0006837	serotonin transport	BP	3	0	3	0	1	1	0.00841037	NA	GPM6B,SNCA,SYK
1395	GO:0006391	transcription initiation from mitochondrial promoter	BP	3	0	3	0	1	1	0.00841037	NA	POLRMT,TFAM,TFB2M
1398	GO:0006360	transcription by RNA polymerase I	BP	58	6	20	0.103448	0.344828	0.995678	0.00844114	ERCC6,FLNA,EIF2AK3,DMTF1,CAVIN1,RASL11A	ERCC2,GTF2H1,GTF2H3,MARS,POLR2F,POLR2H,MAPK3,SMARCA4,UBTF,POLR1C,CD3EAP,BAZ2A,WDR43,POLR1A,HEATR1,H2AFY2,POLR1E,IPPK,WDR75,POLR1B
1414	GO:0044255	cellular lipid metabolic process	BP	777	165	185	0.212355	0.238095	0.868155	0.00850358	ACHE,AGTR1,ABCD1,ABCD2,ALOX15B,ANXA1,APOD,ARSA,STS,AVPR1A,BRCA1,C3,CNR1,CPT2,CRABP2,CSF1R,CSNK2A2,CYP1A1,CYP1B1,CYP3A5,DGKQ,DECR1,HBEGF,EHHADH,ERBB4,ACSL1,ACSL3,PTK2B,FGF9,FGFR1,GPC5,FLT1,FUCA1,FYN,GCDH,GLA,GM2A,HADHB,HGF,CYR61,INPP4A,ITGB8,KITLG,MTM1,P2RX7,PDGFB,ENPP2,PEX7,PIK3R1,PIP4K2A,PLCD1,PLD1,PRKD1,PSAP,PTEN,PTGS1,PTGS2,PTPN13,SDC4,SEL1L,SMPD1,SOAT1,ELOVL4,TWIST1,UGCG,NR4A3,PIP5K1B,PIK3R3,…	ACADL,ACADM,ACADS,ACAT1,ACAT2,ACLY,ADH5,AKT1,AKT2,ALDH1A3,APOC1,AUH,BAX,DAGLA,CAT,SCARB1,CPT1B,CSNK1G2,CSNK2A1,ECI1,DLAT,DPAGT1,ECH1,ECHS1,EPHA8,FASN,FDFT1,FDPS,GPC4,FGF2,FGFR4,GGT1,GPLD1,GPX1,GSTP1,HADH,HMGCR,HMGCS1,IDH1,IDI1,INPPL1,INSIG1,IVD,LDLR,FADS1,FADS3,LRP2,MGST1,MVD,MVK,NDUFAB1,NDUFS6,PDGFA,PDK1,PDK3,PHYH,PIK3R2,PLCG1,PON2,PRKAA1,PRKAB2,PRKCD,MAPK3,ACSM3,MSMO1,SCD,SDC1,SMPD2,SNCA,SRC,SR…
1417	GO:0009119	ribonucleoside metabolic process	BP	85	14	27	0.164706	0.317647	0.94103	0.00862776	AMPD3,DLG2,PNP,NT5E,NME5,CASK,TJP2,NT5C2,AHCYL2,MBIP,NUDT18,CARD11,ADAL,MAGI3	ADA,AHCY,AK4,AMD1,CAD,DLG3,GAMT,HPRT1,IMPDH1,IMPDH2,MOCS1,MPP3,NME1,NME3,NME4,RAN,UCK2,UMPS,PEMT,RHOQ,APOBEC3C,CMPK1,UCKL1,MOCOS,CTPS2,QTRT2,UCK1
1418	GO:0045931	positive regulation of mitotic cell cycle	BP	117	16	35	0.136752	0.299145	0.995403	0.00877875	ANXA1,ASNS,CYP1A1,FGFR1,HES1,HYAL1,MEIS2,NKX3-1,PDGFB,PRKCA,TGFA,BECN1,NIPBL,SLF1,STOX1,GEN1	APEX1,CCND1,CCNB1,CCND2,CDC25B,CDK4,DUSP3,EIF4E,LRP5,MAD2L1,MDM2,NUMA1,RANBP1,AURKA,TERT,TGFB1,WNT10B,CDC45,CUL4A,RAB11A,ESPL1,DLGAP5,UBE2C,PHB2,USP22,NUP62,ANKRD17,NUSAP1,PHIP,RCC2,MEPCE,MTA3,LSM10,CDCA5,LSM11
1420	GO:0007052	mitotic spindle organization	BP	105	17	32	0.161905	0.304762	0.963228	0.00887857	FLNA,GNAI1,HSPA1A,HSPA1B,NEK2,AURKC,TNKS,KIF3B,PLK2,CHMP2A,CHMP1B,CEP126,CEP97,MAP9,EFHC1,CCSAP,SPICE1	BIRC5,CCNB1,CDC20,RCC1,KPNB1,MAP4,NUMA1,PLK1,RAN,AURKA,CDC14B,CDC14A,RAB11A,KIF23,STAG1,TACC3,STAG2,CHEK2,TPX2,NUP62,SUN2,TUBGCP4,RACGAP1,INTS13,BCCIP,FSD1,PSRC1,TUBGCP6,CHMP4B,CDC14C,WDR62,MZT1
1426	GO:0070265	necrotic cell death	BP	40	9	15	0.225	0.375	0.57975	0.00919058	SLC25A4,CD14,CYLD,GSDME,UBB,UBC,FZD9,TRADD,RIPK1	FAS,BAX,TSPO,MAP3K5,RPS27A,TLR3,TRAF2,CFLAR,ARHGEF2,PPIF,HEBP2,ALKBH7,TMEM123,TICAM1,PGAM5
1435	GO:0006855	drug transmembrane transport	BP	51	9	18	0.176471	0.352941	0.853412	0.00931978	AQP1,KCNJ10,ABCB1,PSEN1,ABCA8,ARL6IP1,TMEM30A,SLC17A7,SLC13A5	SLC25A10,LRP2,SEPT2,SLC1A3,SLC1A5,SLC7A2,SLC25A1,SLC22A5,SLC25A12,SLC25A13,SLC25A15,ARL6IP5,EBP,SLC25A19,SLC25A22,SLC19A3,SLC46A1,SLC36A4
1436	GO:0051702	interaction with symbiont	BP	51	7	18	0.137255	0.352941	0.963575	0.00931978	AQP1,STOM,FN1,GTF2B,JUN,PRKN,CTDP1	ANXA2,CAV2,DDB1,GAPDH,GPX1,HDAC1,HSPD1,PSMC3,SMARCA4,SP1,TFAP4,HMGA2,TARDBP,LEF1,ZNF639,NUCKS1,YTHDC2,EIF2AK4
1438	GO:1901990	regulation of mitotic cell cycle phase transition	BP	365	49	93	0.134247	0.254795	0.999998	0.00934827	ANXA1,BRCA1,CDKN1A,CDKN2B,CDKN2D,CETN2,PLK3,CYP1A1,GADD45A,DUSP1,HSP90AA1,HUS1,HYAL1,ID2,NEK2,CNOT4,PLAGL1,PRKACA,PSMD3,PSMD5,PTEN,SKP1,SOX4,TP53,TUBA4A,UBB,UBC,YWHAG,TUBA1A,KLF4,AKAP9,CDK2AP2,TUBB4B,PLK2,DCTN3,CEP164,FBXL7,PSME4,TAOK3,TEX14,PCBP4,GJC2,SENP2,NEK11,CEP63,CEP41,PLK5,STOX1,GEN1	AKT1,APEX1,BAX,CCND1,BID,BUB1B,CASP2,CCNB1,CCND2,CDK2,CDK4,CDK6,CDKN1B,CDKN2A,CENPF,FOXN3,DDB1,ARID3A,ERCC2,PRMT2,PRMT1,MAD2L1,MDM2,MDM4,NBN,CNOT3,PLK1,PSMA1,PSMA7,PSMB5,PSMB10,PSMC3,PSMD9,PSME2,RPS27A,AURKA,TERT,TFAP4,TFDP1,TGFB1,WNT10B,HMGA2,CDC45,CUL4A,CUL1,CDC14B,CDC14A,RAB11A,NAE1,CNOT9,ZW10,BUB3,TRIP13,ESPL1,DLGAP5,KIF14,CTDSPL,CARM1,PLK4,NEK6,UBE2C,CHEK2,PHB2,TPX2,KANK2,ANKRD17,ANAPC4,DONS…
1439	GO:0007088	regulation of mitotic nuclear division	BP	142	22	41	0.15493	0.288732	0.98841	0.00937185	DAPK3,DUSP1,HSPA1A,HSPA1B,NEK2,PDGFB,TGFA,CDK13,TNKS,BECN1,CUL9,NIPBL,CHMP2A,TEX14,CHMP1B,CEP97,MAP9,SLF1,CCSAP,TOM1L2,FBXO43,GEN1	BMP7,BUB1B,CAV2,CCNB1,CDKN1B,CENPF,RCC1,LRP5,MAD2L1,MKI67,NUMA1,PLK1,RANBP1,AURKA,TGFB1,CDC14B,CDC14A,PKMYT1,ZW10,BUB3,TRIP13,ESPL1,DLGAP5,STAG1,PRMT5,TACC3,STAG2,NEK6,UBE2C,PHB2,NUP62,ANAPC4,NUSAP1,AURKAIP1,PHIP,ANAPC1,USP44,PPP1R9B,CDCA5,CHMP4B,CDC14C
1440	GO:0009749	response to glucose	BP	142	34	41	0.239437	0.288732	0.404637	0.00937185	ADCY5,ADRA2A,CASP3,CTGF,CTSV,EFNA5,EGR1,EPHA5,ERN1,PTK2B,GCLC,GRIK5,HIF1A,PDX1,KCNB1,LGALS1,PFKFB2,PPP3CA,PRKACA,PTEN,SOX4,TIAM1,IRS2,NR1H4,UNC13B,ATG7,SELENOS,ENY2,CLTRN,AACS,SESN2,ACVR1C,C1QTNF12,MAFA	ACVR2B,ARRB1,CDKN1B,CYBA,ENDOG,SLC29A1,GAS6,GJA1,GPLD1,GPR27,GPER1,HMGCR,KCNJ11,KHK,LDHA,LRP5,MEN1,NKX2-2,NME1,PDK3,SERPINF1,PFKL,SLC8A1,SMARCA4,SRI,SREBF1,SRF,STX4,TGFB1,EIF2B4,BRSK2,HMGN3,MAP4K4,TXNIP,PHPT1,MLXIPL,SIDT2,TRPM4,TWNK,WDR35,SLC9B2
1441	GO:1902808	positive regulation of cell cycle G1/S phase transition	BP	33	3	13	0.0909091	0.393939	0.988974	0.00938773	ANXA1,CYP1A1,HYAL1	APEX1,CCND2,MDM2,TERT,CDC45,CUL4A,PHB2,ANKRD17,MEPCE,PAGR1,FAM83D,LSM10,LSM11
1447	GO:0044783	G1 DNA damage checkpoint	BP	70	11	23	0.157143	0.328571	0.94591	0.0094976	CDKN1A,PLK3,GADD45A,CNOT4,PLAGL1,SOX4,TP53,UBB,UBC,PLK2,PCBP4	BAX,CCND1,CASP2,CCNB1,CDK2,CDKN1B,ARID3A,PRMT1,MDM2,MDM4,CNOT3,RPS27A,AURKA,TFDP1,CNOT9,CARM1,CHEK2,TRIAP1,GTSE1,PIDD1,CNOT6,E2F8,TNKS1BP1
1451	GO:0048732	gland development	BP	339	87	87	0.256637	0.256637	0.115186	0.00961115	ACO2,ALOX15B,ANXA1,AREG,ARF6,ASNS,BMP2,CDO1,CEBPA,CEBPB,CEBPG,CSF1R,CSNK2A2,CYP1A1,EPHA2,ELF3,EPHB3,ERBB4,ETS1,ETV5,FGFR1,FOXC1,HGF,HIF1A,HMGCL,HMOX1,HOXA3,HOXA5,HOXA9,HOXB3,HES1,TNC,ID2,ID4,IGF2R,INSM1,PDX1,ISL1,JUN,MST1,MSX2,NKX3-1,NOTCH1,PGR,SERPINE2,MAP2K1,PROX1,PSAP,PSEN1,PTEN,RARB,ROBO1,SFRP1,SHH,SNAI2,SOX9,TAF10,TBX2,TBX3,TGM2,THRB,TPH1,LMO4,IRS2,ALDH1A2,CLDN1,TBX19,SLC9A3R1,CYP7B1,RB1CC1,…	ACAT1,ADA,AK4,AKT1,AKT2,ALDH1A3,AR,BAX,CCND1,BMP7,BMPR1A,TSPO,CAD,CAPN1,CDKN1B,CLCN2,CSNK2A1,DBP,DUT,SLC29A1,FASN,FKBP4,GJA1,GLI2,GPX1,HHEX,HMGCS1,HNRNPD,HOXD9,IGFBP5,KRAS,LAMA5,LRP5,SMAD3,MDK,MPST,MSN,NME1,PDGFA,SERPINF1,PHF2,PITX1,PLXNA1,MAPK3,QDPR,RARG,RELA,RREB1,RXRA,SRSF1,SIX3,SMARCC1,SMO,SRC,SRF,STAT6,AURKA,STK11,TBX1,TGFB1,THRA,TYMS,UMPS,USF2,WT1,SOCS2,CFLAR,CCNB2,SEMA3A,PRMT5,DEAF1,PHB2,R…
1455	GO:0006399	tRNA metabolic process	BP	184	14	51	0.076087	0.277174	1	0.0097201	TRDMT1,LCMT2,POP4,ADAT1,SEPSECS,TRMO,QRSL1,ELAC1,THADA,OSGEPL1,TRMT10A,PSTK,TARSL2,TYW1B	EPRS,FARSA,GRSF1,HSD17B10,IARS,MARS,NARS,EXOSC9,TARBP1,AIMP1,EEF1E1,KIAA0391,POP7,WDR4,POP1,SEPHS1,EXOSC7,EXOSC2,HARS2,FTSJ1,PPA2,CPSF1,TRMT112,LARS,TRMT13,PUS7,TRMT10C,TRMT12,DARS2,NAT10,TRMT1,OSGEP,TRMU,IARS2,AARS2,TRMT11,CARS2,QTRT2,PUS1,THUMPD2,TSEN2,QTRT1,GTPBP3,RPUSD4,CTU1,FDXACB1,GTF3C6,EARS2,PUSL1,ADAT2,RPUSD3
1456	GO:0051304	chromosome separation	BP	74	9	24	0.121622	0.324324	0.993392	0.00973849	CSNK2A2,DUSP1,ERCC4,RECQL5,TEX14,FANCM,DIS3L2,EME1,GEN1	BUB1B,CCNB1,CENPF,CSNK2A1,MAD2L1,NUMA1,PLK1,TOP2A,TOP2B,ZW10,BUB3,TRIP13,ESPL1,DLGAP5,NCAPD2,TACC3,NEK6,UBE2C,NCAPD3,ANAPC4,ANAPC1,USP44,EME2,CENPX
1457	GO:0043331	response to dsRNA	BP	74	10	24	0.135135	0.324324	0.984387	0.00973849	P2RX7,PMAIP1,PPP3CA,MAP2K1,IRAK3,DDX58,PELI1,MUL1,SNIP1,ZC3H10	ADAR,HNRNPA2B1,KCNJ8,SMAD3,MAPK3,TERT,TGFB1,TLR3,TSNAX,DDX21,NCOR2,ZC3H7B,TUT4,AGO1,AGO2,SRRT,DGCR8,METTL3,CARD9,COLEC12,TICAM1,AGO3,AGO4,LIN28B
1464	GO:1901988	negative regulation of cell cycle phase transition	BP	218	29	59	0.133028	0.270642	0.99987	0.00981349	BRCA1,CDKN1A,CDKN2B,CDKN2D,PLK3,GADD45A,DUSP1,HUS1,CNOT4,PLAGL1,PSMD3,PSMD5,PTEN,SKP1,SOX4,TP53,UBB,UBC,KLF4,CDK2AP2,PLK2,FBXL7,PSME4,TAOK3,TEX14,SUSD2,PCBP4,GJC2,GEN1	BAX,CCND1,BUB1B,CASP2,CCNB1,CDK2,CDKN1B,CENPF,FOXN3,ARID3A,PRMT2,PRMT1,MAD2L1,MDM2,MDM4,MEN1,NBN,CNOT3,PLK1,PSMA1,PSMA7,PSMB5,PSMB10,PSMC3,PSMD9,PSME2,RPS27A,AURKA,TFDP1,HMGA2,CUL1,CDC14B,NAE1,CNOT9,ZW10,BUB3,TRIP13,BABAM2,CTDSPL,CARM1,CHEK2,ATF5,KANK2,DONSON,FZR1,TRIAP1,GTSE1,PIDD1,CNOT6,CTDSP1,MIIP,BRCC3,E2F8,JADE1,USP44,BRSK1,TNKS1BP1,TICRR,NACC2
1465	GO:1903725	regulation of phospholipid metabolic process	BP	55	14	19	0.254545	0.345455	0.369138	0.00989231	ACSL3,PTK2B,FLT1,PDGFB,PIK3R1,PRKD1,PIK3R3,KLF4,RUBCN,NR1H4,VAV3,AMBRA1,MTMR9,SLC27A1	APOC1,SCARB1,EPHA8,FGF2,IDH1,LDLR,PDGFA,PIK3R2,PRKCD,SRC,TAZ,TGFB1,VAV2,ZP3,MTMR4,PIK3R5,STOML2,PIK3IP1,DAB2IP
1469	GO:0051259	protein complex oligomerization	BP	388	94	98	0.242268	0.252577	0.267036	0.010032	ACHE,ALAD,BIK,CCK,CLU,CLDN3,CTH,DDIT3,DECR1,STOM,FBP1,GCH1,GJA8,GLRB,GPX3,GRIN1,HBB,HMGCL,HMOX1,TNFRSF9,KCNA1,KCNA4,KCNA6,KCNB1,KCNC1,KCNC3,KCNJ2,NBR1,OAT,P2RX7,PMAIP1,SEPT4,SKI,SLC6A1,SLC9A1,SYT1,TAF10,TGM2,TP53,TRPS1,TSC1,HIST1H4I,HIST1H3A,HIST1H3D,HIST1H3E,HIST1H3H,HIST1H3B,HIST1H4H,HIST1H4E,TRADD,RIPK1,SQSTM1,BCL10,TRPA1,SPAG9,CLDN1,LGI1,EIF2AK3,RIPOR2,PDCD6IP,BCL2L11,AASS,IKZF1,MICU1,USP16,K…	ACADL,ACAT1,ASIC1,ACVRL1,ADSL,ALDH1A3,ALDOA,ANXA2,ANXA6,AR,BAX,BID,CAMK2G,CAT,CAV2,SEPT7,RCC1,COL6A1,CRYZ,DFFB,DNM1,DPAGT1,DPYSL3,DUT,TOR1A,STX2,FARSA,GJA1,GNB1,HSD17B10,HMGCR,HPRT1,HSF4,IMPDH2,IRAK1,ITPR3,KCNC4,LETM1,MARCKS,MAT2A,ME1,MGST1,PCBD1,PFKL,PPP5C,PRKAA1,PEX5,RXRA,S100A10,SOD2,SORL1,SRC,ST13,TRAF2,CLPP,HRK,GRHPR,IKBKE,RASGRP1,SIGMAR1,SEPT9,NUDT21,QPRT,PDSS1,NUP62,RBMX,STOML2,APIP,FGFRL1…
1472	GO:1901701	cellular response to oxygen-containing compound	BP	762	190	181	0.249344	0.237533	0.0824651	0.0100865	ACTB,ADCY2,ADCY5,ADRA2A,ADRB2,AGTR1,AHR,ANXA1,APLP1,AQP1,RHOB,ATP1A3,ATP2B1,ATP2B4,ATP6V1B1,ATP6V1E1,AVPR1A,BRCA1,KLF5,BTK,CASP9,CCND3,CD14,CEBPB,CHRM3,CHRM4,CHRNA3,CLU,COL5A2,CX3CR1,CYP1B1,DPEP1,EDNRB,EFNA5,EGR1,EIF4EBP2,EPHA3,EPHA4,EPHA5,ERN1,ETS1,PTK2B,FBN1,FOXC2,FOXO1,FOS,FYN,GCH1,GCLC,GNAI1,GPR37,GRIK5,NR3C1,GSK3B,GUCY1B1,HGF,HIF1A,NR4A1,HSPA5,TNC,IRF8,ID1,ID3,CXCL8,IL12B,PDX1,ITPR2,JUN,KCNB…	ABL2,ADCY1,ADCY3,ADCY7,ADH5,GRK2,AKT1,AKT2,APEX1,AR,ARRB1,BCR,BMP7,TSPO,CAPN2,CAV2,CCNA2,CCNB1,SCARB1,CDK2,CDK4,CDK5,COL4A1,COL6A1,CSK,CYBA,DNMT3A,DNMT3B,LPAR1,EIF4E,ENDOG,SLC29A1,ESD,ESRRA,FECH,FXN,GAS6,GJB2,GNB1,GNB3,GNG10,GPLD1,GPR27,GPER1,GRB14,RAPGEF1,GSTP1,HMGB2,HMGCR,HMGCS1,HNRNPD,IGFBP5,IL12A,INSIG1,IRAK1,KCNJ11,KCNQ1,IPO5,LDLR,LRP5,MARS,MDM2,MAP3K5,MEN1,MGST1,MSN,MYB,MYO1C,NME1,P2RY11,PR…
1481	GO:0010557	positive regulation of macromolecule biosynthetic process	BP	1359	292	310	0.214864	0.228109	0.895093	0.0102705	ACVR1,ACVR2A,ADRB2,JAG1,AHR,APBB1,AREG,RHOG,ARNTL,ATF3,BACH1,BMP2,BMP5,BMPR2,BRCA1,KLF5,CAMK4,TNFRSF8,CDK8,CDKN1C,CDKN2B,CEBPA,CEBPB,CEBPG,CIRBP,CREBL2,DAB2,DDIT3,DLX2,DLX3,EBF1,EGR1,EGR2,ELF3,EPAS1,ERBB4,ERCC6,ETS1,ETV1,ETV4,ETV5,EYA1,PTK2B,FGFR1,FOXC1,FOXD1,FOXJ1,FOXC2,FOXO1,FOS,FOSB,FOSL2,GBX2,GRIN1,NR3C1,GTF2B,HGF,HIF1A,HMOX1,NR4A1,HOXA1,HOXA5,HOXA9,HOXA10,HOXA11,HOXB2,HOXB3,HOXB4,HOXD8,HES1,…	ACVR1B,ACVRL1,AKT1,AKT2,AR,ARNT,ARRB1,ARRB2,BCL9,BMP7,BMPR1A,C1QBP,CCNA2,CCT6A,CDK2,CDK4,CDX2,FOXN3,CTBP2,DBP,DKC1,DLX1,DLX5,DNA2,ARID3A,DVL1,E2F5,EIF5A,ELF4,ELK3,ERCC2,ESRRA,EZH1,F2R,FGF2,FGFR4,FZD2,KAT2A,GLI2,GPER1,GTF2H1,HDAC1,HHEX,HMGB1,HMGB2,HMGA1,HNF4G,HNRNPA1,HNRNPA2B1,HNRNPD,HNRNPK,HOXD9,PRMT2,PRMT1,HSF4,HSPB1,HSP90AB1,FOXN2,ILF2,ILF3,INSIG1,EIF3E,IRAK1,LIF,LRP5,EPCAM,SMAD3,MARS,MDK,MAP3K…
1483	GO:1902807	negative regulation of cell cycle G1/S phase transition	BP	98	18	30	0.183673	0.306122	0.881238	0.0103319	CDKN1A,CDKN2B,CDKN2D,PLK3,GADD45A,CNOT4,PLAGL1,PTEN,SOX4,TP53,UBB,UBC,KLF4,CDK2AP2,PLK2,SUSD2,PCBP4,GJC2	BAX,CCND1,CASP2,CCNB1,CDK2,CDKN1B,ARID3A,PRMT2,PRMT1,MDM2,MDM4,MEN1,CNOT3,RPS27A,AURKA,TFDP1,CNOT9,CTDSPL,CARM1,CHEK2,KANK2,TRIAP1,GTSE1,PIDD1,CNOT6,CTDSP1,E2F8,JADE1,TNKS1BP1,NACC2
1484	GO:0031100	animal organ regeneration	BP	59	14	20	0.237288	0.338983	0.483155	0.0103804	ADM,C5AR1,CDKN1A,CEBPB,CSNK2A2,HGF,HMOX1,IGF2R,NOTCH1,PFKFB1,PGF,CXCL12,NR4A3,CLDN1	ATIC,CCND1,CAD,CCNA2,CDK4,CSNK2A1,GAS6,GSTP1,LCP1,PRPS2,SRSF1,AURKA,TGFB1,TYMS,PTPRU,PRMT5,LPIN1,SULF2,WDR35,PNPT1
1485	GO:0043967	histone H4 acetylation	BP	59	12	20	0.20339	0.338983	0.722147	0.0103804	APBB1,BRCA1,IRF4,PER1,SIRT1,CHD5,AUTS2,ING4,ING3,DMAP1,EP400,EPC1	ARRB1,CTBP1,KAT2A,KMT2A,OGT,MORF4L2,RUVBL2,MORF4L1,MSL3,WDR5,USP22,JADE2,LEF1,BEND3,MEAF6,NAA40,NAA60,JADE1,NAA50,MSL1
1491	GO:0000070	mitotic sister chromatid segregation	BP	147	15	42	0.102041	0.285714	0.999978	0.0104343	DUSP1,NEK2,AURKC,TTN,TNKS,BECN1,NIPBL,CHMP2A,CHTF8,TEX14,CHMP1B,MIS12,SLF1,DIS3L2,GEN1	BUB1B,CCNB1,CDC20,CENPF,KIF22,KPNB1,MAD2L1,NUMA1,PLK1,RAN,CDC14B,CDC14A,RAB11A,ZW10,BUB3,TRIP13,KIF23,ESPL1,DLGAP5,NCAPD2,KIF14,TACC3,SPAG5,NEK6,UBE2C,PDS5A,NCAPD3,NUP62,RACGAP1,ANAPC4,NUSAP1,ANAPC1,PHF23,NAA50,SEH1L,USP44,PSRC1,KNSTRN,CDCA5,CHMP4B,PHF13,CDC14C
1507	GO:0006366	transcription by RNA polymerase II	BP	1938	419	433	0.216202	0.223426	0.914402	0.0106433	ACVR1,ACVR2A,ADRB2,JAG1,AHR,APBB1,ARNTL,ATF3,ATP2B4,BACH1,BCL6,BMP2,BMP5,BMP8B,BMPR2,BRCA1,KLF5,C5AR1,CCND3,CDK8,CDKN1A,CDKN2B,CEBPA,CEBPB,CEBPG,PLK3,CREBL2,CRY1,CRY2,CRYM,CTGF,DGKQ,DDIT3,DLX2,DLX3,TSC22D3,EBF1,ECM1,EDNRB,EGR1,EGR2,EGR3,ELF3,EPAS1,ERCC6,ETS1,ETV1,ETV3,ETV4,ETV5,EYA1,FBN1,FBP1,FGF9,FGFR1,FOXG1,FOXC1,FOXD1,FOXJ1,FOXC2,FOXO1,FLNA,FOS,FOSB,FOSL2,GBX2,GDF9,GPS2,GRIN1,NR3C1,GTF2A1,GTF2…	ABCA2,ACVR1B,ACVR2B,ACVRL1,AES,AKT1,AMH,AR,ARNT,ARRB1,ARRB2,BAX,CCND1,BCL9,BMP3,BMP7,BMPR1A,C1QBP,CCNB1,CDK2,CDK4,CDX2,CHD3,CHD4,FOXN3,CTBP1,CTBP2,CUX1,DBP,DLX1,DLX5,DLX6,DNMT3A,DNMT3B,ARID3A,ATN1,DVL1,E2F5,ELF4,ELK3,ENO1,NR2F6,ERCC2,ERF,ESRRA,EZH1,FGF2,KAT2A,GLI2,GLO1,GPER1,GTF2H1,GTF2H3,GTF2I,HDAC1,HDGF,HHEX,HMGB1,HMGB2,HMGA1,HMX1,HNF4G,HNRNPA2B1,HNRNPK,HOXC8,HOXC9,HOXD9,HSF4,HSPD1,FOXN2,INSIG1…
1521	GO:0098869	cellular oxidant detoxification	BP	63	12	21	0.190476	0.333333	0.803965	0.0107907	GCH1,GPX3,GSTZ1,HBB,PTGS1,PTGS2,SZT2,DUOX2,SELENOS,NXN,SESN2,TP53INP1	BMP7,CAT,GPX1,GSR,GSTP1,MGST1,PRDX1,SELENOW,SOD2,TXN,TXNRD1,GSTO1,PRDX6,PRDX4,PRDX3,PRDX5,SESN1,FAM213A,SRXN1,AAED1,GPX8
1522	GO:0048525	negative regulation of viral process	BP	63	13	21	0.206349	0.333333	0.706236	0.0107907	GSN,JUN,MX1,OAS3,PRKN,PROX1,RNASEL,STAT1,ZFP36,OASL,TRIM62,TRIM5,RSAD2	ADAR,HDAC1,ILF3,EIF2AK2,SRPK1,TFAP4,HMGA2,IFITM1,SNX3,TRIM14,TRIM13,TNIP1,TRIM32,TARDBP,APOBEC3C,ZNF639,ZC3HAV1,TRIM8,TRIM6,TRIM59,EIF2AK4
1526	GO:0032872	regulation of stress-activated MAPK cascade	BP	164	44	46	0.268293	0.280488	0.127654	0.010858	BMP2,CTGF,GADD45A,EPHA4,EPHB1,ERCC6,ERN1,PTK2B,FOXO1,GPS2,HGF,NBR1,MAP3K3,MAP3K9,MYC,GADD45B,PRKN,PER1,MAP2K1,PTPN1,RAP2A,SDCBP,MAP2K4,SFRP1,STK3,MAP3K7,TIAM1,FZD4,FZD8,RIPK1,SPAG9,MAPK8IP1,RB1CC1,ZEB2,GADD45G,DUSP10,DKK1,TAOK3,WNT16,ULK4,TNFRSF19,MUL1,MAGI3,GDF6	AKT1,FAS,DUSP3,FLT4,RAPGEF1,GSTP1,HMGB1,HMGCR,PRMT1,MAP3K5,MEN1,MAP3K11,ROR2,PRDX1,PAK1,PKN1,MAPK3,EIF2AK2,MAP4K2,SYK,TLR3,TPD52L1,TRAF2,AXIN1,MAP3K6,MAP4K4,TRAF4,RASSF2,RASGRP1,SEMA3A,STK25,ARL6IP5,COPS5,ANKRD6,PDCD4,HIPK2,MDFIC,MINK1,HACD3,SEMA4C,PBK,DUSP22,EDA2R,CARD9,MAP3K21,DAB2IP
1527	GO:0009743	response to carbohydrate	BP	164	40	46	0.243902	0.280488	0.342043	0.010858	ADCY5,ADRA2A,CASP3,CTGF,CTSV,EFNA5,EGR1,EPHA5,ERN1,PTK2B,GCLC,GRIK5,HIF1A,PDX1,KCNB1,LGALS1,PFKFB2,PPP3CA,PRKACA,PRKCB,PTEN,PTGS2,MAP2K4,SLC6A1,SOX4,SPARC,TIAM1,IRS2,NR1H4,CALCRL,UNC13B,ATG7,SELENOS,ENY2,CLTRN,AACS,SESN2,ACVR1C,C1QTNF12,MAFA	ACVR2B,ARRB1,CAT,CDKN1B,CYBA,ENDOG,SLC29A1,GAS6,GJA1,GPLD1,GPR27,GPER1,GSTP1,HMGCR,KCNJ11,KHK,LDHA,LRP5,ME1,MEN1,NKX2-2,NME1,PDK3,SERPINF1,PFKL,MAPK13,SLC8A1,SMARCA4,SRI,SREBF1,SRF,STX4,TGFB1,EIF2B4,BRSK2,HMGN3,MAP4K4,TXNIP,PHPT1,MLXIPL,SIDT2,TRPM4,TWNK,WDR35,COLEC12,SLC9B2
1564	GO:0006635	fatty acid beta-oxidation	BP	67	17	22	0.253731	0.328358	0.352409	0.0111301	ABCD1,ABCD2,CNR1,CPT2,DECR1,EHHADH,GCDH,HADHB,PEX7,TWIST1,IRS2,MLYCD,AMACR,ACAD10,SESN2,LONP2,PLIN5	ACADL,ACADM,ACADS,ACAT1,ACAT2,AKT1,AKT2,AUH,CPT1B,ECI1,ECH1,ECHS1,HADH,IVD,NDUFAB1,ECI2,SLC25A17,SLC27A2,HIBCH,ACOXL,BDH2,TYSND1
1565	GO:1903506	regulation of nucleic acid-templated transcription	BP	2996	656	655	0.218959	0.218625	0.912883	0.0111607	ACVR1,ACVR2A,ADRB2,JAG1,AHR,APBB1,RHOG,ARNTL,ATF3,ATP2B4,BACH1,BCL6,BMP2,BMP5,BMP8B,BMPR2,BRCA1,KLF5,BTG1,BTK,CAMK4,CCND3,CDK11B,CDK8,CDKN1A,CDKN1C,CDKN2B,CEBPA,CEBPB,CEBPG,CLU,PLK3,CRABP2,CREBL2,CRY1,CRY2,CRYM,CSNK2A2,CTH,CTNND2,CYLD,CYP1B1,DAB2,DGKQ,DAP,DAPK3,DDIT3,DLX2,DLX3,TSC22D3,EBF1,ECM1,EDNRB,EGR1,EGR2,EGR3,EIF4A2,ELF3,EPAS1,EPHA5,ERBB4,ERCC6,ERN1,ETS1,ETV1,ETV3,ETV4,ETV5,EYA1,FBN1,FBP1,F…	ABCA2,ACVR1B,ACVR2B,ACVRL1,AES,AKT1,AMH,APEX1,BIRC5,AR,ARNT,ARRB1,ARRB2,CCND1,BCL7A,BCL9,BMP3,BMP7,BMPR1A,C1QBP,CAT,CCNA2,CDK2,CDK5,CDKN1B,CDKN2A,CDX2,CENPF,CHD3,CHD4,FOXN3,CSNK2A1,CTBP1,CTBP2,CUX1,DBP,DLX1,DLX5,DLX6,DNMT3A,DNMT3B,ARID3A,ATN1,DVL1,E2F5,CELSR2,ELF4,ELK3,ENO1,NR2F6,ERCC2,ERF,ESRRA,EYA2,EZH1,F2R,FANCA,FANCD2,FGF2,FLII,FUS,FZD2,GAS6,KAT2A,GLI2,GLO1,GPER1,GTF2H1,GTF2H3,GTF2I,GTF3A,HDA…
1567	GO:0044772	mitotic cell cycle phase transition	BP	501	73	123	0.145709	0.245509	0.999999	0.0111805	ACVR1,ANXA1,BACH1,BRCA1,CDKN1A,CDKN2B,CDKN2D,CETN2,PLK3,CYP1A1,GADD45A,DUSP1,EPS8,HSP90AA1,HUS1,HYAL1,ID2,ID4,MYC,NEK2,CNOT4,ORC4,ABCB1,PLAGL1,PPP2R2A,PPP3CA,PRKACA,PSMD3,PSMD5,PTEN,RRM2,SKP1,SOX4,TAF10,TP53,TUBA4A,UBB,UBC,YWHAG,TUBA1A,CCNA1,CTDP1,KLF4,OPTN,AKAP9,CDK2AP2,TUBB4B,NES,PLK2,LZTS1,DCTN3,PHLDA1,CEP164,FBXL7,PSME4,ORC6,CHMP2A,UBE2S,TAOK3,TEX14,POLE4,PCBP4,GJC2,KAT14,SENP2,FBXL15,NEK11,C…	ACVR1B,AKT1,APEX1,BAX,BCAT1,CCND1,BID,BUB1B,CAMK2G,CASP2,CCNA2,CCNB1,CCND2,CDC25B,CDK2,CDK4,CDK6,CDKN1B,CDKN2A,CENPF,RCC1,FOXN3,DDB1,ARID3A,EIF4E,ERCC2,PRMT2,PRMT1,MAD2L1,MCM2,MCM3,MCM4,MCM5,MCM6,MDM2,MDM4,NBN,CNOT3,NPAT,ORC2,PLK1,POLE2,PSMA1,PSMA7,PSMB5,PSMB10,PSMC3,PSMD9,PSME2,RANBP1,RPS27A,SKP2,AURKA,TERT,TFAP4,TFDP1,TGFB1,TPD52L1,TYMS,WNT10B,HMGA2,CDC45,CUL4A,CUL1,KLF11,CDC14B,CDC14A,RAB11A,N…
1568	GO:0007059	chromosome segregation	BP	319	40	82	0.125392	0.257053	0.999999	0.0111887	BRCA1,CSNK2A2,DYNC1I1,DUSP1,ERCC4,GEM,NR3C1,MSH4,NEK2,AURKC,TTN,USP9X,TNKS,BECN1,RECQL5,NIPBL,CHMP2A,CIAO2B,CHTF8,ARL8B,FBXW7,CENPN,TEX14,BEX4,FMN2,KNL1,CHMP1B,FANCM,MIS12,NEK11,NDEL1,SLF1,DIS3L2,DYNLL2,EME1,NEK10,SPICE1,ESCO2,SYCE2,GEN1	BIRC5,BUB1B,CCNB1,CDC20,CENPA,CENPF,RCC1,CSNK2A1,ERCC2,FANCD2,FEN1,INCENP,KIF22,KPNB1,MAD2L1,MKI67,NUMA1,PLK1,RAN,CLIP1,SRPK1,TOP2A,TOP2B,UVRAG,XPO1,CDC14B,CDC14A,RAB11A,ZW10,BUB3,TRIP13,KIF23,ESPL1,DLGAP5,NCAPD2,KIF14,ACTR3,STAG1,TACC3,P3H4,SPAG5,NUDC,STAG2,NEK6,UBE2C,DMC1,PHB2,PDS5A,NUP160,NCAPD3,NUP62,RACGAP1,ANAPC4,NUSAP1,HJURP,NDC1,RCC2,TEX15,MMS19,ANAPC1,CENPM,PHF23,MCMBP,NAA60,NAA50,FAM83D…
1570	GO:0046185	aldehyde catabolic process	BP	8	1	5	0.125	0.625	0.873972	0.0111908	HAGH	ADH5,ESD,GPI,AKR1A1,PNKD
1571	GO:0006268	DNA unwinding involved in DNA replication	BP	8	0	5	0	0.625	1	0.0111908	NA	HMGA1,MCM2,MCM4,MCM6,TWNK
1572	GO:0001731	formation of translation preinitiation complex	BP	8	0	5	0	0.625	1	0.0111908	NA	EIF2S3,EIF4B,DENR,RPL13A,TICRR
1575	GO:0002418	immune response to tumor cell	BP	8	1	5	0.125	0.625	0.873972	0.0111908	IL12B	HMGB1,HSPD1,IL12A,NECTIN2,ADAM15
1576	GO:0006551	leucine metabolic process	BP	8	2	5	0.25	0.625	0.575936	0.0111908	HMGCL,HMGCLL1	AUH,BCAT1,BCAT2,IVD,MCCC2
1577	GO:0001765	membrane raft assembly	BP	8	0	5	0	0.625	1	0.0111908	NA	ANXA2,CAV2,EMP2,FLOT2,S100A10
1578	GO:0043922	negative regulation by host of viral transcription	BP	8	1	5	0.125	0.625	0.873972	0.0111908	JUN	HDAC1,TFAP4,HMGA2,TARDBP,ZNF639
1597	GO:2001141	regulation of RNA biosynthetic process	BP	2998	656	655	0.218813	0.218479	0.916338	0.0117921	ACVR1,ACVR2A,ADRB2,JAG1,AHR,APBB1,RHOG,ARNTL,ATF3,ATP2B4,BACH1,BCL6,BMP2,BMP5,BMP8B,BMPR2,BRCA1,KLF5,BTG1,BTK,CAMK4,CCND3,CDK11B,CDK8,CDKN1A,CDKN1C,CDKN2B,CEBPA,CEBPB,CEBPG,CLU,PLK3,CRABP2,CREBL2,CRY1,CRY2,CRYM,CSNK2A2,CTH,CTNND2,CYLD,CYP1B1,DAB2,DGKQ,DAP,DAPK3,DDIT3,DLX2,DLX3,TSC22D3,EBF1,ECM1,EDNRB,EGR1,EGR2,EGR3,EIF4A2,ELF3,EPAS1,EPHA5,ERBB4,ERCC6,ERN1,ETS1,ETV1,ETV3,ETV4,ETV5,EYA1,FBN1,FBP1,F…	ABCA2,ACVR1B,ACVR2B,ACVRL1,AES,AKT1,AMH,APEX1,BIRC5,AR,ARNT,ARRB1,ARRB2,CCND1,BCL7A,BCL9,BMP3,BMP7,BMPR1A,C1QBP,CAT,CCNA2,CDK2,CDK5,CDKN1B,CDKN2A,CDX2,CENPF,CHD3,CHD4,FOXN3,CSNK2A1,CTBP1,CTBP2,CUX1,DBP,DLX1,DLX5,DLX6,DNMT3A,DNMT3B,ARID3A,ATN1,DVL1,E2F5,CELSR2,ELF4,ELK3,ENO1,NR2F6,ERCC2,ERF,ESRRA,EYA2,EZH1,F2R,FANCA,FANCD2,FGF2,FLII,FUS,FZD2,GAS6,KAT2A,GLI2,GLO1,GPER1,GTF2H1,GTF2H3,GTF2I,GTF3A,HDA…
1599	GO:0045862	positive regulation of proteolysis	BP	276	62	72	0.224638	0.26087	0.577941	0.0117991	ADRA2A,C3,CASP3,CASP9,CCK,CEBPA,CLU,PLK3,CTGF,DAB2,DAP,EPHA4,PTK2B,FN1,FYN,GCLC,GRIN1,GSK3B,GSN,HSPA1A,HSPA1B,CYR61,SMAD7,MYC,NGF,NGFR,NKX3-1,PRKN,PMAIP1,PSEN1,PTEN,ROBO1,STAT3,PICALM,TRADD,RIPK1,BCL10,EIF2AK3,HERPUD1,TANK,BCL2L11,TRIB1,DLC1,PLK2,PSME4,SIRT1,HSPBP1,ARIH1,RNF19A,NUB1,ANKIB1,DET1,IFT57,AKIRIN2,FBXW7,MUL1,RNF19B,ACVR1C,PRICKLE1,CASC2,RNF180,ACER2	AKT1,FAS,ARRB1,BAX,BID,CASP2,CTSC,DVL1,ENO1,F2R,F12,FGFR4,GPLD1,GPER1,HIP1,HMGB1,HSPD1,HSPE1,SMAD3,MBP,MDM2,MAP3K5,MELTF,ATXN3,FURIN,PHB,PLK1,MAPK3,PSMC3,PSME2,MAPK12,SNCA,SRC,AURKA,TFAP4,TRAF2,AXIN1,OGT,TNFRSF10B,CFLAR,USP13,AIFM1,PDCD5,PPM1F,SOCS5,KEAP1,STUB1,TNIP1,ANP32B,ARL6IP5,TRIM32,GRAMD4,MTCH1,RCHY1,FBXO22,FAM162A,BEX3,BBC3,PRELID1,PACSIN3,RNF138,RNF125,CLN6,AURKAIP1,PIDD1,WDR35,WNT3A,TME…
1600	GO:0006270	DNA replication initiation	BP	41	3	15	0.0731707	0.365854	0.997938	0.0118227	ORC4,ORC6,POLE4	CDK2,MCM2,MCM3,MCM4,MCM5,MCM6,NBN,ORC2,POLE2,CDC45,POLA2,POLE3,WDR18,TICRR,MCM9
1642	GO:0006913	nucleocytoplasmic transport	BP	311	38	80	0.122186	0.257235	0.999999	0.0118904	APOD,ARNTL,BCL6,PTTG1IP,CBLB,CDKN1A,EGR2,FGF9,GSK3B,KPNA4,CITED1,PDE2A,PPP3CA,PSEN1,PTGS2,ATXN1,SHH,SOX4,SP100,STAT3,SUPT6H,TP53,TRPS1,TSC1,AKR1C3,EIF4A3,NXF1,HTATIP2,SLU7,AKAP13,SMG6,SIRT1,RSRC1,ALKBH5,ENY2,DUSP16,EFCAB7,PRICKLE1	AKT1,CDK5,EIF4E,EIF5A,GAS6,HHEX,HNRNPA1,HNRNPA2B1,HSPA9,HSP90AB1,KPNB1,KPNA3,IPO5,MDM2,PRKCD,RAN,RANBP1,ABCE1,SET,SRSF1,SRSF2,SRSF3,SRSF7,SIX3,SMO,SNRPD1,SNRPD3,SNRPF,TGFB1,TXN,XPO1,PABPN1,ANP32A,CAMK1,SRSF9,SRSF11,POM121,SNUPN,ALYREF,DDX39A,MYBBP1A,ANP32B,TXNIP,NUP50,DDX20,XPOT,PHB2,XPO7,NUP205,XPO6,NUP160,SMG5,NUP188,ANP32D,ANP32C,NUP62,POLA2,FBXO22,CPSF1,MDFIC,TNPO2,GEMIN4,UBR5,GTSE1,NCKIPSD,C…
1647	GO:2001056	positive regulation of cysteine-type endopeptidase activity	BP	103	27	31	0.262136	0.300971	0.235773	0.0119594	CASP3,CASP9,CCK,CTGF,DAP,FYN,GRIN1,GSN,CYR61,MYC,NGF,NGFR,NKX3-1,PMAIP1,ROBO1,TRADD,RIPK1,BCL10,EIF2AK3,BCL2L11,DLC1,SIRT1,IFT57,MUL1,ACVR1C,CASC2,ACER2	FAS,ARRB1,BAX,BID,CASP2,F2R,GPER1,HIP1,HMGB1,HSPD1,HSPE1,SMAD3,MAP3K5,SNCA,TFAP4,TRAF2,TNFRSF10B,CFLAR,AIFM1,PDCD5,PPM1F,ANP32B,ARL6IP5,GRAMD4,MTCH1,FAM162A,BEX3,BBC3,PIDD1,WDR35,WNT3A
1648	GO:0009746	response to hexose	BP	144	35	41	0.243056	0.284722	0.364242	0.0119944	ADCY5,ADRA2A,CASP3,CTGF,CTSV,EFNA5,EGR1,EPHA5,ERN1,PTK2B,GCLC,GRIK5,HIF1A,PDX1,KCNB1,LGALS1,PFKFB2,PPP3CA,PRKACA,PTEN,PTGS2,SOX4,TIAM1,IRS2,NR1H4,UNC13B,ATG7,SELENOS,ENY2,CLTRN,AACS,SESN2,ACVR1C,C1QTNF12,MAFA	ACVR2B,ARRB1,CDKN1B,CYBA,ENDOG,SLC29A1,GAS6,GJA1,GPLD1,GPR27,GPER1,HMGCR,KCNJ11,KHK,LDHA,LRP5,MEN1,NKX2-2,NME1,PDK3,SERPINF1,PFKL,SLC8A1,SMARCA4,SRI,SREBF1,SRF,STX4,TGFB1,EIF2B4,BRSK2,HMGN3,MAP4K4,TXNIP,PHPT1,MLXIPL,SIDT2,TRPM4,TWNK,WDR35,SLC9B2
1650	GO:0046330	positive regulation of JNK cascade	BP	91	26	28	0.285714	0.307692	0.118528	0.0120221	CTGF,GADD45A,EPHA4,ERCC6,ERN1,PTK2B,MAP3K9,GADD45B,PTPN1,SDCBP,MAP2K4,STK3,MAP3K7,TIAM1,FZD4,FZD8,RIPK1,SPAG9,RB1CC1,ZEB2,GADD45G,DKK1,TAOK3,WNT16,TNFRSF19,MUL1	FLT4,HMGB1,MAP3K5,MAP3K11,ROR2,PAK1,PKN1,MAP4K2,SYK,TLR3,TPD52L1,TRAF2,AXIN1,MAP3K6,TRAF4,RASSF2,RASGRP1,SEMA3A,ANKRD6,HIPK2,MDFIC,MINK1,HACD3,DUSP22,EDA2R,CARD9,MAP3K21,DAB2IP
1651	GO:2000134	negative regulation of G1/S transition of mitotic cell cycle	BP	95	16	29	0.168421	0.305263	0.939028	0.0120291	CDKN1A,CDKN2B,PLK3,GADD45A,CNOT4,PLAGL1,PTEN,SOX4,TP53,UBB,UBC,KLF4,CDK2AP2,PLK2,PCBP4,GJC2	BAX,CCND1,CASP2,CCNB1,CDK2,CDKN1B,ARID3A,PRMT2,PRMT1,MDM2,MDM4,CNOT3,RPS27A,AURKA,TFDP1,CNOT9,CTDSPL,CARM1,CHEK2,KANK2,TRIAP1,GTSE1,PIDD1,CNOT6,CTDSP1,E2F8,JADE1,TNKS1BP1,NACC2
1652	GO:0031579	membrane raft organization	BP	17	2	8	0.117647	0.470588	0.926196	0.0120766	GSN,NPC1	ANXA2,CAV2,EMP2,FLOT2,S100A10,MARVELD1,MYADM,MAL2
1654	GO:0006260	DNA replication	BP	272	39	71	0.143382	0.261029	0.999844	0.0121545	ACHE,AREG,BCL6,BMP5,BRCA1,FGFR1,HUS1,ID3,JUN,LIG4,KITLG,ORC4,PDGFB,RRM2,MAP2K4,TERF2,RECQL5,ATG7,POLQ,SIRT1,ORC6,GMNN,ING4,RTF2,FBXW7,POLE4,FANCM,POLD4,SENP2,TSPYL2,STN1,TBRG1,RAD9B,EME1,ESCO2,KCTD13,BOD1L1,NEXMIF,POLN	ACVRL1,CDK2,DNA2,DUT,FEN1,GLI2,HMGA1,MCM2,MCM3,MCM4,MCM5,MCM6,NBN,NFIC,NFIX,TONSL,ORC2,PDGFA,POLD2,POLE2,PTMS,RBBP4,RBBP7,RBMS1,RFC2,S100A11,SET,SSRP1,TGFB1,CDK2AP1,CHAF1B,CDC45,PCLAF,GINS1,PARP2,ALYREF,KAT5,POLD3,STAG2,WDHD1,CHEK2,TREX1,PDS5A,POLA2,ANKRD17,DNAJC2,CACYBP,REPIN1,DONSON,STOML2,SMARCAL1,RTEL1,POLE3,TIPIN,TWNK,WDR18,NUCKS1,E2F8,MCMBP,PIF1,CTC1,GRWD1,ING5,TICRR,TOP1MT,CDAN1,EME2,CENPX…
1655	GO:0070302	regulation of stress-activated protein kinase signaling cascade	BP	165	44	46	0.266667	0.278788	0.137169	0.0121576	BMP2,CTGF,GADD45A,EPHA4,EPHB1,ERCC6,ERN1,PTK2B,FOXO1,GPS2,HGF,NBR1,MAP3K3,MAP3K9,MYC,GADD45B,PRKN,PER1,MAP2K1,PTPN1,RAP2A,SDCBP,MAP2K4,SFRP1,STK3,MAP3K7,TIAM1,FZD4,FZD8,RIPK1,SPAG9,MAPK8IP1,RB1CC1,ZEB2,GADD45G,DUSP10,DKK1,TAOK3,WNT16,ULK4,TNFRSF19,MUL1,MAGI3,GDF6	AKT1,FAS,DUSP3,FLT4,RAPGEF1,GSTP1,HMGB1,HMGCR,PRMT1,MAP3K5,MEN1,MAP3K11,ROR2,PRDX1,PAK1,PKN1,MAPK3,EIF2AK2,MAP4K2,SYK,TLR3,TPD52L1,TRAF2,AXIN1,MAP3K6,MAP4K4,TRAF4,RASSF2,RASGRP1,SEMA3A,STK25,ARL6IP5,COPS5,ANKRD6,PDCD4,HIPK2,MDFIC,MINK1,HACD3,SEMA4C,PBK,DUSP22,EDA2R,CARD9,MAP3K21,DAB2IP
1660	GO:0010458	exit from mitosis	BP	27	4	11	0.148148	0.407407	0.894124	0.0123849	EPS8,CTDP1,CHMP2A,UBE2S	CDKN1B,TGFB1,CDC14B,CDC14A,ZW10,UBE2C,PHB2,PPP1R9B,CDCA5,CHMP4B,CDC14C
1662	GO:0006362	transcription elongation from RNA polymerase I promoter	BP	27	1	11	0.037037	0.407407	0.999084	0.0123849	ERCC6	ERCC2,GTF2H1,GTF2H3,POLR2F,POLR2H,UBTF,POLR1C,CD3EAP,POLR1A,POLR1E,POLR1B
1666	GO:1902475	L-alpha-amino acid transmembrane transport	BP	34	6	13	0.176471	0.382353	0.820463	0.0124238	KCNJ10,PSEN1,SLC7A7,ARL6IP1,SLC7A8,SLC17A7	SEPT2,SLC1A3,SLC1A5,SLC7A2,SLC43A1,SLC25A12,SLC7A6,SLC25A13,SLC25A15,ARL6IP5,SLC25A22,SLC38A1,SLC36A4
1667	GO:0006213	pyrimidine nucleoside metabolic process	BP	34	3	13	0.0882353	0.382353	0.991017	0.0124238	NT5E,TK2,NME5	CAD,DCK,NME1,NME3,NME4,UCK2,UMPS,APOBEC3C,NT5C,CMPK1,UCKL1,CTPS2,UCK1
1668	GO:2000772	regulation of cellular senescence	BP	34	8	13	0.235294	0.382353	0.52638	0.0124238	ARNTL,BCL6,ING2,MAP3K3,TERF2,TWIST1,PLK2,SIRT1	BMPR1A,CDK6,CDKN2A,HMGA1,KRAS,PAWR,NEK4,TERT,HMGA2,EEF1E1,NEK6,RSL1D1,PNPT1
1679	GO:0010628	positive regulation of gene expression	BP	1467	332	332	0.226312	0.226312	0.577526	0.0124512	ACTB,ACVR1,ACVR2A,ADRB2,JAG1,AHR,APBB1,RHOG,ARNTL,ATF3,BACH1,BMP2,BMP5,BMPR2,BRCA1,KLF5,C3,CAMK4,CDK8,CDKN1C,CDKN2B,CEBPA,CEBPB,CEBPG,CIRBP,CLU,CREBL2,CTGF,DAB2,DGKQ,DDIT3,DLX2,DLX3,EBF1,EGR1,EGR2,ELF3,EPAS1,EPHB2,ERBB4,ERCC6,ERN1,ETS1,ETV1,ETV4,ETV5,EYA1,PTK2B,FGF9,FOXC1,FOXD1,FOXJ1,FOXC2,FOXO1,FN1,FOS,FOSB,FOSL2,GBX2,GRIN1,NR3C1,GSK3B,GSN,GTF2B,H3F3A,H3F3B,HGF,HIF1A,NR4A1,HOXA1,HOXA5,HOXA9,HOXA…	ACVR1B,ACVRL1,ADAR,AKT1,AMH,ANK2,AR,ARNT,ARRB1,ARRB2,BCL9,BMP7,BMPR1A,C1QBP,CCNA2,CCNB1,CDK2,CDK4,CDX2,FOXN3,CTBP2,DBP,DLX1,DLX5,DNMT3B,ARID3A,DVL1,E2F5,EIF5A,ELF4,ELK3,ENO1,ERCC2,ESRRA,EZH1,F2R,F12,FGF2,FGFR4,FZD2,GAS6,KAT2A,GJA1,GLI2,GPER1,GTF2H1,HDAC1,HHEX,HMGB1,HMGB2,HMGA1,HNF4G,HNRNPD,HNRNPK,HOXD9,PRMT2,HSF4,FOXN2,ILF2,ILF3,INSIG1,EIF3E,IRAK1,KRAS,LDLR,LIF,LRP5,EPCAM,SMAD3,MARS,MDK,MDM2,MAP3…
1686	GO:0007252	I-kappaB phosphorylation	BP	11	1	6	0.0909091	0.545455	0.942058	0.0126482	MAP3K7	AKT1,TLR3,TRAF2,IKBKE,PRDX4,DAB2IP
1687	GO:0000022	mitotic spindle elongation	BP	11	1	6	0.0909091	0.545455	0.942058	0.0126482	AURKC	NUMA1,CDC14B,CDC14A,KIF23,RACGAP1,CDC14C
1689	GO:2000010	positive regulation of protein localization to cell surface	BP	11	2	6	0.181818	0.545455	0.753599	0.0126482	ERBB4,STX3	AKT1,HSP90AB1,STX4,GPD1L,RANGRF,SNX33
1690	GO:0045063	T-helper 1 cell differentiation	BP	11	3	6	0.272727	0.545455	0.475086	0.0126482	ANXA1,RELB,TNFSF4	HMGB1,IL4R,STAT6,IL18R1,SOCS5,LEF1
1692	GO:0051783	regulation of nuclear division	BP	157	26	44	0.165605	0.280255	0.97877	0.0127013	DAPK3,DUSP1,HSPA1A,HSPA1B,MSX2,NEK2,PDGFB,PRKAR1A,TGFA,CDK13,TNKS,BECN1,CUL9,NIPBL,CHMP2A,WNT4,PIWIL2,TEX14,CHMP1B,CEP97,MAP9,SLF1,CCSAP,TOM1L2,FBXO43,GEN1	BMP7,BUB1B,CAV2,CCNB1,CDC20,CDKN1B,CENPF,RCC1,LIF,LRP5,MAD2L1,MKI67,NUMA1,PLK1,RANBP1,AURKA,TGFB1,CDC14B,CDC14A,PKMYT1,ZW10,BUB3,TRIP13,ESPL1,DLGAP5,STAG1,PRMT5,TACC3,STAG2,NEK6,UBE2C,PHB2,NUP62,ANAPC4,NUSAP1,FZR1,AURKAIP1,PHIP,ANAPC1,USP44,PPP1R9B,CDCA5,CHMP4B,CDC14C
1694	GO:1902001	fatty acid transmembrane transport	BP	14	2	7	0.142857	0.5	0.86308	0.0127125	CPT2,IRS2	AKT1,AKT2,CPT1B,PRKAB2,SLC27A5,PRKAG2,MID1IP1
1696	GO:0043302	positive regulation of leukocyte degranulation	BP	14	3	7	0.214286	0.5	0.651143	0.0127125	AP1G1,ITGB2,STXBP1	ADORA2B,IL4R,STX4,SYK,VAMP8,SNX4,GAB2
1697	GO:0002888	positive regulation of myeloid leukocyte mediated immunity	BP	14	4	7	0.285714	0.5	0.400607	0.0127125	BTK,C3,ITGB2,STXBP1	ADORA2B,IL4R,STX4,SYK,VAMP8,SNX4,GAB2
1706	GO:0006355	regulation of transcription, DNA-templated	BP	2978	653	650	0.219275	0.218267	0.904435	0.0131307	ACVR1,ACVR2A,ADRB2,JAG1,AHR,APBB1,RHOG,ARNTL,ATF3,ATP2B4,BACH1,BCL6,BMP2,BMP5,BMP8B,BMPR2,BRCA1,KLF5,BTG1,BTK,CAMK4,CCND3,CDK11B,CDK8,CDKN1A,CDKN1C,CDKN2B,CEBPA,CEBPB,CEBPG,CLU,PLK3,CRABP2,CREBL2,CRY1,CRY2,CRYM,CSNK2A2,CTH,CTNND2,CYLD,CYP1B1,DAB2,DGKQ,DAP,DAPK3,DDIT3,DLX2,DLX3,TSC22D3,EBF1,ECM1,EDNRB,EGR1,EGR2,EGR3,ELF3,EPAS1,EPHA5,ERBB4,ERCC6,ERN1,ETS1,ETV1,ETV3,ETV4,ETV5,EYA1,FBN1,FBP1,FGF9,FGF…	ABCA2,ACVR1B,ACVR2B,ACVRL1,AES,AKT1,AMH,APEX1,BIRC5,AR,ARNT,ARRB1,ARRB2,CCND1,BCL7A,BCL9,BMP3,BMP7,BMPR1A,C1QBP,CAT,CCNA2,CDK2,CDK5,CDKN1B,CDKN2A,CDX2,CENPF,CHD3,CHD4,FOXN3,CSNK2A1,CTBP1,CTBP2,CUX1,DBP,DLX1,DLX5,DLX6,DNMT3A,DNMT3B,ARID3A,ATN1,DVL1,E2F5,CELSR2,ELF4,ELK3,ENO1,NR2F6,ERCC2,ERF,ESRRA,EYA2,EZH1,F2R,FANCA,FANCD2,FGF2,FLII,FUS,FZD2,GAS6,KAT2A,GLI2,GLO1,GPER1,GTF2H1,GTF2H3,GTF2I,GTF3A,HDA…
1712	GO:0018105	peptidyl-serine phosphorylation	BP	234	49	62	0.209402	0.264957	0.775823	0.0132395	ATP2B4,BDKRB2,CAMK4,CLK1,CREBL2,DGKQ,DAPK3,ERN1,MKNK2,GSK3B,HGF,IL11,SMAD7,NTRK2,PDGFB,PDPK1,PHKG1,PLCL1,PRKACA,PRKCA,PRKCB,PRKCG,PRKD1,PSKH1,PTGS2,RET,SGK1,AURKC,TNKS,RIPK1,EIF2AK3,AKAP9,SPRY2,PLK2,LMTK2,INPP5F,DKK1,STK38L,MORC3,VRK3,CAB39,TERF2IP,TTBK2,CNKSR3,STK32A,STOX1,MYLK4,MAST4,SBK1	GRK2,AKT1,AKT2,ARRB1,ARRB2,BAX,CAMK2B,CAMK2G,CCNB1,CD44,CDK2,CDK5,CSNK1G2,DMD,GAS6,LIF,PAK1,PDK3,PFN2,PHKG2,PLK1,PRKAA1,PRKCD,PKN1,MAPK3,MAPK13,PRKX,MAPK12,SNCA,SRC,AURKA,STK11,SYK,TGFB1,TXN,MAPKAPK3,HMGA2,AXIN1,CAMK1,RPS6KA4,BRSK2,CNOT9,IKBKE,PPM1F,RASSF2,CAMKK2,NEK6,PWP1,CHEK2,GPD1L,PLCL2,HIPK2,PKN3,MLXIPL,CAMK1D,NSD1,CAMKK1,TNKS1BP1,WNT3A,TRIM6,PNCK,PAQR3
1713	GO:0046364	monosaccharide biosynthetic process	BP	68	15	22	0.220588	0.323529	0.605372	0.013366	ALDOC,ATF3,BPGM,CRY1,DGKQ,FBP1,FOXO1,GPD2,LEPR,MST1,PFKFB1,KAT2B,SELENOS,G6PC3,C1QTNF12	ALDOA,SLC25A10,ENO1,SLC37A4,GAPDH,KAT2A,GPI,PGAM1,SLC25A1,SORD,TALDO1,TKT,SLC25A12,SLC25A13,AKR1A1,ARPP19,WDR5,CHST15,SDHAF3,SLC35B4,SOGA1,PGAM4
1714	GO:1901657	glycosyl compound metabolic process	BP	116	20	34	0.172414	0.293103	0.942687	0.0133853	AMPD3,DLG2,FUCA1,GLA,PNP,NT5E,TK2,NME5,CASK,AKR1C3,TJP2,LCMT2,NT5C2,AHCYL2,MBIP,NUDT18,CARD11,ADAL,OARD1,MAGI3	ADA,AHCY,AK4,AMD1,ATIC,CAD,DCK,DLG3,GAMT,HPRT1,IMPDH1,IMPDH2,MOCS1,MPP3,NME1,NME3,NME4,PRPS1,PRPS2,RAN,UCK2,UMPS,PEMT,RHOQ,APOBEC3C,MACROD1,NT5C,CMPK1,UCKL1,MOCOS,CTPS2,QTRT2,UCK1,CBR4
1718	GO:0006720	isoprenoid metabolic process	BP	72	14	23	0.194444	0.319444	0.792098	0.0136084	CRABP2,CYP1A1,CYP1B1,GPC5,SDC4,AKR1C3,DGAT1,ALDH1A2,LRAT,GPC6,NPC2,SCPEP1,RDH12,RDH10	ADH5,ALDH1A3,DPAGT1,FDFT1,FDPS,GPC4,HMGCR,HMGCS1,IDI1,LRP2,MVD,MVK,PHYH,SDC1,LRP8,DHRS3,SDC3,PDSS1,COQ2,RDH11,PECR,NUS1,CYP27C1
1730	GO:0071322	cellular response to carbohydrate stimulus	BP	104	25	31	0.240385	0.298077	0.419263	0.0137991	ADCY5,ADRA2A,EFNA5,EPHA5,ERN1,GCLC,GRIK5,HIF1A,PDX1,KCNB1,LGALS1,PPP3CA,PRKACA,PRKCB,MAP2K4,SOX4,TIAM1,IRS2,NR1H4,CALCRL,UNC13B,ENY2,CLTRN,AACS,C1QTNF12	ARRB1,CYBA,ENDOG,SLC29A1,GAS6,GPLD1,GPR27,GPER1,HMGCR,KCNJ11,LRP5,MEN1,NME1,PDK3,SERPINF1,MAPK13,SMARCA4,SRI,SRF,STX4,BRSK2,HMGN3,MAP4K4,PHPT1,MLXIPL,SIDT2,TRPM4,TWNK,WDR35,COLEC12,SLC9B2
1731	GO:0018107	peptidyl-threonine phosphorylation	BP	104	25	31	0.240385	0.298077	0.419263	0.0137991	ACVR1,CALM1,CLK1,DGKQ,DAPK3,GSK3B,SMAD7,PDPK1,PHKG1,PRKCA,PRKCB,PRKD1,MAP2K1,PSKH1,TNKS,SPRY2,LMTK2,CAB39,CEMIP,WNK1,SPRED1,SPRED2,STOX1,MYLK4,SBK1	ACVR1B,GRK2,AKT1,BMP7,CAD,CALM3,CAMK2B,CAMK2G,CDK5,CSNK2A1,UBE2K,PHKG2,PLK1,PRKCD,PKN1,STK11,TGFB1,TRPC6,AXIN1,CAMK1,S1PR2,OXSR1,CAMKK2,CHEK2,HIPK2,PRKAG2,CAMK1D,CAMKK1,TNKS1BP1,TRIM6,PNCK
1734	GO:0071349	cellular response to interleukin-12	BP	38	5	14	0.131579	0.368421	0.954547	0.0138223	CNN2,IL12B,JAK1,PITPNA,STAT4	ANXA2,HNRNPA2B1,HNRNPF,HSPA9,IL12A,LCP1,LMNB1,MSN,PSME2,SOD2,TALDO1,GSTO1,HNRNPDL,PDCD4
1735	GO:0035722	interleukin-12-mediated signaling pathway	BP	38	5	14	0.131579	0.368421	0.954547	0.0138223	CNN2,IL12B,JAK1,PITPNA,STAT4	ANXA2,HNRNPA2B1,HNRNPF,HSPA9,IL12A,LCP1,LMNB1,MSN,PSME2,SOD2,TALDO1,GSTO1,HNRNPDL,PDCD4
1736	GO:0018198	peptidyl-cysteine modification	BP	38	8	14	0.210526	0.368421	0.663392	0.0138223	ATP2B4,NOS1AP,ZDHHC1,GOLGA7,ZDHHC14,ZDHHC12,ZDHHC24,GOLGA7B	ADH5,DMD,GAPDH,HMBS,SNTA1,RAB3D,PRDX3,ZDHHC2,ZDHHC6,ZDHHC11,ZDHHC18,CHCHD4,ZDHHC20,ZDHHC23
1737	GO:2000243	positive regulation of reproductive process	BP	38	9	14	0.236842	0.368421	0.511422	0.0138223	EDNRB,LFNG,MSX2,SHH,SOX9,CITED2,CIB1,WNT4,PIWIL2	ACVR1B,AR,C1QBP,SRC,AURKA,WT1,ZP3,HYAL3,PDE5A,CACNA1H,LHFPL2,SEMA3A,AGO2,SYDE1
1745	GO:0018022	peptidyl-lysine methylation	BP	100	19	30	0.19	0.3	0.848886	0.013896	BRCA1,HIST1H1C,HIST1H1E,IRF4,PAX5,RBBP5,RLF,SUPT6H,KDM6A,PRDM2,CTR9,KDM4C,SIRT1,CHD5,AUTS2,ARID4B,SETD4,KDM3A,ZNF335	DNMT3B,EZH1,MEN1,KMT2A,MYB,NSD2,OGT,SETD1A,WDR5,PRDM5,PWP1,PAXIP1,EEF1AKMT3,PHF19,TET2,SMYD2,BEND3,NSD1,SUV39H2,EHMT1,CAMKMT,SETD6,WDR82,SETD7,KMT5C,PRDM6,METTL21A,EEF2KMT,KMT5A,EEF1AKMT2
1746	GO:1901796	regulation of signal transduction by p53 class mediator	BP	162	33	45	0.203704	0.277778	0.797254	0.013901	BDKRB2,BRCA1,PTTG1IP,PLK3,CSNK2A2,HIC1,HUS1,ING2,PRKN,PMAIP1,SNAI2,SNAI1,TAF10,TAF12,TAF13,TP53,TWIST1,UBB,UBC,KAT6A,TRIM24,HEXIM1,PPP1R13B,SIRT1,CHD5,ANKRD1,SENP2,TAF3,TP53INP1,JMY,RAD9B,SPRED1,SPRED2	AKT1,CD44,CDK2,CDK5,CHD3,CHD4,CSNK2A1,DNA2,HDAC1,HNRNPK,MDM2,MDM4,NBN,NOP2,PRKAA1,PRKAB2,RBBP4,RBBP7,RFC2,RPS27A,SSRP1,AURKA,STK11,DYRK3,DYRK2,MTA2,EEF1E1,PRMT5,KAT5,CHEK2,TPX2,KDM1A,BOP1,NOC2L,HIPK2,PRKAG2,TRIAP1,PAK1IP1,SMYD2,MEAF6,EHMT1,ELL3,RPF2,ING5,KMT5A
1748	GO:0071333	cellular response to glucose stimulus	BP	96	22	29	0.229167	0.302083	0.529474	0.013967	ADCY5,ADRA2A,EFNA5,EPHA5,ERN1,GCLC,GRIK5,HIF1A,PDX1,KCNB1,LGALS1,PPP3CA,PRKACA,SOX4,TIAM1,IRS2,NR1H4,UNC13B,ENY2,CLTRN,AACS,C1QTNF12	ARRB1,CYBA,ENDOG,SLC29A1,GAS6,GPLD1,GPR27,GPER1,HMGCR,KCNJ11,LRP5,MEN1,NME1,PDK3,SERPINF1,SMARCA4,SRI,SRF,STX4,BRSK2,HMGN3,MAP4K4,PHPT1,MLXIPL,SIDT2,TRPM4,TWNK,WDR35,SLC9B2
1749	GO:0019395	fatty acid oxidation	BP	88	19	27	0.215909	0.306818	0.647979	0.0140163	ABCD1,ABCD2,CNR1,CPT2,DECR1,EHHADH,GCDH,HADHB,PEX7,TWIST1,NR4A3,IRS2,MLYCD,AMACR,ADIPOR2,ACAD10,SESN2,LONP2,PLIN5	ACADL,ACADM,ACADS,ACAT1,ACAT2,AKT1,AKT2,AUH,CPT1B,ECI1,ECH1,ECHS1,HADH,IVD,NDUFAB1,PHYH,PRKAA1,ECI2,SLC25A17,SLC27A2,HIBCH,PRKAG2,ACOXL,PECR,BDH2,PPARGC1B,TYSND1
1750	GO:0001825	blastocyst formation	BP	24	3	10	0.125	0.416667	0.935634	0.0141307	JUNB,CTR9,KDM4C	ADA,BYSL,CDX2,CNOT3,SRF,ZP3,RRP7A,NLE1,TET1,RPL7L1
1751	GO:0000470	maturation of LSU-rRNA	BP	24	2	10	0.0833333	0.416667	0.98384	0.0141307	WDR37,RPF1	SNU13,NOP2,BOP1,RSL1D1,NHP2,WDR12,NOL9,LAS1L,RPF2,RPL7L1
1753	GO:0007093	mitotic cell cycle checkpoint	BP	158	23	44	0.14557	0.278481	0.996532	0.0142217	BRCA1,CDKN1A,CDKN2B,PLK3,GADD45A,DUSP1,HUS1,CNOT4,PLAGL1,SOX4,TP53,UBB,UBC,WNT9A,PLK2,TAOK3,TEX14,PCBP4,NEK11,RAD9B,EME1,GEN1,USP17L2	BAX,CCND1,BUB1B,CASP2,CCNB1,CDK2,CDKN1B,CENPF,FOXN3,ARID3A,PRMT1,MAD2L1,MDM2,MDM4,NBN,CNOT3,PLK1,RPS27A,AURKA,TFDP1,TGFB1,TOP2A,TOP2B,HMGA2,NAE1,CNOT9,ZW10,BUB3,TRIP13,CARM1,CHEK2,DONSON,TRIAP1,GTSE1,TIPIN,PIDD1,CNOT6,NABP2,E2F8,USP44,BRSK1,TNKS1BP1,TICRR,EME2
1777	GO:0033044	regulation of chromosome organization	BP	283	43	73	0.151943	0.257951	0.999498	0.0147137	BCL6,BRCA1,DUSP1,ERCC4,ING2,ISL1,LIG4,MTHFR,MYC,NEK2,PAX5,PKIB,PRKD1,SKI,SNAI2,SUPT6H,TERF2,TP53,TWIST1,TNKS,BECN1,CTR9,KDM4C,SMG6,SIRT1,NIPBL,AUTS2,FBXO4,TINF2,ATAD2,TERF2IP,XRN1,PIWIL2,KDM3A,TEX14,RNF20,ZNF335,TENT4B,STN1,SLF1,C6orf89,GEN1,USP17L2	ARRB1,BUB1B,CCNB1,CCT6A,CENPF,CTBP1,DKC1,DNMT3B,FEN1,KAT2A,HMGA1,HNRNPA1,HNRNPA2B1,HNRNPD,LIF,MAD2L1,MKI67,KMT2A,MYB,NBN,NUMA1,PHF2,PLK1,MAPK3,SET,SNCA,SRC,SREBF1,TGFB1,TOP2A,CCT3,XRCC5,CDC45,OGT,RPS6KA4,ZW10,BUB3,TRIP13,ESPL1,SETD1A,DLGAP5,TLK1,TACC3,NEK6,RUVBL2,UBE2C,WDHD1,PAXIP1,KDM1A,SMG5,PHF19,NOC2L,GNL3,UHRF1,ANAPC4,UBR5,RTEL1,GNL3L,NAT10,OTUB1,ZFP64,NSD1,ANAPC1,NABP2,PIF1,CTC1,TET1,SETD7,U…
1778	GO:0045333	cellular respiration	BP	171	21	47	0.122807	0.274854	0.999852	0.0147752	ACO2,COX6A1,COX10,GPD2,HIF1A,IDH2,IDH3A,IDH3G,NDUFS4,OGDH,SURF1,NR4A3,SLC25A14,COQ7,NDUFAF1,OGDHL,NOA1,AIFM2,SLC25A25,MDH1B,ETFRF1	ADSL,BID,CAT,CCNB1,CS,CYC1,DLAT,FXN,IDH1,NDUFA1,NDUFA5,NDUFAB1,NDUFB4,NDUFB8,NDUFB10,NDUFC1,NDUFC2,NDUFS2,NDUFS3,NDUFV1,NDUFS5,NDUFS6,NDUFS8,SDHD,SNCA,TAZ,SLC25A12,SUCLG2,COX5A,TRAP1,SLC25A13,MYBBP1A,UQCR11,SIRT3,NNT,PRELID1,NDUFA12,FASTKD3,SLC25A23,FASTKD1,IMMP2L,PNPT1,LYRM7,COQ10A,COX20,COA6,D2HGDH
1779	GO:0017038	protein import	BP	171	26	47	0.152047	0.274854	0.995016	0.0147752	APOD,ARNTL,BCL6,PTTG1IP,CBLB,CDKN1A,CLU,FGF9,HSP90AA1,KPNA4,LAMP2,PDE2A,PEX7,PEX12,PPP3CA,PSEN1,PTGS2,SHH,STAT3,TRPS1,AKR1C3,PEX16,SIRT1,PEX5L,EFCAB7,PRICKLE1	AKT1,GAS6,HSP90AB1,HSPD1,KPNB1,KPNA3,IPO5,PRKCD,PEX5,RAN,RANBP1,SIX3,SMO,TGFB1,TXN,PDCD5,TOMM20,POM121,SNUPN,TIMM17B,TOMM40,TIMM44,TXNIP,NUP50,PHB2,NUP188,NUP62,POLA2,TIMM13,TIMM9,TIMM21,MDFIC,TNPO2,UBR5,NCKIPSD,RAB8B,TMCO6,TOMM22,IPO4,GRPEL1,TOMM40L,TIMM50,NUP35,CHCHD4,GRPEL2,SNX33,DNLZ
1783	GO:0032269	negative regulation of cellular protein metabolic process	BP	848	203	198	0.239387	0.233491	0.220181	0.0149651	ALAD,APLP2,AQP1,ATF3,ATP2B4,ADGRB1,BDKRB2,BRCA1,C3,C5,CALM1,CASP3,CBLB,CDKN1A,CDKN1C,CDKN2B,CDKN2D,CEBPA,CIRBP,COL6A3,CRY1,CRY2,DGKQ,DAPK3,GADD45A,DPEP1,DUSP1,DUSP4,DUSP5,DUSP6,ECM1,EDNRB,EIF4EBP2,SERPINB1,EPHA4,EPHB2,FOXO1,FYN,IFI6,GAS1,GCLC,GLG1,GPS2,GSK3B,H3F3A,H3F3B,NCKAP1L,HGF,HSPA1A,HSPA1B,IGFBP3,INSM1,ITIH4,JUN,ANOS1,SMAD7,MMP9,MTM1,MYC,GADD45B,NGF,NGFR,P2RX7,SERPINE1,PRKN,PAX5,ENPP1,PDPK1…	ADAR,AKT1,ANXA2,BIRC5,ARRB1,ARRB2,BAX,BMP7,TSPO,LDLRAD4,CALM3,CCNB1,CD44,CDK4,CDK5,CDK6,CDKN1B,CDKN2A,CSK,CSNK2A1,CTBP1,DHCR24,DMD,DNMT3B,DUSP3,DUSP7,DUSP9,DVL1,EIF4E,EPRS,FKBP1A,GAPDH,GAS6,GPI,GPER1,GPX1,RAPGEF1,GSTP1,HDAC1,HHEX,HMGCR,HNRNPA2B1,HNRNPD,HSPB1,HSP90AB1,IGFBP5,ILF3,EIF3E,IPO5,LIF,LIMK1,LRP5,CAPRIN1,MAD2L1,SMAD3,MDM2,MEN1,MOV10,CNOT3,PEBP1,FURIN,SERPINF1,PHB,SERPINB6,PIK3R2,PLK1,POLR…
1784	GO:1901222	regulation of NIK/NF-kappaB signaling	BP	42	7	15	0.166667	0.357143	0.874234	0.0150085	CD14,MAP3K7,TMSB4X,CPNE1,TERF2IP,TRIM44,UACA	IRAK1,EIF2AK2,RELA,TLR3,TSPAN6,TRAF2,TNFRSF10B,TRAF4,RASSF2,AGO1,PDCD4,CARD10,HDAC7,ZFP91,AGO3
1798	GO:0009725	response to hormone	BP	711	177	168	0.248945	0.236287	0.0949468	0.0155631	ADCY2,ADCY5,ADCYAP1R1,ADM,ADRA2A,AGTR1,ALAD,ANXA1,AQP1,AREG,ARNTL,ASNS,ATP1A3,ATP2B1,ATP6V1B1,ATP6V1E1,AVPR1A,BRCA1,BTG1,CASP3,CASP9,CCND3,CDKN1A,CDO1,CHRM3,CHRM4,CHRNA3,CRY1,CRY2,CTGF,CTSB,CTSL,CTSV,DAB2,DUSP1,EDNRB,EFNA5,EGR1,EGR2,EIF4EBP2,ETS1,ACSL1,PTK2B,FBN1,FOXC2,FOXO1,FOS,FOSB,FYN,GCLC,GNAI1,NR3C1,H3F3A,H3F3B,NR4A1,TNC,ISL1,JUN,JUNB,JUND,LEPR,MMP15,CITED1,MSX2,NEFL,NGFR,NKX3-1,NOTCH1,NPC1,…	ABCA2,ACAT1,ADCY1,ADCY3,ADCY7,GRK2,AKT1,AKT2,ANXA2,APEX1,AR,ARRB2,CCND1,BMP7,TSPO,CAD,CAT,CAV2,CCNA2,CDK4,CDKN1B,CSK,CSNK2A1,CYBA,CYC1,DHCR24,DNMT3A,DNMT3B,DSG2,EIF4E,ENDOG,EPHA8,NR2F6,ESRRA,FECH,FKBP4,GJA1,GJB2,GNB1,GNB3,GNG10,GPI,GPLD1,GPER1,GRB14,GSTP1,HADH,HDAC1,HHEX,HMGB2,HMGCS1,HNF4G,HNRNPD,PRMT2,IDH1,IGFBP5,INPPL1,KCNJ11,KHK,KRAS,LRP5,MARS,MDK,MDM2,ME1,MEN1,MSN,MYO1C,NKX2-2,NME1,PAK1,SERPI…
1811	GO:0001678	cellular glucose homeostasis	BP	105	26	31	0.247619	0.295238	0.351665	0.0158604	ADCY5,ADRA2A,EFNA5,EPHA5,ERN1,FOXO1,GCLC,GRIK5,HIF1A,PDX1,KCNB1,LGALS1,PIK3R1,PPP3CA,PRKACA,SOX4,ABCC8,TIAM1,IRS2,NR1H4,UNC13B,SIRT1,ENY2,CLTRN,AACS,C1QTNF12	ARRB1,CYBA,ENDOG,SLC29A1,GAS6,GPLD1,GPR27,GPER1,HMGCR,KCNJ11,LRP5,MEN1,NME1,PDK3,SERPINF1,PIK3R2,SMARCA4,SRI,SRF,STX4,BRSK2,HMGN3,MAP4K4,PHPT1,MLXIPL,SIDT2,TRPM4,TWNK,WDR35,NUCKS1,SLC9B2
1817	GO:0009083	branched-chain amino acid catabolic process	BP	21	4	9	0.190476	0.428571	0.739432	0.016005	DBT,HMGCL,ALDH6A1,HMGCLL1	ACAT1,AUH,BCAT1,BCAT2,HSD17B10,IVD,BCKDK,HIBCH,MCCC2
1819	GO:0042776	mitochondrial ATP synthesis coupled proton transport	BP	21	1	9	0.047619	0.428571	0.99566	0.016005	ATP5S	ATP5F1B,ATP5F1D,ATP5MC1,ATP5MC2,ATP5MC3,ATP5ME,ATP5PF,CYC1,STOML2
1820	GO:0000717	nucleotide-excision repair, DNA duplex unwinding	BP	21	3	9	0.142857	0.428571	0.888886	0.016005	CETN2,UBB,UBC	DDB1,DDB2,ERCC2,GTF2H1,GTF2H3,RAD23B,RPS27A,CUL4A,CHD1L
1823	GO:0045787	positive regulation of cell cycle	BP	306	49	78	0.160131	0.254902	0.998814	0.0160181	ANXA1,ASNS,BRCA1,CCND3,CDKN1A,PLK3,CTGF,CYP1A1,GADD45A,FGFR1,HES1,HYAL1,ID2,INSM1,LFNG,MEIS2,MSX2,NKX3-1,CNOT4,PDGFB,PLAGL1,PRKACA,PRKCA,PROX1,SOX4,AURKC,TBX3,TGFA,NR2E1,TP53,UBB,UBC,NR4A3,FZD9,BECN1,KIF3B,BCL2L11,CITED2,PLK2,NIPBL,WNT4,PIWIL2,PCBP4,GDPD5,SLF1,CCNYL1,STOX1,C6orf89,GEN1	AKT1,APEX1,BAX,CCND1,CASP2,CCNB1,CCND2,CDC25B,CDK2,CDK4,CDKN1B,ARID3A,DUSP3,EIF4E,FEN1,GPER1,PRMT1,HSP90AB1,LRP5,MAD2L1,MDM2,MDM4,CNOT3,NUMA1,RANBP1,RPS27A,SRC,AURKA,SVIL,TERT,TFAP4,TFDP1,TGFB1,WNT10B,HMGA2,CDC45,CUL4A,RAB11A,CNOT9,KIF23,ESPL1,DLGAP5,KIF14,CARM1,MYBBP1A,SPAG5,PLK4,UBE2C,CHEK2,PHB2,TRIM32,USP22,NUP62,ANKRD17,RACGAP1,MLXIPL,NUSAP1,TRIAP1,GTSE1,PHIP,PIDD1,RCC2,MEPCE,CNOT6,MTA3,HMGN5…
1827	GO:0071331	cellular response to hexose stimulus	BP	97	22	29	0.226804	0.298969	0.551388	0.0161482	ADCY5,ADRA2A,EFNA5,EPHA5,ERN1,GCLC,GRIK5,HIF1A,PDX1,KCNB1,LGALS1,PPP3CA,PRKACA,SOX4,TIAM1,IRS2,NR1H4,UNC13B,ENY2,CLTRN,AACS,C1QTNF12	ARRB1,CYBA,ENDOG,SLC29A1,GAS6,GPLD1,GPR27,GPER1,HMGCR,KCNJ11,LRP5,MEN1,NME1,PDK3,SERPINF1,SMARCA4,SRI,SRF,STX4,BRSK2,HMGN3,MAP4K4,PHPT1,MLXIPL,SIDT2,TRPM4,TWNK,WDR35,SLC9B2
1828	GO:0071326	cellular response to monosaccharide stimulus	BP	97	22	29	0.226804	0.298969	0.551388	0.0161482	ADCY5,ADRA2A,EFNA5,EPHA5,ERN1,GCLC,GRIK5,HIF1A,PDX1,KCNB1,LGALS1,PPP3CA,PRKACA,SOX4,TIAM1,IRS2,NR1H4,UNC13B,ENY2,CLTRN,AACS,C1QTNF12	ARRB1,CYBA,ENDOG,SLC29A1,GAS6,GPLD1,GPR27,GPER1,HMGCR,KCNJ11,LRP5,MEN1,NME1,PDK3,SERPINF1,SMARCA4,SRI,SRF,STX4,BRSK2,HMGN3,MAP4K4,PHPT1,MLXIPL,SIDT2,TRPM4,TWNK,WDR35,SLC9B2
1831	GO:0006364	rRNA processing	BP	258	16	67	0.0620155	0.25969	1	0.0162445	RNASEL,RPL28,RPLP1,RPS20,EIF4A3,POP4,WDR37,SIRT1,RRNAD1,TENT4B,RPF1,PIH1D2,DIS3L2,BMT2,SAMD15,METTL15	BYSL,DKC1,FBL,SNU13,NOP2,PA2G4,EXOSC9,PWP2,RPL3,RPL17,RPL22,RPL27A,RPL29,RPL34,RPL36A,RPS26,RPS27A,TARBP1,RRP1,NOP14,DDX21,NOLC1,NPM3,DDX17,WDR3,PDCD11,EXOSC7,WDR43,BOP1,EXOSC2,MTREX,RPL13A,RSL1D1,DIMT1,RRP7A,NOB1,GEMIN4,UTP18,UTP11,MRTO4,TRMT112,GAR1,DDX56,HEATR1,NAT10,LYAR,NHP2,TSR1,WDR12,WDR18,TFB2M,KRI1,NOL9,ISG20L2,LAS1L,WDR75,RPF2,RRP36,RRP7BP,FDXACB1,NAF1,MTERF4,NSUN5P1,NSUN5P2,RPL7L1,DDX5…
1833	GO:0006400	tRNA modification	BP	77	6	24	0.0779221	0.311688	0.999878	0.0162636	TRDMT1,LCMT2,TRMO,THADA,OSGEPL1,TRMT10A	HSD17B10,TARBP1,WDR4,SEPHS1,FTSJ1,TRMT112,TRMT13,TRMT10C,NAT10,TRMT1,OSGEP,TRMU,AARS2,TRMT11,QTRT2,PUS1,THUMPD2,QTRT1,GTPBP3,RPUSD4,CTU1,PUSL1,ADAT2,RPUSD3
1839	GO:0000398	mRNA splicing, via spliceosome	BP	302	26	77	0.0860927	0.254967	1	0.016522	DHX8,NOVA2,PCBP2,POLR2A,PRPF18,CDK13,BUD31,EIF4A3,SLU7,KHDRBS3,SNRNP27,WBP4,RALY,SPEN,TFIP11,PRPF6,SRPK3,RSRC1,TXNL4B,ZMAT5,XAB2,METTL14,CACTIN,CELF5,DHX40,ZC3H10	C1QBP,CLNS1A,DHX15,FUS,HNRNPA1,HNRNPA2B1,HNRNPD,HNRNPF,HNRNPH3,HNRNPK,HNRNPL,HNRNPM,SNU13,PCBP1,PNN,POLR2F,POLR2H,PTBP1,SRSF1,SRSF2,SRSF3,SRSF7,SNRPA,SNRPD1,SNRPD3,SNRPF,SRPK1,TIA1,PABPN1,SRSF9,SRSF11,SNRNP40,DDX23,PRDX6,DDX46,SNUPN,ALYREF,DDX39A,HNRNPR,PRMT5,SYNCRIP,DDX17,CELF2,TXNL4A,SF3A3,NUDT21,HNRNPUL1,PSIP1,DDX20,KHDC4,KDM1A,MTREX,LSM5,LSM4,USP49,DAZAP1,RBMX,RBM15B,CPSF1,GEMIN4,SRRT,LSM7,PR…
1840	GO:0000377	RNA splicing, via transesterification reactions with bulged adenosine as nucleophile	BP	302	26	77	0.0860927	0.254967	1	0.016522	DHX8,NOVA2,PCBP2,POLR2A,PRPF18,CDK13,BUD31,EIF4A3,SLU7,KHDRBS3,SNRNP27,WBP4,RALY,SPEN,TFIP11,PRPF6,SRPK3,RSRC1,TXNL4B,ZMAT5,XAB2,METTL14,CACTIN,CELF5,DHX40,ZC3H10	C1QBP,CLNS1A,DHX15,FUS,HNRNPA1,HNRNPA2B1,HNRNPD,HNRNPF,HNRNPH3,HNRNPK,HNRNPL,HNRNPM,SNU13,PCBP1,PNN,POLR2F,POLR2H,PTBP1,SRSF1,SRSF2,SRSF3,SRSF7,SNRPA,SNRPD1,SNRPD3,SNRPF,SRPK1,TIA1,PABPN1,SRSF9,SRSF11,SNRNP40,DDX23,PRDX6,DDX46,SNUPN,ALYREF,DDX39A,HNRNPR,PRMT5,SYNCRIP,DDX17,CELF2,TXNL4A,SF3A3,NUDT21,HNRNPUL1,PSIP1,DDX20,KHDC4,KDM1A,MTREX,LSM5,LSM4,USP49,DAZAP1,RBMX,RBM15B,CPSF1,GEMIN4,SRRT,LSM7,PR…
1842	GO:0006006	glucose metabolic process	BP	151	35	42	0.231788	0.278146	0.488055	0.0166473	ALDOC,APOD,ATF3,BPGM,CRY1,DGKQ,FBP1,FOXO1,GPD2,GSK3B,IGFBP3,IGFBP4,PDX1,LEPR,MST1,PRKN,ENPP1,PFKFB1,PFKFB2,PMAIP1,RORA,TKTL1,IRS2,KAT2B,H6PD,SORBS1,SIRT1,MLYCD,DCXR,SELENOS,PPP1R3F,G6PC3,PGM2L1,HECTD4,C1QTNF12	AKT1,AKT2,ALDOA,SLC25A10,DLAT,ENO1,SLC37A4,GAPDH,KAT2A,GPI,GPLD1,IGFBP5,INPPL1,KCNJ11,LRP5,PDK1,PDK3,PFKL,PFKP,PGAM1,PHKG2,PRKAA1,SLC25A1,SORD,SRC,DYRK2,SLC25A12,AIMP1,SLC25A13,AKR1A1,ARPP19,WDR5,NISCH,SDHAF3,SLC35B4,SLC45A3,MIDN,OMA1,SOGA1,BRAT1,GDPGP1,PGAM4
1844	GO:0006363	termination of RNA polymerase I transcription	BP	28	2	11	0.0714286	0.392857	0.993435	0.0167245	DMTF1,CAVIN1	ERCC2,GTF2H1,GTF2H3,POLR2F,POLR2H,UBTF,POLR1C,CD3EAP,POLR1A,POLR1E,POLR1B
1845	GO:0016458	gene silencing	BP	215	30	57	0.139535	0.265116	0.99962	0.0167583	HIST1H2AE,H2AFX,H3F3A,H3F3B,POLR2A,PPP3CA,MAP2K1,STAT3,SUPT6H,ZFP36,HIST1H4I,HIST1H2AI,HIST1H2AL,HIST1H2AC,HIST1H3A,HIST1H3D,HIST1H3E,HIST1H3H,HIST1H3B,HIST1H4H,HIST1H4E,HIST1H2AG,SIRT1,ATAD2,NRDE2,PIWIL2,TNRC6C,SNIP1,ZC3H10,HIST3H2A	ADAR,CDK2,DNMT3A,HDAC1,HMGA1,HNRNPA2B1,KCNQ1,SMAD3,MOV10,CNOT3,PHF2,POLR2F,POLR2H,RAN,TERT,TGFB1,TSNAX,CDC45,MBD2,LIMD1,CNOT9,NCOR2,MORF4L2,POM121,DDX17,NUP50,MORF4L1,MSL3,BAZ2A,SCMH1,NUP205,ZC3H7B,NUP160,TUT4,SIRT5,NUP188,NUP62,AGO1,AGO2,UHRF1,SRRT,DGCR8,H2AFY2,NDC1,METTL3,CNOT6,XPO5,BEND3,TET1,SEH1L,TNRC18,AJUBA,NUP35,AGO3,AGO4,LIN28B,MIR17HG
1856	GO:0070585	protein localization to mitochondrion	BP	168	26	46	0.154762	0.27381	0.993095	0.0168432	BNIP3L,CSNK2A2,DDIT3,HNMT,HES1,HSP90AA1,KCNN3,MYBPC1,PRKN,PMAIP1,RAC2,TP53,UGCG,YWHAG,BCL2L11,HUWE1,PITRM1,PPP1R13B,GDAP1,FBXW7,NKAP,SNIP1,MICALL2,LRRC46,OSCP1,DYNLL2	AKT1,BAX,BID,TSPO,KAT2A,HSPD1,NDUFB8,PLAGL2,PPP3R1,PRKAA1,SREBF1,SREBF2,TFDP1,YWHAH,CDKL2,PDCD5,NPEPPS,TOMM20,FAM20B,SAE1,TIMM17B,PEMT,TOMM40,TIMM44,PMPCA,MTCH2,TIMM10B,TIMM13,TIMM9,TIMM8B,BBC3,TIMM21,ZDHHC8,TOMM22,GRPEL1,IMMP2L,WDR75,TOMM40L,ZBED3,TIMM50,MTERF4,CHCHD4,GRPEL2,DTWD2,TOMM5,DNLZ
1863	GO:0022411	cellular component disassembly	BP	499	111	121	0.222445	0.242485	0.636793	0.0171941	ADAM10,ADRB2,ACAN,BNIP3L,CAPG,CASP3,PLK3,CSNK2A2,CTSL,CTSV,DPP4,EPS8,ETS1,FBN1,FN1,GSK3B,GSN,H1F0,HTT,HIF1A,HSPA2,LAMB3,LAMC1,LAMC2,LAMP2,LMNA,MAP1A,MAP1B,MMP9,MMP10,MMP13,MMP15,MMP16,MYC,NID1,PRKN,PRKCA,PRKCB,HTRA1,SH3GL2,SNAI2,FSCN1,SPTAN1,SPTBN1,ABCC8,TLL2,TMOD1,TSG101,FZD1,BECN1,GBF1,SYNJ1,SQSTM1,SEMA5A,ADAMTS4,MICAL2,RUBCN,RB1CC1,DNAJC6,FRAT1,OPTN,CALCOCO2,APC2,CIB1,ATG7,NES,ADAMTS5,WDR45,IR…	ADD2,BAX,BMP1,TSPO,MRPL49,CAPN1,CAPN2,CAPNS1,CCNB1,CD44,DFFA,DFFB,DVL1,EIF5A,CTTN,ENDOG,FGFR4,FZD2,KAT2A,GPER1,HMGB1,HMGB2,HMGA1,KPNB1,LCP1,LRP5,MELTF,TBC1D25,FURIN,PLK1,ABCE1,MRPL23,MRPL12,MRPS12,SET,SH3GL1,SMARCA4,SMARCC1,SMARCC2,SMARCD2,SPTBN2,SREBF1,SREBF2,TGFB1,TOP2A,UVRAG,VDAC1,AXIN1,DYRK3,DENR,VAMP8,ADAM15,AIFM1,CCNB2,ARHGEF2,MRPL19,POM121,MRPL28,CAMKK2,NUP50,NEK6,TRIOBP,MRPL3,GABARAP,ACIN…
1867	GO:0010950	positive regulation of endopeptidase activity	BP	118	31	34	0.262712	0.288136	0.21234	0.0173678	CASP3,CASP9,CCK,CTGF,DAP,EPHA4,FYN,GRIN1,GSN,CYR61,MYC,NGF,NGFR,NKX3-1,PMAIP1,ROBO1,STAT3,PICALM,TRADD,RIPK1,BCL10,EIF2AK3,BCL2L11,DLC1,SIRT1,IFT57,AKIRIN2,MUL1,ACVR1C,CASC2,ACER2	FAS,ARRB1,BAX,BID,CASP2,F2R,GPER1,HIP1,HMGB1,HSPD1,HSPE1,SMAD3,MBP,MAP3K5,PSME2,SNCA,TFAP4,TRAF2,TNFRSF10B,CFLAR,AIFM1,PDCD5,PPM1F,ANP32B,ARL6IP5,GRAMD4,MTCH1,FAM162A,BEX3,BBC3,PRELID1,PIDD1,WDR35,WNT3A
1870	GO:0006323	DNA packaging	BP	143	39	40	0.272727	0.27972	0.120256	0.0174158	H1F0,HIST1H1C,HIST1H1E,H2AFX,HIST1H2BD,H3F3A,H3F3B,NAP1L3,BRD2,SOX9,TP53,TTN,KAT6A,HIST1H4I,HIST1H2BG,HIST1H2BN,HIST1H2BF,HIST1H2BC,HIST2H2BE,HIST1H3A,HIST1H3D,HIST1H3E,HIST1H3H,HIST1H3B,HIST1H4H,HIST1H4E,HIST1H2BJ,PSME4,CABIN1,NIPBL,CHD5,UBN1,CENPN,KNL1,TSPYL2,HIST1H2BK,HIST3H2BB,H3F3C,HIST2H2BF	CCNB1,CDKN2A,CENPA,DFFB,GPER1,HMGB2,HMGA1,MCM2,RBBP4,RBBP7,SET,SRPK1,TOP2A,HMGA2,CHAF1B,RNF8,AIFM1,NCAPD2,ANP32B,ACIN1,NCAPD3,NOC2L,NUSAP1,NCAPG2,HJURP,H2AFY2,CENPM,PHF23,IPO4,NAA60,ANP32E,GRWD1,TNRC18,CDCA5,CDAN1,PHF13,CENPV,CENPX,SHPRH,SETSIP
1872	GO:1900076	regulation of cellular response to insulin stimulus	BP	54	16	18	0.296296	0.333333	0.150449	0.0174757	CCND3,NGFR,ENPP1,PIK3R1,PRKCB,PTPN1,RNASEL,TSC1,PIK3R3,SOCS1,NR1H4,SORBS1,SIRT1,NCOA5,SESN3,C1QTNF12	AKT2,CDK4,ESRRA,GPLD1,GRB14,MYO1C,PAK1,PIK3R2,PRKAA1,PRKCD,RELA,SRC,OGT,SOCS2,KANK1,LMBRD1,BAIAP2L1,NUCKS1
1876	GO:0000060	protein import into nucleus, translocation	BP	39	7	14	0.179487	0.358974	0.818473	0.0176181	ARNTL,BCL6,CDKN1A,PDE2A,PSEN1,AKR1C3,SIRT1	AKT1,GAS6,HSP90AB1,KPNB1,IPO5,RAN,SIX3,TGFB1,TXN,PHB2,POLA2,TNPO2,UBR5,IPO4
1877	GO:0090342	regulation of cell aging	BP	39	10	14	0.25641	0.358974	0.395876	0.0176181	ARNTL,BCL6,ING2,LMNA,MAP3K3,PTEN,TERF2,TWIST1,PLK2,SIRT1	BMPR1A,CDK6,CDKN2A,HMGA1,KRAS,PAWR,NEK4,TERT,HMGA2,EEF1E1,NEK6,RSL1D1,FZR1,PNPT1
1878	GO:0070671	response to interleukin-12	BP	39	5	14	0.128205	0.358974	0.961394	0.0176181	CNN2,IL12B,JAK1,PITPNA,STAT4	ANXA2,HNRNPA2B1,HNRNPF,HSPA9,IL12A,LCP1,LMNB1,MSN,PSME2,SOD2,TALDO1,GSTO1,HNRNPDL,PDCD4
1881	GO:0000302	response to reactive oxygen species	BP	177	46	48	0.259887	0.271186	0.176666	0.0177359	ANXA1,APOD,AQP1,AREG,RHOB,BTK,CASP3,PLK3,CYP1B1,DPEP1,DUSP1,ERCC6,ETS1,PTK2B,FOXO1,FOS,GCH1,GNAO1,GPR37,GUCY1B1,HBB,HGF,HMOX1,HYAL1,JUN,KPNA4,MMP9,PSAP,STAT1,TACR1,TP53,NR4A3,AKR1C3,BECN1,RIPK1,TRPA1,KLF4,KDM6B,SZT2,SIRT1,GLRX2,EGLN1,SESN2,PPP1R15B,SESN3,ERCC6L2	ADA,AKT1,APEX1,BMP7,CAT,CCNA2,CDK2,ENDOG,FXN,GPX1,GSTP1,HNRNPD,LDHA,MDM2,MAP3K5,MYB,PRDX1,PAWR,PPP5C,PRKAA1,PRKCD,MAPK3,MAPK13,PXMP2,PXN,PYCR1,RELA,SDC1,SLC8A1,SOD2,SRC,STAT6,TRAF2,TRPC6,TXN,TXNRD1,CFLAR,AIFM1,PPIF,TRAP1,STK25,TXNIP,CAMKK2,PRDX3,PRDX5,SESN1,STK26,PPARGC1B
1885	GO:0000280	nuclear division	BP	334	51	84	0.152695	0.251497	0.999794	0.0179358	DAPK3,DUSP1,EPS8,ERCC4,FLNA,HSPA1A,HSPA1B,HSPA2,ING2,MSH4,MSX2,MYBL1,NEK2,PDGFB,PRKAR1A,AURKC,TGFA,TTN,UBB,CDK13,TNKS,BECN1,CCNA1,CTDP1,KIF3B,BCL2L11,CUL9,NIPBL,CHMP2A,UBE2S,WNT4,CHTF8,PIWIL2,TEX14,FMN2,CHMP1B,FANCM,MIS12,CEP97,MAP9,NDEL1,SLF1,CCSAP,DIS3L2,TOM1L2,EME1,SPICE1,SYCE2,FBXO43,GEN1,TEX19	BIRC5,BMP7,BUB1B,CAV2,CCNB1,CDC20,CDC25B,CDKN1B,CENPF,RCC1,FANCA,FANCD2,KIF22,KPNB1,LIF,LRP5,MAD2L1,MKI67,NUMA1,PLK1,RAN,RANBP1,AURKA,TGFB1,TOP2A,TOP2B,CDC14B,CDC14A,RAB11A,PKMYT1,ZW10,BUB3,TRIP13,KIF23,ESPL1,DLGAP5,NCAPD2,KIF14,ACTR3,STAG1,PRMT5,TACC3,P3H4,SPAG5,STAG2,NEK6,UBE2C,DMC1,CHEK2,PHB2,TPX2,PDS5A,NCAPD3,NUP62,TUBGCP4,RACGAP1,ANAPC4,NUSAP1,FZR1,AURKAIP1,PHIP,NDC1,TEX15,BCCIP,ANAPC1,PHF23…
1889	GO:0044728	DNA methylation or demethylation	BP	58	9	19	0.155172	0.327586	0.936433	0.0179981	BRCA1,FOS,RLF,USP9X,PIWIL2,ATF7IP,DMAP1,GCNA,KDM1B	APEX1,DNMT3A,DNMT3B,KMT2A,MBD2,MTA2,PRMT5,BAZ2A,APOBEC3C,PRMT7,OTUD4,TET2,GATAD2A,BEND3,FAM129B,EHMT1,TET1,ALKBH2,PLD6
1892	GO:0043985	histone H4-R3 methylation	BP	6	0	4	0	0.666667	1	0.0180106	NA	PRMT1,PRMT5,PRMT7,PRMT6
1893	GO:0017196	N-terminal peptidyl-methionine acetylation	BP	6	1	4	0.166667	0.666667	0.788455	0.0180106	NAA30	NAA20,NAA60,NAA25,NAA15
1894	GO:0060770	negative regulation of epithelial cell proliferation involved in prostate gland development	BP	6	1	4	0.166667	0.666667	0.788455	0.0180106	NKX3-1	CDKN1B,SERPINF1,STK11,WDR77
1896	GO:0010694	positive regulation of alkaline phosphatase activity	BP	6	0	4	0	0.666667	1	0.0180106	NA	GPLD1,SMAD3,PPARGC1B,NPNT
1897	GO:2000210	positive regulation of anoikis	BP	6	1	4	0.166667	0.666667	0.788455	0.0180106	BRMS1	AES,MYBBP1A,CHEK2,PTRH2
1898	GO:1902510	regulation of apoptotic DNA fragmentation	BP	6	0	4	0	0.666667	1	0.0180106	NA	BAX,DFFA,ENDOG,AIFM1
1899	GO:0060312	regulation of blood vessel remodeling	BP	6	0	4	0	0.666667	1	0.0180106	NA	BCR,FLT4,TGFB1,TMBIM1
1900	GO:0030174	regulation of DNA-dependent DNA replication initiation	BP	6	0	4	0	0.666667	1	0.0180106	NA	CDK2,NBN,WDR18,TICRR
1901	GO:1902031	regulation of NADP metabolic process	BP	6	1	4	0.166667	0.666667	0.788455	0.0180106	BPGM	ME1,ME2,PGAM1,PGAM4
1902	GO:0016078	tRNA catabolic process	BP	6	0	4	0	0.666667	1	0.0180106	NA	EXOSC9,POP1,EXOSC7,EXOSC2
1903	GO:0071578	zinc ion import across plasma membrane	BP	6	0	4	0	0.666667	1	0.0180106	NA	SLC39A6,SLC39A4,SLC39A10,SLC39A8
1904	GO:0007346	regulation of mitotic cell cycle	BP	586	102	140	0.174061	0.238908	0.999551	0.0180514	ANXA1,ASNS,BCL6,BRCA1,BTG1,CDK11B,CDK8,CDKN1A,CDKN1C,CDKN2B,CDKN2D,CETN2,PLK3,CYLD,CYP1A1,DAPK3,GADD45A,DUSP1,FGFR1,FOXC1,GAS1,GNAI1,HES1,HSPA1A,HSPA1B,HSP90AA1,HUS1,HYAL1,ID2,MEIS2,MAP3K3,NEK2,NKX3-1,CNOT4,PAK3,PDGFB,PIM1,PLAGL1,PRKACA,PRKCA,MAP2K1,MAP2K3,PSMD3,PSMD5,PTEN,SDCBP,MAP2K4,SKP1,SOX4,STK3,TGFA,TP53,TUBA4A,UBB,UBC,WNT9A,YWHAG,TUBA1A,CDK13,TNKS,BECN1,GBF1,MAP3K14,KLF4,SLC9A3R1,AKAP9,CDK…	AKT1,APEX1,BIRC5,BAX,CCND1,BID,BMP7,BUB1B,CASP2,CAV2,CCNB1,CCND2,CDC25B,CDK2,CDK4,CDK6,CDKN1B,CDKN2A,CENPF,RCC1,FOXN3,DDB1,ARID3A,DUSP3,EIF4E,ERCC2,PRMT2,PRMT1,LRP5,MAD2L1,SMAD3,MDM2,MDM4,MKI67,NBN,CNOT3,NUMA1,PAK1,PLK1,PSMA1,PSMA7,PSMB5,PSMB10,PSMC3,PSMD9,PSME2,MAP4K2,RANBP1,RPS27A,NEK4,AURKA,TERT,TFAP4,TFDP1,TGFB1,TOP2A,TOP2B,WNT10B,FZD3,HMGA2,CDC45,CUL4A,CUL1,MAP4K3,CDC14B,CDC14A,RAB11A,NAE1,P…
1906	GO:2000116	regulation of cysteine-type endopeptidase activity	BP	173	43	47	0.248555	0.271676	0.285516	0.0182116	AQP1,CASP3,CASP9,CCK,CDKN2D,CTGF,DAP,DPEP1,EPHA7,FYN,IFI6,GRIN1,GSN,HGF,CYR61,MMP9,MYC,NGF,NGFR,NKX3-1,SERPINB9,PMAIP1,PTGS2,ROBO1,WNT9A,TRADD,RIPK1,TNFRSF10C,BCL10,KLF4,EIF2AK3,HERPUD1,BCL2L11,DNAJB6,DLC1,ARL6IP1,SIRT1,LAMP3,IFT57,MUL1,ACVR1C,CASC2,ACER2	AKT1,BIRC5,FAS,ARRB1,ARRB2,BAX,BID,CASP2,CD44,CSNK2A1,DHCR24,F2R,GAS6,GPI,GPER1,GPX1,HIP1,HMGB1,HSPD1,HSPE1,SMAD3,MDM2,MAP3K5,SNCA,SRC,TFAP4,TRAF2,TNFRSF10B,CFLAR,AIFM1,PDCD5,PPM1F,ANP32B,ARL6IP5,PRDX3,GRAMD4,MTCH1,PRDX5,FAM162A,BEX3,BBC3,LEF1,TRIAP1,NLE1,PIDD1,WDR35,WNT3A
1907	GO:0071396	cellular response to lipid	BP	410	103	101	0.25122	0.246341	0.141561	0.018252	ADCY2,ADCY5,AHR,ANXA1,AQP1,ARNTL,ATP1A3,ATP2B1,BRCA1,CASP9,CD14,CEBPB,CLU,CRY1,CRY2,CX3CR1,DAB2,EDNRB,EFNA5,EPHA3,PTK2B,FOXO1,GNAI1,NR3C1,NR4A1,TNC,IRF8,ID3,CXCL8,IL12B,ISL1,MSX2,NKX3-1,NPC1,NR4A2,SERPINE1,PER1,PGR,PHEX,PIM1,PRKCA,PTGER4,RARB,RET,RNF6,RORA,SFRP1,SNAI2,SOX9,SSTR1,SSTR2,STC1,THRB,TLR5,NR2E1,TNFSF4,WNT9A,ZFP36,NR4A3,NCOA4,NCOA3,FZD4,AKR1C3,TRIM24,ALDH1A2,BUD31,CLDN1,USP8,KLF4,TRIP4,…	ABL2,ADCY1,ADCY3,AKT1,AR,ARRB2,BCR,BMP7,TSPO,CCNA2,CCNB1,SCARB1,CDK4,DNMT3B,LPAR1,EIF4E,NR2F6,ESRRA,FECH,FKBP4,GJB2,GNB1,GPLD1,GPER1,GSTP1,HDAC1,HMGB2,HMGCS1,HNF4G,HNRNPD,PRMT2,IL12A,INSIG1,IRAK1,LDLR,MSN,MYB,NME1,PAK1,PDK3,SERPINF1,PHB,PPP5C,PRKAA1,MAPK3,PTGER2,PTK7,RAN,RARG,RELA,RXRA,SKP2,SMARCA4,SMO,SRC,SREBF1,TBX1,TFAP4,TGFB1,THRA,NR2C1,WNT10B,XRCC5,YWHAH,LRP8,PABPN1,AXIN1,TEAD2,CFLAR,CNOT9,A…
1915	GO:0044773	mitotic DNA damage checkpoint	BP	102	16	30	0.156863	0.294118	0.971296	0.018389	CDKN1A,PLK3,GADD45A,HUS1,CNOT4,PLAGL1,SOX4,TP53,UBB,UBC,PLK2,TAOK3,PCBP4,NEK11,RAD9B,EME1	BAX,CCND1,CASP2,CCNB1,CDK2,CDKN1B,FOXN3,ARID3A,PRMT1,MDM2,MDM4,NBN,CNOT3,RPS27A,AURKA,TFDP1,HMGA2,CNOT9,CARM1,CHEK2,DONSON,TRIAP1,GTSE1,TIPIN,PIDD1,CNOT6,E2F8,BRSK1,TNKS1BP1,EME2
1938	GO:0016573	histone acetylation	BP	131	26	37	0.198473	0.282443	0.819178	0.0185682	APBB1,BRCA1,IRF4,ISL1,PER1,SNAI2,TAF10,TAF12,MAP3K7,TWIST1,KAT6A,NCOA3,KAT2B,SIRT1,CHD5,AUTS2,EPC2,ING4,MBIP,ING3,PIWIL2,DMAP1,POLE4,KAT14,EP400,EPC1	ARRB1,CTBP1,KAT2A,LIF,KMT2A,MAPK3,SET,SNCA,TGFB1,SUPT3H,OGT,LDB1,RPS6KA4,CLOCK,MORF4L2,KAT5,RUVBL2,MORF4L1,MSL3,WDR5,PAXIP1,USP22,JADE2,NOC2L,LEF1,POLE3,MRGBP,BEND3,MEAF6,NAA40,NAA60,JADE1,NAA50,ING5,TADA2B,TADA1,MSL1
1940	GO:0006165	nucleoside diphosphate phosphorylation	BP	98	16	29	0.163265	0.295918	0.955466	0.0185927	ALDOC,BPGM,FBP1,HIF1A,OGDH,P2RX7,PFKFB1,PFKFB2,PFKFB3,STAT3,NME5,OGDHL,AK7,AK8,AK9,PGM2L1	AK4,ALDOA,ARNT,ENO1,GAPDH,GPI,LDHA,NME1,NME3,NME4,PFKFB4,PFKL,PFKP,PGAM1,PRKAA1,OGT,POM121,NUP50,NUP205,NUP160,NUP188,NUP62,MLXIPL,PRKAG2,CMPK1,NDC1,SEH1L,NUP35,PGAM4
1950	GO:0061077	chaperone-mediated protein folding	BP	70	12	22	0.171429	0.314286	0.902255	0.0188998	CLU,HSPA1A,HSPA1B,HSPA2,HSPA5,HSPA6,DNAJB1,PDIA4,HYOU1,CCT6B,TOR1B,P3H1	BAG1,CCT6A,CSNK2A1,DFFA,TOR1A,FKBP1A,FKBP4,HSPA9,HSPB1,HSPD1,HSPE1,ST13,CCT3,PDCD5,TRAP1,CRTAP,PTGES3,FKBP8,UNC45A,FKBP10,FYCO1,ST13P4
1951	GO:0042407	cristae formation	BP	32	2	12	0.0625	0.375	0.997377	0.0189028	ATP5S,APOOL	ATP5F1B,ATP5F1D,ATP5MC1,ATP5MC2,ATP5MC3,ATP5ME,ATP5PF,LETM1,TAZ,CHCHD6,OMA1,C19orf70
1952	GO:1901224	positive regulation of NIK/NF-kappaB signaling	BP	32	4	12	0.125	0.375	0.954248	0.0189028	CD14,MAP3K7,TERF2IP,TRIM44	IRAK1,EIF2AK2,RELA,TLR3,TRAF2,TNFRSF10B,TRAF4,AGO1,PDCD4,CARD10,ZFP91,AGO3
1953	GO:1901985	positive regulation of protein acetylation	BP	32	8	12	0.25	0.375	0.450838	0.0189028	ARNTL,BRCA1,ISL1,SNAI2,SOX4,AUTS2,TERF2IP,PIWIL2	ARRB1,KAT2A,LIF,MAPK3,TGFB1,CAMK1,RPS6KA4,KAT5,RUVBL2,PAXIP1,FAM161A,TADA2B
1954	GO:0034440	lipid oxidation	BP	90	20	27	0.222222	0.3	0.59352	0.0189101	ABCD1,ABCD2,APOD,CNR1,CPT2,DECR1,EHHADH,GCDH,HADHB,PEX7,TWIST1,NR4A3,IRS2,MLYCD,AMACR,ADIPOR2,ACAD10,SESN2,LONP2,PLIN5	ACADL,ACADM,ACADS,ACAT1,ACAT2,AKT1,AKT2,AUH,CPT1B,ECI1,ECH1,ECHS1,HADH,IVD,NDUFAB1,PHYH,PRKAA1,ECI2,SLC25A17,SLC27A2,HIBCH,PRKAG2,ACOXL,PECR,BDH2,PPARGC1B,TYSND1
1955	GO:2000278	regulation of DNA biosynthetic process	BP	90	23	27	0.255556	0.3	0.303437	0.0189101	BMPR2,CDKN1A,DUSP1,PTK2B,HGF,HSP90AA1,MYC,NEK2,PAK3,PDGFB,PKIB,TERF2,TP53,TNKS,KLF4,SMG6,PARM1,FBXO4,TINF2,ANKRD1,XRN1,TENT4B,STN1	ACVRL1,ARRB2,CCT6A,DKC1,FGFR4,GJA1,HNRNPA1,HNRNPA2B1,HNRNPD,HSP90AB1,KCNK2,MEN1,MAPK3,RFC2,SRC,CCT3,XRCC5,CERS1,PTGES3,SMG5,DNAJC2,GNL3L,NAT10,FAM129B,PIF1,CTC1,NAF1
1956	GO:0000819	sister chromatid segregation	BP	225	21	59	0.0933333	0.262222	1	0.018942	DYNC1I1,DUSP1,NEK2,AURKC,TTN,TNKS,BECN1,NIPBL,CHMP2A,CHTF8,FBXW7,CENPN,TEX14,KNL1,CHMP1B,MIS12,NDEL1,SLF1,DIS3L2,DYNLL2,GEN1	BIRC5,BUB1B,CCNB1,CDC20,CENPA,CENPF,FEN1,INCENP,KIF22,KPNB1,MAD2L1,NUMA1,PLK1,RAN,CLIP1,TOP2A,TOP2B,XPO1,CDC14B,CDC14A,RAB11A,ZW10,BUB3,TRIP13,KIF23,ESPL1,DLGAP5,NCAPD2,KIF14,STAG1,TACC3,SPAG5,NUDC,STAG2,NEK6,UBE2C,PHB2,PDS5A,NUP160,NCAPD3,NUP62,RACGAP1,ANAPC4,NUSAP1,RCC2,ANAPC1,CENPM,PHF23,MCMBP,NAA50,SEH1L,USP44,PSRC1,KNSTRN,CDCA5,CHMP4B,SPC24,PHF13,CDC14C
1963	GO:0072655	establishment of protein localization to mitochondrion	BP	165	26	45	0.157576	0.272727	0.990513	0.0191905	BNIP3L,CSNK2A2,DDIT3,HNMT,HES1,HSP90AA1,KCNN3,MYBPC1,PRKN,PMAIP1,RAC2,TP53,UGCG,YWHAG,BCL2L11,HUWE1,PITRM1,PPP1R13B,GDAP1,FBXW7,NKAP,SNIP1,MICALL2,LRRC46,OSCP1,DYNLL2	AKT1,BAX,BID,TSPO,KAT2A,HSPD1,NDUFB8,PLAGL2,PPP3R1,PRKAA1,SREBF1,SREBF2,TFDP1,YWHAH,CDKL2,PDCD5,NPEPPS,TOMM20,FAM20B,SAE1,TIMM17B,PEMT,TOMM40,TIMM44,PMPCA,TIMM10B,TIMM13,TIMM9,TIMM8B,BBC3,TIMM21,ZDHHC8,TOMM22,GRPEL1,IMMP2L,WDR75,TOMM40L,ZBED3,TIMM50,MTERF4,CHCHD4,GRPEL2,DTWD2,TOMM5,DNLZ
1964	GO:1900087	positive regulation of G1/S transition of mitotic cell cycle	BP	25	3	10	0.12	0.4	0.946639	0.019345	ANXA1,CYP1A1,HYAL1	APEX1,CCND2,MDM2,TERT,CDC45,CUL4A,ANKRD17,MEPCE,LSM10,LSM11
1965	GO:0010907	positive regulation of glucose metabolic process	BP	25	5	10	0.2	0.4	0.705777	0.019345	FOXO1,PMAIP1,IRS2,KAT2B,SORBS1	AKT1,AKT2,KAT2A,GPLD1,PHKG2,SRC,DYRK2,ARPP19,WDR5,SLC45A3
1966	GO:0090200	positive regulation of release of cytochrome c from mitochondria	BP	25	5	10	0.2	0.4	0.705777	0.019345	BIK,MMP9,PMAIP1,TP53,BCL2L11	BAX,BID,GPER1,HRK,PDCD5,PPIF,MLLT11,FAM162A,BBC3,WDR35
1970	GO:0009314	response to radiation	BP	344	78	86	0.226744	0.25	0.54471	0.0194426	ALAD,ANXA1,AQP1,RHOB,ASNS,ATP1A3,BRCA1,CALM1,CASP3,CASP9,CDKN1A,CDKN2D,CIRBP,CCR4,CNGA1,PLK3,CRY1,CRY2,GADD45A,DUSP1,EGR1,ERCC4,ERCC6,EYA1,FOS,GRIN1,GUCY2D,H2AFX,HIF1A,HOXA1,HSPA5,HUS1,HYAL1,ID2,IL12B,JUN,JUNB,JUND,KCNC1,LIG4,MC1R,MEIS2,MME,MYC,NPHP1,PER1,PIK3R1,PTGS2,CXCL12,SFRP1,SNAI2,ELOVL4,ABCC8,THBD,TP53,USP1,BEST1,XRCC4,SLC24A1,NMT2,TANK,SIRT1,NIPBL,INTS7,FBXO4,FOXB1,ATP8A2,INIP,DCLRE1C,NDR…	AKT1,AKT2,ARRB1,BAX,CCND1,CAT,CCND2,CDK5,CYBA,DDB1,DDB2,DNMT3A,DNMT3B,NR2F6,ERCC2,FANCD2,FANCG,FECH,FEN1,GNB1,GRK4,GPX1,HMGCR,HMGCS1,IL12A,KRAS,LRP5,MDM2,MEN1,KMT2A,PRKAA1,MAPK13,RELA,SLC1A3,STK11,TGFB1,TXN,XRCC5,YY1,HMGA2,HYAL3,RAD54L,MAP4K3,B4GALT2,PER3,RNF8,MTA1,CLOCK,BABAM2,PITPNM1,PCLAF,TRIM13,DEAF1,KAT5,RAD51AP1,CERS1,RUVBL2,METAP2,DMC1,CHEK2,TRIM32,PAXIP1,KDM1A,METAP1,DDHD2,NOC2L,RDH11,SCA…
1971	GO:0005996	monosaccharide metabolic process	BP	208	49	55	0.235577	0.264423	0.424055	0.0194748	ALDOC,APOD,ATF3,BPGM,CRY1,DGKQ,FBP1,FOXO1,FUCA1,FUT1,FUT8,GCLC,GPD2,GSK3B,IGFBP3,IGFBP4,PDX1,LEPR,MST1,PRKN,ENPP1,PFKFB1,PFKFB2,PFKFB3,PMAIP1,RORA,SLC2A1,SLC2A3,SLC35A2,TKTL1,CHST1,IRS2,KAT2B,H6PD,SLC23A2,SORBS1,MAN2B2,SIRT1,MLYCD,CRYL1,DCXR,FGGY,SELENOS,RBKS,PPP1R3F,G6PC3,PGM2L1,HECTD4,C1QTNF12	AKT1,AKT2,ALDOA,SLC25A10,CYB5A,DLAT,ENO1,SLC37A4,GAPDH,KAT2A,GPI,GPLD1,IGFBP5,INPPL1,KCNJ11,KHK,LRP5,MAN2A2,MAN2C1,MPI,PDK1,PDK3,PFKFB4,PFKL,PFKP,PGAM1,PHKG2,PRKAA1,SLC25A1,SORD,SRC,TALDO1,TKT,DYRK2,SLC25A12,AIMP1,GSTO1,XYLB,SLC25A13,AKR1A1,ARPP19,WDR5,NISCH,RPIA,POFUT1,CHST15,SDHAF3,SLC35B4,SLC45A3,MIDN,OMA1,SOGA1,BRAT1,GDPGP1,PGAM4
1973	GO:0016071	mRNA metabolic process	BP	734	84	172	0.114441	0.234332	1	0.0195795	C5AR1,CDK11B,CEBPG,CIRBP,DDIT3,DHX8,EIF4A2,ERN1,FLNA,AFF2,HIF1A,HSPA1A,HSPA1B,CNOT4,NOVA2,PCBP2,POLR2A,PPP2R2A,PRKACA,PRKCA,PSMD3,PSMD5,RNASEL,RPL28,RPLP1,RPS20,STAT3,SUPT4H1,SUPT6H,TMBIM6,TFCP2,TP53,UBB,UBC,ZFP36,PRPF18,CDK13,BUD31,CIR1,CTR9,EIF4A3,SLU7,KHDRBS3,POP4,PNRC1,SNRNP27,WBP4,RALY,HABP4,SPEN,PSME4,SMG6,TFIP11,PRPF6,NOCT,VIRMA,SRPK3,RSRC1,NBAS,PCBP3,XRN1,ESRP1,ALKBH5,TXNL4B,AGGF1,SMG8,CM…	ADAR,AKT1,APEX1,ARNT,C1QBP,CCNB1,CLNS1A,DDX6,DHX15,DKC1,EIF4B,EIF4E,ERCC2,FUS,GRSF1,GTF2H1,GTF2H3,HNRNPA1,HNRNPA2B1,HNRNPD,HNRNPF,HNRNPH3,HNRNPK,HNRNPL,HSPB1,EIF3E,MOV10,HNRNPM,SNU13,CNOT3,PCBP1,EXOSC9,PNN,POLR2F,POLR2H,PRKCD,PSMA1,PSMA7,PSMB5,PSMB10,PSMC3,PSMD9,PSME2,PTBP1,RPL3,RPL17,RPL22,RPL27A,RPL29,RPL34,RPL36A,RPS26,RPS27A,SET,SRSF1,SRSF2,SRSF3,SRSF7,SNRPA,SNRPD1,SNRPD3,SNRPF,SREBF1,SRF,SRP…
1977	GO:0086014	atrial cardiac muscle cell action potential	BP	15	3	7	0.2	0.466667	0.699493	0.0197128	FLNA,KCNN2,SCN3B	ANK2,CACNB2,GJA1,KCNQ1,GJC1,TRPM4,RNF207
1978	GO:0086066	atrial cardiac muscle cell to AV node cell communication	BP	15	3	7	0.2	0.466667	0.699493	0.0197128	FLNA,KCNN2,SCN3B	ANK2,CACNB2,GJA1,KCNQ1,GJC1,TRPM4,RNF207
1979	GO:0086026	atrial cardiac muscle cell to AV node cell signaling	BP	15	3	7	0.2	0.466667	0.699493	0.0197128	FLNA,KCNN2,SCN3B	ANK2,CACNB2,GJA1,KCNQ1,GJC1,TRPM4,RNF207
1980	GO:0090201	negative regulation of release of cytochrome c from mitochondria	BP	15	4	7	0.266667	0.466667	0.457745	0.0197128	CLU,HGF,LMNA,PRKN	AKT1,ARRB2,FXN,GPX1,PPIF,PRELID1,TRIAP1
1981	GO:0006337	nucleosome disassembly	BP	15	1	7	0.0666667	0.466667	0.979445	0.0197128	HIST3H2A	HMGA1,SET,SMARCA4,SMARCC1,SMARCC2,SMARCD2,GRWD1
1982	GO:0006206	pyrimidine nucleobase metabolic process	BP	15	1	7	0.0666667	0.466667	0.979445	0.0197128	ALDH6A1	CAD,TYMS,UCK2,UMPS,CMPK1,UCKL1,UCK1
1983	GO:0009070	serine family amino acid biosynthetic process	BP	15	4	7	0.266667	0.466667	0.457745	0.0197128	CTH,SERINC3,SRR,SERINC5	CBS,GGT1,MTHFD1,PSPH,SEPHS1,PHGDH,CBSL
1984	GO:0000097	sulfur amino acid biosynthetic process	BP	15	2	7	0.133333	0.466667	0.888247	0.0197128	CDO1,CTH	AHCY,CBS,GGT1,MTHFD1,APIP,MRI1,CBSL
1985	GO:0006418	tRNA aminoacylation for protein translation	BP	47	1	16	0.0212766	0.340426	0.999995	0.0197896	TARSL2	EPRS,FARSA,IARS,MARS,NARS,AIMP1,EEF1E1,HARS2,PPA2,LARS,DARS2,IARS2,AARS2,CARS2,FDXACB1,EARS2
1988	GO:0006357	regulation of transcription by RNA polymerase II	BP	1773	400	394	0.225606	0.222222	0.613399	0.0199957	ACVR1,ACVR2A,ADRB2,JAG1,AHR,APBB1,ARNTL,ATF3,ATP2B4,BACH1,BCL6,BMP2,BMP5,BMP8B,BMPR2,BRCA1,KLF5,CCND3,CDK8,CDKN1A,CDKN2B,CEBPA,CEBPB,CEBPG,PLK3,CREBL2,CRY1,CRY2,CRYM,DGKQ,DDIT3,DLX2,DLX3,TSC22D3,EBF1,ECM1,EDNRB,EGR1,EGR2,EGR3,ELF3,EPAS1,ETS1,ETV1,ETV3,ETV4,ETV5,EYA1,FBN1,FBP1,FGF9,FGFR1,FOXG1,FOXC1,FOXD1,FOXJ1,FOXC2,FOXO1,FOS,FOSB,FOSL2,GBX2,GDF9,GPS2,GRIN1,NR3C1,GTF2B,GTF2E1,HIST1H1C,HIST1H1E,HG…	ABCA2,ACVR1B,ACVR2B,ACVRL1,AES,AKT1,AMH,AR,ARNT,ARRB1,CCND1,BCL9,BMP3,BMP7,BMPR1A,C1QBP,CDK2,CDX2,CHD3,CHD4,FOXN3,CTBP1,CTBP2,CUX1,DBP,DLX1,DLX5,DLX6,DNMT3A,DNMT3B,ARID3A,ATN1,E2F5,ELF4,ELK3,ENO1,NR2F6,ERCC2,ERF,ESRRA,EZH1,FGF2,KAT2A,GLI2,GLO1,GPER1,GTF2H1,GTF2H3,GTF2I,HDAC1,HDGF,HHEX,HMGB1,HMGB2,HMGA1,HMX1,HNF4G,HNRNPA2B1,HNRNPK,HOXC8,HOXC9,HOXD9,HSF4,HSPD1,FOXN2,INSIG1,LIF,LRP2,LRP5,EPCAM,SMAD3…
2001	GO:0052548	regulation of endopeptidase activity	BP	239	63	62	0.263598	0.259414	0.10814	0.0205755	APLP2,AQP1,C3,C5,CASP3,CASP9,CCK,CDKN2D,COL6A3,CTGF,DAP,DPEP1,SERPINB1,EPHA4,EPHA7,FYN,IFI6,GRIN1,GSN,HGF,CYR61,ITIH4,ANOS1,MMP9,MYC,NGF,NGFR,NKX3-1,SERPINE1,SERPINE2,SERPINB8,SERPINB9,SERPINI1,PMAIP1,PTGS2,ROBO1,SPINK2,SPOCK1,STAT3,TIMP3,WNT9A,TFPI2,PICALM,TRADD,RIPK1,TNFRSF10C,BCL10,KLF4,EIF2AK3,HERPUD1,BCL2L11,DNAJB6,DLC1,ARL6IP1,SIRT1,LAMP3,IFT57,AKIRIN2,MUL1,ITIH5,ACVR1C,CASC2,ACER2	AKT1,BIRC5,FAS,ARRB1,ARRB2,BAX,BID,CASP2,CD44,CSNK2A1,DHCR24,F2R,GAPDH,GAS6,GPI,GPER1,GPX1,HIP1,HMGB1,HSPD1,HSPE1,SMAD3,MBP,MDM2,MAP3K5,PEBP1,FURIN,SERPINF1,SERPINB6,PROS1,PSME2,SNCA,SORL1,SRC,TFAP4,TRAF2,TNFRSF10B,CFLAR,AIFM1,PDCD5,PPM1F,ANP32B,ARL6IP5,PRDX3,GRAMD4,ATP13A2,MTCH1,PRDX5,FAM162A,BEX3,BBC3,PRELID1,LEF1,UCHL5,TRIAP1,NLE1,PIDD1,LXN,WDR35,WNT3A,PAPLN,CD109
2006	GO:0042771	intrinsic apoptotic signaling pathway in response to DNA damage by p53 class mediator	BP	36	4	13	0.111111	0.361111	0.977612	0.0206989	CDKN1A,ING2,TP53,SIRT1	CD44,HNRNPK,DYRK2,CHEK2,KDM1A,PHLDA3,PGAP2,HIPK2,SHISA5,TRIAP1,AEN,TMEM109,ELL3
2007	GO:0045840	positive regulation of mitotic nuclear division	BP	36	5	13	0.138889	0.361111	0.937436	0.0206989	PDGFB,TGFA,BECN1,NIPBL,SLF1	LRP5,NUMA1,RANBP1,AURKA,TGFB1,ESPL1,DLGAP5,UBE2C,PHB2,NUP62,NUSAP1,PHIP,CDCA5
2009	GO:0000375	RNA splicing, via transesterification reactions	BP	305	26	77	0.0852459	0.252459	1	0.0207545	DHX8,NOVA2,PCBP2,POLR2A,PRPF18,CDK13,BUD31,EIF4A3,SLU7,KHDRBS3,SNRNP27,WBP4,RALY,SPEN,TFIP11,PRPF6,SRPK3,RSRC1,TXNL4B,ZMAT5,XAB2,METTL14,CACTIN,CELF5,DHX40,ZC3H10	C1QBP,CLNS1A,DHX15,FUS,HNRNPA1,HNRNPA2B1,HNRNPD,HNRNPF,HNRNPH3,HNRNPK,HNRNPL,HNRNPM,SNU13,PCBP1,PNN,POLR2F,POLR2H,PTBP1,SRSF1,SRSF2,SRSF3,SRSF7,SNRPA,SNRPD1,SNRPD3,SNRPF,SRPK1,TIA1,PABPN1,SRSF9,SRSF11,SNRNP40,DDX23,PRDX6,DDX46,SNUPN,ALYREF,DDX39A,HNRNPR,PRMT5,SYNCRIP,DDX17,CELF2,TXNL4A,SF3A3,NUDT21,HNRNPUL1,PSIP1,DDX20,KHDC4,KDM1A,MTREX,LSM5,LSM4,USP49,DAZAP1,RBMX,RBM15B,CPSF1,GEMIN4,SRRT,LSM7,PR…
2012	GO:0016553	base conversion or substitution editing	BP	9	0	5	0	0.555556	1	0.0209935	NA	ADAR,APOBEC3C,RBM47,METTL3,ADAT2
2013	GO:0033631	cell-cell adhesion mediated by integrin	BP	9	1	5	0.111111	0.555556	0.902729	0.0209935	DPP4	ADA,ITGA5,PODXL,PIEZO1,NPNT
2014	GO:0072321	chaperone-mediated protein transport	BP	9	1	5	0.111111	0.555556	0.902729	0.0209935	CLU	TIMM8A,TOR1A,TIMM13,TIMM9,TIMM8B
2015	GO:0006265	DNA topological change	BP	9	0	5	0	0.555556	1	0.0209935	NA	HMGB1,HMGB2,TOP2A,TOP2B,TOP1MT
2016	GO:0006183	GTP biosynthetic process	BP	9	1	5	0.111111	0.555556	0.902729	0.0209935	NME5	IMPDH1,IMPDH2,NME1,NME3,NME4
2018	GO:0051256	mitotic spindle midzone assembly	BP	9	1	5	0.111111	0.555556	0.902729	0.0209935	AURKC	CDC14B,CDC14A,KIF23,RACGAP1,CDC14C
2019	GO:0090070	positive regulation of ribosome biogenesis	BP	9	0	5	0	0.555556	1	0.0209935	NA	WDR43,DIMT1,TRMT112,HEATR1,WDR75
2020	GO:2000234	positive regulation of rRNA processing	BP	9	0	5	0	0.555556	1	0.0209935	NA	WDR43,DIMT1,TRMT112,HEATR1,WDR75
2021	GO:0080154	regulation of fertilization	BP	9	1	5	0.111111	0.555556	0.902729	0.0209935	SPINK2	ZP3,HYAL3,CACNA1H,LHFPL2,INTS13
2022	GO:0014733	regulation of skeletal muscle adaptation	BP	9	1	5	0.111111	0.555556	0.902729	0.0209935	PPP3CA	CAMK2B,CAMK2G,GTF2I,IGFBP5,GTF2IRD1
2023	GO:0032928	regulation of superoxide anion generation	BP	9	1	5	0.111111	0.555556	0.902729	0.0209935	ITGB2	CYBA,GSTP1,PRKCD,SYK,TGFB1
2024	GO:0070922	small RNA loading onto RISC	BP	9	0	5	0	0.555556	1	0.0209935	NA	ADAR,AGO1,AGO2,AGO3,AGO4
2029	GO:0051231	spindle elongation	BP	12	1	6	0.0833333	0.5	0.955282	0.0209958	AURKC	NUMA1,CDC14B,CDC14A,KIF23,RACGAP1,CDC14C
2032	GO:0046939	nucleotide phosphorylation	BP	103	16	30	0.15534	0.291262	0.97437	0.0210313	ALDOC,BPGM,FBP1,HIF1A,OGDH,P2RX7,PFKFB1,PFKFB2,PFKFB3,STAT3,NME5,OGDHL,AK7,AK8,AK9,PGM2L1	AK2,AK4,ALDOA,ARNT,ENO1,GAPDH,GPI,LDHA,NME1,NME3,NME4,PFKFB4,PFKL,PFKP,PGAM1,PRKAA1,OGT,POM121,NUP50,NUP205,NUP160,NUP188,NUP62,MLXIPL,PRKAG2,CMPK1,NDC1,SEH1L,NUP35,PGAM4
2035	GO:0046782	regulation of viral transcription	BP	55	7	18	0.127273	0.327273	0.980131	0.0211649	GTF2B,JUN,POLR2A,SUPT4H1,ZFP36,CTDP1,TRIM62	HDAC1,POLR2F,POLR2H,PSMC3,SMARCA4,SP1,TFAP4,NELFA,HMGA2,TRIM14,TRIM13,TRIM32,TARDBP,MDFIC,LEF1,ZNF639,NUCKS1,TRIM8
2036	GO:0098813	nuclear chromosome segregation	BP	270	29	69	0.107407	0.255556	1	0.0211838	DYNC1I1,DUSP1,ERCC4,GEM,MSH4,NEK2,AURKC,TTN,TNKS,BECN1,NIPBL,CHMP2A,CHTF8,FBXW7,CENPN,TEX14,FMN2,KNL1,CHMP1B,FANCM,MIS12,NDEL1,SLF1,DIS3L2,DYNLL2,EME1,SPICE1,SYCE2,GEN1	BIRC5,BUB1B,CCNB1,CDC20,CENPA,CENPF,FANCD2,FEN1,INCENP,KIF22,KPNB1,MAD2L1,NUMA1,PLK1,RAN,CLIP1,TOP2A,TOP2B,XPO1,CDC14B,CDC14A,RAB11A,ZW10,BUB3,TRIP13,KIF23,ESPL1,DLGAP5,NCAPD2,KIF14,ACTR3,STAG1,TACC3,P3H4,SPAG5,NUDC,STAG2,NEK6,UBE2C,DMC1,PHB2,PDS5A,NUP160,NCAPD3,NUP62,RACGAP1,ANAPC4,NUSAP1,NDC1,RCC2,TEX15,ANAPC1,CENPM,PHF23,MCMBP,NAA50,FAM83D,SEH1L,USP44,PSRC1,KNSTRN,CDCA5,CHMP4B,SPC24,PHF13,CDC1…
2043	GO:0071359	cellular response to dsRNA	BP	59	7	19	0.118644	0.322034	0.989464	0.0216165	P2RX7,PPP3CA,MAP2K1,DDX58,MUL1,SNIP1,ZC3H10	ADAR,HNRNPA2B1,SMAD3,TERT,TGFB1,TLR3,TSNAX,NCOR2,ZC3H7B,TUT4,AGO1,AGO2,SRRT,DGCR8,METTL3,COLEC12,AGO3,AGO4,LIN28B
2044	GO:0006261	DNA-dependent DNA replication	BP	145	20	40	0.137931	0.275862	0.997755	0.0217811	BCL6,BMP5,FGFR1,LIG4,ORC4,TERF2,ATG7,POLQ,ORC6,GMNN,RTF2,FBXW7,POLE4,FANCM,POLD4,SENP2,EME1,BOD1L1,NEXMIF,POLN	CDK2,DNA2,FEN1,HMGA1,MCM2,MCM3,MCM4,MCM5,MCM6,NBN,TONSL,ORC2,POLD2,POLE2,RFC2,CDK2AP1,CDC45,GINS1,PARP2,ALYREF,POLD3,STAG2,WDHD1,CHEK2,POLA2,DONSON,STOML2,SMARCAL1,RTEL1,POLE3,TIPIN,TWNK,WDR18,NUCKS1,E2F8,MCMBP,TICRR,EME2,CENPX,MCM9
2048	GO:0006081	cellular aldehyde metabolic process	BP	63	15	20	0.238095	0.31746	0.473221	0.0219388	BMP2,BMP5,BPGM,CYP1B1,HAGH,IDH2,AKR1C3,ALDH1A2,H6PD,PGLS,DKK3,WNT4,KDM3A,RBKS,RDH10	ADH5,ALDH1A3,ALDH7A1,ESD,GLO1,GPI,IDH1,KHK,PGAM1,RELA,TALDO1,TKT,CACNA1H,GRHPR,AKR1A1,RPIA,PNKD,RDH11,CYP27C1,PGAM4
2054	GO:0000027	ribosomal large subunit assembly	BP	29	3	11	0.103448	0.37931	0.975369	0.0221043	RPL3L,RPF1,SAMD15	NOP2,RPL3,DHX30,BOP1,MRTO4,NLE1,MRPL20,BRIX1,PPAN,WDR18,RPF2
2065	GO:0051282	regulation of sequestering of calcium ion	BP	67	17	21	0.253731	0.313433	0.352409	0.0221497	CALM1,DDIT3,PTK2B,HTT,ITPR1,ITPR2,P2RX7,PDPK1,PRKACA,CXCL11,TRPC1,TRPA1,HAP1,AKAP6,CORO1A,MCOLN1,CEMIP	ANK2,BAX,CALM3,CYBA,DMD,F2R,FGF2,FKBP1A,GPER1,ITPR3,LETM1,PLCG1,SLC8A1,SNCA,SRI,TGFB1,GSTO1,RASA3,SELENON,SLC25A23,TPCN2
2066	GO:0007007	inner mitochondrial membrane organization	BP	40	2	14	0.05	0.35	0.999597	0.0221561	ATP5S,APOOL	ATP5F1B,ATP5F1D,ATP5MC1,ATP5MC2,ATP5MC3,ATP5ME,ATP5PF,LETM1,TAZ,TIMM13,TIMM9,CHCHD6,OMA1,C19orf70
2067	GO:0016575	histone deacetylation	BP	83	14	25	0.168675	0.301205	0.926985	0.0221606	BCL6,ING2,PER1,PRKD1,SKI,TP53,SAP30,RCOR1,SIRT1,NIPBL,BRMS1,ARID4B,C6orf89,USP17L2	CHD3,CHD4,CTBP1,HDAC1,PHB,RBBP4,RBBP7,SREBF1,TBL1X,TGFB1,MTA1,MTA2,MORF4L2,MORF4L1,MSL3,PRDM5,BAZ2A,KDM1A,SIRT3,HDAC7,MTA3,TBL1XR1,HDAC10,BRMS1L,NACC2
2075	GO:0040001	establishment of mitotic spindle localization	BP	22	3	9	0.136364	0.409091	0.9071	0.022296	HTT,SPRY2,NDEL1	CENPA,KPNB1,NUMA1,ARHGEF2,ZW10,ESPL1,SPRY1,NUSAP1,SAPCD2
2076	GO:0000466	maturation of 5.8S rRNA from tricistronic rRNA transcript (SSU-rRNA, 5.8S rRNA, LSU-rRNA)	BP	22	0	9	0	0.409091	1	0.022296	NA	EXOSC9,NOP14,PDCD11,EXOSC7,BOP1,EXOSC2,WDR12,KRI1,NOL9
2077	GO:0006851	mitochondrial calcium ion transmembrane transport	BP	22	2	9	0.0909091	0.409091	0.974844	0.022296	MICU1,MICU2	LETM1,PHB,VDAC1,PHB2,PMPCA,STOML2,MCUB,SLC25A23,BHLHA15
2082	GO:0051053	negative regulation of DNA metabolic process	BP	116	27	33	0.232759	0.284483	0.487957	0.0226918	BCL6,BMPR2,DUSP1,ERCC4,HUS1,NPPC,TERF2,TP53,TWIST1,TNKS,RECQL5,ATG7,POLQ,SMG6,TFIP11,TINF2,ANKRD1,GMNN,TERF2IP,XRN1,FBXW7,TSPYL2,TENT4B,STN1,KLHL15,ZNF93,ZSCAN4	ACVRL1,DFFA,GJA1,GPER1,HNRNPA1,KCNK2,MEN1,KMT2A,NBN,S100A11,SRC,TGFB1,XRCC5,HMGA2,CERS1,STAG2,CHEK2,PDS5A,DNAJC2,DONSON,UBR5,RTEL1,GNL3L,TIPIN,NAT10,OTUB1,FAM129B,PIF1,CTC1,TET1,NUDT16L1,CDAN1,RNF169
2098	GO:0018393	internal peptidyl-lysine acetylation	BP	133	26	37	0.195489	0.278195	0.842197	0.0234098	APBB1,BRCA1,IRF4,ISL1,PER1,SNAI2,TAF10,TAF12,MAP3K7,TWIST1,KAT6A,NCOA3,KAT2B,SIRT1,CHD5,AUTS2,EPC2,ING4,MBIP,ING3,PIWIL2,DMAP1,POLE4,KAT14,EP400,EPC1	ARRB1,CTBP1,KAT2A,LIF,KMT2A,MAPK3,SET,SNCA,TGFB1,SUPT3H,OGT,LDB1,RPS6KA4,CLOCK,MORF4L2,KAT5,RUVBL2,MORF4L1,MSL3,WDR5,PAXIP1,USP22,JADE2,NOC2L,LEF1,POLE3,MRGBP,BEND3,MEAF6,NAA40,NAA60,JADE1,NAA50,ING5,TADA2B,TADA1,MSL1
2128	GO:0006575	cellular modified amino acid metabolic process	BP	129	25	36	0.193798	0.27907	0.850546	0.0239593	CKMT2,CRYM,DIO3,DPEP1,GATM,GCH1,GCLC,GSTZ1,HAGH,MTHFR,P4HA1,SERINC3,AHCYL2,ABHD12,DUOX2,GLRX2,PIPOX,GDAP1,EGLN1,SERINC1,CHAC1,OSBPL10,ALDH1L2,SERINC5,SLC27A1	AHCY,ASS1,ATIC,ALDH7A1,CKB,EEF1G,FASN,GAMT,GART,GGT1,GLO1,GPX1,GSR,GSTP1,IDH1,MGST1,MTHFD1,SLC19A1,TYMS,SLC5A6,PLOD3,GSTO1,EEF1E1,LPCAT3,PEMT,CRTAP,PRDX4,MTHFD1L,CHDH,AASDHPPT,SLC46A1,OSBPL5,PM20D2,MBOAT1,LPCAT4,CHAC2
2136	GO:0097300	programmed necrotic cell death	BP	33	8	12	0.242424	0.363636	0.488994	0.02434	SLC25A4,CD14,CYLD,UBB,UBC,FZD9,TRADD,RIPK1	FAS,BAX,MAP3K5,RPS27A,TLR3,TRAF2,CFLAR,ARHGEF2,PPIF,ALKBH7,TICAM1,PGAM5
2137	GO:0042558	pteridine-containing compound metabolic process	BP	33	4	12	0.121212	0.363636	0.96161	0.02434	GCH1,MTHFR,PIPOX,ALDH1L2	ATIC,GART,MTHFD1,PCBD1,QDPR,SLC19A1,SPR,TYMS,MTHFD1L,PCBD2,SLC46A1,PM20D2
2138	GO:0035194	posttranscriptional gene silencing by RNA	BP	125	19	35	0.152	0.28	0.987037	0.0245099	H3F3A,H3F3B,POLR2A,PPP3CA,MAP2K1,STAT3,ZFP36,HIST1H4I,HIST1H3A,HIST1H3D,HIST1H3E,HIST1H3H,HIST1H3B,HIST1H4H,HIST1H4E,NRDE2,TNRC6C,SNIP1,ZC3H10	ADAR,HNRNPA2B1,SMAD3,MOV10,POLR2F,POLR2H,RAN,TERT,TGFB1,TSNAX,LIMD1,NCOR2,POM121,NUP50,NUP205,ZC3H7B,NUP160,TUT4,NUP188,NUP62,AGO1,AGO2,SRRT,DGCR8,NDC1,METTL3,CNOT6,XPO5,SEH1L,AJUBA,NUP35,AGO3,AGO4,LIN28B,MIR17HG
2139	GO:1903508	positive regulation of nucleic acid-templated transcription	BP	1162	260	263	0.223752	0.226334	0.65389	0.0245259	ACVR1,ACVR2A,ADRB2,JAG1,AHR,APBB1,RHOG,ARNTL,ATF3,BACH1,BMP2,BMP5,BMPR2,BRCA1,KLF5,CAMK4,CDK8,CDKN1C,CDKN2B,CEBPA,CEBPB,CEBPG,CREBL2,DAB2,DDIT3,DLX2,DLX3,EBF1,EGR1,EGR2,ELF3,EPAS1,ERBB4,ERCC6,ETS1,ETV1,ETV4,ETV5,EYA1,FOXC1,FOXD1,FOXJ1,FOXC2,FOXO1,FOS,FOSB,FOSL2,GBX2,GRIN1,NR3C1,GTF2B,HGF,HIF1A,NR4A1,HOXA1,HOXA5,HOXA9,HOXA10,HOXA11,HOXB2,HOXB3,HOXB4,HOXD8,HES1,HSPA5,IRF8,ID2,ID4,CYR61,IL11,ING2,PD…	ACVR1B,ACVRL1,AKT1,AR,ARNT,ARRB1,BCL9,BMP7,BMPR1A,CCNA2,CDK2,CDX2,FOXN3,CTBP2,DBP,DLX1,DLX5,ARID3A,DVL1,E2F5,ELF4,ELK3,ERCC2,ESRRA,EZH1,F2R,FGF2,FZD2,KAT2A,GLI2,GPER1,GTF2H1,HDAC1,HHEX,HMGB1,HMGB2,HMGA1,HNF4G,HNRNPD,HNRNPK,HOXD9,PRMT2,HSF4,FOXN2,ILF2,ILF3,INSIG1,IRAK1,LIF,LRP5,EPCAM,SMAD3,MARS,MDK,MAP3K5,MEN1,KMT2A,MYB,NFIC,NFIX,NFYB,NKX2-2,NPAS1,NPAT,ROR2,PBX2,PCBD1,PCBP1,PHB,PHF2,PIK3R2,PITX1,P…
2140	GO:0045893	positive regulation of transcription, DNA-templated	BP	1162	260	263	0.223752	0.226334	0.65389	0.0245259	ACVR1,ACVR2A,ADRB2,JAG1,AHR,APBB1,RHOG,ARNTL,ATF3,BACH1,BMP2,BMP5,BMPR2,BRCA1,KLF5,CAMK4,CDK8,CDKN1C,CDKN2B,CEBPA,CEBPB,CEBPG,CREBL2,DAB2,DDIT3,DLX2,DLX3,EBF1,EGR1,EGR2,ELF3,EPAS1,ERBB4,ERCC6,ETS1,ETV1,ETV4,ETV5,EYA1,FOXC1,FOXD1,FOXJ1,FOXC2,FOXO1,FOS,FOSB,FOSL2,GBX2,GRIN1,NR3C1,GTF2B,HGF,HIF1A,NR4A1,HOXA1,HOXA5,HOXA9,HOXA10,HOXA11,HOXB2,HOXB3,HOXB4,HOXD8,HES1,HSPA5,IRF8,ID2,ID4,CYR61,IL11,ING2,PD…	ACVR1B,ACVRL1,AKT1,AR,ARNT,ARRB1,BCL9,BMP7,BMPR1A,CCNA2,CDK2,CDX2,FOXN3,CTBP2,DBP,DLX1,DLX5,ARID3A,DVL1,E2F5,ELF4,ELK3,ERCC2,ESRRA,EZH1,F2R,FGF2,FZD2,KAT2A,GLI2,GPER1,GTF2H1,HDAC1,HHEX,HMGB1,HMGB2,HMGA1,HNF4G,HNRNPD,HNRNPK,HOXD9,PRMT2,HSF4,FOXN2,ILF2,ILF3,INSIG1,IRAK1,LIF,LRP5,EPCAM,SMAD3,MARS,MDK,MAP3K5,MEN1,KMT2A,MYB,NFIC,NFIX,NFYB,NKX2-2,NPAS1,NPAT,ROR2,PBX2,PCBD1,PCBP1,PHB,PHF2,PIK3R2,PITX1,P…
2142	GO:0051248	negative regulation of protein metabolic process	BP	887	217	204	0.244645	0.229989	0.120548	0.0246764	ALAD,APBB1,APLP2,APOD,AQP1,ATF3,ATP2B4,ADGRB1,BDKRB2,BRCA1,C3,C5,CALM1,CASP3,CBLB,CDKN1A,CDKN1C,CDKN2B,CDKN2D,CEBPA,CIRBP,CLU,COL6A3,CRY1,CRY2,DGKQ,DAPK3,GADD45A,DPEP1,HBEGF,DUSP1,DUSP4,DUSP5,DUSP6,ECM1,EDNRB,EIF4EBP2,SERPINB1,EPHA4,EPHB2,FOXJ1,FOXO1,FLNA,FYN,IFI6,GAS1,GCLC,GLG1,GPS2,GSK3B,H3F3A,H3F3B,NCKAP1L,HGF,HSPA1A,HSPA1B,IGFBP3,INSM1,ITGAV,ITGB3,ITIH4,JUN,ANOS1,SMAD7,MMP9,MTM1,MYC,GADD45B,N…	ADAR,AKT1,ANXA2,BIRC5,ARRB1,ARRB2,BAX,BMP7,TSPO,LDLRAD4,CALM3,CCNB1,CD44,CDK4,CDK5,CDK6,CDKN1B,CDKN2A,CSK,CSNK2A1,CTBP1,DHCR24,DMD,DNMT3B,DUSP3,DUSP7,DUSP9,DVL1,EIF4E,EPRS,FKBP1A,FLOT2,GAPDH,GAS6,GPI,GPER1,GPX1,RAPGEF1,GSTP1,HDAC1,HHEX,HMGCR,HNRNPA2B1,HNRNPD,HSPB1,HSP90AB1,IGFBP5,ILF3,EIF3E,IPO5,LDLR,LIF,LIMK1,LRP5,CAPRIN1,MAD2L1,SMAD3,MDM2,MDM4,MEN1,MOV10,CNOT3,PEBP1,FURIN,SERPINF1,PHB,SERPINB6,…
2143	GO:0033135	regulation of peptidyl-serine phosphorylation	BP	96	18	28	0.1875	0.291667	0.859139	0.0247208	ATP2B4,BDKRB2,CREBL2,HGF,IL11,SMAD7,NTRK2,PLCL1,PRKD1,PTGS2,RET,AKAP9,SPRY2,INPP5F,DKK1,TERF2IP,CNKSR3,STOX1	AKT1,ARRB1,ARRB2,BAX,CD44,DMD,GAS6,LIF,PAK1,PFN2,PRKAA1,SNCA,TGFB1,TXN,AXIN1,CAMK1,CNOT9,PPM1F,RASSF2,PWP1,GPD1L,PLCL2,MLXIPL,NSD1,TNKS1BP1,WNT3A,TRIM6,PAQR3
2145	GO:0044272	sulfur compound biosynthetic process	BP	142	33	39	0.232394	0.274648	0.48348	0.0248963	ACAN,CDO1,NCAN,CTH,ACSL1,ACSL3,GCDH,GCLC,GSTZ1,HAGH,ST3GAL3,CHST1,CHST2,B3GNT2,CHSY1,ACSBG1,ACSL6,MLYCD,GLCE,TPK1,CHST11,SLC35B3,CSAD,ACSL5,CHPF2,CSGALNACT2,ELOVL5,XYLT1,NDST4,CHAC1,CHPF,ACSF3,CHSY3	ACAT1,ACLY,AHCY,AMD1,CBS,DLAT,ESD,FASN,GGT1,GSTP1,NDST1,MAT2A,MGST1,MPST,MTHFD1,PDK1,PDK3,SCD,SLC25A1,SNCA,SP1,B4GALT2,GSTO1,CHST3,AKR1A1,ST3GAL6,CSPG5,B4GAT1,APIP,CHST15,ELOVL2,XYLT2,ELOVL6,B3GNT4,SCD5,MRI1,CBR4,CHAC2,CBSL
2152	GO:1905818	regulation of chromosome separation	BP	56	4	18	0.0714286	0.321429	0.999569	0.0254208	CSNK2A2,DUSP1,TEX14,GEN1	BUB1B,CCNB1,CENPF,CSNK2A1,MAD2L1,NUMA1,PLK1,ZW10,BUB3,TRIP13,ESPL1,DLGAP5,TACC3,NEK6,UBE2C,ANAPC4,ANAPC1,USP44
2153	GO:1902680	positive regulation of RNA biosynthetic process	BP	1163	260	263	0.22356	0.226139	0.659971	0.0254516	ACVR1,ACVR2A,ADRB2,JAG1,AHR,APBB1,RHOG,ARNTL,ATF3,BACH1,BMP2,BMP5,BMPR2,BRCA1,KLF5,CAMK4,CDK8,CDKN1C,CDKN2B,CEBPA,CEBPB,CEBPG,CREBL2,DAB2,DDIT3,DLX2,DLX3,EBF1,EGR1,EGR2,ELF3,EPAS1,ERBB4,ERCC6,ETS1,ETV1,ETV4,ETV5,EYA1,FOXC1,FOXD1,FOXJ1,FOXC2,FOXO1,FOS,FOSB,FOSL2,GBX2,GRIN1,NR3C1,GTF2B,HGF,HIF1A,NR4A1,HOXA1,HOXA5,HOXA9,HOXA10,HOXA11,HOXB2,HOXB3,HOXB4,HOXD8,HES1,HSPA5,IRF8,ID2,ID4,CYR61,IL11,ING2,PD…	ACVR1B,ACVRL1,AKT1,AR,ARNT,ARRB1,BCL9,BMP7,BMPR1A,CCNA2,CDK2,CDX2,FOXN3,CTBP2,DBP,DLX1,DLX5,ARID3A,DVL1,E2F5,ELF4,ELK3,ERCC2,ESRRA,EZH1,F2R,FGF2,FZD2,KAT2A,GLI2,GPER1,GTF2H1,HDAC1,HHEX,HMGB1,HMGB2,HMGA1,HNF4G,HNRNPD,HNRNPK,HOXD9,PRMT2,HSF4,FOXN2,ILF2,ILF3,INSIG1,IRAK1,LIF,LRP5,EPCAM,SMAD3,MARS,MDK,MAP3K5,MEN1,KMT2A,MYB,NFIC,NFIX,NFYB,NKX2-2,NPAS1,NPAT,ROR2,PBX2,PCBD1,PCBP1,PHB,PHF2,PIK3R2,PITX1,P…
2154	GO:0046434	organophosphate catabolic process	BP	185	35	49	0.189189	0.264865	0.914809	0.0254701	ALDOC,AMPD3,BPGM,FBP1,HIF1A,PNP,NT5E,OGDH,P2RX7,PDE2A,PDE4C,PDE7A,ENPP1,ENPP2,PFKFB1,PFKFB2,PFKFB3,PTEN,SMPD1,STAT3,PLA2G4C,SYNJ1,INPP5F,NT5C2,PLA2G15,ABHD12,PDE7B,PNPLA8,EGLN1,NUDT15,SMPD3,OGDHL,NUDT18,PGM2L1,NUDT7	ADA,ALDOA,APOC1,ARNT,SCARB1,CNP,DUT,ENO1,GAPDH,GPI,GPX1,HPRT1,IDH1,LDHA,LDLR,NTHL1,PDE1A,PDE4A,PDE9A,PFKFB4,PFKL,PFKP,PGAM1,PLCG1,PRKAA1,PRKCD,OGT,PDE5A,PRDX6,POM121,DNPH1,NUP50,NUDT3,NUP205,GPD1L,NUP160,NUP188,NUP62,NT5C,MLXIPL,PRKAG2,NDC1,INPP5E,DCTPP1,GDPD3,SEH1L,NUP35,NEIL2,PGAM4
2156	GO:0006144	purine nucleobase metabolic process	BP	19	1	8	0.0526316	0.421053	0.992711	0.0255519	ADAL	ADA,GART,HPRT1,MTHFD1,PRPS1,PAICS,KDM1A,MTHFD1L
2158	GO:0051180	vitamin transport	BP	19	6	8	0.315789	0.421053	0.252286	0.0255519	SLC2A1,SLC2A3,TCN2,CUBN,SLC23A2,SLC35F3	SCARB1,LRP2,SLC19A1,SLC5A6,CD320,SLC25A19,SLC19A3,SLC46A1
2163	GO:0090307	mitotic spindle assembly	BP	60	12	19	0.2	0.316667	0.744441	0.0257668	FLNA,HSPA1A,HSPA1B,NEK2,AURKC,KIF3B,CHMP2A,CHMP1B,CEP97,MAP9,CCSAP,SPICE1	BIRC5,CDC20,KPNB1,PLK1,CDC14B,CDC14A,RAB11A,KIF23,STAG1,STAG2,CHEK2,TPX2,TUBGCP4,RACGAP1,BCCIP,TUBGCP6,CHMP4B,CDC14C,MZT1
2165	GO:0006637	acyl-CoA metabolic process	BP	80	17	24	0.2125	0.3	0.672386	0.0258368	DBT,ACSL1,ACSL3,GCDH,HMGCL,OGDH,DGAT1,AASS,ACSBG1,ACSL6,MLYCD,PIPOX,ACSL5,ELOVL5,ACSF2,ACSF3,NUDT7	ACAT1,ACLY,DLAT,FASN,HMGCS1,MVD,MVK,PDK1,PDK3,ACSM3,SCD,SLC25A1,SNCA,SUCLG2,ACOT2,ACOT9,AADAT,ELOVL2,FAR2,ACOT13,ELOVL6,SCD5,CBR4,ACOT1
2166	GO:1903578	regulation of ATP metabolic process	BP	80	8	24	0.1	0.3	0.999116	0.0258368	FBP1,HIF1A,P2RX7,PFKFB1,PFKFB2,PFKFB3,STAT3,TMSB4X	ARNT,TSPO,CCNB1,ENO1,PFKFB4,PGAM1,PRKAA1,SNCA,TAZ,OGT,POM121,PPIF,NUP50,NUP205,NUP160,NUP188,NUP62,MLXIPL,PRKAG2,NDC1,BEND3,SLC25A23,SEH1L,NUP35
2167	GO:0035383	thioester metabolic process	BP	80	17	24	0.2125	0.3	0.672386	0.0258368	DBT,ACSL1,ACSL3,GCDH,HMGCL,OGDH,DGAT1,AASS,ACSBG1,ACSL6,MLYCD,PIPOX,ACSL5,ELOVL5,ACSF2,ACSF3,NUDT7	ACAT1,ACLY,DLAT,FASN,HMGCS1,MVD,MVK,PDK1,PDK3,ACSM3,SCD,SLC25A1,SNCA,SUCLG2,ACOT2,ACOT9,AADAT,ELOVL2,FAR2,ACOT13,ELOVL6,SCD5,CBR4,ACOT1
2169	GO:0097421	liver regeneration	BP	26	4	10	0.153846	0.384615	0.875862	0.0258378	CEBPB,CSNK2A2,HMOX1,CLDN1	CCND1,CSNK2A1,SRSF1,AURKA,TGFB1,TYMS,PRMT5,SULF2,WDR35,PNPT1
2170	GO:0006919	activation of cysteine-type endopeptidase activity involved in apoptotic process	BP	64	16	20	0.25	0.3125	0.384072	0.0259779	CASP3,CASP9,CCK,DAP,NGF,NGFR,NKX3-1,PMAIP1,ROBO1,TRADD,RIPK1,EIF2AK3,DLC1,IFT57,MUL1,ACER2	FAS,BAX,BID,CASP2,F2R,HIP1,HSPD1,HSPE1,SMAD3,SNCA,TRAF2,TNFRSF10B,CFLAR,AIFM1,ANP32B,MTCH1,FAM162A,BEX3,BBC3,PIDD1
2171	GO:0051289	protein homotetramerization	BP	64	12	20	0.1875	0.3125	0.821371	0.0259779	CTH,DECR1,FBP1,GPX3,KCNJ2,TP53,TRPA1,USP16,SYT11,DCXR,MCOLN1,SRR	ACADL,ALDH1A3,ALDOA,CAT,CRYZ,HSD17B10,HPRT1,IMPDH2,PCBD1,PFKL,PEX5,RXRA,SOD2,ST13,APIP,TRPM4,ACOT13,DCTPP1,PCBD2,CBR4
2172	GO:0051196	regulation of coenzyme metabolic process	BP	76	8	23	0.105263	0.302632	0.99824	0.0259901	BPGM,FBP1,HIF1A,P2RX7,PFKFB1,PFKFB2,PFKFB3,STAT3	ARNT,DLAT,ME1,ME2,PDK1,PDK3,PFKFB4,PGAM1,PRKAA1,SNCA,OGT,POM121,NUP50,NUP205,NUP160,NUP188,NUP62,MLXIPL,PRKAG2,NDC1,SEH1L,NUP35,PGAM4
2178	GO:1903307	positive regulation of regulated secretory pathway	BP	37	11	13	0.297297	0.351351	0.205655	0.0261209	AP1G1,ITGB2,KCNB1,RAB3A,STXBP1,SYT1,CACNA1G,CDK5R2,UNC13B,CLTRN,SYT9	ADORA2B,CDK5,IL4R,STX4,SYK,ZP3,HYAL3,VAMP8,SNX4,CACNA1H,RAB3D,GAB2,RAB15
2183	GO:1901654	response to ketone	BP	134	35	37	0.261194	0.276119	0.205675	0.0261777	ADCY2,ADCY5,AHR,AQP1,ATP2B1,AVPR1A,CASP9,CDKN1A,DUSP1,EFNA5,FOXO1,FOS,FOSB,GNAI1,NR3C1,NEFL,NKX3-1,PTGER4,SFRP1,SLIT3,TACR1,TNFSF4,CLDN1,USP8,KLF4,SLIT2,NR1H3,SIRT1,ERRFI1,GNG2,XRN1,AACS,FOXP2,FBXO32,UGT3A2	ADCY1,ADCY3,AKT1,AR,CCND1,TSPO,CAD,CDK4,CSNK2A1,CYBA,DNMT3B,DSG2,EIF4E,FECH,GJB2,GNB1,GPI,HNRNPD,KCNJ11,MSN,NKX2-2,NME1,SERPINF1,PRKAA1,PSPH,PTGER2,RELA,SRC,SREBF1,TFAP4,TGFB1,TYMS,CFLAR,AIFM1,TXNIP,CBX3,LARP1
2186	GO:0045935	positive regulation of nucleobase-containing compound metabolic process	BP	1399	302	313	0.215868	0.223731	0.88062	0.0264181	ACVR1,ACVR2A,ADM,ADRB2,JAG1,AHR,APBB1,AREG,RHOG,ARNTL,ATF3,BACH1,BMP2,BMP5,BMPR2,BRCA1,KLF5,CALM1,CAMK4,CDK8,CDKN1C,CDKN2B,CEBPA,CEBPB,CEBPG,CREBL2,DAB2,DDIT3,DLX2,DLX3,EBF1,EGR1,EGR2,ELF3,EPAS1,ERBB4,ERCC6,ERN1,ETS1,ETV1,ETV4,ETV5,EYA1,PTK2B,FGFR1,FOXC1,FOXD1,FOXJ1,FOXC2,FOXO1,FOS,FOSB,FOSL2,GBX2,GRIN1,NR3C1,GTF2B,H2AFX,HGF,HIF1A,NR4A1,HOXA1,HOXA5,HOXA9,HOXA10,HOXA11,HOXB2,HOXB3,HOXB4,HOXD8,HES1…	ACVR1B,ACVRL1,ADORA2B,AKT1,AR,ARNT,ARRB1,ARRB2,BAX,BCL9,BMP7,BMPR1A,CALM3,CCNA2,CCNB1,CCT6A,CDK2,CDX2,FOXN3,CTBP2,DBP,DKC1,DLX1,DLX5,DNA2,ARID3A,DVL1,E2F5,ELF4,ELK3,ENDOG,ENO1,ERCC2,ESRRA,EYA2,EZH1,F2R,FGF2,FGFR4,FZD2,KAT2A,GLI2,GPER1,GTF2H1,HDAC1,HHEX,HMGB1,HMGB2,HMGA1,HNF4G,HNRNPA1,HNRNPA2B1,HNRNPD,HNRNPK,HOXD9,PRMT2,HSF4,HSP90AB1,FOXN2,ILF2,ILF3,INSIG1,IRAK1,LIF,LRP5,EPCAM,SMAD3,MARS,MDK,MAP3K…
2192	GO:0046328	regulation of JNK cascade	BP	130	36	36	0.276923	0.276923	0.11103	0.0268286	CTGF,GADD45A,EPHA4,EPHB1,ERCC6,ERN1,PTK2B,GPS2,MAP3K9,GADD45B,PRKN,PER1,PTPN1,RAP2A,SDCBP,MAP2K4,SFRP1,STK3,MAP3K7,TIAM1,FZD4,FZD8,RIPK1,SPAG9,MAPK8IP1,RB1CC1,ZEB2,GADD45G,DUSP10,DKK1,TAOK3,WNT16,ULK4,TNFRSF19,MUL1,MAGI3	AKT1,DUSP3,FLT4,RAPGEF1,GSTP1,HMGB1,MAP3K5,MEN1,MAP3K11,ROR2,PAK1,PKN1,MAP4K2,SYK,TLR3,TPD52L1,TRAF2,AXIN1,MAP3K6,MAP4K4,TRAF4,RASSF2,RASGRP1,SEMA3A,COPS5,ANKRD6,PDCD4,HIPK2,MDFIC,MINK1,HACD3,DUSP22,EDA2R,CARD9,MAP3K21,DAB2IP
2232	GO:0016441	posttranscriptional gene silencing	BP	126	19	35	0.150794	0.277778	0.988442	0.0274846	H3F3A,H3F3B,POLR2A,PPP3CA,MAP2K1,STAT3,ZFP36,HIST1H4I,HIST1H3A,HIST1H3D,HIST1H3E,HIST1H3H,HIST1H3B,HIST1H4H,HIST1H4E,NRDE2,TNRC6C,SNIP1,ZC3H10	ADAR,HNRNPA2B1,SMAD3,MOV10,POLR2F,POLR2H,RAN,TERT,TGFB1,TSNAX,LIMD1,NCOR2,POM121,NUP50,NUP205,ZC3H7B,NUP160,TUT4,NUP188,NUP62,AGO1,AGO2,SRRT,DGCR8,NDC1,METTL3,CNOT6,XPO5,SEH1L,AJUBA,NUP35,AGO3,AGO4,LIN28B,MIR17HG
2234	GO:0050764	regulation of phagocytosis	BP	41	8	14	0.195122	0.341463	0.748789	0.0275141	C3,NCKAP1L,ITGAV,PRKCG,PTEN,ABCA7,MERTK,SYT11	BCR,SCARB1,CSK,CYBA,GAS6,RAPGEF1,HMGB1,SYK,TGFB1,TUB,SNX3,LYAR,CAMK1D,SIRPA
2239	GO:0009166	nucleotide catabolic process	BP	143	24	39	0.167832	0.272727	0.969557	0.0277015	ALDOC,AMPD3,BPGM,FBP1,HIF1A,PNP,NT5E,OGDH,P2RX7,PDE2A,PDE4C,PDE7A,PFKFB1,PFKFB2,PFKFB3,STAT3,NT5C2,PDE7B,EGLN1,NUDT15,OGDHL,NUDT18,PGM2L1,NUDT7	ADA,ALDOA,ARNT,CNP,DUT,ENO1,GAPDH,GPI,GPX1,HPRT1,LDHA,NTHL1,PDE1A,PDE4A,PDE9A,PFKFB4,PFKL,PFKP,PGAM1,PRKAA1,OGT,PDE5A,POM121,DNPH1,NUP50,NUDT3,NUP205,NUP160,NUP188,NUP62,NT5C,MLXIPL,PRKAG2,NDC1,DCTPP1,SEH1L,NUP35,NEIL2,PGAM4
2240	GO:0006464	cellular protein modification process	BP	3219	739	694	0.229574	0.215595	0.415921	0.0277592	ACTB,ACVR1,ACVR2A,ADAM10,ADCY2,ADCY5,ADRA1B,ADRA2A,ADRB2,AGA,ALPG,AMBN,ANXA1,APBB1,APLP2,TRIM23,AREG,ARNTL,ARSA,STS,ATF3,ATP2B4,BACH1,ADGRB1,BCL6,BDKRB2,BMP2,BMP5,BMP8B,BMPR2,BRCA1,BTG1,BTK,C3,C5,C5AR1,PTTG1IP,CALM1,CALU,CAMK4,CASP3,CBLB,CCK,CCND3,CDK11B,CDH2,CDK8,CDKN1A,CDKN1C,CDKN2B,CDKN2D,CEBPA,CHGB,CHRM3,CHRNA3,CLU,CLK1,CLK3,PLK3,CPM,CREBL2,CRY1,CRY2,CSF1R,CSNK2A2,CTGF,CTH,CYLD,DAB2,DGKQ,DAPK…	ABL2,ACVR1B,ACVR2B,ACVRL1,ADAR,ADCY1,ADCY3,ADCY7,ADH5,ADORA2B,ADRA2C,GRK2,GRK3,AKT1,AKT2,ANXA2,BIRC5,FAS,AR,ARNT,ARRB1,ARRB2,BAX,CCND1,BCR,BMP3,BMP7,BMPR1A,BUB1B,TSPO,LDLRAD4,CAD,CALM3,CAMK2B,CAMK2G,CAV2,CCNA2,CCNB1,CCND2,CCNF,CCNG1,CD44,CDC20,CDC25B,CDK2,CDK4,CDK5,CDK6,CDKN1B,CDKN2A,CHD3,CHD4,CHML,CSK,CSNK1G2,CSNK2A1,CTBP1,CUX1,DDB1,DDB2,DLG3,DMD,DNMT3B,DPAGT1,DPH1,DUSP3,DUSP7,DUSP9,DVL1,TOR1A,L…
2241	GO:0036211	protein modification process	BP	3219	739	694	0.229574	0.215595	0.415921	0.0277592	ACTB,ACVR1,ACVR2A,ADAM10,ADCY2,ADCY5,ADRA1B,ADRA2A,ADRB2,AGA,ALPG,AMBN,ANXA1,APBB1,APLP2,TRIM23,AREG,ARNTL,ARSA,STS,ATF3,ATP2B4,BACH1,ADGRB1,BCL6,BDKRB2,BMP2,BMP5,BMP8B,BMPR2,BRCA1,BTG1,BTK,C3,C5,C5AR1,PTTG1IP,CALM1,CALU,CAMK4,CASP3,CBLB,CCK,CCND3,CDK11B,CDH2,CDK8,CDKN1A,CDKN1C,CDKN2B,CDKN2D,CEBPA,CHGB,CHRM3,CHRNA3,CLU,CLK1,CLK3,PLK3,CPM,CREBL2,CRY1,CRY2,CSF1R,CSNK2A2,CTGF,CTH,CYLD,DAB2,DGKQ,DAPK…	ABL2,ACVR1B,ACVR2B,ACVRL1,ADAR,ADCY1,ADCY3,ADCY7,ADH5,ADORA2B,ADRA2C,GRK2,GRK3,AKT1,AKT2,ANXA2,BIRC5,FAS,AR,ARNT,ARRB1,ARRB2,BAX,CCND1,BCR,BMP3,BMP7,BMPR1A,BUB1B,TSPO,LDLRAD4,CAD,CALM3,CAMK2B,CAMK2G,CAV2,CCNA2,CCNB1,CCND2,CCNF,CCNG1,CD44,CDC20,CDC25B,CDK2,CDK4,CDK5,CDK6,CDKN1B,CDKN2A,CHD3,CHD4,CHML,CSK,CSNK1G2,CSNK2A1,CTBP1,CUX1,DDB1,DDB2,DLG3,DMD,DNMT3B,DPAGT1,DPH1,DUSP3,DUSP7,DUSP9,DVL1,TOR1A,L…
2242	GO:0006403	RNA localization	BP	212	17	55	0.0801887	0.259434	1	0.0277741	KIF5C,SUPT6H,TSC1,ZFP36,PRPF18,TNKS,EIF4A3,NXF1,SLU7,SMG6,PRPF6,ALKBH5,EIF5A2,ENY2,PARP11,SENP2,MTHFSD	CCT6A,DKC1,EIF4E,EIF5A,FBL,HHEX,HNRNPA1,HNRNPA2B1,MYO1C,RAN,RANBP1,ABCE1,SRSF1,SRSF2,SRSF3,SRSF7,CCT3,XPO1,YY1,PABPN1,SRSF9,SRSF11,TOMM20,POM121,SNUPN,ALYREF,DDX39A,IGF2BP1,IGF2BP3,IGF2BP2,NUP50,RUVBL2,XPOT,XPO7,NUP205,NUP160,SMG5,EXOSC2,NUP188,NUP62,MRPL18,CPSF1,SIDT2,MAGOHB,NHP2,NDC1,XPO5,RBM26,UPF3A,SEH1L,SARNP,PNPT1,NAF1,NUP35,EIF5AL1
2245	GO:0019318	hexose metabolic process	BP	186	42	49	0.225806	0.263441	0.558054	0.0279392	ALDOC,APOD,ATF3,BPGM,CRY1,DGKQ,FBP1,FOXO1,FUCA1,FUT1,FUT8,GPD2,GSK3B,IGFBP3,IGFBP4,PDX1,LEPR,MST1,PRKN,ENPP1,PFKFB1,PFKFB2,PFKFB3,PMAIP1,RORA,SLC35A2,TKTL1,CHST1,IRS2,KAT2B,H6PD,SORBS1,MAN2B2,SIRT1,MLYCD,DCXR,SELENOS,PPP1R3F,G6PC3,PGM2L1,HECTD4,C1QTNF12	AKT1,AKT2,ALDOA,SLC25A10,DLAT,ENO1,SLC37A4,GAPDH,KAT2A,GPI,GPLD1,IGFBP5,INPPL1,KCNJ11,KHK,LRP5,MAN2A2,MAN2C1,MPI,PDK1,PDK3,PFKFB4,PFKL,PFKP,PGAM1,PHKG2,PRKAA1,SLC25A1,SORD,SRC,DYRK2,SLC25A12,AIMP1,SLC25A13,AKR1A1,ARPP19,WDR5,NISCH,POFUT1,CHST15,SDHAF3,SLC35B4,SLC45A3,MIDN,OMA1,SOGA1,BRAT1,GDPGP1,PGAM4
2246	GO:0044248	cellular catabolic process	BP	1841	403	406	0.218903	0.220532	0.848808	0.0280609	ABAT,ACHE,ADRA2A,ADRB2,ACAN,ALAD,ABCD1,ALDH2,ABCD2,ALDOC,AMPD3,ARNTL,ATP2B4,ATP6V1B1,ATP6V1E1,BNIP3L,BPGM,PTTG1IP,CALM1,CASP3,ENTPD1,CDO1,CEBPA,CIRBP,CLU,TPP1,PLK3,CNR1,CPA2,CPT2,CRYM,CSNK2A2,NCAN,CTH,CTSB,CTSL,CTSV,CYLD,CYP1A1,CYP1B1,CYP3A5,DAB2,DAP,DAPK3,DBT,DDIT3,DECR1,DIO3,DNASE1,DNASE1L2,DPEP1,ECE1,EHHADH,EIF4A2,EPHA4,EPHX1,ERN1,ACSL1,PTK2B,FBP1,FOXO1,FMO4,FUCA1,GALNS,GCDH,GLA,GCLC,GM2A,GNS,…	ABL2,ACADL,ACADM,ACADS,ACAT1,ACAT2,ADA,ADH5,AP2A2,AP2B1,AHCY,AKT1,AKT2,ALDH1B1,ALDOA,ANXA2,APEX1,APOC1,ARNT,ARRB1,ARRB2,ALDH7A1,AUH,BAX,BCAT1,BCAT2,BLVRA,BUB1B,TSPO,DAGLA,CAPN1,CAPN2,CAPNS1,CAT,CBR3,CBS,CCNB1,CCNF,SCARB1,ENTPD6,CD44,CDC20,CDK5,CTSC,AP2M1,CNP,COMT,CPT1B,CRYZ,CSNK2A1,ECI1,DDB1,DDX6,DFFA,DFFB,DKC1,DNA2,DUT,DVL1,TOR1A,ECH1,ECHS1,EIF4B,EIF4E,CTTN,ENDOG,ENO1,ENPEP,ESD,FEN1,FGF2,GAPDH,K…
2256	GO:1902262	apoptotic process involved in blood vessel morphogenesis	BP	4	0	3	0	0.75	1	0.0285132	NA	BAX,LRP5,LEF1
2257	GO:0051832	avoidance of defenses of other organism involved in symbiotic interaction	BP	4	0	3	0	0.75	1	0.0285132	NA	SMAD3,EIF2AK2,TGFB1
2258	GO:0044413	avoidance of host defenses	BP	4	0	3	0	0.75	1	0.0285132	NA	SMAD3,EIF2AK2,TGFB1
2261	GO:0009756	carbohydrate mediated signaling	BP	4	0	3	0	0.75	1	0.0285132	NA	SMARCA4,MLXIPL,COLEC12
2262	GO:0033489	cholesterol biosynthetic process via desmosterol	BP	4	0	3	0	0.75	1	0.0285132	NA	DHCR7,DHCR24,EBP
2263	GO:0033490	cholesterol biosynthetic process via lathosterol	BP	4	0	3	0	0.75	1	0.0285132	NA	DHCR7,DHCR24,EBP
2264	GO:0019344	cysteine biosynthetic process	BP	4	1	3	0.25	0.75	0.644938	0.0285132	CTH	CBS,GGT1,CBSL
2266	GO:0051834	evasion or tolerance of defenses of other organism involved in symbiotic interaction	BP	4	0	3	0	0.75	1	0.0285132	NA	SMAD3,EIF2AK2,TGFB1
2267	GO:0044415	evasion or tolerance of host defenses	BP	4	0	3	0	0.75	1	0.0285132	NA	SMAD3,EIF2AK2,TGFB1
2268	GO:0019049	evasion or tolerance of host defenses by virus	BP	4	0	3	0	0.75	1	0.0285132	NA	SMAD3,EIF2AK2,TGFB1
2269	GO:0045338	farnesyl diphosphate metabolic process	BP	4	0	3	0	0.75	1	0.0285132	NA	FDFT1,FDPS,HMGCS1
2271	GO:0061484	hematopoietic stem cell homeostasis	BP	4	1	3	0.25	0.75	0.644938	0.0285132	NOV	ADAR,UBAP2L,NLE1
2272	GO:0009092	homoserine metabolic process	BP	4	1	3	0.25	0.75	0.644938	0.0285132	CTH	CBS,MPST,MTHFD1
2273	GO:0070814	hydrogen sulfide biosynthetic process	BP	4	1	3	0.25	0.75	0.644938	0.0285132	CTH	CBS,MPST,SP1
2274	GO:0046101	hypoxanthine biosynthetic process	BP	4	1	3	0.25	0.75	0.644938	0.0285132	ADAL	ADA,HPRT1,PRPS1
2275	GO:0009240	isopentenyl diphosphate biosynthetic process	BP	4	0	3	0	0.75	1	0.0285132	NA	IDI1,MVD,MVK
2276	GO:0046490	isopentenyl diphosphate metabolic process	BP	4	0	3	0	0.75	1	0.0285132	NA	IDI1,MVD,MVK
2281	GO:2000195	negative regulation of female gonad development	BP	4	0	3	0	0.75	1	0.0285132	NA	AMH,WT1,HYAL3
2282	GO:0042997	negative regulation of Golgi to plasma membrane protein transport	BP	4	0	3	0	0.75	1	0.0285132	NA	CSK,LYPLA1,PKDCC
2283	GO:0071042	nuclear polyadenylation-dependent mRNA catabolic process	BP	4	0	3	0	0.75	1	0.0285132	NA	EXOSC9,EXOSC7,PNPT1
2284	GO:1901642	nucleoside transmembrane transport	BP	4	0	3	0	0.75	1	0.0285132	NA	SLC29A1,SLC29A2,SLC29A4
2286	GO:0019918	peptidyl-arginine methylation, to symmetrical-dimethyl arginine	BP	4	0	3	0	0.75	1	0.0285132	NA	PRMT5,PRMT7,NDUFAF7
2287	GO:0071047	polyadenylation-dependent mRNA catabolic process	BP	4	0	3	0	0.75	1	0.0285132	NA	EXOSC9,EXOSC7,PNPT1
2288	GO:2000344	positive regulation of acrosome reaction	BP	4	0	3	0	0.75	1	0.0285132	NA	ZP3,HYAL3,CACNA1H
2289	GO:2000343	positive regulation of chemokine (C-X-C motif) ligand 2 production	BP	4	0	3	0	0.75	1	0.0285132	NA	HDAC1,MBP,MCOLN2
2290	GO:0010756	positive regulation of plasminogen activation	BP	4	0	3	0	0.75	1	0.0285132	NA	ENO1,F12,MELTF
2293	GO:0010138	pyrimidine ribonucleotide salvage	BP	4	0	3	0	0.75	1	0.0285132	NA	UCK2,UCKL1,UCK1
2295	GO:0035927	RNA import into mitochondrion	BP	4	0	3	0	0.75	1	0.0285132	NA	TOMM20,MRPL18,PNPT1
2297	GO:0009403	toxin biosynthetic process	BP	4	1	3	0.25	0.75	0.644938	0.0285132	CTH	CBS,MPST,SP1
2299	GO:0019346	transsulfuration	BP	4	1	3	0.25	0.75	0.644938	0.0285132	CTH	CBS,MPST,MTHFD1
2301	GO:0044206	UMP salvage	BP	4	0	3	0	0.75	1	0.0285132	NA	UCK2,UCKL1,UCK1
2302	GO:0005997	xylulose metabolic process	BP	4	1	3	0.25	0.75	0.644938	0.0285132	DCXR	TALDO1,TKT,XYLB
2304	GO:0007257	activation of JUN kinase activity	BP	30	8	11	0.266667	0.366667	0.373502	0.0286482	ERCC6,ERN1,MAP3K9,PTPN1,MAP2K4,RIPK1,SPAG9,MUL1	MAP3K5,MAP3K11,PKN1,MAP4K2,SYK,AXIN1,MAP3K6,MDFIC,HACD3,MAP3K21,DAB2IP
2305	GO:0043094	cellular metabolic compound salvage	BP	30	4	11	0.133333	0.366667	0.935486	0.0286482	AMPD3,PNP,TK2,ADAL	ADA,AMPD2,DCK,HPRT1,UCK2,APIP,UCKL1,UCK1,MRI1,NAPRT,FUK
2307	GO:0045930	negative regulation of mitotic cell cycle	BP	274	42	69	0.153285	0.251825	0.999261	0.028791	BCL6,BRCA1,BTG1,CDKN1A,CDKN2B,PLK3,GADD45A,DUSP1,FOXC1,GAS1,HUS1,NKX3-1,CNOT4,PLAGL1,PSMD3,PSMD5,PTEN,SKP1,SOX4,TP53,UBB,UBC,WNT9A,TNKS,KLF4,SLC9A3R1,CDK2AP2,PLK2,FBXL7,PSME4,TAOK3,HECA,TEX14,PCBP4,GJC2,BRINP2,NEK11,RAD9B,TOM1L2,EME1,GEN1,USP17L2	BAX,CCND1,BMP7,BUB1B,CASP2,CCNB1,CDK2,CDKN1B,CENPF,FOXN3,ARID3A,PRMT2,PRMT1,MAD2L1,SMAD3,MDM2,MDM4,NBN,CNOT3,PLK1,PSMA1,PSMA7,PSMB5,PSMB10,PSMC3,PSMD9,PSME2,RPS27A,AURKA,TFDP1,TGFB1,TOP2A,TOP2B,FZD3,HMGA2,CUL1,CDC14B,CDC14A,NAE1,CNOT9,ZW10,BUB3,TRIP13,CTDSPL,CARM1,CHEK2,KANK2,DONSON,TRIAP1,GTSE1,NLE1,TIPIN,AURKAIP1,PIDD1,CNOT6,CTDSP1,MIIP,NABP2,E2F8,JADE1,USP44,BRSK1,TNKS1BP1,PNPT1,TICRR,GADD45GI…
2308	GO:0007006	mitochondrial membrane organization	BP	118	19	33	0.161017	0.279661	0.971991	0.0288052	SLC25A4,BNIP3L,GSK3B,HSPA1A,HSP90AA1,PMAIP1,SLC9A1,STAT3,TP53,YWHAG,FZD9,BCL2L11,PPP1R13B,ATP5S,SLC35F6,MUL1,STPG1,APOOL,DYNLL2	ATP5F1B,ATP5F1D,ATP5MC1,ATP5MC2,ATP5MC3,ATP5ME,ATP5PF,BAX,BID,CNP,EYA2,LETM1,PPP3R1,SNCA,TAZ,TFDP1,YWHAH,ZNF205,PDCD5,TOMM20,PPIF,HEBP2,TIMM13,TIMM9,BBC3,TOMM22,RTL10,ALKBH7,CHCHD6,RHOT2,TIMM50,OMA1,C19orf70
2313	GO:0070828	heterochromatin organization	BP	16	3	7	0.1875	0.4375	0.742557	0.0290099	LOXL2,MTHFR,SNAI1	CDKN2A,HMGA1,HMGA2,WDHD1,SETD7,TNRC18,CENPV
2315	GO:1900120	regulation of receptor binding	BP	16	5	7	0.3125	0.4375	0.292332	0.0290099	BDNF,MMP9,NKX3-1,PLCL1,CRTAC1	ANXA2,PTPRF,ADAM15,RUVBL2,PLCL2,LDOC1,LEF1
2318	GO:0044242	cellular lipid catabolic process	BP	152	35	41	0.230263	0.269737	0.505765	0.0290889	ABCD1,ABCD2,CNR1,CPT2,CYP1B1,DECR1,EHHADH,FUCA1,GCDH,GLA,GM2A,HADHB,ENPP2,PEX7,SMPD1,TWIST1,PLA2G4C,AKR1C3,IRS2,LPIN2,INPP5F,MLYCD,AMACR,PLA2G15,ABHD12,PNPLA8,ABHD5,SMPD3,PNPLA2,ACAD10,SESN2,LONP2,ABHD3,NUDT7,PLIN5	ACADL,ACADM,ACADS,ACAT1,ACAT2,AKT1,AKT2,APOC1,AUH,DAGLA,SCARB1,CPT1B,ECI1,ECH1,ECHS1,GPLD1,HADH,IDH1,IVD,LDLR,NDUFAB1,PHYH,PLCG1,PRKCD,SMPD2,PRDX6,ECI2,SLC25A17,NEU3,SLC27A4,SLC27A2,LPIN1,DDHD2,HIBCH,ACOXL,PECR,BDH2,GDPD3,PNPLA3,ACBD5,TYSND1
2320	GO:0006120	mitochondrial electron transport, NADH to ubiquinone	BP	49	2	16	0.0408163	0.326531	0.999953	0.0293695	NDUFS4,NDUFAF1	NDUFA1,NDUFA5,NDUFAB1,NDUFB4,NDUFB8,NDUFB10,NDUFC1,NDUFC2,NDUFS2,NDUFS3,NDUFV1,NDUFS5,NDUFS6,NDUFS8,SNCA,NDUFA12
2321	GO:0035821	modification of morphology or physiology of other organism	BP	85	15	25	0.176471	0.294118	0.900336	0.0294902	AQP1,STOM,GTF2B,ITGAV,JUN,KPNA4,P2RX7,PRKN,SERPINB9,HIST1H2BJ,CTDP1,BCL2L11,ATG7,RRAGA,HIST1H2BK	ANXA2,CAV2,GAPDH,HDAC1,KPNB1,KPNA3,SMAD3,EIF2AK2,PSMC3,RXRA,SMARCA4,SP1,TFAP4,TGFB1,TYMS,HMGA2,PABPN1,TNIP1,TARDBP,HIPK2,LEF1,ZNF639,NUCKS1,YTHDC2,EIF2AK4
2322	GO:0051193	regulation of cofactor metabolic process	BP	85	9	25	0.105882	0.294118	0.998875	0.0294902	BPGM,FBP1,HIF1A,P2RX7,PFKFB1,PFKFB2,PFKFB3,RAC2,STAT3	ARNT,DLAT,ME1,ME2,PDK1,PDK3,PFKFB4,PGAM1,PRKAA1,SNCA,ZNF205,OGT,POM121,NUP50,NOXA1,NUP205,NUP160,NUP188,NUP62,MLXIPL,PRKAG2,NDC1,SEH1L,NUP35,PGAM4
2325	GO:1901991	negative regulation of mitotic cell cycle phase transition	BP	204	27	53	0.132353	0.259804	0.999817	0.0295456	BRCA1,CDKN1A,CDKN2B,PLK3,GADD45A,DUSP1,HUS1,CNOT4,PLAGL1,PSMD3,PSMD5,PTEN,SKP1,SOX4,TP53,UBB,UBC,KLF4,CDK2AP2,PLK2,FBXL7,PSME4,TAOK3,TEX14,PCBP4,GJC2,GEN1	BAX,CCND1,BUB1B,CASP2,CCNB1,CDK2,CDKN1B,CENPF,FOXN3,ARID3A,PRMT2,PRMT1,MAD2L1,MDM2,MDM4,NBN,CNOT3,PLK1,PSMA1,PSMA7,PSMB5,PSMB10,PSMC3,PSMD9,PSME2,RPS27A,AURKA,TFDP1,HMGA2,CUL1,NAE1,CNOT9,ZW10,BUB3,TRIP13,CTDSPL,CARM1,CHEK2,KANK2,DONSON,TRIAP1,GTSE1,PIDD1,CNOT6,CTDSP1,MIIP,E2F8,JADE1,USP44,BRSK1,TNKS1BP1,TICRR,NACC2
2332	GO:0009081	branched-chain amino acid metabolic process	BP	23	4	9	0.173913	0.391304	0.804012	0.0301741	DBT,HMGCL,ALDH6A1,HMGCLL1	ACAT1,AUH,BCAT1,BCAT2,HSD17B10,IVD,BCKDK,HIBCH,MCCC2
2333	GO:0033522	histone H2A ubiquitination	BP	23	3	9	0.130435	0.391304	0.922563	0.0301741	SKP1,RYBP,RNF168	DDB1,DDB2,RNF8,PCGF3,UBR5,OTUB1,PCGF6,PCGF5,KDM2B
2335	GO:0033119	negative regulation of RNA splicing	BP	23	1	9	0.0434783	0.391304	0.997416	0.0301741	TMBIM6	C1QBP,HNRNPA2B1,HNRNPK,PTBP1,RPS26,SRSF7,SRSF9,RBMX,PTBP2
2337	GO:0000075	cell cycle checkpoint	BP	213	33	55	0.15493	0.258216	0.997022	0.0302335	BRCA1,CDKN1A,CDKN2B,PLK3,CRY1,GADD45A,DUSP1,H2AFX,HUS1,CNOT4,PLAGL1,PROX1,SOX4,STK3,TP53,UBB,UBC,WNT9A,PEA15,MAP3K14,NDRG1,PLK2,INTS7,FBXO4,TAOK3,TEX14,PCBP4,NEK11,CEP63,RAD9B,EME1,GEN1,USP17L2	BAX,CCND1,BUB1B,CASP2,CCNB1,CDK2,CDKN1B,CENPF,FOXN3,DNA2,ARID3A,PRMT1,MAD2L1,MDM2,MDM4,NBN,CNOT3,PLK1,RPS27A,AURKA,TFDP1,TGFB1,TOP2A,TOP2B,HMGA2,CDC45,CUL4A,CDC14B,NAE1,CNOT9,ZW10,BUB3,TRIP13,CLOCK,BABAM2,CARM1,CHEK2,DONSON,FZR1,TRIAP1,GTSE1,TIPIN,PIDD1,CNOT6,NABP2,BRCC3,E2F8,WDR76,USP44,BRSK1,TNKS1BP1,TICRR,CDC14C,EME2,EIF2AK4
2339	GO:0042255	ribosome assembly	BP	57	4	18	0.0701754	0.315789	0.99965	0.0302917	RPL3L,RPF1,MPV17L2,SAMD15	C1QBP,NOP2,PWP2,RPL3,DHX30,BOP1,RRP7A,MRTO4,NIP7,NLE1,MRPL20,BRIX1,PPAN,WDR18,RPF2,RRP7BP,MTERF4,NSUN4
2341	GO:0030316	osteoclast differentiation	BP	61	17	19	0.278689	0.311475	0.21125	0.0304925	CAMK4,CEBPB,CSF1R,EPHA2,FBN1,FOS,IL12B,JUNB,MITF,PIK3R1,SFRP1,KLF10,TJP2,FARP2,MAFB,IL23A,FBXW7	ANXA2,EFNA2,ESRRA,GLO1,SRC,TFE3,TLR3,SH3PXD2A,RASSF2,GAB2,TOB2,SNX10,FAM20C,LRRK1,FAM213A,SLC9B2,PPARGC1B,CD109,TMEM64
2342	GO:0006520	cellular amino acid metabolic process	BP	297	52	74	0.175084	0.249158	0.989991	0.0305061	ABAT,ASL,ASNS,ATP2B4,CDO1,CKMT2,CRYM,CTH,DBT,DPEP1,GATM,GCDH,GCLC,GSTZ1,HMGCL,HNMT,ALDH6A1,MTHFR,OAT,ODC1,OGDH,P4HA1,PEPD,PSMD3,PSMD5,TPH1,SLC7A7,GFPT2,NR1H4,AASS,SERINC3,NMNAT2,PSME4,AHCYL2,SLC7A8,GCAT,DDAH2,SEPSECS,PIPOX,LGSN,OAZ3,HMGCLL1,EGLN1,QRSL1,SRR,NMNAT1,AGMAT,GLYATL1,TARSL2,NAGS,SERINC5,RIMKLA	ACAT1,AHCY,ASS1,ALDH7A1,AUH,BCAT1,BCAT2,CAD,CBS,CKB,COMT,EPRS,FARSA,GAMT,GART,GGT1,GLUD1,HSD17B10,IARS,IVD,MARS,MPST,MTHFD1,NARS,PCBD1,PFAS,PSMA1,PSMA7,PSMB5,PSMB10,PSMC3,PSMD9,PSME2,PSPH,PYCR1,ALDH18A1,QDPR,SLC1A3,SLC7A2,SMS,PLOD3,SLC7A6,AIMP1,EEF1E1,NAALAD2,BCKDK,PEMT,CRTAP,PRDX4,SEPHS1,HARS2,PHGDH,HIBCH,PPA2,APIP,AADAT,LARS,SCLY,ASNSD1,DARS2,ENOSF1,IARS2,CTPS2,NIT2,RIMKLB,AARS2,AASDHPPT,MCCC2,…
2357	GO:2000242	negative regulation of reproductive process	BP	34	10	12	0.294118	0.352941	0.23191	0.0308397	DUSP1,NKX3-1,NPPC,PRKACB,PRKAR1A,SNAI1,SULF1,WNT4,ACVR1C,FBXO43	ADA,AMH,BMP7,CDKN1B,LIF,SERPINF1,STK11,WT1,ZP3,HYAL3,PRDX4,WDR77
2358	GO:0050994	regulation of lipid catabolic process	BP	34	10	12	0.294118	0.352941	0.23191	0.0308397	ADRA2A,ABCD2,CNR1,TWIST1,IRS2,MLYCD,ABHD5,PNPLA2,LONP2,PLIN5	AKT1,AKT2,APOC1,SCARB1,CDK4,GPLD1,IDH1,LDLR,PRKAA1,PRKCD,THRA,TYSND1
2359	GO:0051031	tRNA transport	BP	34	0	12	0	0.352941	1	0.0308397	NA	RAN,TOMM20,POM121,NUP50,XPOT,NUP205,NUP160,NUP188,NUP62,NDC1,SEH1L,NUP35
2360	GO:0007223	Wnt signaling pathway, calcium modulating pathway	BP	34	8	12	0.235294	0.352941	0.52638	0.0308397	CALM1,GNAO1,PPP3CA,MAP3K7,FZD4,DKK1,GNG2,TNRC6C	FZD2,GNB1,MOV10,ROR2,PLCB3,PPP3R1,FZD3,AGO1,AGO2,LEF1,AGO3,AGO4
2368	GO:0031047	gene silencing by RNA	BP	140	20	38	0.142857	0.271429	0.995817	0.031603	H3F3A,H3F3B,POLR2A,PPP3CA,MAP2K1,STAT3,ZFP36,HIST1H4I,HIST1H3A,HIST1H3D,HIST1H3E,HIST1H3H,HIST1H3B,HIST1H4H,HIST1H4E,NRDE2,PIWIL2,TNRC6C,SNIP1,ZC3H10	ADAR,HNRNPA2B1,SMAD3,MOV10,CNOT3,POLR2F,POLR2H,RAN,TERT,TGFB1,TSNAX,LIMD1,CNOT9,NCOR2,POM121,DDX17,NUP50,NUP205,ZC3H7B,NUP160,TUT4,NUP188,NUP62,AGO1,AGO2,SRRT,DGCR8,NDC1,METTL3,CNOT6,XPO5,SEH1L,AJUBA,NUP35,AGO3,AGO4,LIN28B,MIR17HG
2369	GO:0018394	peptidyl-lysine acetylation	BP	140	27	38	0.192857	0.271429	0.865001	0.031603	APBB1,BRCA1,IRF4,ISL1,PER1,SNAI2,SOX4,TAF10,TAF12,MAP3K7,TWIST1,KAT6A,NCOA3,KAT2B,SIRT1,CHD5,AUTS2,EPC2,ING4,MBIP,ING3,PIWIL2,DMAP1,POLE4,KAT14,EP400,EPC1	ARRB1,CTBP1,KAT2A,HDAC1,LIF,KMT2A,MAPK3,SET,SNCA,TGFB1,SUPT3H,OGT,LDB1,RPS6KA4,CLOCK,MORF4L2,KAT5,RUVBL2,MORF4L1,MSL3,WDR5,PAXIP1,USP22,JADE2,NOC2L,LEF1,POLE3,MRGBP,BEND3,MEAF6,NAA40,NAA60,JADE1,NAA50,ING5,TADA2B,TADA1,MSL1
2378	GO:0035195	gene silencing by miRNA	BP	119	18	33	0.151261	0.277311	0.98606	0.0323039	H3F3A,H3F3B,POLR2A,PPP3CA,MAP2K1,STAT3,ZFP36,HIST1H4I,HIST1H3A,HIST1H3D,HIST1H3E,HIST1H3H,HIST1H3B,HIST1H4H,HIST1H4E,TNRC6C,SNIP1,ZC3H10	ADAR,HNRNPA2B1,SMAD3,MOV10,POLR2F,POLR2H,RAN,TGFB1,LIMD1,NCOR2,POM121,NUP50,NUP205,ZC3H7B,NUP160,TUT4,NUP188,NUP62,AGO1,AGO2,SRRT,DGCR8,NDC1,METTL3,CNOT6,XPO5,SEH1L,AJUBA,NUP35,AGO3,AGO4,LIN28B,MIR17HG
2379	GO:0023058	adaptation of signaling pathway	BP	13	2	6	0.153846	0.461538	0.832804	0.0323985	ADM,ADRB2	GRK2,ARRB1,ARRB2,DNM1,GRK4,RDH11
2380	GO:0089718	amino acid import across plasma membrane	BP	13	2	6	0.153846	0.461538	0.832804	0.0323985	KCNJ10,ARL6IP1	SEPT2,SLC1A3,SLC1A5,SLC7A2,ARL6IP5,SLC36A4
2381	GO:0071732	cellular response to nitric oxide	BP	13	4	6	0.307692	0.461538	0.342454	0.0323985	AQP1,DPEP1,FOXO1,GUCY1B1	CCNA2,CDK2,HNRNPD,TRAF2,CFLAR,AIFM1
2382	GO:0006534	cysteine metabolic process	BP	13	4	6	0.307692	0.461538	0.342454	0.0323985	CDO1,CTH,GCLC,AHCYL2	AHCY,CBS,GGT1,MPST,MTHFD1,CBSL
2384	GO:1901070	guanosine-containing compound biosynthetic process	BP	13	1	6	0.0769231	0.461538	0.965488	0.0323985	NME5	HPRT1,IMPDH1,IMPDH2,NME1,NME3,NME4
2386	GO:0050857	positive regulation of antigen receptor-mediated signaling pathway	BP	13	2	6	0.153846	0.461538	0.832804	0.0323985	CYLD,PRKCB	ADA,NECTIN2,RELA,RAB29,SLC39A10,CMTM3
2388	GO:0031000	response to caffeine	BP	13	1	6	0.0769231	0.461538	0.965488	0.0323985	TP53	CAD,DNMT3B,FKBP1A,HDAC1,PRKAA1,SLC8A1
2389	GO:0036270	response to diuretic	BP	13	1	6	0.0769231	0.461538	0.965488	0.0323985	TP53	CAD,DNMT3B,FKBP1A,HDAC1,PRKAA1,SLC8A1
2390	GO:0002347	response to tumor cell	BP	13	4	6	0.307692	0.461538	0.342454	0.0323985	IL12B,PLK5,CASC2,IGFBPL1	HMGB1,HSPD1,IL12A,NECTIN2,ADAM15,TXNIP
2391	GO:0006475	internal protein amino acid acetylation	BP	136	27	37	0.198529	0.272059	0.82244	0.0324755	APBB1,BRCA1,EHHADH,IRF4,ISL1,PER1,SNAI2,TAF10,TAF12,MAP3K7,TWIST1,KAT6A,NCOA3,KAT2B,SIRT1,CHD5,AUTS2,EPC2,ING4,MBIP,ING3,PIWIL2,DMAP1,POLE4,KAT14,EP400,EPC1	ARRB1,CTBP1,KAT2A,LIF,KMT2A,MAPK3,SET,SNCA,TGFB1,SUPT3H,OGT,LDB1,RPS6KA4,CLOCK,MORF4L2,KAT5,RUVBL2,MORF4L1,MSL3,WDR5,PAXIP1,USP22,JADE2,NOC2L,LEF1,POLE3,MRGBP,BEND3,MEAF6,NAA40,NAA60,JADE1,NAA50,ING5,TADA2B,TADA1,MSL1
2392	GO:0009628	response to abiotic stimulus	BP	903	220	206	0.243632	0.228128	0.133444	0.0324937	ABAT,ADM,ADRB2,ALAD,ANXA1,AQP1,AQP3,RHOB,ASNS,ATP1A3,ATP1B1,ATP2B1,ATP2B4,AVPR1A,BACH1,BDKRB2,BMP2,BNIP3L,BRCA1,CALM1,CASP3,CASP9,CD14,TNFRSF8,CDH8,CDKN1A,CDKN2D,CIRBP,CCR4,CNGA1,PLK3,CNN2,CLDN3,CRY1,CRY2,CTGF,CYP1A1,GADD45A,DPP4,TSC22D3,DUSP1,EGR1,EPAS1,EPHB1,ERCC4,ERCC6,ETS1,ETV1,EYA1,PTK2B,FOXO1,FOS,FOSB,FYN,GCLC,GRIN1,GSK3B,GUCY2D,H2AFX,HTT,HIF1A,HMOX1,HOXA1,HSPA1A,HSPA1B,HSPA2,HSPA5,HSPA6,HS…	ASIC1,ACVRL1,ADA,ADSL,AHCY,AKT1,AKT2,FAS,ARNT,ARRB1,ARRB2,BAG1,BAX,CCND1,BMP7,TSPO,CAMK2B,CAMK2G,CAPN2,CASP2,CAT,CCNA2,CCNB1,CCND2,CDK4,CDK5,CDKN1B,CLCN6,CYBA,DDB1,DDB2,DMD,DNMT3A,DNMT3B,LPAR1,EDNRA,ENDOG,ENO1,SLC29A1,NR2F6,ERCC2,FANCD2,FANCG,FECH,FEN1,FKBP4,GJA1,GLI2,GNB1,GPI,GPLD1,GRK4,GPX1,HDAC1,HMGCR,HMGCS1,HNRNPD,HSF4,HSPA9,HSP90AB1,HSPD1,IL12A,IRAK1,KCNJ8,KCNK2,KRAS,LDHA,LRP5,SMAD3,MDM2,MDM…
2396	GO:0048168	regulation of neuronal synaptic plasticity	BP	38	13	13	0.342105	0.342105	0.0732227	0.0325161	EGR2,EPHB2,GRIN1,KCNJ10,RAB3A,S100B,SLC8A2,SYP,UNC13B,RAB3GAP1,UNC13A,ARC,SHISA7	CAMK2B,DBN1,KRAS,KMT2A,SNCA,PPFIA3,RAB11A,SYNGR1,NCDN,NSMF,MCTP1,SHANK3,SHISA8
2397	GO:0033762	response to glucagon	BP	38	9	13	0.236842	0.342105	0.511422	0.0325161	ADCY2,ADCY5,CDO1,CRY1,PFKFB1,PRKACA,PRKACB,PRKAR1A,GNG2	ADCY1,ADCY3,ADCY7,CCNA2,CYC1,GJB2,GNB1,GNB3,GNG10,PRKAR1B,QDPR,SREBF1,GNB4
2405	GO:0009062	fatty acid catabolic process	BP	94	21	27	0.223404	0.287234	0.583033	0.0326501	ABCD1,ABCD2,CNR1,CPT2,DECR1,EHHADH,GCDH,HADHB,PEX7,TWIST1,IRS2,LPIN2,MLYCD,AMACR,PLA2G15,ACAD10,SESN2,LONP2,ABHD3,NUDT7,PLIN5	ACADL,ACADM,ACADS,ACAT1,ACAT2,AKT1,AKT2,AUH,CPT1B,ECI1,ECH1,ECHS1,HADH,IVD,NDUFAB1,PHYH,ECI2,SLC25A17,SLC27A4,SLC27A2,LPIN1,HIBCH,ACOXL,PECR,BDH2,ACBD5,TYSND1
2407	GO:0006476	protein deacetylation	BP	94	18	27	0.191489	0.287234	0.834009	0.0326501	BCL6,ING2,PER1,PRKD1,SKI,TP53,SAP30,FRY,RCOR1,SIRT1,NIPBL,BRMS1,ARID4B,BEX4,SPRED1,SPRED2,C6orf89,USP17L2	CHD3,CHD4,CTBP1,HDAC1,NEK3,PHB,RBBP4,RBBP7,SREBF1,TBL1X,TGFB1,MTA1,MTA2,MORF4L2,MORF4L1,MSL3,PRDM5,BAZ2A,KDM1A,SIRT5,SIRT3,HDAC7,MTA3,TBL1XR1,HDAC10,BRMS1L,NACC2
2410	GO:0015931	nucleobase-containing compound transport	BP	214	23	55	0.107477	0.257009	0.999999	0.0328606	SLC25A4,KIF5C,P2RX7,SUPT6H,TSC1,SLC35A2,ZFP36,TNKS,RIPK1,EIF4A3,SLC35B1,NXF1,SLU7,SMG6,SLC35B3,ALKBH5,SLC35A5,EIF5A2,ENY2,PARP11,SENP2,ABCC11,SLC25A25	EIF4E,EIF5A,SLC29A1,GJA1,HHEX,SLC29A2,HNRNPA1,HNRNPA2B1,MYO1C,RAN,RANBP1,ABCE1,SRSF1,SRSF2,SRSF3,SRSF7,XPO1,PABPN1,SRSF9,SRSF11,TOMM20,POM121,SNUPN,ALYREF,DDX39A,SLC25A17,IGF2BP1,IGF2BP3,IGF2BP2,NUP50,XPOT,XPO7,NUP205,NUP160,SMG5,NUP188,NUP62,MRPL18,CPSF1,SIDT2,MAGOHB,NDC1,XPO5,SLC25A19,RBM26,UPF3A,SLC25A23,SEH1L,SARNP,SLC35B4,PNPT1,SLC35A4,NUP35,EIF5AL1,SLC29A4
2415	GO:0071407	cellular response to organic cyclic compound	BP	456	113	109	0.247807	0.239035	0.167056	0.0331619	ACTB,ADCY2,ADCY5,AHR,ANXA1,APLP1,AQP1,ARNTL,ATP1A3,ATP2B1,ATP2B4,BMP2,BRCA1,KLF5,CASP3,CASP9,CEBPA,CEBPB,CLU,CRY1,CRY2,CYP1A1,CYP1B1,DAB2,EFNA5,EGR1,FOXO1,GCLC,GNAI1,NR3C1,NR4A1,HSPA5,TNC,ID1,ID3,ISL1,ITPR2,LGALS1,MSX2,NKX3-1,NPC1,NR4A2,P2RX7,PAK3,PRKN,PDE2A,PDGFB,PER1,PGR,PHEX,PIM1,PPP3CA,PRKACA,MAP2K1,PTGS2,RARB,RNF6,RORA,SFRP1,SLC9A1,SNAI2,SSTR1,SSTR2,STAT1,STAT3,STC1,THRB,NR2E1,HSP90B1,ZFP36,…	ADAR,ADCY1,ADCY3,AKT1,APEX1,AR,ARRB2,BMP7,CCNA2,CCNB1,CDK4,CDKN1B,CYBA,DNMT3B,EIF4E,NR2F6,ESRRA,FECH,FKBP4,GABRB3,GJB2,GLI2,GNB1,GPLD1,GPER1,RAPGEF1,GSTP1,HDAC1,HMGCS1,HNF4G,HNRNPA2B1,HNRNPD,PRMT2,HSP90AB1,IGFBP5,INSIG1,KCNQ1,SMAD3,MDM2,MSN,P2RY11,PAK1,SERPINF1,PHB,PPP5C,MAPK3,RAN,RARG,RXRA,SKP2,SLC8A1,SMARCA4,SMO,SNCA,SRC,TERT,TFAP4,TGFB1,THRA,TLR3,NR2C1,TSNAX,WNT10B,WT1,YWHAH,LRP8,AXIN1,CFLAR,M…
2416	GO:1901575	organic substance catabolic process	BP	1671	341	369	0.204069	0.220826	0.994454	0.0331681	ABAT,ACHE,ADRA2A,ACAN,ALAD,ABCD1,ALDH2,ABCD2,ALDOC,AMPD3,ARNTL,STS,ATP2B4,ADGRB1,BNIP3L,BPGM,PTTG1IP,CALM1,CASP3,ENTPD1,CDO1,CEBPA,CIRBP,CLU,TPP1,PLK3,CNR1,CPA2,CPT2,CRYM,NCAN,CTH,CTSB,CTSL,CTSV,CYLD,CYP1A1,CYP1B1,CYP3A5,DAB2,DBT,DDIT3,DECR1,DIO3,DNASE1,DNASE1L2,ECE1,EHHADH,EIF4A2,EPHA4,ERN1,PTK2B,FBP1,GPC5,FOXO1,FLNA,FUCA1,FUT1,FUT8,FYN,GALNS,GCDH,GLA,GCLC,GM2A,GNS,GPD2,GSK3B,GSTZ1,H1F0,HAGH,HAD…	ACADL,ACADM,ACADS,ACAT1,ACAT2,ADA,ADH5,AP2A2,AP2B1,AHCY,AKT1,AKT2,ALDH1B1,ALDOA,ANXA2,APEX1,APOC1,ARNT,ARRB1,ARRB2,ALDH7A1,AUH,BAX,BCAT1,BCAT2,BLVRA,BUB1B,DAGLA,CAPN1,CAPN2,CBR3,CBS,CCNB1,CCNF,SCARB1,ENTPD6,CD44,CDC20,CDK4,CDK5,CDKN1B,CTSC,AP2M1,CNP,COMT,CPT1B,CSNK2A1,ECI1,DDB1,DDX6,DFFA,DFFB,DKC1,DNA2,DUT,DVL1,TOR1A,ECH1,ECHS1,EIF4B,EIF4E,ENDOG,ENO1,ENPEP,ESD,FEN1,GPC4,FGF2,GAPDH,GGT1,GJA1,GLUD1…
2417	GO:0016999	antibiotic metabolic process	BP	90	20	26	0.222222	0.288889	0.59352	0.033233	ACO2,ALDH2,CYP1A1,DPEP1,GPX3,HBB,IDH2,IDH3A,IDH3G,OGDH,RAC2,STAT3,AKR1C3,SULT1C4,DUOX2,NAGK,OGDHL,KDM3A,NPL,MDH1B	ACLY,ADH5,ALDH1B1,CAT,CS,CYBA,DLAT,ESD,GPX1,IDH1,PRDX1,SDHD,ST6GAL1,SNCA,ZNF205,SUCLG2,PRDX6,GNPDA1,NOXA1,PRDX3,NNT,PRDX5,MTHFD1L,AMDHD2,CBR4,NANP
2418	GO:0006633	fatty acid biosynthetic process	BP	90	17	26	0.188889	0.288889	0.8451	0.033233	ALOX15B,ANXA1,AVPR1A,BRCA1,ACSL3,PTGS1,PTGS2,ELOVL4,AKR1C3,NR1H3,SIRT1,MLYCD,PNPLA8,ELOVL5,ADIPOR2,ABHD3,ACSF3	ACADL,ACLY,APOC1,FASN,INSIG1,FADS1,FADS3,MGST1,NDUFAB1,PRKAA1,PRKAB2,ACSM3,SCD,ERLIN1,PTGES3,MLXIPL,PRKAG2,HACD3,ELOVL2,PECR,MID1IP1,ELOVL6,SCD5,PTGES2,CBR4,SLC45A3
2420	GO:0010212	response to ionizing radiation	BP	132	30	36	0.227273	0.272727	0.542645	0.0333643	ALAD,ANXA1,RHOB,BRCA1,CASP3,CDKN1A,GADD45A,EGR1,ERCC6,EYA1,H2AFX,HSPA5,HUS1,LIG4,MYC,SFRP1,SNAI2,THBD,TP53,XRCC4,TANK,SIRT1,NIPBL,INTS7,FBXO4,INIP,DCLRE1C,CYP2R1,RAD9B,RNF168	BAX,CCND1,CCND2,CYBA,DNMT3A,DNMT3B,FANCD2,GPX1,MDM2,MEN1,PRKAA1,STK11,TGFB1,XRCC5,HMGA2,RAD54L,RNF8,MTA1,CLOCK,BABAM2,TRIM13,KAT5,RAD51AP1,DMC1,CHEK2,PAXIP1,KDM1A,NUCKS1,AEN,NABP2,TMEM109,BRCC3,TNKS1BP1,TICRR,IKBIP,BRAT1
2421	GO:0022607	cellular component assembly	BP	2348	560	511	0.238501	0.217632	0.0985453	0.0334001	ACHE,ACTB,ACTG1,ADRB2,ALAD,APOD,AREG,ARF6,RHOB,RND3,RHOG,ARL3,ADGRB1,BDNF,BIK,BRCA1,KLF5,CAPG,CBLN1,CCK,CDH2,CDH6,CDH8,CDH12,CDH15,CETN2,CHRNA3,CIRBP,CLU,COX10,CLDN3,CTGF,CTH,CYLD,DGKQ,DAPK3,DDIT3,DMXL1,DECR1,DNAH6,EFNA5,CELSR3,EPHA2,EMP1,STOM,EPHA3,EPHA7,EPHB1,EPHB2,EPHB3,EPS8,ERCC4,F8,ACSL3,PTK2B,FBP1,FOXJ1,FLNA,FN1,GAP43,GCH1,GJA8,GLRB,GPX3,GRIN1,GSK3B,GSN,GTF2B,H1F0,HIST1H1C,HIST1H1E,H2AFX,HI…	ACADL,ACAT1,ASIC1,ACVRL1,ADAR,ADD2,ADSL,AP2B1,ALDH1A3,ALDOA,ANK2,ANXA2,ANXA6,BIRC5,APOC1,FAS,AR,ARL2,ARRB1,BAX,BCL9,BCS1L,BID,BMP1,BMP7,C1QBP,LDLRAD4,CAMK2G,CAT,CAV2,CD151,SEPT7,CDC20,CDK2,CDK5,CDKN1B,CDKN2A,CENPA,CENPF,CTSC,RCC1,CLNS1A,COL6A1,CRYZ,CYBA,DDB1,DDB2,DDX6,DFFB,DMD,DNM1,DNA2,DPAGT1,DPYSL3,DUT,DVL1,TOR1A,LPAR1,EIF2S3,EIF4B,EMP2,CTTN,STX2,EPRS,ERCC2,FANCA,FARSA,FGD1,FKBP1A,FKBP4,FLNC,FL…
2422	GO:0006473	protein acetylation	BP	162	34	43	0.209877	0.265432	0.738467	0.0334178	APBB1,ARNTL,BRCA1,EHHADH,FOXO1,GTF2B,IRF4,ISL1,PER1,SNAI2,SOX4,TAF10,TAF12,MAP3K7,TWIST1,KAT6A,NCOA3,KAT2B,SIRT1,CHD5,AUTS2,EPC2,ING4,MBIP,TERF2IP,ING3,PIWIL2,DMAP1,POLE4,KAT14,EP400,EPC1,NAA30,ESCO2	ARRB1,CTBP1,KAT2A,HDAC1,LIF,KMT2A,MAPK3,SET,SNCA,TGFB1,SUPT3H,OGT,CAMK1,LDB1,RPS6KA4,CLOCK,MORF4L2,KAT5,RUVBL2,MORF4L1,MSL3,WDR5,PAXIP1,USP22,JADE2,NOC2L,NAA20,LEF1,POLE3,MRGBP,BEND3,MEAF6,NAA40,NAA60,JADE1,NAA25,NAA15,NAA50,FAM161A,ING5,TADA2B,TADA1,MSL1
2453	GO:0015986	ATP synthesis coupled proton transport	BP	27	2	10	0.0740741	0.37037	0.991763	0.0337512	VPS9D1,ATP5S	ATP5F1B,ATP5F1D,ATP5MC1,ATP5MC2,ATP5MC3,ATP5ME,ATP5PF,CYC1,TCIRG1,STOML2
2454	GO:0015985	energy coupled proton transport, down electrochemical gradient	BP	27	2	10	0.0740741	0.37037	0.991763	0.0337512	VPS9D1,ATP5S	ATP5F1B,ATP5F1D,ATP5MC1,ATP5MC2,ATP5MC3,ATP5ME,ATP5PF,CYC1,TCIRG1,STOML2
2455	GO:0042743	hydrogen peroxide metabolic process	BP	27	6	10	0.222222	0.37037	0.603211	0.0337512	CYP1A1,GPX3,HBB,RAC2,STAT3,DUOX2	CAT,CYBA,GPX1,PRDX1,SNCA,ZNF205,PRDX6,NOXA1,PRDX3,PRDX5
2457	GO:0032722	positive regulation of chemokine production	BP	27	8	10	0.296296	0.37037	0.26056	0.0337512	ALOX15B,C5,CSF1R,EGR1,HIF1A,HMOX1,TWIST1,SELENOK	ADORA2B,HDAC1,IL4R,MBP,EIF2AK2,TLR3,TRIM32,TSLP,TICAM1,MCOLN2
2464	GO:0006090	pyruvate metabolic process	BP	111	16	31	0.144144	0.279279	0.990118	0.0338948	ALDOC,BPGM,FBP1,HAGH,HIF1A,OGDH,P2RX7,PFKFB1,PFKFB2,PFKFB3,STAT3,NR4A3,SLC16A3,OGDHL,SRR,PGM2L1	ALDOA,ARNT,DLAT,ENO1,GAPDH,GLO1,GPI,LDHA,LDHB,ME1,ME2,PDK1,PDK3,PFKFB4,PFKL,PFKP,PGAM1,PRKAA1,OGT,POM121,NUP50,NUP205,NUP160,NUP188,NUP62,MLXIPL,PRKAG2,NDC1,SEH1L,NUP35,PGAM4
2465	GO:0051403	stress-activated MAPK cascade	BP	210	54	54	0.257143	0.257143	0.175783	0.0339157	BMP2,CTGF,GADD45A,EPHA4,EPHB1,ERCC6,ERN1,PTK2B,FOXO1,GPS2,HGF,NBR1,MAP3K3,MAP3K9,MYC,GADD45B,PRKN,PER1,MAP2K1,MAP2K3,PTGER4,PTPN1,RAP2A,SDCBP,MAP2K4,SFRP1,SKP1,STK3,MAP3K7,TIAM1,UBB,UBC,ZFP36,FZD4,FZD8,RIPK1,SPAG9,MAPK8IP1,RB1CC1,ZEB2,SH2D3C,TRIB1,GADD45G,DUSP10,DKK1,TAB2,IRAK4,TAOK3,WNT16,ULK4,TNFRSF19,MUL1,MAGI3,GDF6	ADORA2B,AKT1,FAS,DUSP3,DUSP9,FLT4,RAPGEF1,GSTP1,HMGB1,HMGCR,PRMT1,IRAK1,MAP3K5,MEN1,MAP3K11,ROR2,PRDX1,PAK1,PKN1,MAPK3,MAPK13,EIF2AK2,MAP4K2,RPS27A,SYK,TLR3,TPD52L1,TRAF2,AXIN1,CUL1,MAP4K3,MAP3K6,MAP4K4,TRAF4,RASSF2,SH2D3A,RASGRP1,SEMA3A,STK25,ARL6IP5,COPS5,ANKRD6,PDCD4,HIPK2,MDFIC,MINK1,HACD3,SEMA4C,PBK,DUSP22,EDA2R,CARD9,MAP3K21,DAB2IP
2470	GO:0051254	positive regulation of RNA metabolic process	BP	1223	268	274	0.219133	0.224039	0.791186	0.0342514	ACVR1,ACVR2A,ADRB2,JAG1,AHR,APBB1,RHOG,ARNTL,ATF3,BACH1,BMP2,BMP5,BMPR2,BRCA1,KLF5,CAMK4,CDK8,CDKN1C,CDKN2B,CEBPA,CEBPB,CEBPG,CREBL2,DAB2,DDIT3,DLX2,DLX3,EBF1,EGR1,EGR2,ELF3,EPAS1,ERBB4,ERCC6,ERN1,ETS1,ETV1,ETV4,ETV5,EYA1,FOXC1,FOXD1,FOXJ1,FOXC2,FOXO1,FOS,FOSB,FOSL2,GBX2,GRIN1,NR3C1,GTF2B,HGF,HIF1A,NR4A1,HOXA1,HOXA5,HOXA9,HOXA10,HOXA11,HOXB2,HOXB3,HOXB4,HOXD8,HES1,HSPA1A,HSPA5,IRF8,ID2,ID4,CYR61,…	ACVR1B,ACVRL1,AKT1,AR,ARNT,ARRB1,BCL9,BMP7,BMPR1A,CCNA2,CCNB1,CDK2,CDX2,FOXN3,CTBP2,DBP,DLX1,DLX5,ARID3A,DVL1,E2F5,ELF4,ELK3,ERCC2,ESRRA,EZH1,F2R,FGF2,FZD2,KAT2A,GLI2,GPER1,GTF2H1,HDAC1,HHEX,HMGB1,HMGB2,HMGA1,HNF4G,HNRNPD,HNRNPK,HOXD9,PRMT2,HSF4,FOXN2,ILF2,ILF3,INSIG1,IRAK1,LIF,LRP5,EPCAM,SMAD3,MARS,MDK,MAP3K5,MEN1,KMT2A,MYB,NFIC,NFIX,NFYB,NKX2-2,NPAS1,NPAT,ROR2,PBX2,PCBD1,PCBP1,PHB,PHF2,PIK3R2,P…
2473	GO:0007254	JNK cascade	BP	158	43	42	0.272152	0.265823	0.11017	0.0344239	CTGF,GADD45A,EPHA4,EPHB1,ERCC6,ERN1,PTK2B,GPS2,MAP3K9,GADD45B,PRKN,PER1,PTGER4,PTPN1,RAP2A,SDCBP,MAP2K4,SFRP1,STK3,MAP3K7,TIAM1,UBB,UBC,FZD4,FZD8,RIPK1,SPAG9,MAPK8IP1,RB1CC1,ZEB2,SH2D3C,TRIB1,GADD45G,DUSP10,DKK1,TAB2,IRAK4,TAOK3,WNT16,ULK4,TNFRSF19,MUL1,MAGI3	ADORA2B,AKT1,DUSP3,DUSP9,FLT4,RAPGEF1,GSTP1,HMGB1,IRAK1,MAP3K5,MEN1,MAP3K11,ROR2,PAK1,PKN1,MAP4K2,RPS27A,SYK,TLR3,TPD52L1,TRAF2,AXIN1,MAP4K3,MAP3K6,MAP4K4,TRAF4,RASSF2,SH2D3A,RASGRP1,SEMA3A,COPS5,ANKRD6,PDCD4,HIPK2,MDFIC,MINK1,HACD3,DUSP22,EDA2R,CARD9,MAP3K21,DAB2IP
2485	GO:0007568	aging	BP	219	57	56	0.260274	0.255708	0.14396	0.0345441	ABAT,ADM,APOD,ARNTL,ATP2B1,BCL6,CASP9,CDKN1A,CNR1,CTGF,CTSV,CYP1A1,EDNRB,FOXG1,FOS,GCLC,GNAO1,GSN,H2AFX,ID2,ING2,ITGB2,JUN,JUND,LMNA,LOXL2,MAP3K3,MME,SERPINE1,PAX5,MAP2K1,PSEN1,PTEN,PTGS2,SLC12A2,STAT3,TBX2,TBX3,TERF2,TP53,TWIST1,PRDM2,KAT6A,PICALM,BECN1,CLDN1,ATG7,PLK2,DKK1,SIRT1,MORC3,FBXO4,GLRX2,WNT16,ATP8A2,ZMIZ1,SRR	ADA,AKT1,AMH,APEX1,BMPR1A,TSPO,CASP2,CAT,CDK6,CDKN2A,CTSC,CNP,COL4A2,DNMT3A,ENDOG,ERCC2,GJB2,HMGCR,HMGA1,IGFBP5,IRAK1,KRAS,MNT,NDUFS6,PAWR,SERPINF1,PITX3,PRKCD,RELA,SNCA,SOD2,SREBF1,SRF,NEK4,TERT,TGFB1,TRPC6,TYMS,HMGA2,RAD54L,MBD2,LITAF,EEF1E1,CARM1,NEK6,CHEK2,SIRT3,NUP62,ULK3,RSL1D1,CACYBP,PDCD4,FZR1,PRMT6,CTC1,PNPT1
2486	GO:0051279	regulation of release of sequestered calcium ion into cytosol	BP	46	11	15	0.23913	0.326087	0.485819	0.0346667	CALM1,PTK2B,HTT,PDPK1,PRKACA,CXCL11,TRPC1,HAP1,AKAP6,CORO1A,CEMIP	ANK2,BAX,CALM3,CYBA,DMD,F2R,FKBP1A,GPER1,PLCG1,SLC8A1,SNCA,SRI,TGFB1,GSTO1,SELENON
2492	GO:0097296	activation of cysteine-type endopeptidase activity involved in apoptotic signaling pathway	BP	10	2	5	0.2	0.5	0.70296	0.0350529	TRADD,RIPK1	FAS,BAX,SMAD3,TRAF2,TNFRSF10B
2494	GO:0043249	erythrocyte maturation	BP	10	0	5	0	0.5	1	0.0350529	NA	ERCC2,TRIM58,FLVCR1,L3MBTL3,FAM210B
2495	GO:0031507	heterochromatin assembly	BP	10	0	5	0	0.5	1	0.0350529	NA	CDKN2A,HMGA1,HMGA2,TNRC18,CENPV
2496	GO:0035404	histone-serine phosphorylation	BP	10	1	5	0.1	0.5	0.924925	0.0350529	AURKC	CCNB1,PRKAA1,AURKA,HMGA2,RPS6KA4
2497	GO:1905146	lysosomal protein catabolic process	BP	10	2	5	0.2	0.5	0.70296	0.0350529	LAMP2,VPS35	LDLR,LRP2,ATP13A2,LAPTM4B,CCDC115
2498	GO:0000463	maturation of LSU-rRNA from tricistronic rRNA transcript (SSU-rRNA, 5.8S rRNA, LSU-rRNA)	BP	10	0	5	0	0.5	1	0.0350529	NA	BOP1,WDR12,NOL9,RPF2,RPL7L1
2499	GO:0051151	negative regulation of smooth muscle cell differentiation	BP	10	3	5	0.3	0.5	0.40776	0.0350529	PDGFB,SHH,HEY2	ANKRD17,PDCD4,MED28,PRDM6,RBPMS2
2500	GO:0031053	primary miRNA processing	BP	10	0	5	0	0.5	1	0.0350529	NA	HNRNPA2B1,SMAD3,SRRT,DGCR8,METTL3
2501	GO:1901096	regulation of autophagosome maturation	BP	10	4	5	0.4	0.5	0.1752	0.0350529	ADRB2,RUBCN,CALCOCO2,CLEC16A	TBC1D25,UVRAG,UBQLN4,PHF23,FYCO1
2502	GO:0060768	regulation of epithelial cell proliferation involved in prostate gland development	BP	10	3	5	0.3	0.5	0.40776	0.0350529	NKX3-1,NOTCH1,SHH	AR,CDKN1B,SERPINF1,STK11,WDR77
2503	GO:2000194	regulation of female gonad development	BP	10	1	5	0.1	0.5	0.924925	0.0350529	GDF9	AMH,SRC,WT1,ZP3,HYAL3
2504	GO:0003093	regulation of glomerular filtration	BP	10	3	5	0.3	0.5	0.40776	0.0350529	UTS2R,PDGFB,PTPRO	CYBA,EMP2,F2R,GAS6,GJA1
2505	GO:0051580	regulation of neurotransmitter uptake	BP	10	2	5	0.2	0.5	0.70296	0.0350529	PRKN,ARL6IP1	TOR1A,GPM6B,SEPT2,SNCA,ARL6IP5
2506	GO:0033197	response to vitamin E	BP	10	2	5	0.2	0.5	0.70296	0.0350529	ALAD,BECN1	ADA,CCND1,CAT,HMGCS1,SRSF2
2507	GO:0070475	rRNA base methylation	BP	10	1	5	0.1	0.5	0.924925	0.0350529	METTL15	NOP2,TRMT112,FDXACB1,NSUN5P1,NSUN5P2
2508	GO:0042554	superoxide anion generation	BP	10	1	5	0.1	0.5	0.924925	0.0350529	ITGB2	CYBA,GSTP1,PRKCD,SYK,TGFB1
2509	GO:0051281	positive regulation of release of sequestered calcium ion into cytosol	BP	20	8	8	0.4	0.4	0.0644656	0.0351744	CALM1,HTT,PDPK1,CXCL11,TRPC1,HAP1,AKAP6,CEMIP	BAX,CALM3,F2R,GPER1,PLCG1,SNCA,SRI,GSTO1
2510	GO:0042451	purine nucleoside biosynthetic process	BP	20	3	8	0.15	0.4	0.867536	0.0351744	NT5E,NME5,ADAL	ADA,AMD1,HPRT1,IMPDH1,IMPDH2,NME1,NME3,NME4
2511	GO:0046129	purine ribonucleoside biosynthetic process	BP	20	3	8	0.15	0.4	0.867536	0.0351744	NT5E,NME5,ADAL	ADA,AMD1,HPRT1,IMPDH1,IMPDH2,NME1,NME3,NME4
2512	GO:0042088	T-helper 1 type immune response	BP	20	5	8	0.25	0.4	0.493073	0.0351744	ANXA1,IL12B,RELB,TNFSF4,IL23A	HMGB1,IL4R,IL12A,STAT6,IL18R1,IL27RA,SOCS5,LEF1
2513	GO:0009411	response to UV	BP	124	21	34	0.169355	0.274194	0.956643	0.0351872	AQP1,CASP3,CASP9,CDKN1A,CDKN2D,CIRBP,ERCC4,ERCC6,HUS1,HYAL1,IL12B,MC1R,MME,MYC,PIK3R1,PTGS2,TP53,USP1,SIRT1,HIST3H2A,TP53INP1	AKT1,BAX,CCND1,CAT,DDB1,DDB2,ERCC2,FEN1,GPX1,IL12A,MDM2,MEN1,PRKAA1,MAPK13,RELA,STK11,YY1,HYAL3,MAP4K3,PCLAF,CERS1,RUVBL2,TRIM32,KDM1A,NOC2L,SCARA3,TRIAP1,TMEM161A,TIPIN,PBK,METTL3,ACTR5,BRSK1,EIF2AK4
2514	GO:0043039	tRNA aminoacylation	BP	50	2	16	0.04	0.32	0.999963	0.0352772	QRSL1,TARSL2	EPRS,FARSA,IARS,MARS,NARS,AIMP1,EEF1E1,HARS2,PPA2,LARS,DARS2,IARS2,AARS2,CARS2,FDXACB1,EARS2
2516	GO:0060242	contact inhibition	BP	7	0	4	0	0.571429	1	0.0353052	NA	TSPO,PAK1,SMO,SRPX
2517	GO:0048702	embryonic neurocranium morphogenesis	BP	7	2	4	0.285714	0.571429	0.498878	0.0353052	HOXA1,TULP3	NDST1,MTHFD1,MED12,MTHFD1L
2518	GO:0001561	fatty acid alpha-oxidation	BP	7	0	4	0	0.571429	1	0.0353052	NA	PHYH,SLC25A17,SLC27A2,PECR
2519	GO:0043983	histone H4-K12 acetylation	BP	7	1	4	0.142857	0.571429	0.836718	0.0353052	ING4	KAT2A,JADE2,MEAF6,JADE1
2521	GO:0034638	phosphatidylcholine catabolic process	BP	7	3	4	0.428571	0.571429	0.19942	0.0353052	ENPP2,PLA2G15,PNPLA8	APOC1,SCARB1,LDLR,GDPD3
2522	GO:1905941	positive regulation of gonad development	BP	7	2	4	0.285714	0.571429	0.498878	0.0353052	SOX9,CITED2	SRC,WT1,ZP3,SEMA3A
2523	GO:0043568	positive regulation of insulin-like growth factor receptor signaling pathway	BP	7	2	4	0.285714	0.571429	0.498878	0.0353052	IGFBP3,IGFBP4	AR,IGFBP5,PHIP,MYORG
2524	GO:0010918	positive regulation of mitochondrial membrane potential	BP	7	0	4	0	0.571429	1	0.0353052	NA	AKT1,AKT2,BID,STOML2
2525	GO:0090129	positive regulation of synapse maturation	BP	7	1	4	0.142857	0.571429	0.836718	0.0353052	RELN	CAMK2B,CDC20,ADGRL1,DAB2IP
2526	GO:1903624	regulation of DNA catabolic process	BP	7	0	4	0	0.571429	1	0.0353052	NA	BAX,DFFA,ENDOG,AIFM1
2527	GO:0002837	regulation of immune response to tumor cell	BP	7	1	4	0.142857	0.571429	0.836718	0.0353052	IL12B	HMGB1,HSPD1,IL12A,NECTIN2
2528	GO:0010988	regulation of low-density lipoprotein particle clearance	BP	7	3	4	0.428571	0.571429	0.19942	0.0353052	ABCC8,NR1H4,MYLIP	ANXA2,CSK,HNRNPK,CNPY2
2529	GO:1905165	regulation of lysosomal protein catabolic process	BP	7	1	4	0.142857	0.571429	0.836718	0.0353052	VPS35	LDLR,LRP2,ATP13A2,LAPTM4B
2530	GO:0002834	regulation of response to tumor cell	BP	7	1	4	0.142857	0.571429	0.836718	0.0353052	IL12B	HMGB1,HSPD1,IL12A,NECTIN2
2532	GO:0006729	tetrahydrobiopterin biosynthetic process	BP	7	1	4	0.142857	0.571429	0.836718	0.0353052	GCH1	PCBD1,QDPR,SPR,PCBD2
2533	GO:0046146	tetrahydrobiopterin metabolic process	BP	7	1	4	0.142857	0.571429	0.836718	0.0353052	GCH1	PCBD1,QDPR,SPR,PCBD2
2536	GO:0031119	tRNA pseudouridine synthesis	BP	7	0	4	0	0.571429	1	0.0353052	NA	PUS1,RPUSD4,PUSL1,RPUSD3
2542	GO:0051208	sequestering of calcium ion	BP	70	18	21	0.257143	0.3	0.323075	0.0354801	CALM1,DDIT3,PTK2B,HTT,ITPR1,ITPR2,P2RX7,PDPK1,PRKACA,CXCL11,HSP90B1,TRPC1,TRPA1,HAP1,AKAP6,CORO1A,MCOLN1,CEMIP	ANK2,BAX,CALM3,CYBA,DMD,F2R,FGF2,FKBP1A,GPER1,ITPR3,LETM1,PLCG1,SLC8A1,SNCA,SRI,TGFB1,GSTO1,RASA3,SELENON,SLC25A23,TPCN2
2543	GO:0009056	catabolic process	BP	2035	450	445	0.22113	0.218673	0.796711	0.0355082	ABAT,ACHE,ADRA2A,ADRB2,ACAN,ALAD,ABCD1,ALDH2,ABCD2,ALDOC,AMPD3,ARNTL,STS,ATP2B4,ATP6V1B1,ATP6V1E1,ADGRB1,BNIP3L,BPGM,PTTG1IP,CALM1,CASP3,ENTPD1,CDO1,CEBPA,CIRBP,CLU,TPP1,PLK3,CNR1,COL5A2,COL6A3,COL8A1,COL12A1,CPA2,CPT2,CRYM,CSNK2A2,NCAN,CTH,CTSB,CTSL,CTSV,CYLD,CYP1A1,CYP1B1,CYP3A5,DAB2,DAP,DAPK3,DBT,DDIT3,DECR1,DIO3,DNASE1,DNASE1L2,DPEP1,ECE1,EHHADH,EIF4A2,EPHA4,EPHX1,ERN1,ACSL1,PTK2B,FBP1,GPC5,F…	ABL2,ACADL,ACADM,ACADS,ACAT1,ACAT2,ADA,ADH5,AP2A2,AP2B1,AHCY,AKT1,AKT2,ALDH1B1,ALDOA,ANXA2,APEX1,APOC1,ARNT,ARRB1,ARRB2,ALDH7A1,AUH,BAX,BCAT1,BCAT2,BLVRA,BUB1B,TSPO,DAGLA,CAPN1,CAPN2,CAPNS1,CAT,CBR3,CBS,CCNB1,CCNF,SCARB1,ENTPD6,CD44,CDC20,CDK4,CDK5,CDKN1B,CTSC,AP2M1,CNP,COL4A1,COL4A2,COL4A5,COL6A1,COL13A1,COMT,CPT1B,CRYZ,CSNK2A1,ECI1,DDB1,DDX6,DFFA,DFFB,DKC1,DNA2,DUT,DVL1,TOR1A,ECH1,ECHS1,EIF4B,E…
2544	GO:0051283	negative regulation of sequestering of calcium ion	BP	66	17	20	0.257576	0.30303	0.327349	0.0357134	CALM1,DDIT3,PTK2B,HTT,ITPR1,ITPR2,P2RX7,PDPK1,PRKACA,CXCL11,TRPC1,TRPA1,HAP1,AKAP6,CORO1A,MCOLN1,CEMIP	ANK2,BAX,CALM3,CYBA,DMD,F2R,FGF2,FKBP1A,GPER1,ITPR3,LETM1,PLCG1,SLC8A1,SNCA,SRI,TGFB1,GSTO1,RASA3,SELENON,TPCN2
2545	GO:0051209	release of sequestered calcium ion into cytosol	BP	66	17	20	0.257576	0.30303	0.327349	0.0357134	CALM1,DDIT3,PTK2B,HTT,ITPR1,ITPR2,P2RX7,PDPK1,PRKACA,CXCL11,TRPC1,TRPA1,HAP1,AKAP6,CORO1A,MCOLN1,CEMIP	ANK2,BAX,CALM3,CYBA,DMD,F2R,FGF2,FKBP1A,GPER1,ITPR3,LETM1,PLCG1,SLC8A1,SNCA,SRI,TGFB1,GSTO1,RASA3,SELENON,TPCN2
2564	GO:1901983	regulation of protein acetylation	BP	58	10	18	0.172414	0.310345	0.881404	0.0358238	ARNTL,BRCA1,ISL1,SNAI2,SOX4,TWIST1,SIRT1,AUTS2,TERF2IP,PIWIL2	ARRB1,CTBP1,KAT2A,HDAC1,LIF,KMT2A,MAPK3,SET,SNCA,TGFB1,CAMK1,RPS6KA4,KAT5,RUVBL2,PAXIP1,NOC2L,FAM161A,TADA2B
2584	GO:0051293	establishment of spindle localization	BP	31	4	11	0.129032	0.354839	0.945604	0.0364707	HTT,SPRY2,FMN2,NDEL1	CENPA,KPNB1,MAP4,NUMA1,ARHGEF2,ZW10,ESPL1,SPRY1,SPAG5,NUSAP1,SAPCD2
2586	GO:0032801	receptor catabolic process	BP	31	4	11	0.129032	0.354839	0.945604	0.0364707	LGMN,PTPN1,BECN1,MYLIP	AP2A2,AP2B1,ANXA2,CAPN1,CDK5,AP2M1,FURIN,TGFB1,UVRAG,RNF43,ZNRF3
2588	GO:0071897	DNA biosynthetic process	BP	189	39	49	0.206349	0.259259	0.787404	0.0364869	BMPR2,BRCA1,CDKN1A,CDKN2D,CTGF,DUSP1,PTK2B,HGF,HSP90AA1,LIG4,MYC,NEK2,PAK3,PDGFB,PKIB,TERF2,TK2,TP53,UBB,UBC,UFD1,TNKS,KLF4,POLQ,SMG6,SIRT1,PARM1,FBXO4,TINF2,ANKRD1,TERF2IP,XRN1,NPLOC4,POLE4,POLD4,TENT4B,STN1,NEXMIF,POLN	ACVRL1,ARRB2,CCT6A,CENPF,DKC1,DNA2,FGFR4,GJA1,HNRNPA1,HNRNPA2B1,HNRNPD,HSP90AB1,KCNK2,MEN1,NBN,PHB,POLD2,POLE2,MAPK3,RFC2,RPS27A,SRC,TERT,CCT3,TYMS,XRCC5,PCLAF,MYBBP1A,KAT5,RAD51AP1,POLD3,CERS1,PTGES3,SMG5,POLA2,RCHY1,DNAJC2,POLE3,CHRAC1,GAR1,GNL3L,NAT10,NHP2,FAM129B,PIF1,CTC1,TNKS1BP1,NAF1,FAAP20
2609	GO:1990778	protein localization to cell periphery	BP	229	59	58	0.257642	0.253275	0.159414	0.037955	ANK1,ARF6,RHOG,ATP1B1,ATP1B3,CDH2,DAB2,EPHA2,EPHA3,EPHB2,ACSL3,FLNA,GNAI1,GRIN1,KCNB1,NUBP1,PDPK1,PIK3R1,RAP2A,SNAP25,SPTBN1,STX3,STXBP1,TULP3,PICALM,STX7,BLZF1,SQSTM1,VAMP3,SLC9A3R1,STX8,TMEM59,RAPGEF2,TSPAN5,OPTN,CIB1,AGR2,SORBS1,EFR3B,NFASC,GOLGA7,WNT4,LZTFL1,SYTL2,VPS35,SCN3B,TTC7A,GPR158,EFCAB7,FAM126A,IFT20,BBIP1,STX1B,ZFYVE27,LRRC15,RAB40A,CNST,RAB37,GOLGA7B	AKT1,AKT2,ANK2,ANXA2,AR,CACNB2,CACNB3,CDK5,AP2M1,CSK,CSNK2A1,EMP2,FLOT2,GAS6,GPER1,KCNJ11,LAMA5,NUMA1,PALM,PLS1,RTKN,CLIP1,S100A10,STX4,TGFB1,TUB,SLMAP,VAMP8,RAB11A,RAB29,AKAP5,LYPLA1,RAB40B,PKP3,PACS2,RHOQ,TSPAN15,APPL1,NSG1,RANGRF,KCNIP3,RAB8B,TESC,PACS1,KIF13A,TMBIM1,LIN7B,PLEKHF1,RAB34,WNT3A,SAPCD2,PKDCC,MYADM,FCHO2,TTC7B,ZDHHC23,RILPL1,RAB15
2610	GO:0001889	liver development	BP	112	31	31	0.276786	0.276786	0.132001	0.0380152	ACO2,ANXA1,ARF6,ASNS,CEBPA,CEBPB,CEBPG,CSNK2A2,CYP1A1,HGF,HMGCL,HMOX1,HES1,IGF2R,PDX1,JUN,NOTCH1,PROX1,RARB,SOX9,TAF10,ALDH1A2,CLDN1,RB1CC1,CITED2,WNT4,CCDC40,FBXW7,AACS,ARID5B,CCDC39	ACAT1,ADA,AK4,CCND1,CAD,CSNK2A1,DBP,DUT,HHEX,HMGCS1,HNRNPD,KRAS,SMAD3,MPST,PHF2,QDPR,RARG,RELA,SRSF1,AURKA,TGFB1,TYMS,CFLAR,PRMT5,RHBDD3,SULF2,WDR35,GNPNAT1,E2F8,PNPT1,WNT3A
2617	GO:0008380	RNA splicing	BP	395	42	95	0.106329	0.240506	1	0.0384069	CLK1,CLK3,DHX8,ERN1,AFF2,HSPA1A,NOVA2,PCBP2,PIK3R1,POLR2A,SUPT6H,TMBIM6,PRPF18,CDK13,BUD31,CIR1,EIF4A3,SLU7,KHDRBS3,SNRNP27,WBP4,RALY,HABP4,MAPKBP1,SPEN,TFIP11,PRPF6,VIRMA,SRPK3,RSRC1,ESRP1,TXNL4B,AGGF1,ZMAT5,XAB2,PRX,METTL14,CACTIN,CELF5,DHX40,ZC3H10,AHNAK2	C1QBP,CLNS1A,DHX15,FUS,HNRNPA1,HNRNPA2B1,HNRNPD,HNRNPF,HNRNPH3,HNRNPK,HNRNPL,HNRNPM,SNU13,PCBP1,PNN,POLR2F,POLR2H,PTBP1,RPS26,SRSF1,SRSF2,SRSF3,SRSF7,SNRPA,SNRPD1,SNRPD3,SNRPF,SRPK1,TIA1,WT1,PABPN1,TTF2,SRSF9,SRSF11,ZRANB2,SNRNP40,DDX23,RBM39,PRDX6,DDX46,SNUPN,SUGP2,ALYREF,DDX39A,HNRNPR,PRMT5,SYNCRIP,DDX17,CELF2,TXNL4A,SRSF8,SF3A3,NUDT21,HNRNPUL1,PSIP1,DDX20,KHDC4,ACIN1,KDM1A,TARDBP,MTREX,LSM5,LS…
2618	GO:0051653	spindle localization	BP	35	5	12	0.142857	0.342857	0.92687	0.0384969	HTT,WASL,SPRY2,FMN2,NDEL1	CENPA,KPNB1,MAP4,NUMA1,ARHGEF2,ZW10,ESPL1,ACTR3,SPRY1,SPAG5,NUSAP1,SAPCD2
2619	GO:0000387	spliceosomal snRNP assembly	BP	35	1	12	0.0285714	0.342857	0.999885	0.0384969	PRPF6	CLNS1A,SNRPD1,SNRPD3,SNRPF,SNUPN,PRMT5,DDX20,LSM4,GEMIN4,PRMT7,WDR77,GEMIN7
2622	GO:0032355	response to estradiol	BP	87	22	25	0.252874	0.287356	0.328566	0.0385315	ADCYAP1R1,ANXA1,AREG,CASP3,CASP9,CTGF,DUSP1,ETS1,MMP15,MSX2,PTEN,PTGS2,SFRP1,SLC6A1,SSTR1,SSTR2,STAT3,STXBP1,TACR1,NCOA3,ALDH1A2,ZNF703	CCND1,BMP7,CAT,CCNA2,CDKN1B,DNMT3A,DNMT3B,ENDOG,ESRRA,GJB2,GPI,GPER1,GSTP1,HNRNPD,KCNJ11,TGFB1,SOCS2,CFLAR,MBD2,AIFM1,ARPC1B,KAT5,TXNIP,RUVBL2,FAM210B
2623	GO:0032984	protein-containing complex disassembly	BP	287	52	71	0.181185	0.247387	0.978491	0.0386065	ADRB2,CAPG,EPS8,GSK3B,GSN,LAMP2,MAP1A,MAP1B,MYC,SH3GL2,SPTAN1,SPTBN1,TMOD1,TSG101,FZD1,SYNJ1,SEMA5A,MICAL2,RUBCN,DNAJC6,FRAT1,CALCOCO2,APC2,CIB1,NES,IRAK3,CLEC16A,TFIP11,LMOD1,SPEF1,CHMP2A,SPTBN5,MRPS33,STX17,EIF5A2,CHMP1B,MCOLN1,MICAL3,NCKAP5L,EPG5,VPS16,MAP1LC3B,SCIN,NAV3,HIST3H2A,MRPL53,MRPL10,CCSAP,TTBK2,CARMIL2,KIF24,MAP1LC3C	ADD2,MRPL49,DVL1,EIF5A,FZD2,HMGA1,LRP5,TBC1D25,ABCE1,MRPL23,MRPL12,MRPS12,SET,SH3GL1,SMARCA4,SMARCC1,SMARCC2,SMARCD2,SPTBN2,UVRAG,AXIN1,DYRK3,DENR,VAMP8,ARHGEF2,MRPL19,MRPL28,TRIOBP,MRPL3,GABARAP,MRPS27,FRAT2,SH3BP1,GSPT2,MRPL42,MRPL18,MRPL15,MRPS16,MRPL4,MRPS2,MRPS17,LIMA1,TRMT112,MRPL16,AURKAIP1,PTCD3,MRPL20,UBQLN4,MID1IP1,MRPS35,MRPL17,MRPS25,MRPL14,MRPS26,MRPL36,MRPL34,MRPL32,MRPS34,PHF23,FYC…
2626	GO:0072329	monocarboxylic acid catabolic process	BP	108	25	30	0.231481	0.277778	0.503622	0.0389752	ABAT,ABCD1,ABCD2,CNR1,CPT2,DECR1,EHHADH,GCDH,HADHB,PEX7,TWIST1,IRS2,LPIN2,MLYCD,AMACR,PLA2G15,CRYL1,DCXR,CYP39A1,ACAD10,SESN2,LONP2,ABHD3,NUDT7,PLIN5	ACADL,ACADM,ACADS,ACAT1,ACAT2,AKT1,AKT2,AUH,CPT1B,ECI1,ECH1,ECHS1,HADH,IVD,NDUFAB1,PHYH,SORD,XYLB,AKR1A1,ECI2,SLC25A17,SLC27A4,SLC27A2,LPIN1,HIBCH,ACOXL,PECR,BDH2,ACBD5,TYSND1
2627	GO:0022900	electron transport chain	BP	155	16	41	0.103226	0.264516	0.999984	0.0390184	ALDH2,COX6A1,COX10,CYB561,GLRX,GPD2,LOXL2,NDUFS4,SURF1,HSD17B6,COQ7,GLRX2,NDUFAF1,WDR93,AIFM2,ETFRF1	ADH5,BID,CCNB1,CYB5A,CYBA,CYC1,GSR,ME1,ME2,NDUFA1,NDUFA5,NDUFAB1,NDUFB4,NDUFB8,NDUFB10,NDUFC1,NDUFC2,NDUFS2,NDUFS3,NDUFV1,NDUFS5,NDUFS6,NDUFS8,QDPR,SDHD,SNCA,TAZ,TXNRD1,SLC25A12,DHRS3,COX5A,SLC25A13,AKR1A1,MYBBP1A,UQCR11,PHGDH,NDUFA12,PTGES2,IMMP2L,COA6,D2HGDH
2630	GO:0006096	glycolytic process	BP	83	12	24	0.144578	0.289157	0.978989	0.0392308	ALDOC,BPGM,FBP1,HIF1A,OGDH,P2RX7,PFKFB1,PFKFB2,PFKFB3,STAT3,OGDHL,PGM2L1	ALDOA,ARNT,ENO1,GAPDH,GPI,LDHA,PFKFB4,PFKL,PFKP,PGAM1,PRKAA1,OGT,POM121,NUP50,NUP205,NUP160,NUP188,NUP62,MLXIPL,PRKAG2,NDC1,SEH1L,NUP35,PGAM4
2705	GO:0042168	heme metabolic process	BP	24	4	9	0.166667	0.375	0.831066	0.0398001	ALAD,ALAS1,COX10,HMOX1	BLVRA,TSPO,FECH,FXN,HMBS,SLC11A2,PPOX,UROD,BDH2
2707	GO:0006140	regulation of nucleotide metabolic process	BP	138	23	37	0.166667	0.268116	0.969918	0.0398783	ADM,BPGM,CALM1,EDNRB,PTK2B,FBP1,GRM2,HIF1A,NPPC,P2RX7,PFKFB1,PFKFB2,PFKFB3,PTHLH,RLN2,CXCL11,STAT3,TMSB4X,GABBR2,AKAP9,RUNDC3A,EGLN1,OSTN	ADORA2B,ARNT,TSPO,CALM3,CCNB1,ENO1,FZD2,GPER1,ME1,ME2,NPR1,PALM,PFKFB4,PGAM1,PRKAA1,SNCA,TAZ,OGT,PDE5A,POM121,PPIF,CAP2,NUP50,NUP205,NUP160,GPR161,NUP188,NUP62,MLXIPL,PRKAG2,NDC1,BEND3,SLC25A23,TBL1XR1,SEH1L,NUP35,PGAM4
2711	GO:0098732	macromolecule deacylation	BP	104	20	29	0.192308	0.278846	0.838728	0.0399395	BCL6,ING2,PER1,PRKD1,SKI,TP53,SAP30,FRY,RCOR1,SIRT1,NIPBL,BRMS1,ABHD12,ABHD17B,ARID4B,BEX4,SPRED1,SPRED2,C6orf89,USP17L2	CHD3,CHD4,CTBP1,HDAC1,NEK3,PHB,RBBP4,RBBP7,SREBF1,TBL1X,TGFB1,MTA1,MTA2,MORF4L2,LYPLA1,MORF4L1,MSL3,PRDM5,BAZ2A,KDM1A,SIRT5,SIRT3,HDAC7,MTA3,ABHD17C,TBL1XR1,HDAC10,BRMS1L,NACC2
2712	GO:0035601	protein deacylation	BP	104	20	29	0.192308	0.278846	0.838728	0.0399395	BCL6,ING2,PER1,PRKD1,SKI,TP53,SAP30,FRY,RCOR1,SIRT1,NIPBL,BRMS1,ABHD12,ABHD17B,ARID4B,BEX4,SPRED1,SPRED2,C6orf89,USP17L2	CHD3,CHD4,CTBP1,HDAC1,NEK3,PHB,RBBP4,RBBP7,SREBF1,TBL1X,TGFB1,MTA1,MTA2,MORF4L2,LYPLA1,MORF4L1,MSL3,PRDM5,BAZ2A,KDM1A,SIRT5,SIRT3,HDAC7,MTA3,ABHD17C,TBL1XR1,HDAC10,BRMS1L,NACC2
2713	GO:0034260	negative regulation of GTPase activity	BP	39	9	13	0.230769	0.333333	0.546086	0.0399651	GPS2,PDE6D,PLXNB3,TSC1,SLIT2,SPRY2,BCAS3,AMOT,USP17L2	ARL2,ARRB1,ARRB2,IPO5,RTKN,TNK2,SPRY1,IQGAP2,SH3BP4,GPSM1,GMIP,RCC2,DAB2IP
2716	GO:0050657	nucleic acid transport	BP	177	14	46	0.079096	0.259887	1	0.0400968	KIF5C,SUPT6H,TSC1,ZFP36,TNKS,EIF4A3,NXF1,SLU7,SMG6,ALKBH5,EIF5A2,ENY2,PARP11,SENP2	EIF4E,EIF5A,HHEX,HNRNPA1,HNRNPA2B1,MYO1C,RAN,RANBP1,ABCE1,SRSF1,SRSF2,SRSF3,SRSF7,XPO1,PABPN1,SRSF9,SRSF11,TOMM20,POM121,SNUPN,ALYREF,DDX39A,IGF2BP1,IGF2BP3,IGF2BP2,NUP50,XPOT,XPO7,NUP205,NUP160,SMG5,NUP188,NUP62,MRPL18,CPSF1,SIDT2,MAGOHB,NDC1,XPO5,RBM26,UPF3A,SEH1L,SARNP,PNPT1,NUP35,EIF5AL1
2717	GO:0050658	RNA transport	BP	177	14	46	0.079096	0.259887	1	0.0400968	KIF5C,SUPT6H,TSC1,ZFP36,TNKS,EIF4A3,NXF1,SLU7,SMG6,ALKBH5,EIF5A2,ENY2,PARP11,SENP2	EIF4E,EIF5A,HHEX,HNRNPA1,HNRNPA2B1,MYO1C,RAN,RANBP1,ABCE1,SRSF1,SRSF2,SRSF3,SRSF7,XPO1,PABPN1,SRSF9,SRSF11,TOMM20,POM121,SNUPN,ALYREF,DDX39A,IGF2BP1,IGF2BP3,IGF2BP2,NUP50,XPOT,XPO7,NUP205,NUP160,SMG5,NUP188,NUP62,MRPL18,CPSF1,SIDT2,MAGOHB,NDC1,XPO5,RBM26,UPF3A,SEH1L,SARNP,PNPT1,NUP35,EIF5AL1
2718	GO:0000077	DNA damage checkpoint	BP	151	25	40	0.165563	0.264901	0.976928	0.0402176	BRCA1,CDKN1A,PLK3,CRY1,GADD45A,H2AFX,HUS1,CNOT4,PLAGL1,SOX4,STK3,TP53,UBB,UBC,PEA15,MAP3K14,PLK2,INTS7,FBXO4,TAOK3,PCBP4,NEK11,CEP63,RAD9B,EME1	BAX,CCND1,CASP2,CCNB1,CDK2,CDKN1B,FOXN3,ARID3A,PRMT1,MDM2,MDM4,NBN,CNOT3,PLK1,RPS27A,AURKA,TFDP1,HMGA2,CUL4A,CDC14B,CNOT9,CLOCK,BABAM2,CARM1,CHEK2,DONSON,FZR1,TRIAP1,GTSE1,TIPIN,PIDD1,CNOT6,BRCC3,E2F8,WDR76,BRSK1,TNKS1BP1,CDC14C,EME2,EIF2AK4
2720	GO:0009894	regulation of catabolic process	BP	792	166	181	0.209596	0.228535	0.906944	0.0404842	ADRA2A,ADRB2,ALAD,ABCD2,ARNTL,ATP2B4,ATP6V1B1,ATP6V1E1,ADGRB1,BNIP3L,BPGM,PTTG1IP,CASP3,CEBPA,CIRBP,CLU,PLK3,CNR1,CSNK2A2,DAB2,DAP,DAPK3,EPHA4,ERN1,PTK2B,FBP1,FOXO1,FLNA,FYN,GCLC,GSK3B,HTT,HGF,HIF1A,HMOX1,HSPA1A,HSPA1B,HSP90AA1,ITPR1,KDR,LEPR,SMAD7,MCL1,MTM1,NPC1,ODC1,P2RX7,PRKN,PFKFB1,PFKFB2,PFKFB3,SERPINE2,PIP4K2A,PRKACA,PRKCA,PRKCG,PRKD1,PSAP,PSEN1,PSMD3,PSMD5,PTEN,QSOX1,PTPN1,RNASEL,SDCBP,SHH…	ABL2,AKT1,AKT2,ANXA2,APEX1,APOC1,ARNT,BAX,TSPO,CAPN1,CAPNS1,SCARB1,CDK4,CDK5,CDKN1B,CTSC,CSNK2A1,DDB1,DFFA,DKC1,DVL1,CTTN,ENDOG,GAPDH,KAT2A,GJA1,GPLD1,GPX1,UBE2K,HMGB1,HNRNPD,HSPB1,HSP90AB1,IDH1,LDLR,LRP2,MAD2L1,SMAD3,MDM2,MDM4,ATXN3,MSN,TBC1D25,FURIN,PAFAH1B2,PFKFB4,PGAM1,PHB,PHKG2,PIK3R2,PLK1,EXOSC9,PRKAA1,PRKAB2,PRKCD,MAPK3,PSMA1,PSMA7,PSMB5,PSMB10,PSMC3,PSMD9,PSME2,RAD23B,RELA,RPS27A,SCO1,SET…
2721	GO:0043543	protein acylation	BP	199	45	51	0.226131	0.256281	0.553783	0.0405289	APBB1,ARNTL,BRCA1,EHHADH,FOXO1,GTF2B,IRF4,ISL1,OGDH,PER1,PPM1B,SNAI2,SOX4,TAF10,TAF12,MAP3K7,TWIST1,KAT6A,NCOA3,KAT2B,NMT2,SIRT1,CHD5,AUTS2,EPC2,ZDHHC1,ABHD17B,GOLGA7,ING4,MBIP,TERF2IP,ING3,PIWIL2,DMAP1,POLE4,KAT14,EP400,SELENOK,ZDHHC14,EPC1,ZDHHC12,NAA30,ESCO2,ZDHHC24,GOLGA7B	ARRB1,CTBP1,KAT2A,HDAC1,LIF,KMT2A,MAPK3,SET,SNCA,TGFB1,SUPT3H,OGT,CAMK1,LDB1,RPS6KA4,CLOCK,MORF4L2,KAT5,RUVBL2,MORF4L1,MSL3,WDR5,PAXIP1,USP22,JADE2,NOC2L,ZDHHC8,NAA20,LEF1,ZDHHC2,POLE3,MRGBP,BEND3,ABHD17C,ZDHHC6,MEAF6,NAA40,ZDHHC11,NAA60,JADE1,NAA25,NAA15,NAA50,FAM161A,ZDHHC18,ING5,TADA2B,TADA1,ZDHHC20,ZDHHC23,MSL1
2734	GO:0014002	astrocyte development	BP	17	2	7	0.117647	0.411765	0.926196	0.0408633	LAMB2,PSEN1	CDK6,KRAS,LDLR,ROR2,SMO,VIM,LAMC3
2736	GO:0031498	chromatin disassembly	BP	17	1	7	0.0588235	0.411765	0.987759	0.0408633	HIST3H2A	HMGA1,SET,SMARCA4,SMARCC1,SMARCC2,SMARCD2,GRWD1
2739	GO:0032986	protein-DNA complex disassembly	BP	17	2	7	0.117647	0.411765	0.926196	0.0408633	MYC,HIST3H2A	HMGA1,SET,SMARCA4,SMARCC1,SMARCC2,SMARCD2,GRWD1
2740	GO:0015893	drug transport	BP	100	26	28	0.26	0.28	0.255631	0.0409045	ABAT,SLC25A4,AQP1,CHRNA3,CNR1,GDF9,HBB,KCNJ10,MYC,PRKN,ABCB1,PSEN1,CXCL12,SYT1,TCN2,CUBN,FZD4,CLDN1,ABCA8,ARL6IP1,TMEM30A,SLC17A7,SLC25A25,SLC35F3,SLC13A5,SLC6A17	SLC25A10,TOR1A,GJA1,LRP2,SEPT2,SLC1A3,SLC1A5,SLC7A2,SLC19A1,SLC25A1,SLC22A5,SNCA,SLC25A12,SLC5A6,SLC25A13,SLC25A15,MFSD10,SLC25A17,ARL6IP5,EBP,GAL,CD320,SLC25A19,SLC25A23,SLC25A22,SLC19A3,SLC46A1,SLC36A4
2742	GO:0016574	histone ubiquitination	BP	43	6	14	0.139535	0.325581	0.94867	0.040984	SKP1,CTR9,HUWE1,RYBP,RNF20,RNF168	DDB1,DDB2,UBE2E1,RNF8,PCGF3,KDM1A,USP22,UHRF1,UBR5,OTUB1,ATXN7L3,PCGF6,PCGF5,KDM2B
2743	GO:0033013	tetrapyrrole metabolic process	BP	43	7	14	0.162791	0.325581	0.889337	0.040984	ALAD,ALAS1,COX10,CYP1A1,HMOX1,TCN2,CUBN	BLVRA,TSPO,FECH,FXN,HMBS,SLC11A2,PPOX,ABCD4,UROD,CD320,RSAD1,LMBRD1,BDH2,MMAB
2746	GO:0009257	10-formyltetrahydrofolate biosynthetic process	BP	2	0	2	0	1	1	0.0413677	NA	MTHFD1,MTHFD1L
2749	GO:0060478	acrosomal vesicle exocytosis	BP	2	0	2	0	1	1	0.0413677	NA	ZP3,HYAL3
2751	GO:0015810	aspartate transmembrane transport	BP	2	0	2	0	1	1	0.0413677	NA	SLC25A12,SLC25A13
2752	GO:0002337	B-1a B cell differentiation	BP	2	0	2	0	1	1	0.0413677	NA	PLCL2,CMTM7
2753	GO:0031296	B cell costimulation	BP	2	0	2	0	1	1	0.0413677	NA	CD320,TNFRSF13C
2755	GO:0009082	branched-chain amino acid biosynthetic process	BP	2	0	2	0	1	1	0.0413677	NA	BCAT1,BCAT2
2756	GO:0019254	carnitine metabolic process, CoA-linked	BP	2	0	2	0	1	1	0.0413677	NA	ACADL,ACADM
2757	GO:0010643	cell communication by chemical coupling	BP	2	0	2	0	1	1	0.0413677	NA	DBN1,GJA1
2758	GO:0071460	cellular response to cell-matrix adhesion	BP	2	0	2	0	1	1	0.0413677	NA	GSTP1,SKP2
2760	GO:0000448	cleavage in ITS2 between 5.8S rRNA and LSU-rRNA of tricistronic rRNA transcript (SSU-rRNA, 5.8S rRNA, LSU-rRNA)	BP	2	0	2	0	1	1	0.0413677	NA	BOP1,NOL9
2763	GO:0006535	cysteine biosynthetic process from serine	BP	2	0	2	0	1	1	0.0413677	NA	CBS,CBSL
2767	GO:0030538	embryonic genitalia morphogenesis	BP	2	0	2	0	1	1	0.0413677	NA	ROR2,TCF7
2768	GO:1905867	epididymis development	BP	2	0	2	0	1	1	0.0413677	NA	GJA1,GJB2
2769	GO:0060940	epithelial to mesenchymal transition involved in cardiac fibroblast development	BP	2	0	2	0	1	1	0.0413677	NA	SPRY1,PDCD4
2771	GO:1904447	folic acid import across plasma membrane	BP	2	0	2	0	1	1	0.0413677	NA	LRP2,SLC46A1
2773	GO:0042699	follicle-stimulating hormone signaling pathway	BP	2	0	2	0	1	1	0.0413677	NA	ARRB1,ARRB2
2774	GO:0021797	forebrain anterior/posterior pattern specification	BP	2	0	2	0	1	1	0.0413677	NA	SIX3,AXIN1
2775	GO:0046294	formaldehyde catabolic process	BP	2	0	2	0	1	1	0.0413677	NA	ADH5,ESD
2777	GO:0033566	gamma-tubulin complex localization	BP	2	0	2	0	1	1	0.0413677	NA	CEP72,MZT1
2781	GO:0006424	glutamyl-tRNA aminoacylation	BP	2	0	2	0	1	1	0.0413677	NA	EPRS,EARS2
2782	GO:0031456	glycine betaine biosynthetic process	BP	2	0	2	0	1	1	0.0413677	NA	ALDH7A1,CHDH
2783	GO:0019285	glycine betaine biosynthetic process from choline	BP	2	0	2	0	1	1	0.0413677	NA	ALDH7A1,CHDH
2784	GO:0031455	glycine betaine metabolic process	BP	2	0	2	0	1	1	0.0413677	NA	ALDH7A1,CHDH
2785	GO:0097241	hematopoietic stem cell migration to bone marrow	BP	2	0	2	0	1	1	0.0413677	NA	GAS6,GPLD1
2786	GO:0034970	histone H3-R2 methylation	BP	2	0	2	0	1	1	0.0413677	NA	CARM1,PRMT6
2788	GO:0060819	inactivation of X chromosome by genetic imprinting	BP	2	0	2	0	1	1	0.0413677	NA	PCGF3,PCGF5
2790	GO:0006550	isoleucine catabolic process	BP	2	0	2	0	1	1	0.0413677	NA	ACAT1,BCAT2
2791	GO:0006428	isoleucyl-tRNA aminoacylation	BP	2	0	2	0	1	1	0.0413677	NA	IARS,IARS2
2796	GO:0009098	leucine biosynthetic process	BP	2	0	2	0	1	1	0.0413677	NA	BCAT1,BCAT2
2797	GO:0043490	malate-aspartate shuttle	BP	2	0	2	0	1	1	0.0413677	NA	SLC25A12,SLC25A13
2801	GO:0051958	methotrexate transport	BP	2	0	2	0	1	1	0.0413677	NA	SLC19A1,SLC46A1
2802	GO:0097089	methyl-branched fatty acid metabolic process	BP	2	0	2	0	1	1	0.0413677	NA	PHYH,SLC27A2
2804	GO:1903966	monounsaturated fatty acid biosynthetic process	BP	2	0	2	0	1	1	0.0413677	NA	SCD,SCD5
2805	GO:0098795	mRNA cleavage involved in gene silencing	BP	2	0	2	0	1	1	0.0413677	NA	MOV10,AGO2
2806	GO:0035279	mRNA cleavage involved in gene silencing by miRNA	BP	2	0	2	0	1	1	0.0413677	NA	MOV10,AGO2
2807	GO:1990967	multi-organism toxin transport	BP	2	0	2	0	1	1	0.0413677	NA	RAB29,RAB40B
2810	GO:2000984	negative regulation of ATP citrate synthase activity	BP	2	0	2	0	1	1	0.0413677	NA	NIPSNAP2,PHPT1
2811	GO:0045914	negative regulation of catecholamine metabolic process	BP	2	0	2	0	1	1	0.0413677	NA	COMT,SNCA
2812	GO:1901856	negative regulation of cellular respiration	BP	2	0	2	0	1	1	0.0413677	NA	SNCA,TRAP1
2813	GO:1903650	negative regulation of cytoplasmic transport	BP	2	0	2	0	1	1	0.0413677	NA	SNX3,SNX12
2814	GO:0045963	negative regulation of dopamine metabolic process	BP	2	0	2	0	1	1	0.0413677	NA	COMT,SNCA
2815	GO:2000642	negative regulation of early endosome to late endosome transport	BP	2	0	2	0	1	1	0.0413677	NA	SNX3,SNX12
2816	GO:0032804	negative regulation of low-density lipoprotein particle receptor catabolic process	BP	2	0	2	0	1	1	0.0413677	NA	ANXA2,FURIN
2817	GO:2000355	negative regulation of ovarian follicle development	BP	2	0	2	0	1	1	0.0413677	NA	AMH,HYAL3
2818	GO:0090038	negative regulation of protein kinase C signaling	BP	2	0	2	0	1	1	0.0413677	NA	GPD1L,MYADM
2819	GO:1900369	negative regulation of RNA interference	BP	2	0	2	0	1	1	0.0413677	NA	ADAR,TERT
2820	GO:0017055	negative regulation of RNA polymerase II transcriptional preinitiation complex assembly	BP	2	0	2	0	1	1	0.0413677	NA	HMGB1,THRA
2821	GO:0051612	negative regulation of serotonin uptake	BP	2	0	2	0	1	1	0.0413677	NA	GPM6B,SNCA
2822	GO:1903758	negative regulation of transcription from RNA polymerase II promoter by histone modification	BP	2	0	2	0	1	1	0.0413677	NA	CTBP1,ZMYND8
2824	GO:0060166	olfactory pit development	BP	2	0	2	0	1	1	0.0413677	NA	ALDH1A3,DLX5
2825	GO:0090402	oncogene-induced cell senescence	BP	2	0	2	0	1	1	0.0413677	NA	HMGA1,HMGA2
2826	GO:0018364	peptidyl-glutamine methylation	BP	2	0	2	0	1	1	0.0413677	NA	FBL,TRMT112
2829	GO:2000368	positive regulation of acrosomal vesicle exocytosis	BP	2	0	2	0	1	1	0.0413677	NA	ZP3,HYAL3
2830	GO:1903949	positive regulation of atrial cardiac muscle cell action potential	BP	2	0	2	0	1	1	0.0413677	NA	TRPM4,RNF207
2831	GO:1903781	positive regulation of cardiac conduction	BP	2	0	2	0	1	1	0.0413677	NA	TRPM4,RNF207
2832	GO:1900210	positive regulation of cardiolipin metabolic process	BP	2	0	2	0	1	1	0.0413677	NA	TAZ,STOML2
2833	GO:0033634	positive regulation of cell-cell adhesion mediated by integrin	BP	2	0	2	0	1	1	0.0413677	NA	PODXL,PIEZO1
2834	GO:0042660	positive regulation of cell fate specification	BP	2	0	2	0	1	1	0.0413677	NA	FGF2,WNT3A
2835	GO:2000196	positive regulation of female gonad development	BP	2	0	2	0	1	1	0.0413677	NA	SRC,ZP3
2836	GO:0002636	positive regulation of germinal center formation	BP	2	0	2	0	1	1	0.0413677	NA	ADA,TNFRSF13C
2837	GO:1903595	positive regulation of histamine secretion by mast cell	BP	2	0	2	0	1	1	0.0413677	NA	VAMP8,SNX4
2838	GO:0010726	positive regulation of hydrogen peroxide metabolic process	BP	2	0	2	0	1	1	0.0413677	NA	SNCA,ZNF205
2839	GO:0033625	positive regulation of integrin activation	BP	2	0	2	0	1	1	0.0413677	NA	SRC,PIEZO1
2840	GO:2000327	positive regulation of ligand-dependent nuclear receptor transcription coactivator activity	BP	2	0	2	0	1	1	0.0413677	NA	CNOT9,CNOT6
2841	GO:2000386	positive regulation of ovarian follicle development	BP	2	0	2	0	1	1	0.0413677	NA	SRC,ZP3
2842	GO:1905663	positive regulation of telomerase RNA reverse transcriptase activity	BP	2	0	2	0	1	1	0.0413677	NA	HNRNPA2B1,HNRNPD
2843	GO:0035281	pre-miRNA export from nucleus	BP	2	0	2	0	1	1	0.0413677	NA	RAN,XPO5
2844	GO:0045041	protein import into mitochondrial intermembrane space	BP	2	0	2	0	1	1	0.0413677	NA	HSPD1,CHCHD4
2845	GO:0036309	protein localization to M-band	BP	2	0	2	0	1	1	0.0413677	NA	ANK2,OBSCN
2846	GO:1905383	protein localization to presynapse	BP	2	0	2	0	1	1	0.0413677	NA	DVL1,HSPB1
2847	GO:0009213	pyrimidine deoxyribonucleoside triphosphate catabolic process	BP	2	0	2	0	1	1	0.0413677	NA	DUT,DCTPP1
2850	GO:0009149	pyrimidine nucleoside triphosphate catabolic process	BP	2	0	2	0	1	1	0.0413677	NA	DUT,DCTPP1
2852	GO:0000320	re-entry into mitotic cell cycle	BP	2	0	2	0	1	1	0.0413677	NA	CCND1,CCNF
2853	GO:2000367	regulation of acrosomal vesicle exocytosis	BP	2	0	2	0	1	1	0.0413677	NA	ZP3,HYAL3
2854	GO:2000983	regulation of ATP citrate synthase activity	BP	2	0	2	0	1	1	0.0413677	NA	NIPSNAP2,PHPT1
2855	GO:1900208	regulation of cardiolipin metabolic process	BP	2	0	2	0	1	1	0.0413677	NA	TAZ,STOML2
2856	GO:0001560	regulation of cell growth by extracellular stimulus	BP	2	0	2	0	1	1	0.0413677	NA	KIF26A,PPP1R9B
2857	GO:0048696	regulation of collateral sprouting in absence of injury	BP	2	0	2	0	1	1	0.0413677	NA	SPART,WNT3A
2858	GO:1903593	regulation of histamine secretion by mast cell	BP	2	0	2	0	1	1	0.0413677	NA	VAMP8,SNX4
2859	GO:2000325	regulation of ligand-dependent nuclear receptor transcription coactivator activity	BP	2	0	2	0	1	1	0.0413677	NA	CNOT9,CNOT6
2860	GO:0051611	regulation of serotonin uptake	BP	2	0	2	0	1	1	0.0413677	NA	GPM6B,SNCA
2861	GO:0014809	regulation of skeletal muscle contraction by regulation of release of sequestered calcium ion	BP	2	0	2	0	1	1	0.0413677	NA	DMD,GSTO1
2862	GO:0002840	regulation of T cell mediated immune response to tumor cell	BP	2	0	2	0	1	1	0.0413677	NA	HMGB1,HSPD1
2863	GO:1905661	regulation of telomerase RNA reverse transcriptase activity	BP	2	0	2	0	1	1	0.0413677	NA	HNRNPA2B1,HNRNPD
2864	GO:1903756	regulation of transcription from RNA polymerase II promoter by histone modification	BP	2	0	2	0	1	1	0.0413677	NA	CTBP1,ZMYND8
2865	GO:1901355	response to rapamycin	BP	2	0	2	0	1	1	0.0413677	NA	HNRNPD,LARP1
2869	GO:0051610	serotonin uptake	BP	2	0	2	0	1	1	0.0413677	NA	GPM6B,SNCA
2871	GO:0061015	snRNA import into nucleus	BP	2	0	2	0	1	1	0.0413677	NA	RAN,SNUPN
2872	GO:0006597	spermine biosynthetic process	BP	2	0	2	0	1	1	0.0413677	NA	AMD1,SMS
2876	GO:0002424	T cell mediated immune response to tumor cell	BP	2	0	2	0	1	1	0.0413677	NA	HMGB1,HSPD1
2879	GO:0036363	transforming growth factor beta activation	BP	2	0	2	0	1	1	0.0413677	NA	HSP90AB1,LTBP3
2880	GO:0014886	transition between slow and fast fiber	BP	2	0	2	0	1	1	0.0413677	NA	GTF2I,GTF2IRD1
2881	GO:0101030	tRNA-guanine transglycosylation	BP	2	0	2	0	1	1	0.0413677	NA	QTRT2,QTRT1
2883	GO:0009099	valine biosynthetic process	BP	2	0	2	0	1	1	0.0413677	NA	BCAT1,BCAT2
2884	GO:0038018	Wnt receptor catabolic process	BP	2	0	2	0	1	1	0.0413677	NA	RNF43,ZNRF3
2885	GO:0005999	xylulose biosynthetic process	BP	2	0	2	0	1	1	0.0413677	NA	TALDO1,TKT
2886	GO:0051851	modification by host of symbiont morphology or physiology	BP	47	6	15	0.12766	0.319149	0.972387	0.0416404	AQP1,STOM,GTF2B,JUN,PRKN,CTDP1	ANXA2,CAV2,GAPDH,HDAC1,PSMC3,SMARCA4,SP1,TFAP4,HMGA2,TARDBP,LEF1,ZNF639,NUCKS1,YTHDC2,EIF2AK4
2887	GO:0019319	hexose biosynthetic process	BP	63	15	19	0.238095	0.301587	0.473221	0.0418368	ALDOC,ATF3,BPGM,CRY1,DGKQ,FBP1,FOXO1,GPD2,LEPR,MST1,PFKFB1,KAT2B,SELENOS,G6PC3,C1QTNF12	ALDOA,SLC25A10,ENO1,SLC37A4,GAPDH,KAT2A,GPI,PGAM1,SLC25A1,SORD,SLC25A12,SLC25A13,ARPP19,WDR5,CHST15,SDHAF3,SLC35B4,SOGA1,PGAM4
2890	GO:0000281	mitotic cytokinesis	BP	63	10	19	0.15873	0.301587	0.933693	0.0418368	RHOB,ARL3,SEPT4,RASA1,SPTBN1,USP8,PDCD6IP,TRIM36,MAP9,EFHC1	SEPT7,CENPA,INCENP,SEPT2,PLK1,RTKN,KIF23,ESPL1,KIF20A,SEPT9,JTB,SEPT8,NUP62,RACGAP1,NUSAP1,SEPT11,CNTROB,CHMP4B,SNX33
2895	GO:0043038	amino acid activation	BP	51	2	16	0.0392157	0.313725	0.999971	0.0420035	QRSL1,TARSL2	EPRS,FARSA,IARS,MARS,NARS,AIMP1,EEF1E1,HARS2,PPA2,LARS,DARS2,IARS2,AARS2,CARS2,FDXACB1,EARS2
2896	GO:0044784	metaphase/anaphase transition of cell cycle	BP	51	3	16	0.0588235	0.313725	0.999769	0.0420035	DUSP1,TEX14,GEN1	BUB1B,CCNB1,CENPF,MAD2L1,PLK1,ZW10,BUB3,TRIP13,ESPL1,DLGAP5,TACC3,NEK6,UBE2C,ANAPC4,ANAPC1,USP44
2897	GO:0007091	metaphase/anaphase transition of mitotic cell cycle	BP	51	3	16	0.0588235	0.313725	0.999769	0.0420035	DUSP1,TEX14,GEN1	BUB1B,CCNB1,CENPF,MAD2L1,PLK1,ZW10,BUB3,TRIP13,ESPL1,DLGAP5,TACC3,NEK6,UBE2C,ANAPC4,ANAPC1,USP44
2898	GO:0042440	pigment metabolic process	BP	51	10	16	0.196078	0.313725	0.756968	0.0420035	ALAD,ALAS1,COX10,HMOX1,CITED1,PMEL,TRPC1,RAPGEF2,ZEB2,ADAL	ADA,BLVRA,TSPO,FECH,FXN,GART,HMBS,HPRT1,MTHFD1,SLC11A2,PPOX,PRPS1,UROD,PAICS,MTHFD1L,BDH2
2899	GO:0045913	positive regulation of carbohydrate metabolic process	BP	51	12	16	0.235294	0.313725	0.505229	0.0420035	ADCYAP1R1,FOXO1,HIF1A,P2RX7,PDGFB,PFKFB1,PFKFB2,PFKFB3,PMAIP1,IRS2,KAT2B,SORBS1	AKT1,AKT2,ARNT,KAT2A,GPLD1,GPER1,PFKFB4,PHKG2,PRKAA1,SNCA,SRC,DYRK2,ARPP19,WDR5,MLXIPL,SLC45A3
2900	GO:0090398	cellular senescence	BP	55	17	17	0.309091	0.309091	0.103826	0.0421288	ARNTL,BCL6,CDKN1A,H2AFX,ID2,ING2,MAP3K3,MAP2K1,TBX2,TBX3,TERF2,TP53,TWIST1,KAT6A,PLK2,SIRT1,WNT16	BMPR1A,CDK6,CDKN2A,HMGA1,KRAS,PAWR,PRKCD,SRF,NEK4,TERT,HMGA2,EEF1E1,NEK6,ULK3,RSL1D1,PRMT6,PNPT1
2906	GO:0007051	spindle organization	BP	156	19	41	0.121795	0.262821	0.999767	0.0428446	FLNA,GNAI1,HSPA1A,HSPA1B,NEK2,AURKC,TNKS,KIF3B,PLK2,CHMP2A,TRIM36,CHMP1B,CEP126,CEP97,MAP9,CEP63,EFHC1,CCSAP,SPICE1	BIRC5,CCNB1,CDC20,RCC1,CHD3,KPNB1,MAP4,NUMA1,PLK1,RAN,RANBP1,AURKA,UVRAG,CDC14B,CDC14A,RAB11A,KIF23,ESPL1,STAG1,TACC3,SPAG5,STAG2,NEK6,CHEK2,TPX2,NUP62,SUN2,TUBGCP4,RACGAP1,HAUS2,CEP72,INTS13,BCCIP,FSD1,PSRC1,TUBGCP6,KNSTRN,CHMP4B,CDC14C,WDR62,MZT1
2909	GO:1904705	regulation of vascular smooth muscle cell proliferation	BP	28	8	10	0.285714	0.357143	0.297264	0.0432105	CNN1,ERN1,FGF9,HMOX1,JUN,MMP9,PDGFB,PRKG1	BMPR1A,CDKN1B,FGF2,GPER1,GSTP1,MDM2,MAP3K5,PAK1,TERT,PDCD4
2910	GO:0009303	rRNA transcription	BP	28	1	10	0.0357143	0.357143	0.999293	0.0432105	CAVIN1	GTF3A,MARS,SMARCA4,NPM3,CD3EAP,H2AFY2,IPPK,POLR1B,NIFK,GTF3C6
2911	GO:1990874	vascular smooth muscle cell proliferation	BP	28	8	10	0.285714	0.357143	0.297264	0.0432105	CNN1,ERN1,FGF9,HMOX1,JUN,MMP9,PDGFB,PRKG1	BMPR1A,CDKN1B,FGF2,GPER1,GSTP1,MDM2,MAP3K5,PAK1,TERT,PDCD4
2923	GO:0072659	protein localization to plasma membrane	BP	200	50	51	0.25	0.255	0.251901	0.0439706	ANK1,ARF6,RHOG,ATP1B1,ATP1B3,CDH2,DAB2,EPHA2,EPHA3,EPHB2,ACSL3,FLNA,KCNB1,PDPK1,PIK3R1,RAP2A,SPTBN1,STX3,STXBP1,PICALM,STX7,BLZF1,SQSTM1,VAMP3,SLC9A3R1,STX8,TMEM59,RAPGEF2,TSPAN5,OPTN,CIB1,AGR2,SORBS1,EFR3B,NFASC,GOLGA7,WNT4,SYTL2,VPS35,SCN3B,TTC7A,GPR158,FAM126A,IFT20,ZFYVE27,LRRC15,RAB40A,CNST,RAB37,GOLGA7B	AKT1,AKT2,ANK2,ANXA2,AR,CACNB2,CACNB3,CDK5,AP2M1,CSK,CSNK2A1,EMP2,FLOT2,GAS6,GPER1,KCNJ11,LAMA5,PALM,PLS1,S100A10,STX4,TGFB1,SLMAP,VAMP8,RAB11A,AKAP5,LYPLA1,RAB40B,PKP3,PACS2,RHOQ,TSPAN15,APPL1,NSG1,RANGRF,KCNIP3,RAB8B,TESC,PACS1,KIF13A,TMBIM1,PLEKHF1,RAB34,WNT3A,PKDCC,MYADM,FCHO2,TTC7B,ZDHHC23,RILPL1,RAB15
2939	GO:0071453	cellular response to oxygen levels	BP	187	43	48	0.229947	0.256684	0.503962	0.0446341	AQP1,AQP3,BACH1,BNIP3L,PLK3,EGR1,EPAS1,FOXO1,HIF1A,HMOX1,LMNA,MYC,NKX3-1,NOTCH1,PMAIP1,PSMD3,PSMD5,PTEN,PTGS2,RORA,S100B,SFRP1,SLC2A4,SLC9A1,STC1,TMBIM6,TP53,TSC1,TWIST1,UBB,UBC,ATP6V0D1,CITED2,NDRG1,HYOU1,ATG7,PSME4,SIRT1,ANKRD1,EGLN1,FMN2,CPEB4,STOX1	AKT1,FAS,ARNT,BMP7,CCNA2,CCNB1,DNMT3A,DNMT3B,LPAR1,ENDOG,ENO1,SLC29A1,GNB1,IRAK1,KCNK2,MDM2,MDM4,PDK1,PDK3,PRKAA1,PSMA1,PSMA7,PSMB5,PSMB10,PSMC3,PSMD9,PSME2,RPS27A,SLC8A1,SRC,TERT,TRPC6,UBE2D2,VHL,CFLAR,LIMD1,AIFM1,NPEPPS,STUB1,PHB2,FAM162A,TBL2,HIPK2,EEF2K,HILPDA,SUV39H2,CCDC115,AJUBA
2941	GO:0006757	ATP generation from ADP	BP	84	13	24	0.154762	0.285714	0.963663	0.0446733	ALDOC,BPGM,FBP1,HIF1A,OGDH,P2RX7,PFKFB1,PFKFB2,PFKFB3,STAT3,OGDHL,AK9,PGM2L1	ALDOA,ARNT,ENO1,GAPDH,GPI,LDHA,PFKFB4,PFKL,PFKP,PGAM1,PRKAA1,OGT,POM121,NUP50,NUP205,NUP160,NUP188,NUP62,MLXIPL,PRKAG2,NDC1,SEH1L,NUP35,PGAM4
2944	GO:1901698	response to nitrogen compound	BP	790	192	180	0.243038	0.227848	0.161259	0.0450773	ABAT,ACTB,ADCY2,ADCY5,ADM,ADRB2,JAG1,AGTR1,AHR,ALAD,ANXA1,APLP1,AQP1,AREG,ASNS,ATP1A3,ATP2B4,ATP6V1B1,ATP6V1E1,AVPR1A,BRCA1,KLF5,BTG1,C5AR1,CASP3,CCND3,CDKN1A,CDO1,CEBPB,CHRM3,CHRM4,CHRNA3,CNR1,COL5A2,CRY1,CTGF,DGKQ,TRDMT1,DPEP1,DUSP1,EDNRB,EGR1,EGR2,EIF4EBP2,EPHA4,PTK2B,FBN1,FOXC2,FOXO1,FOS,FOSB,FYN,GCLC,GLRB,GNAI1,GNAO1,GRIN1,GSK3B,GSN,GUCY1B1,NR4A1,HSPA5,ID1,ITGB2,ITPR2,JUN,JUNB,JUND,KCNC1,DNA…	ADA,ADAR,ADCY1,ADCY3,ADCY7,GRK2,AKT1,AKT2,APEX1,CCND1,BMP7,TSPO,CAD,CAPN2,CAT,CAV2,CCNA2,CDK2,CDK4,CDK5,CDKN1B,COL4A1,COL6A1,CSK,CYBA,CYC1,DHX15,DNMT3A,DNMT3B,TOR1A,ESRRA,FKBP1A,GABRB3,GJA1,GJB2,GNB1,GNB3,GNG10,GPI,GPLD1,GPER1,GRB14,RAPGEF1,GSTP1,HADH,HDAC1,HHEX,HMGCS1,HNRNPA2B1,HNRNPD,HPRT1,HSP90AB1,IGFBP5,INPPL1,KCNJ8,KCNJ11,KCNQ1,KHK,IPO5,LDHA,LDLR,LRP5,SMAD3,MARS,MDM2,MAP3K5,MEN1,MGST1,ATXN3,…
2947	GO:0050778	positive regulation of immune response	BP	448	96	106	0.214286	0.236607	0.775905	0.0451705	ACTB,ACTG1,AP1G1,ANXA1,BTK,BTN1A1,C1S,C3,C5,C5AR1,CD14,CLU,CNR1,CR2,CTSB,CTSL,CYLD,FCGR2A,FYN,NCKAP1L,CFH,HLA-DQB1,HLA-DRB1,HLA-DRB5,HSPA1A,HSPA1B,HSP90AA1,IL6ST,IL12B,IRF4,ITGB2,MYO10,NFATC2,P2RX7,PAK3,PAX5,PDPK1,PIK3R1,PRKACA,PRKACB,PRKCB,LGMN,PSEN1,PSMD3,PSMD5,RELB,SKP1,STXBP1,MAP3K7,TLR5,HSP90B1,TNFSF4,UBB,UBC,UFD1,WAS,WIPF1,ZAP70,NR4A3,STX7,SEMA7A,RIPK1,BCL10,SKAP2,WASL,LPXN,THEMIS2,NR1H4,TA…	ADA,ADORA2B,ARRB2,BAX,POLR3D,C1QBP,CACNB3,CSK,CYBA,DUSP3,GPLD1,RAPGEF1,UBE2K,HMGB1,HMGB2,HSP90AB1,HSPD1,ICAM3,IL4R,IL12A,IRAK1,KRAS,LIMK1,MYB,MYO1C,PAK1,PAWR,PHB,PIK3R2,PLCG1,PRKCD,MAPK3,PROS1,PSMA1,PSMA7,PSMB5,PSMB10,PSMC3,PSMD9,PSME2,NECTIN2,RELA,RPS27A,SRC,STAT6,STK11,STX4,SYK,TGFB1,TLR3,TSPAN6,TRAF2,TRAF3,TYRO3,UBE2D2,VAV2,NSD2,XRCC5,ZP3,MAPKAPK3,CUL1,VAMP8,SNX4,EIF2B4,RAB29,IL27RA,IKBKE,SOCS…
2948	GO:0032147	activation of protein kinase activity	BP	258	61	64	0.236434	0.248062	0.396961	0.0451748	ADCY2,ADCY5,ADRA2A,ADRB2,BMP2,C5,C5AR1,CHRNA3,DGKQ,GADD45A,DUSP5,DUSP6,EFNA5,ERCC6,ERN1,PTK2B,GRM4,NCKAP1L,HGF,IL12B,ITGB3,MAP3K3,MAP3K9,GADD45B,NGF,NKX3-1,P2RX7,PAK3,PDGFB,PDPK1,PRKACA,PRKACB,PRKAR1A,MAP2K1,MAP2K3,PSEN1,PTPN1,RPLP1,MAP2K4,STK3,MAP3K7,TGFA,UBB,UBC,CXCR4,SOCS1,PEA15,RIPK1,MAP3K14,SPAG9,GADD45G,TAB2,LPAR3,SHC2,TAOK3,IL23A,CAB39,PPP2R3C,KIDINS220,WNK1,MUL1	ACVR2B,ADCY1,ADCY3,ADCY7,ADORA2B,ADRA2C,AKT1,ARRB1,DUSP7,DUSP9,LPAR1,EMP2,F2R,FGF2,GAS6,RAPGEF1,IRAK1,MAP3K5,MAP3K11,PAK1,PLCG1,PRKAA1,PRKAR1B,PRKCD,PKN1,MAPK3,EIF2AK2,MAP4K2,RPS27A,SRC,NEK4,STK11,SYK,TLR3,TRAF2,TXN,MAPKAPK3,AXIN1,MAP4K3,TNFRSF10B,MAP3K6,ITGB1BP1,S1PR2,MAP4K4,TRAF4,KIF14,OXSR1,STK25,TPX2,CARD10,MDFIC,MINK1,PRKAG2,HACD3,GPRC5B,STK26,STRADB,PRR5,MLST8,ZFP91,TRAF7,MAP3K21,DAB2IP,MAP…
2950	GO:0010952	positive regulation of peptidase activity	BP	135	34	36	0.251852	0.266667	0.283798	0.0453688	CASP3,CASP9,CCK,CTGF,DAP,EPHA4,FN1,FYN,GRIN1,GSN,CYR61,MYC,NGF,NGFR,NKX3-1,PMAIP1,ROBO1,STAT3,PICALM,TRADD,RIPK1,BCL10,EIF2AK3,TANK,BCL2L11,DLC1,PSME4,SIRT1,IFT57,AKIRIN2,MUL1,ACVR1C,CASC2,ACER2	FAS,ARRB1,BAX,BID,CASP2,F2R,GPER1,HIP1,HMGB1,HSPD1,HSPE1,SMAD3,MBP,MAP3K5,MAPK3,PSME2,MAPK12,SNCA,TFAP4,TRAF2,TNFRSF10B,CFLAR,AIFM1,PDCD5,PPM1F,ANP32B,ARL6IP5,GRAMD4,MTCH1,FAM162A,BEX3,BBC3,PRELID1,PIDD1,WDR35,WNT3A
2951	GO:1901292	nucleoside phosphate catabolic process	BP	148	25	39	0.168919	0.263514	0.969251	0.0455814	ALDOC,AMPD3,BPGM,FBP1,HIF1A,PNP,NT5E,OGDH,P2RX7,PDE2A,PDE4C,PDE7A,ENPP1,PFKFB1,PFKFB2,PFKFB3,STAT3,NT5C2,PDE7B,EGLN1,NUDT15,OGDHL,NUDT18,PGM2L1,NUDT7	ADA,ALDOA,ARNT,CNP,DUT,ENO1,GAPDH,GPI,GPX1,HPRT1,LDHA,NTHL1,PDE1A,PDE4A,PDE9A,PFKFB4,PFKL,PFKP,PGAM1,PRKAA1,OGT,PDE5A,POM121,DNPH1,NUP50,NUDT3,NUP205,NUP160,NUP188,NUP62,NT5C,MLXIPL,PRKAG2,NDC1,DCTPP1,SEH1L,NUP35,NEIL2,PGAM4
2954	GO:0045933	positive regulation of muscle contraction	BP	32	9	11	0.28125	0.34375	0.296384	0.0456729	ABAT,ADRA1B,CHRM3,CTGF,PTGS2,RGS2,TACR1,NOS1AP,ACE2	ADA,CTTN,ENO1,F2R,GPER1,KCNQ1,SRF,GSTO1,TRPM4,NPNT,RNF207
2955	GO:0050854	regulation of antigen receptor-mediated signaling pathway	BP	32	5	11	0.15625	0.34375	0.885091	0.0456729	CYLD,PAX5,PRKCB,BCL10,LPXN	ADA,DUSP3,PAWR,NECTIN2,RELA,RAB29,PLCL2,PHPT1,DUSP22,SLC39A10,CMTM3
2957	GO:0031098	stress-activated protein kinase signaling cascade	BP	236	56	59	0.237288	0.25	0.391457	0.0460665	BMP2,CTGF,GADD45A,EPHA4,EPHB1,ERCC6,ERN1,PTK2B,FOXO1,GPS2,HGF,NBR1,MAP3K3,MAP3K9,MYC,GADD45B,PAK3,PRKN,PER1,MAP2K1,MAP2K3,PTGER4,PTPN1,RAP2A,SDCBP,MAP2K4,SFRP1,SKP1,STK3,MAP3K7,TIAM1,UBB,UBC,ZFP36,FZD4,FZD8,RIPK1,MAP3K14,SPAG9,MAPK8IP1,RB1CC1,ZEB2,SH2D3C,TRIB1,GADD45G,DUSP10,DKK1,TAB2,IRAK4,TAOK3,WNT16,ULK4,TNFRSF19,MUL1,MAGI3,GDF6	ADORA2B,AKT1,FAS,DUSP3,DUSP9,FLT4,RAPGEF1,GSTP1,HMGB1,HMGCR,PRMT1,IRAK1,MAP3K5,MEN1,MAP3K11,ROR2,PRDX1,PAK1,PKN1,MAPK3,MAPK13,EIF2AK2,MAP4K2,RPS27A,NEK4,SYK,TLR3,TPD52L1,TRAF2,AXIN1,CUL1,MAP4K3,MAP3K6,MAP4K4,TRAF4,RASSF2,OXSR1,SH2D3A,RASGRP1,SEMA3A,STK25,ARL6IP5,COPS5,ANKRD6,PDCD4,HIPK2,MDFIC,MINK1,HACD3,STK26,SEMA4C,STRADB,PBK,DUSP22,EDA2R,CARD9,MAP3K21,DAB2IP,CCDC88C
2958	GO:0006304	DNA modification	BP	76	11	22	0.144737	0.289474	0.974536	0.0464014	BRCA1,FOS,RLF,USP9X,ALKBH5,PIWIL2,ATF7IP,DMAP1,ASCC2,GCNA,KDM1B	APEX1,DNMT3A,DNMT3B,KMT2A,NTHL1,MBD2,MTA2,PRMT5,ASCC3,BAZ2A,APOBEC3C,PRMT7,OTUD4,TET2,GATAD2A,BEND3,FAM129B,EHMT1,TET1,ALKBH2,PLD6,NEIL2
2959	GO:0045860	positive regulation of protein kinase activity	BP	403	101	96	0.25062	0.238213	0.150439	0.0467591	ADCY2,ADCY5,ADRA2A,ADRB2,ATP2B4,BMP2,C5,C5AR1,CALM1,CCND3,CDKN1A,CHRNA3,CLU,CSF1R,DGKQ,GADD45A,DUSP5,DUSP6,EFNA5,EGR1,EPHA4,ERCC6,ERN1,ACSL1,PTK2B,FGFR1,FLT1,GRM4,NCKAP1L,HGF,HSPA5,CYR61,IL12B,ITGB3,MAP3K3,KITLG,MAP3K9,GADD45B,NGF,NKX3-1,P2RX7,PAK3,PDGFB,PDPK1,PRKACA,PRKACB,PRKAR1A,MAP2K1,MAP2K3,PROX1,RELN,PSEN1,PTPN1,ROBO1,RPLP1,SDC4,MAP2K4,STK3,MAP3K7,TGFA,TIAM1,UBB,UBC,CXCR4,FZD4,FZD8,SOCS1,PE…	ACVR2B,ADCY1,ADCY3,ADCY7,ADORA2B,ADRA2C,AKT1,ARRB1,BAX,CCND1,CALM3,CCNB1,CCND2,CDC25B,CDK5,CDKN1B,CSK,DLG3,DUSP7,DUSP9,LPAR1,EMP2,F2R,FGF2,GAS6,RAPGEF1,HSP90AB1,IRAK1,KRAS,MAP3K5,MAP3K11,ROR2,PAK1,PDGFA,PLCG1,PRKAA1,PRKAR1B,PRKCD,PKN1,MAPK3,EIF2AK2,MAP4K2,RPS27A,SNCA,SRC,NEK4,STK11,SYK,TGFB1,TLR3,TPD52L1,TRAF2,TXN,XRCC5,LRP8,MAPKAPK3,AXIN1,MAP4K3,CAMK1,PDE5A,TNFRSF10B,MAP3K6,ITGB1BP1,S1PR2,MAP4K4…
2961	GO:0034629	cellular protein-containing complex localization	BP	21	4	8	0.190476	0.380952	0.739432	0.046971	SMAD7,WASL,EXOC1,EXOC8	RAN,MIOS,NDC1,CEP72,RCC2,SEH1L,NACC2,MZT1
2963	GO:1904376	negative regulation of protein localization to cell periphery	BP	21	5	8	0.238095	0.380952	0.540627	0.046971	DAB2,PICALM,TMEM59,LZTFL1,LRRC15	AP2M1,CSK,TGFB1,LYPLA1,RHOQ,TMBIM1,SAPCD2,PKDCC
2964	GO:0050856	regulation of T cell receptor signaling pathway	BP	21	2	8	0.0952381	0.380952	0.968685	0.046971	CYLD,BCL10	ADA,DUSP3,PAWR,NECTIN2,RELA,RAB29,PHPT1,DUSP22
2965	GO:0006109	regulation of carbohydrate metabolic process	BP	144	30	38	0.208333	0.263889	0.744212	0.0470136	ADCYAP1R1,BPGM,DGKQ,PTK2B,FBP1,FOXO1,GSK3B,HIF1A,IGFBP3,IGFBP4,LEPR,MST1,P2RX7,PRKN,PDGFB,ENPP1,PFKFB1,PFKFB2,PFKFB3,PMAIP1,RORA,STAT3,IRS2,KAT2B,SORBS1,SIRT1,MLYCD,SELENOS,PPP1R3F,C1QTNF12	AKT1,AKT2,ARNT,KAT2A,GPLD1,GPER1,IGFBP5,PDK1,PDK3,PFKFB4,PGAM1,PHKG2,PRKAA1,SNCA,SRC,TGFB1,DYRK2,OGT,POM121,NUP50,ARPP19,WDR5,MLXIP,NUP205,NUP160,NUP188,NUP62,MLXIPL,PRKAG2,NDC1,SDHAF3,SEH1L,SLC35B4,SLC45A3,MIDN,NUP35,SOGA1,PGAM4
2968	GO:0071850	mitotic cell cycle arrest	BP	14	4	6	0.285714	0.428571	0.400607	0.0471631	CDKN1A,GADD45A,DUSP1,NKX3-1	CDKN1B,CDC14B,CDC14A,PNPT1,GADD45GIP1,CDC14C
2969	GO:2001269	positive regulation of cysteine-type endopeptidase activity involved in apoptotic signaling pathway	BP	14	3	6	0.214286	0.428571	0.651143	0.0471631	GSN,TRADD,RIPK1	FAS,BAX,SMAD3,TFAP4,TRAF2,TNFRSF10B
2970	GO:0007039	protein catabolic process in the vacuole	BP	14	3	6	0.214286	0.428571	0.651143	0.0471631	CPA2,LAMP2,VPS35	LDLR,LRP2,TCIRG1,ATP13A2,LAPTM4B,CCDC115
2971	GO:1905939	regulation of gonad development	BP	14	4	6	0.285714	0.428571	0.400607	0.0471631	GDF9,SOX9,CITED2,WNT4	AMH,SRC,WT1,ZP3,HYAL3,SEMA3A
2972	GO:0071731	response to nitric oxide	BP	14	5	6	0.357143	0.428571	0.197073	0.0471631	AQP1,DPEP1,FOXO1,GUCY1B1,EGLN1	CCNA2,CDK2,HNRNPD,TRAF2,CFLAR,AIFM1
2973	GO:0050909	sensory perception of taste	BP	14	1	6	0.0714286	0.428571	0.973366	0.0471631	SCNN1G	ASIC1,GNB1,ITPR3,WNT10B,LEF1,REEP2
2974	GO:0031106	septin ring organization	BP	14	1	6	0.0714286	0.428571	0.973366	0.0471631	2004-09-01	SEPT7,SEPT2,RTKN,SEPT9,SEPT8,SEPT11
2975	GO:0043501	skeletal muscle adaptation	BP	14	1	6	0.0714286	0.428571	0.973366	0.0471631	PPP3CA	CAMK2B,CAMK2G,GTF2I,IGFBP5,CFLAR,GTF2IRD1
2977	GO:0043279	response to alkaloid	BP	72	22	21	0.305556	0.291667	0.0794339	0.0471894	ABAT,CASP3,CNR1,PTK2B,FOSB,GNAO1,GRIN1,HSPA5,PPP2R2A,PRKCG,SLC6A1,SMPD1,TAC1,TACR1,TIAM1,TP53,PEA15,RECQL5,HOMER1,ATG7,ADGRL3,SRR	ADA,CAD,CCNA2,CDK5,DHX15,DNMT3A,DNMT3B,FKBP1A,GPI,HDAC1,HSP90AB1,MDM2,PITX3,PPP5C,PRKAA1,RELA,SLC8A1,SNCA,SRSF9,HOMER2,PPP1R9B
2979	GO:0048545	response to steroid hormone	BP	299	78	73	0.26087	0.244147	0.0985769	0.0472434	ADM,ALAD,ANXA1,AQP1,AREG,ARNTL,ATP1A3,ATP2B1,AVPR1A,BRCA1,CASP3,CASP9,CDKN1A,CDO1,CRY1,CRY2,CTGF,CTSV,DAB2,DUSP1,FOXO1,FOS,FOSB,NR3C1,NR4A1,ISL1,NEFL,NKX3-1,NOTCH1,NPC1,NR4A2,PAPPA,PER1,PFKFB1,PGR,PTGS2,RARB,RNF6,RORA,S100B,SFRP1,SLIT3,SPARC,SSTR2,STC1,TACR1,THRB,NR2E1,ZFP36,NR4A3,NCOA4,NCOA3,AKR1C3,BUD31,CLDN1,USP8,TRIP4,SLIT2,CYP7B1,NR1H4,BCL2L11,NR1H3,GPR83,SOX30,AKAP13,ACSBG1,SIRT1,HEY1,ERRFI…	ABCA2,AR,ARRB2,CCND1,BMP7,TSPO,CAD,CYBA,DNMT3B,DSG2,EIF4E,NR2F6,ESRRA,FECH,FKBP4,GJB2,GPI,GPER1,GSTP1,HDAC1,HMGB2,HNF4G,PRMT2,IDH1,KRAS,MDK,MDM2,NKX2-2,PAK1,SERPINF1,PHB,PPP5C,PTGER2,RAN,RARG,RBBP7,RELA,RXRA,SDC1,SKP2,SMARCA4,SRC,SREBF1,TFAP4,TGFB1,THRA,NR2C1,TYMS,YWHAH,AXIN1,CFLAR,CNOT9,AIFM1,CLOCK,MED12,PTPRU,PGRMC2,CARM1,DDX17,KAT5,TXNIP,PHB2,CBX3,KANK2,MED4,LEF1,UBR5,PAQR5,DDX54,PAGR1,PAQR6,P…
2980	GO:0061008	hepaticobiliary system development	BP	114	32	31	0.280702	0.27193	0.110398	0.0473703	ACO2,ANXA1,ARF6,ASNS,CEBPA,CEBPB,CEBPG,CSNK2A2,CYP1A1,HGF,HMGCL,HMOX1,HES1,IGF2R,PDX1,JUN,NOTCH1,PROX1,RARB,SOX9,TAF10,ALDH1A2,CLDN1,RB1CC1,CITED2,NIPBL,WNT4,CCDC40,FBXW7,AACS,ARID5B,CCDC39	ACAT1,ADA,AK4,CCND1,CAD,CSNK2A1,DBP,DUT,HHEX,HMGCS1,HNRNPD,KRAS,SMAD3,MPST,PHF2,QDPR,RARG,RELA,SRSF1,AURKA,TGFB1,TYMS,CFLAR,PRMT5,RHBDD3,SULF2,WDR35,GNPNAT1,E2F8,PNPT1,WNT3A
2981	GO:0044003	modification by symbiont of host morphology or physiology	BP	36	7	12	0.194444	0.333333	0.7451	0.0473959	ITGAV,KPNA4,PRKN,SERPINB9,BCL2L11,ATG7,RRAGA	GAPDH,KPNB1,KPNA3,SMAD3,EIF2AK2,RXRA,TGFB1,TYMS,PABPN1,TNIP1,HIPK2,EIF2AK4
2982	GO:0006296	nucleotide-excision repair, DNA incision, 5'-to lesion	BP	36	4	12	0.111111	0.333333	0.977612	0.0473959	ERCC4,UBB,UBC,POLD4	DDB1,DDB2,ERCC2,GTF2H1,GTF2H3,NTHL1,POLD2,RFC2,RPS27A,CUL4A,CHD1L,POLD3
3006	GO:0051168	nuclear export	BP	188	16	48	0.0851064	0.255319	1	0.0484723	EGR2,GSK3B,ATXN1,SOX4,SP100,SUPT6H,TP53,TSC1,EIF4A3,NXF1,SLU7,AKAP13,SMG6,ALKBH5,ENY2,DUSP16	CDK5,EIF4E,EIF5A,GAS6,HHEX,HNRNPA1,HNRNPA2B1,HSPA9,MDM2,RAN,RANBP1,ABCE1,SRSF1,SRSF2,SRSF3,SRSF7,TGFB1,TXN,XPO1,PABPN1,CAMK1,SRSF9,SRSF11,POM121,ALYREF,DDX39A,ANP32B,NUP50,XPOT,XPO7,NUP205,XPO6,NUP160,SMG5,NUP188,NUP62,CPSF1,GTSE1,CCHCR1,MAGOHB,STRADB,NDC1,XPO5,RBM26,SEH1L,SARNP,RITA1,NUP35
3011	GO:0042100	B cell proliferation	BP	40	13	13	0.325	0.325	0.104055	0.0485399	AHR,BCL6,BTK,CASP3,CDKN1A,CR2,NCKAP1L,NFATC2,IRS2,VAV3,TNFRSF21,PELI1,CARD11	ADA,BAX,HSPD1,PAWR,PRKCD,PKN1,PLCL2,LEF1,CD320,SLC39A10,WNT3A,TNFRSF13C,TICAM1
3014	GO:0042542	response to hydrogen peroxide	BP	110	29	30	0.263636	0.272727	0.21566	0.0487138	ANXA1,AQP1,AREG,RHOB,CASP3,CYP1B1,DUSP1,ETS1,PTK2B,FOXO1,GNAO1,GPR37,HBB,HGF,HMOX1,JUN,KPNA4,PSAP,STAT1,TP53,NR4A3,BECN1,RIPK1,TRPA1,KLF4,KDM6B,SIRT1,GLRX2,PPP1R15B	ADA,APEX1,CAT,ENDOG,FXN,GPX1,LDHA,MDM2,MAP3K5,MYB,PAWR,PPP5C,PRKAA1,PRKCD,MAPK13,PYCR1,RELA,SDC1,SLC8A1,SRC,STAT6,TRPC6,TXN,AIFM1,PPIF,TRAP1,STK25,TXNIP,PRDX3,STK26
3025	GO:0048285	organelle fission	BP	372	61	89	0.163978	0.239247	0.999188	0.0490678	COX10,DAPK3,DUSP1,EPS8,ERCC4,FLNA,HSPA1A,HSPA1B,HSPA2,ING2,KDR,MSH4,MSX2,MX1,MYBL1,NEK2,PRKN,PDGFB,PRKAR1A,STAT2,AURKC,TGFA,TTN,UBB,CDK13,TNKS,BECN1,CCNA1,CTDP1,KIF3B,BCL2L11,CUL9,NIPBL,DNM3,CHMP2A,UBE2S,GDAP1,WNT4,CHTF8,PIWIL2,VPS35,TEX14,FMN2,CHMP1B,FANCM,MIS12,MUL1,CEP97,MAP9,NDEL1,SLF1,SLC25A46,CCSAP,DIS3L2,TOM1L2,EME1,SPICE1,SYCE2,FBXO43,GEN1,TEX19	BIRC5,BMP7,BUB1B,CAV2,CCNB1,CDC20,CDC25B,CDKN1B,CENPF,RCC1,DNM1,FANCA,FANCD2,KIF22,KPNB1,LIF,LRP5,MAD2L1,MKI67,NUMA1,PLK1,RAN,RANBP1,AURKA,TGFB1,TOP2A,TOP2B,CDC14B,CDC14A,RAB11A,PKMYT1,ZW10,BUB3,TRIP13,KIF23,ESPL1,DLGAP5,NCAPD2,KIF14,ACTR3,STAG1,PRMT5,TACC3,P3H4,SPAG5,STAG2,NEK6,UBE2C,DMC1,CHEK2,PHB2,TPX2,PDS5A,DDHD2,NCAPD3,NUP62,TUBGCP4,RACGAP1,ANAPC4,NUSAP1,FZR1,MTFP1,MIEF1,AURKAIP1,PHIP,NDC1,T…
3031	GO:0007077	mitotic nuclear envelope disassembly	BP	44	5	14	0.113636	0.318182	0.983456	0.0492281	LMNA,PRKCA,PRKCB,NEK9,CNEP1R1	CCNB1,PLK1,CCNB2,POM121,NUP50,NEK6,NUP205,LPIN1,NUP160,NUP188,NUP62,NDC1,SEH1L,NUP35
3032	GO:0046148	pigment biosynthetic process	BP	44	9	14	0.204545	0.318182	0.701266	0.0492281	ALAD,ALAS1,COX10,CITED1,PMEL,TRPC1,RAPGEF2,ZEB2,ADAL	ADA,TSPO,FECH,FXN,GART,HMBS,HPRT1,MTHFD1,SLC11A2,PPOX,PRPS1,UROD,PAICS,MTHFD1L
3035	GO:0046031	ADP metabolic process	BP	89	14	25	0.157303	0.280899	0.962275	0.0494845	ALDOC,AMPD3,BPGM,FBP1,HIF1A,OGDH,P2RX7,PFKFB1,PFKFB2,PFKFB3,STAT3,OGDHL,AK9,PGM2L1	AK2,ALDOA,ARNT,ENO1,GAPDH,GPI,LDHA,PFKFB4,PFKL,PFKP,PGAM1,PRKAA1,OGT,POM121,NUP50,NUP205,NUP160,NUP188,NUP62,MLXIPL,PRKAG2,NDC1,SEH1L,NUP35,PGAM4
3036	GO:0071482	cellular response to light stimulus	BP	89	20	25	0.224719	0.280899	0.571269	0.0494845	AQP1,CALM1,CASP9,CDKN1A,CNGA1,CRY1,CRY2,ERCC4,GUCY2D,HYAL1,MC1R,MME,MYC,PIK3R1,PTGS2,TP53,NMT2,SIRT1,HIST3H2A,TP53INP1	AKT2,BAX,DDB1,DDB2,GNB1,GRK4,MDM2,MAPK13,STK11,YY1,HYAL3,CERS1,RUVBL2,METAP2,KDM1A,METAP1,NOC2L,RDH11,TRIAP1,TMEM161A,PBK,METTL3,CAMKMT,ACTR5,EIF2AK4
3037	GO:0034968	histone lysine methylation	BP	89	17	25	0.191011	0.280899	0.831691	0.0494845	BRCA1,HIST1H1C,HIST1H1E,PAX5,RBBP5,RLF,SUPT6H,KDM6A,PRDM2,CTR9,KDM4C,SIRT1,CHD5,AUTS2,ARID4B,KDM3A,ZNF335	DNMT3B,EZH1,MEN1,KMT2A,MYB,NSD2,OGT,SETD1A,WDR5,PRDM5,PWP1,PAXIP1,PHF19,TET2,SMYD2,BEND3,NSD1,SUV39H2,EHMT1,SETD6,WDR82,SETD7,KMT5C,PRDM6,KMT5A
3040	GO:0003333	amino acid transmembrane transport	BP	48	9	15	0.1875	0.3125	0.797787	0.0495559	KCNJ10,PSEN1,SLC1A4,SLC7A7,ARL6IP1,SLC7A8,SLC17A7,SLC38A10,SLC6A17	SEPT2,SLC1A3,SLC1A5,SLC7A2,SLC43A1,SLC25A12,SLC7A6,SLC25A13,SLC25A15,ARL6IP5,SLC6A16,SLC6A15,SLC25A22,SLC38A1,SLC36A4
214	GO:0050789	regulation of biological process	BP	8030	1890	1748	0.235367	0.217684	0.00999756	9.93225e-07	ABAT,ACHE,ACTB,ACTG1,ACVR1,ACVR2A,ADAM10,ADCY2,ADCY5,ADCYAP1R1,ADM,ADRA1B,ADRA2A,ADRB2,AP1G1,JAG1,AGTR1,AHR,ALAD,ALAS1,ALCAM,ABCD2,ALOX15B,AMBN,ANK1,SLC25A4,ANXA1,ANXA5,APBB1,APLP1,APLP2,APOD,AQP1,AQP3,AREG,ARF6,RHOB,RND3,RHOG,ARHGAP4,ARL3,ARNTL,ASNS,ATF3,ATP1A3,ATP1B1,ATP1B2,ATP1B3,ATP2B1,ATP2B4,ATP6V1B1,ATP6V1E1,AVPR1A,BACH1,ADGRB1,BCL6,BDKRB2,BDNF,BIK,BMP2,BMP5,BMP8B,BMPR2,BNIP3L,DST,BPGM,BRCA…	AAMP,ABCA2,ABL2,ACADL,ACADM,ASIC1,ACLY,ACVR1B,ACVR2B,ACVRL1,ADA,ADAR,ADCY1,ADCY3,ADCY7,ADD2,ADORA2B,ADRA2C,GRK2,GRK3,AP2A2,AP2B1,AES,AKT1,AKT2,ALDH1A3,ALDOA,AMH,ANK2,ANXA2,ANXA6,APEX1,BIRC5,APOC1,FAS,AR,ARHGDIG,ARL2,ARNT,ARRB1,ARRB2,ASS1,ATP5F1B,BAG1,BAX,CCND1,BCL2L2,BCL7A,BCL9,BCR,BID,BMP1,BMP3,BMP7,BMPR1A,POLR3D,BUB1B,TSPO,C1QBP,DAGLA,LDLRAD4,CACNB2,CACNB3,CACNB4,CALM3,CAMK2B,CAMK2G,CAMLG,CAPN1…
219	GO:0050794	regulation of cellular process	BP	7623	1807	1665	0.237046	0.218418	0.00341642	1.18698e-06	ABAT,ACHE,ACTB,ACTG1,ACVR1,ACVR2A,ADAM10,ADCY2,ADCY5,ADCYAP1R1,ADM,ADRA1B,ADRA2A,ADRB2,AP1G1,JAG1,AGTR1,AHR,ALAD,ALCAM,ABCD2,ALOX15B,AMBN,ANK1,SLC25A4,ANXA1,ANXA5,APBB1,APLP1,APLP2,APOD,AQP1,AQP3,AREG,ARF6,RHOB,RND3,RHOG,ARHGAP4,ARL3,ARNTL,ASNS,ATF3,ATP1A3,ATP1B1,ATP1B2,ATP1B3,ATP2B4,ATP6V1B1,ATP6V1E1,AVPR1A,BACH1,ADGRB1,BCL6,BDKRB2,BDNF,BIK,BMP2,BMP5,BMP8B,BMPR2,BNIP3L,DST,BPGM,BRCA1,KLF5,BTG1,B…	AAMP,ABCA2,ABL2,ACADL,ASIC1,ACLY,ACVR1B,ACVR2B,ACVRL1,ADA,ADAR,ADCY1,ADCY3,ADCY7,ADD2,ADORA2B,ADRA2C,GRK2,GRK3,AP2A2,AP2B1,AES,AKT1,AKT2,ALDH1A3,ALDOA,AMH,ANK2,ANXA2,ANXA6,APEX1,BIRC5,APOC1,FAS,AR,ARHGDIG,ARL2,ARNT,ARRB1,ARRB2,ASS1,ATP5F1B,BAG1,BAX,CCND1,BCL2L2,BCL7A,BCL9,BCR,BID,BMP1,BMP3,BMP7,BMPR1A,BUB1B,TSPO,C1QBP,DAGLA,LDLRAD4,CACNB3,CALM3,CAMK2B,CAMK2G,CAMLG,CAPN1,CAPN2,CAPNS1,CASP2,CAT,CAV…
259	GO:0048522	positive regulation of cellular process	BP	3766	917	863	0.243494	0.229156	0.00474887	3.41474e-06	ABAT,ACHE,ACVR1,ACVR2A,ADAM10,ADCY2,ADCY5,ADCYAP1R1,ADM,ADRA1B,ADRA2A,ADRB2,AP1G1,JAG1,AGTR1,AHR,ABCD2,ALOX15B,ANK1,ANXA1,APBB1,AQP1,AREG,ARF6,RHOB,RHOG,ARHGAP4,ARNTL,ASNS,ATF3,ATP1B1,ATP1B2,ATP1B3,ATP2B4,AVPR1A,BACH1,ADGRB1,BCL6,BDNF,BIK,BMP2,BMP5,BMP8B,BMPR2,BNIP3L,BRCA1,KLF5,BTG1,BTK,C3,C5,C5AR1,PTTG1IP,CALB1,CALM1,CAMK4,CASP3,CASP9,CBLN1,CCK,CCND3,CD14,TNFRSF8,CDH2,CDH15,CDK8,CDKN1A,CDKN1C,CD…	AAMP,ABL2,ACLY,ACVR1B,ACVR2B,ACVRL1,ADA,ADCY1,ADCY3,ADCY7,ADORA2B,ADRA2C,GRK2,AP2B1,AES,AKT1,AKT2,ALDH1A3,ANK2,ANXA2,APEX1,BIRC5,APOC1,FAS,AR,ARL2,ARNT,ARRB1,ARRB2,ASS1,ATP5F1B,BAX,CCND1,BCL9,BCR,BID,BMP3,BMP7,BMPR1A,TSPO,C1QBP,CALM3,CAMK2B,CAPN1,CAPNS1,CASP2,CAT,CAV2,CCNA2,CCNB1,CCND2,CCT6A,SCARB1,CD44,CD58,CD63,CD151,SEPT7,CDC20,CDC25B,CDK2,CDK4,CDK5,CDK6,CDKN1B,CDKN2A,CDX2,CTSC,FOXN3,CHN1,COMT…
269	GO:0065007	biological regulation	BP	8461	1999	1827	0.23626	0.215932	0.0027174	4.6048e-06	ABAT,ACHE,ACTB,ACTG1,ACVR1,ACVR2A,ADAM10,ADCY2,ADCY5,ADCYAP1R1,ADM,ADRA1B,ADRA2A,ADRB2,AP1G1,JAG1,AGTR1,AHR,ALAD,ALAS1,ALCAM,ABCD2,ALOX15B,AMBN,AMPD3,ANK1,SLC25A4,ANXA1,ANXA5,APBB1,APLP1,APLP2,APOD,AQP1,AQP3,TRIM23,AREG,ARF6,RHOB,RND3,RHOG,ARHGAP4,ARL3,ARNTL,ASNS,ATF3,ATP1A3,ATP12A,ATP1B1,ATP1B2,ATP1B3,ATP2B1,ATP2B4,ATP6V1B1,ATP6V1E1,AVPR1A,BACH1,ADGRB1,BCL6,BDKRB2,BDNF,BIK,BMP2,BMP5,BMP8B,BMPR2,…	AAMP,ABCA2,ABL2,ACADL,ACADM,ASIC1,ACLY,ACVR1B,ACVR2B,ACVRL1,ADA,ADAR,ADCY1,ADCY3,ADCY7,ADD2,ADH5,ADORA2B,ADRA2C,GRK2,GRK3,AP2A2,AP2B1,AES,AKT1,AKT2,ALDH1A3,ALDOA,AMH,AMPD2,ANK2,ANXA2,ANXA2P2,ANXA6,APEX1,BIRC5,APOC1,FAS,AR,ARHGDIG,ARL2,ARNT,ARRB1,ARRB2,ASS1,ALDH7A1,ATP5F1B,BAG1,BAX,BCAT2,CCND1,BCL2L2,BCL7A,BCL9,BCR,BID,BMP1,BMP3,BMP7,BMPR1A,POLR3D,BUB1B,TSPO,C1QBP,DAGLA,LDLRAD4,CA12,CACNB2,CACNB3,…
283	GO:0048518	positive regulation of biological process	BP	4175	1027	946	0.245988	0.226587	0.00060016	6.65212e-06	ABAT,ACHE,ACTB,ACTG1,ACVR1,ACVR2A,ADAM10,ADCY2,ADCY5,ADCYAP1R1,ADM,ADRA1B,ADRA2A,ADRB2,AP1G1,JAG1,AGTR1,AHR,ABCD2,ALOX15B,ANK1,ANXA1,APBB1,AQP1,AQP3,AREG,ARF6,RHOB,RHOG,ARHGAP4,ARNTL,ASNS,ATF3,ATP1B1,ATP1B2,ATP1B3,ATP2B4,AVPR1A,BACH1,ADGRB1,BCL6,BDNF,BIK,BMP2,BMP5,BMP8B,BMPR2,BNIP3L,BRCA1,KLF5,BTG1,BTK,BTN1A1,C1S,C3,C5,C5AR1,PTTG1IP,CACNA1D,CALB1,CALM1,CAMK4,CASP3,CASP9,CBLN1,CCK,CCND3,CD14,TNFRS…	AAMP,ABL2,ACLY,ACVR1B,ACVR2B,ACVRL1,ADA,ADAR,ADCY1,ADCY3,ADCY7,ADORA2B,ADRA2C,GRK2,AP2B1,AES,AKT1,AKT2,ALDH1A3,AMH,ANK2,ANXA2,APEX1,BIRC5,APOC1,FAS,AR,ARL2,ARNT,ARRB1,ARRB2,ASS1,ATP5F1B,BAX,CCND1,BCL9,BCR,BID,BMP1,BMP3,BMP7,BMPR1A,POLR3D,TSPO,C1QBP,CACNB2,CACNB3,CALM3,CAMK2B,CAPN1,CAPNS1,CASP2,CAT,CAV2,CCNA2,CCNB1,CCND2,CCT6A,SCARB1,CD44,CD58,CD63,CD151,SEPT7,CDC20,CDC25B,CDK2,CDK4,CDK5,CDK6,CDKN…
424	GO:0048523	negative regulation of cellular process	BP	3502	860	792	0.245574	0.226156	0.00253869	7.68828e-05	ABAT,ACHE,ACVR1,ADAM10,ADCYAP1R1,ADM,ADRA2A,ADRB2,JAG1,AHR,ALAD,ALOX15B,SLC25A4,ANXA1,ANXA5,APBB1,APLP1,APLP2,APOD,AQP1,AREG,ARF6,RHOB,ARHGAP4,ARNTL,ASNS,ATF3,ATP2B4,AVPR1A,BACH1,ADGRB1,BCL6,BDKRB2,BDNF,BMP2,BMP5,BMPR2,BNIP3L,BRCA1,KLF5,BTG1,BTK,C3,C5,C5AR1,OSGIN2,PTTG1IP,CALM1,CAPG,CASP3,CBLB,CBLN1,CCND3,CD14,TNFRSF8,CDH2,CDKN1A,CDKN1C,CDKN2B,CDKN2D,CEBPA,CEBPB,CIRBP,CLU,PLK3,CNN1,CNR1,CNTFR,COL…	ACADL,ASIC1,ACVR1B,ACVR2B,ACVRL1,ADA,ADAR,ADD2,ADRA2C,GRK2,AP2B1,AES,AKT1,AKT2,ANK2,ANXA2,APEX1,BIRC5,APOC1,FAS,AR,ARHGDIG,ARRB1,ARRB2,ASS1,ATP5F1B,BAG1,BAX,CCND1,BCL2L2,BCL7A,BCR,BID,BMP7,BMPR1A,BUB1B,TSPO,C1QBP,LDLRAD4,CALM3,CASP2,CAT,CAV2,CCNB1,CCND2,CCNF,CD44,CDK2,CDK4,CDK5,CDK6,CDKN1B,CDKN2A,CDX2,CENPF,CHD4,FOXN3,COMT,CSK,CSNK2A1,CTBP1,CTBP2,CUX1,CYBA,DDB1,DDX6,DFFA,DHCR24,DKC1,DLG3,DLX1,DMD…
430	GO:0048519	negative regulation of biological process	BP	3851	929	865	0.241236	0.224617	0.0123115	8.31898e-05	ABAT,ACHE,ACVR1,ADAM10,ADCYAP1R1,ADM,ADRA2A,ADRB2,JAG1,AHR,ALAD,ALOX15B,SLC25A4,ANXA1,ANXA5,APBB1,APLP1,APLP2,APOD,AQP1,AREG,ARF6,RHOB,ARHGAP4,ARNTL,ASNS,ATF3,ATP2B4,AVPR1A,BACH1,ADGRB1,BCL6,BDKRB2,BDNF,BMP2,BMP5,BMPR2,BNIP3L,BRCA1,KLF5,BTG1,BTK,C3,C5,C5AR1,OSGIN2,PTTG1IP,CALM1,CAPG,CASP3,CBLB,CBLN1,CCK,CCND3,CD14,TNFRSF8,CDH2,CDKN1A,CDKN1C,CDKN2B,CDKN2D,CEBPA,CEBPB,CEBPG,CIRBP,CLU,PLK3,CNN1,CNR1…	ACADL,ASIC1,ACVR1B,ACVR2B,ACVRL1,ADA,ADAR,ADD2,ADORA2B,ADRA2C,GRK2,AP2B1,AES,AKT1,AKT2,AMH,ANK2,ANXA2,APEX1,BIRC5,APOC1,FAS,AR,ARHGDIG,ARL2,ARRB1,ARRB2,ASS1,ATP5F1B,BAG1,BAX,CCND1,BCL2L2,BCL7A,BCR,BID,BMP7,BMPR1A,BUB1B,TSPO,C1QBP,LDLRAD4,CALM3,CASP2,CAT,CAV2,CCNB1,CCND2,CCNF,CD44,CDK2,CDK4,CDK5,CDK6,CDKN1B,CDKN2A,CDX2,CENPF,CHD4,FOXN3,AP2M1,COL4A2,COMT,CSK,CSNK2A1,CTBP1,CTBP2,CUX1,CYBA,DDB1,DDX6,…
286	GO:0051716	cellular response to stimulus	BP	4998	1245	1101	0.2491	0.220288	6.96471e-06	0.000143764	NAT1,ABAT,ACTB,ACTG1,ACVR1,ACVR2A,ADAM10,ADCY2,ADCY5,ADCYAP1R1,ADM,ADRA1B,ADRA2A,ADRB2,AP1G1,JAG1,AGTR1,AHR,ALAD,ALCAM,ALOX15B,AMBN,ANK1,ANXA1,ANXA5,APBB1,APLP1,APLP2,APOD,SHROOM2,AQP1,AQP3,AREG,ARF6,RHOB,RND3,RHOG,ARHGAP4,ARL3,ARNTL,ASNS,ATF3,ATP1A3,ATP1B1,ATP2B1,ATP2B4,ATP6V1B1,ATP6V1E1,AVPR1A,BACH1,ADGRB1,BCL6,BDKRB2,BDNF,BIK,BMP2,BMP5,BMP8B,BMPR2,BNIP3L,DST,BRCA1,KLF5,BTK,BTN1A1,C3,CAPN5,C5,C…	ABL2,ASIC1,ACVR1B,ACVR2B,ACVRL1,ADA,ADAR,ADCY1,ADCY3,ADCY7,ADH5,ADORA2B,ADRA2C,GRK2,GRK3,AP2A2,AP2B1,AES,AKT1,AKT2,AMH,ANK2,ANXA2,ANXA6,NUDT2,APEX1,BIRC5,FAS,AR,ARHGDIG,ARNT,ARRB1,ARRB2,ASS1,BAG1,BAX,BCAT2,CCND1,BCL2L2,BCL9,BCR,BID,BMP1,BMP3,BMP7,BMPR1A,TSPO,C1QBP,DAGLA,LDLRAD4,CACNB3,CAD,CALM3,CAMK2B,CAMK2G,CAMLG,CAPN1,CAPN2,CASP2,CAT,CAV2,CBR3,CBS,CCNA2,CCNB1,CCND2,SCARB1,CD44,CD58,CD63,ADGRE5,…
[truncated: 1,359 more rows]
