# Supplementary material for: Loss of TIP60 (KAT5) abolishes H2AZ lysine 7 acetylation and causes p53, INK4A, and ARF-independent cell cycle arrest
Source: Cell Death Dis. 2022 Jul 20;13(7):627. doi: 10.1038/s41419-022-05055-6 (PMC9296491; doi:10.1038/s41419-022-05055-6)
Supplement: Supplementary file 12 — Dataset S7 [file 41419_2022_5055_MOESM12_ESM.xlsx]

## Sheet: Read me
	Table S7. KEGG pathway in iC-TIP60 vs. control HEK293 cells

## Sheet: KO vs. C HEK293 KEGG pathways
	Pathway	N	Up	Down	P.Up	P.Down	UpGenes	DownGenes
path:hsa01100	Metabolic pathways	1001	189	269	0.999222	1.53428e-07	COX17,AASS,COQ7,B3GALT5,RXYLT1,CDO1,CDIPT,B3GNT2,HPSE,MAN1A2,GALNT5,B4GALT7,CYP2U1,CKMT2,CYP2R1,AK7,DEGS2,COX6B2,MBOAT2,COX6A1,B3GAT2,COX10,PIP5KL1,DGKK,RDH12,CTH,CYP1A1,RDH10,CYP3A5,AK8,CYP27A1,DGKH,DGKQ,NAGS,PHOSPHO1,DBT,ABAT,EHHADH,PIKFYVE,ALAD,ALAS1,EXT1,EXT2,ALDH2,ACSL1,ACSL3,FBP1,AK9,CHSY1,INPP5F,NT5C2,ALDOC,NMNAT2,ACSBG1,ACSL6,AHCYL2,MLYCD,AMACR,PLD3,ALOX15B,ALPG,FUT1,FUT8,PGLS,GALNS,GLCE,…	ADA,GNPDA1,CBSL,TCIRG1,AKR1A1,PEMT,ST3GAL6,AGPAT2,POMT1,PAICS,POLR3G,EBP,POLD3,CERS1,PTGES3,ACOT2,UQCR11,SLC27A5,B4GAT1,MGAT4B,GALNT13,NT5C3B,CKB,LARGE2,EARS2,ADH5,COMT,NADK2,CMBL,NANP,CS,CYC1,MBOAT1,ADSL,CYP51A1,DCK,DCTD,SGMS2,POLR3H,DHCR7,DHCR24,DLAT,DNMT3A,DNMT3B,DPAGT1,DUT,ECHS1,AHCY,FUK,ENO1,AK2,AK4,EPRS,ALDH1B1,FASN,ALDH1A3,FDFT1,FDPS,FECH,ALDOA,SEPHS1,RPIA,PLCH1,LPIN1,QPRT,NNT,POLA2,PISD,L…
path:hsa00240	Pyrimidine metabolism	90	12	35	0.991768	3.95695e-05	CANT1,AK9,NT5C2,PNP,NT5E,ENPP1,POLR2A,POLE4,POLD4,RRM2,TK2,ENTPD1	POLR3G,POLD3,NT5C3B,DCK,DCTD,POLR3H,DUT,POLA2,POLR1A,NT5C,NUDT2,NME1,NME3,NME4,CMPK1,POLE3,POLD2,POLE2,POLR2F,POLR2H,UCKL1,POLR3E,CTPS2,POLR1E,POLR3D,TYMS,UCK2,UMPS,CAD,DCTPP1,UCK1,POLR1B,PNPT1,POLR1C,ENTPD6
path:hsa04110	Cell cycle	120	16	43	0.996911	5.67643e-05	CDKN1A,CDKN1C,CDKN2B,CDKN2D,GADD45G,GADD45A,ORC6,GSK3B,MYC,GADD45B,ORC4,SKP1,TP53,YWHAG,CCNA1,CCND3	CDK2,CDK4,CDK6,CDKN1B,STAG1,CDKN2A,STAG2,CHEK2,E2F5,ANAPC13,ANAPC4,HDAC1,MAD2L1,SMAD3,MCM2,MCM3,MCM4,MCM5,MCM6,MDM2,ORC2,FZR1,PLK1,CCND1,ANAPC1,SKP2,BUB1B,TFDP1,TGFB1,YWHAH,CDC45,CUL1,CDC14B,CDC14A,CCNA2,CCNB1,CCND2,PKMYT1,CCNB2,BUB3,ESPL1,CDC20,CDC25B
path:hsa01230	Biosynthesis of amino acids	60	10	24	0.905412	0.000380843	CTH,NAGS,ALDOC,IDH2,IDH3A,IDH3G,ASL,ASNS,ACO2,TKTL1	CBSL,CS,ENO1,ALDOA,RPIA,GAPDH,PHGDH,IDH1,MAT2A,PGAM4,ASS1,PFKL,PFKP,PGAM1,PRPS1,PRPS2,PSPH,PYCR1,ALDH18A1,BCAT1,BCAT2,TALDO1,TKT,CBS
path:hsa00230	Purine metabolism	149	27	48	0.932062	0.000417781	ADCY2,ADCY5,AK7,CANT1,AK8,AK9,NT5C2,PDE7B,AMPD3,GUCY1B1,GUCY2D,PNP,NT5E,PDE11A,PDE1C,PDE2A,PDE4C,PDE6D,PDE7A,ENPP1,POLR2A,ADCY10,POLE4,ADPRM,POLD4,RRM2,ENTPD1	ADA,PAICS,POLR3G,ADCY1,POLD3,ADCY3,ADCY7,NT5C3B,ADSL,DCK,POLR3H,AK2,AK4,POLA2,POLR1A,GART,AMPD2,NT5C,NUDT2,HPRT1,IMPDH1,IMPDH2,HDDC3,ATIC,NME1,NME3,NME4,NPR1,PDE1A,PDE4A,PDE9A,PFAS,POLE3,POLD2,POLE2,POLR2F,POLR2H,POLR3E,PRPS1,PRPS2,POLR1E,POLR3D,POLR1B,NTPCR,PDE5A,PNPT1,POLR1C,ENTPD6
path:hsa00900	Terpenoid backbone biosynthesis	20	0	11	1	0.00065004	NA	NUS1,FDPS,ICMT,PDSS1,HMGCR,HMGCS1,IDI1,ACAT1,ACAT2,MVD,MVK
path:hsa04115	p53 signaling pathway	69	20	26	0.140111	0.000662321	CDKN1A,GADD45G,SESN3,GADD45A,IGFBP3,CD82,GADD45B,SERPINE1,PMAIP1,PTEN,ADGRB1,RRM2,TP53,CASP3,SESN2,CASP9,AIFM2,CCND3,GORAB,TP53I3	CDK2,CDK4,CDK6,CDKN2A,CHEK2,DDB2,RCHY1,BBC3,SESN1,FAS,MDM2,MDM4,SHISA5,GTSE1,STEAP3,PIDD1,BAX,CCND1,BID,TNFRSF10B,CCNB1,CCND2,CCNG1,CCNG2,CCNB2,EI24
path:hsa00310	Lysine degradation	55	8	21	0.954083	0.00174334	AASS,EHHADH,ALDH2,GCDH,OGDH,PIPOX,OGDHL,PRDM2	ECHS1,EZH1,ALDH1B1,HADH,ACAT1,KMT5A,ACAT2,KMT2A,ALDH7A1,AADAT,NSD1,NSD2,COLGALT1,SUV39H2,EHMT1,CAMKMT,SETD7,KMT5C,PLOD3,PRDM6,SETD1A
path:hsa01200	Carbon metabolism	96	14	32	0.983705	0.00193661	EHHADH,FBP1,ALDOC,PGLS,IDH2,IDH3A,IDH3G,ALDH6A1,MTHFR,OGDH,ACO2,OGDHL,TKTL1,H6PD	ADH5,CS,DLAT,ECHS1,ENO1,ESD,ALDOA,RPIA,GAPDH,PHGDH,HIBCH,GLUD1,GPI,ACADM,IDH1,ACADS,ACAT1,ACAT2,ME1,ME2,PGAM4,PFKL,PFKP,PGAM1,PRPS1,PRPS2,PSPH,SDHD,TALDO1,TKT,CAT,SUCLG2
path:hsa00270	Cysteine and methionine metabolism	39	4	16	0.987169	0.00255576	CDO1,CTH,AHCYL2,GCLC	CBSL,DNMT3A,DNMT3B,AHCY,AMD1,LDHA,LDHB,MAT2A,MPST,APIP,BCAT1,BCAT2,SMS,SRM,MRI1,CBS
path:hsa00100	Steroid biosynthesis	17	4	9	0.56527	0.0029025	CYP2R1,LIPA,SOAT1,SQLE	EBP,CYP51A1,DHCR7,DHCR24,FDFT1,LSS,NSDHL,HSD17B7,MSMO1
path:hsa00983	Drug metabolism - other enzymes	38	3	15	0.996097	0.0053178	RRM2,TK2,NAT1	DUT,GSTP1,HPRT1,IMPDH1,IMPDH2,MGST1,NME1,NME3,NME4,CMPK1,UCKL1,UCK2,UMPS,UCK1,GSTO1
path:hsa00860	Porphyrin and chlorophyll metabolism	19	4	9	0.659866	0.00743872	COX10,ALAD,ALAS1,HMOX1	EARS2,EPRS,FECH,FXN,HMBS,MMAB,PPOX,BLVRA,UROD
path:hsa00010	Glycolysis / Gluconeogenesis	43	6	16	0.94867	0.00789889	ALDH2,FBP1,ALDOC,BPGM,G6PC3,MINPP1	AKR1A1,ADH5,DLAT,ENO1,ALDH1B1,ALDH1A3,ALDOA,GAPDH,GPI,LDHA,LDHB,PGAM4,ALDH7A1,PFKL,PFKP,PGAM1
path:hsa03008	Ribosome biogenesis in eukaryotes	73	5	24	0.999939	0.00811009	NXF1,POP4,CSNK2A2,SNORD3B-1,XRN1	POP7,WDR3,POP1,CSNK2A1,DKC1,FBL,WDR43,REXO2,GNL3,RRP7A,CSNK2A3,NOB1,SNU13,UTP18,GAR1,GNL3L,HEATR1,NAT10,NHP2,PWP2,RAN,TCOF1,XPO1,WDR75
path:hsa03030	DNA replication	36	2	14	0.998966	0.00813915	POLE4,POLD4	POLD3,DNA2,FEN1,POLA2,MCM2,MCM3,MCM4,MCM5,MCM6,POLE3,POLD2,POLE2,RFC2,RNASEH2C
path:hsa04932	Non-alcoholic fatty liver disease (NAFLD)	129	18	38	0.995855	0.00855659	BCL2L11,NR1H3,CEBPA,COX6B2,COX6A1,DDIT3,ERN1,GSK3B,CXCL8,JUN,LEPR,NDUFS4,PIK3R1,ADIPOR2,CASP3,PIK3R3,IRS2,EIF2AK3	UQCR11,CYC1,AKT1,AKT2,MLXIP,FAS,MAP3K5,MAP3K11,NDUFA1,NDUFA5,NDUFAB1,NDUFB4,NDUFB8,NDUFB10,NDUFC1,NDUFC2,NDUFS2,NDUFS3,NDUFV1,NDUFS5,NDUFS6,NDUFS8,MLXIPL,PRKAG2,PIK3R2,PRKAA1,PRKAB2,NDUFA12,BAX,RELA,RXRA,BID,SDHD,SREBF1,MLX,TGFB1,TRAF2,COX5A
path:hsa04914	Progesterone-mediated oocyte maturation	78	13	25	0.928152	0.00993177	ADCY2,ADCY5,GNAI1,HSP90AA1,PGR,PIK3R1,PRKACA,PRKACB,MAP2K1,RPS6KA2,CPEB4,PIK3R3,CCNA1	CDK2,ADCY1,ADCY3,ADCY7,AKT1,AKT2,ANAPC13,ANAPC4,HSP90AB1,KIF22,KRAS,MAD2L1,FZR1,PIK3R2,PLK1,MAPK3,MAPK13,MAPK12,ANAPC1,AURKA,CCNA2,CCNB1,PKMYT1,CCNB2,CDC25B
path:hsa01212	Fatty acid metabolism	44	9	16	0.701266	0.0101151	CPT2,EHHADH,ACSL1,ACSL3,ACSBG1,ACSL6,HADHB,ACSL5,ELOVL5	CPT1B,ECHS1,FASN,HADH,ACADL,ACADM,ACADS,ACAT1,ACAT2,FADS1,HACD3,ELOVL2,PECR,SCD,ELOVL6,SCD5
path:hsa05010	Alzheimer disease	147	20	42	0.998261	0.0104343	ADAM10,COX6B2,COX6A1,ERN1,ATF6,BACE1,GRIN1,GSK3B,APBB1,ITPR1,ITPR2,MME,NDUFS4,PPP3CA,PSEN1,CACNA1D,CALM1,CASP3,CASP9,EIF2AK3	CDK5,UQCR11,CYC1,BACE2,GAPDH,HSD17B10,FAS,ITPR3,NDUFA1,NDUFA5,NDUFAB1,NDUFB4,NDUFB8,NDUFB10,NDUFC1,NDUFC2,NDUFS2,NDUFS3,NDUFV1,NDUFS5,NDUFS6,NDUFS8,ATP5F1B,APH1A,ATP5F1D,ATP5MC1,ATP5MC2,ATP5MC3,ATP5PF,PLCB3,PPP3R1,MAPK3,NDUFA12,BID,SDHD,SNCA,CALM3,CAPN1,CAPN2,NAE1,CALML4,COX5A
path:hsa01040	Biosynthesis of unsaturated fatty acids	20	1	9	0.994375	0.0111181	ELOVL5	ACOT2,FADS1,HACD3,ELOVL2,PECR,SCD,ACOT1,ELOVL6,SCD5
path:hsa00280	Valine, leucine and isoleucine degradation	45	10	16	0.594957	0.0127953	DBT,ABAT,EHHADH,ACSF3,ALDH2,HADHB,HMGCL,ALDH6A1,HMGCLL1,AACS	ECHS1,ALDH1B1,HIBCH,HSD17B10,HADH,HMGCS1,ACADM,ACADS,IVD,ACAT1,ACAT2,ALDH7A1,AUH,BCAT1,BCAT2,MCCC2
path:hsa00071	Fatty acid degradation	35	10	13	0.262817	0.0161634	CPT2,EHHADH,ALDH2,ACSL1,ACSL3,ACSBG1,ACSL6,GCDH,HADHB,ACSL5	ECI2,ADH5,CPT1B,ECI1,ECHS1,ALDH1B1,HADH,ACADL,ACADM,ACADS,ACAT1,ACAT2,ALDH7A1
path:hsa00620	Pyruvate metabolism	29	3	11	0.975369	0.0221043	ALDH2,HAGH,ACYP2	DLAT,ALDH1B1,GLO1,ACAT1,ACAT2,LDHA,LDHB,ME1,ME2,ALDH7A1,GRHPR
path:hsa04211	Longevity regulating pathway	75	19	23	0.342359	0.0222973	ADCY2,ADCY5,SESN3,CREB3L4,FOXO1,SIRT1,PIK3R1,PRKACA,PRKACB,TP53,TSC1,ADIPOR2,CAMK4,SESN2,PIK3R3,IRS2,CREB3L1,CREB5,RB1CC1	CAMKK2,ADCY1,ADCY3,ADCY7,EIF4E,AKT1,AKT2,APPL1,SESN1,KRAS,PRKAG2,PIK3R2,PRKAA1,PRKAB2,BAX,RELA,RPS6KB2,SOD2,STK11,EHMT1,AKT1S1,CAT,EIF4E2
path:hsa00650	Butanoate metabolism	19	5	8	0.443792	0.0255519	ABAT,EHHADH,HMGCL,HMGCLL1,AACS	ECHS1,HADH,HMGCS1,ACADS,ACAT1,ACAT2,BDH2,ACSM3
path:hsa04723	Retrograde endocannabinoid signaling	110	22	31	0.791332	0.030123	ADCY2,ADCY5,CNR1,RIMS1,GABRP,GNAI1,GNAO1,GRIA2,ITPR1,ITPR2,NDUFS4,GNG2,PRKACA,PRKACB,PRKCA,PRKCB,PRKCG,GABRQ,SLC17A7,PTGS2,CACNA1B,CACNA1D	ADCY1,ADCY3,ADCY7,GABRA5,GABRB3,GABRE,GNB1,GNB3,GNG10,ITPR3,NDUFA1,NDUFA5,NDUFAB1,NDUFB4,NDUFB8,NDUFB10,NDUFC1,NDUFC2,NDUFS2,NDUFS3,NDUFV1,NDUFS5,NDUFS6,NDUFS8,PLCB3,MAPK3,NDUFA12,MAPK13,GNB4,MAPK12,DAGLA
path:hsa00480	Glutathione metabolism	34	6	12	0.820463	0.0308397	GCLC,GPX3,IDH2,ODC1,RRM2,CHAC1	GGT1,GPX1,GSR,GSTP1,IDH1,MGST1,GPX8,CHAC2,LAP3,SMS,SRM,GSTO1
path:hsa00514	Other types of O-glycan biosynthesis	20	3	8	0.867536	0.0351744	GXYLT1,LFNG,ST3GAL3	POMT1,POFUT1,POGLUT1,ST6GAL1,COLGALT1,OGT,B4GALT2,PLOD3
path:hsa04114	Oocyte meiosis	96	15	27	0.968935	0.041866	ADCY2,ADCY5,FBXO43,ITPR1,ITPR2,PGR,PPP3CA,PRKACA,PRKACB,MAP2K1,RPS6KA2,SKP1,YWHAG,CALM1,CPEB4	CDK2,ADCY1,ADCY3,ADCY7,ANAPC13,ANAPC4,AR,ITPR3,MAD2L1,PLK1,PPP2R5D,PPP3R1,MAPK3,MAPK12,ANAPC1,AURKA,YWHAH,CALM3,CAMK2B,CAMK2G,CUL1,CCNB1,PKMYT1,CCNB2,CALML4,ESPL1,CDC20
path:hsa04068	FoxO signaling pathway	113	26	31	0.516147	0.0425015	BCL2L11,CDKN1A,CDKN2B,CDKN2D,PLK2,GADD45G,FBXO32,AGAP2,PLK3,GADD45A,FOXG1,FOXO1,SIRT1,GADD45B,PDPK1,PIK3R1,MAP2K1,PTEN,BCL6,SGK1,SLC2A4,STAT3,PIK3R3,IRS2,G6PC3,HOMER1	CDK2,CDKN1B,PLK4,GABARAP,AKT1,AKT2,PRMT1,KRAS,SMAD3,MDM2,PRKAG2,PIK3R2,PLK1,PRKAA1,PRKAB2,MAPK3,MAPK13,CCND1,MAPK12,SKP2,SOD2,STK11,TGFB1,SETD7,CAT,CCNB1,CCND2,CCNG2,CCNB2,HOMER3,HOMER2
path:hsa03013	RNA transport	148	9	39	1	0.0455814	EIF1,NXF1,POP4,EIF4A2,EIF4EBP2,SNORD3B-1,ELAC1,SENP2,EIF4A3	SNUPN,ALYREF,POP7,PRMT5,TACC3,PAIP1,NUP50,POP1,DDX20,XPOT,CLNS1A,NUP35,EIF1AX,EIF2S3,EIF4B,EIF4E,ACIN1,NUP205,CYFIP1,NUP160,NUP188,NUP62,EIF3E,KPNB1,GEMIN4,PNN,MAGOHB,NDC1,XPO5,RAN,UPF3A,SUMO3,XPO1,GEMIN7,SEH1L,EIF3B,EIF2B4,EIF4E2,POM121
path:hsa04714	Thermogenesis	205	33	52	0.99329	0.0461	COX17,ADCY2,ADCY5,COX6B2,CNR1,COX6A1,COX10,CPT2,CREB3L4,ACSL1,ACSL3,FGFR1,ACSL6,BMP8A,NDUFS4,NDUFAF1,ACSL5,PRKACA,PRKACB,ADCY10,KDM3A,PRKG1,MAP2K3,PNPLA2,ACTB,RPS6KA2,BMP8B,SMARCA2,ACTG1,TSC1,DPF3,CREB3L1,CREB5	ADCY1,ADCY3,UQCR11,ADCY7,COX20,CPT1B,CYC1,KDM1A,NDUFAF4,KRAS,COA6,MAP3K5,NDUFA1,NDUFA5,NDUFAB1,NDUFB4,NDUFB8,NDUFB10,NDUFC1,NDUFC2,NDUFS2,NDUFS3,NDUFV1,NDUFS5,NDUFS6,NDUFS8,NPR1,ATP5F1B,ATP5F1D,PRKAG2,ATP5MC1,ATP5MC2,ATP5MC3,ATP5ME,ATP5PF,NDUFAF7,PRKAA1,PRKAB2,NDUFA12,MAPK13,RPS6KB2,MAPK12,SDHD,MLST8,COA7,SMARCA4,SMARCC1,SMARCC2,SMARCD2,NDUFAF5,AKT1S1,COX5A
path:hsa04977	Vitamin digestion and absorption	14	4	6	0.400607	0.0471631	BTD,TCN2,CUBN,LRAT	SLC46A1,LMBRD1,SLC19A1,SLC19A3,SLC5A6,SCARB1
path:hsa05200	Pathways in cancer	417	104	99	0.159747	0.0475919	BCL2L11,FRAT1,CDKN1A,APC2,CDKN2B,CEBPA,ADCY2,GADD45G,ADCY5,CSF1R,DAPK3,GADD45A,JAG1,AGTR1,EDNRB,EPAS1,ETS1,FGF9,FGFR1,FOXO1,FN1,HEY1,HEY2,FOS,LPAR3,GNAI1,GSK3B,HGF,HIF1A,HMOX1,HES1,HSP90AA1,IFNGR1,IL6ST,CXCL8,IL12B,ITGAV,JAK1,JUN,LAMA2,LAMB2,LAMB3,LAMC1,LAMC2,KITLG,MITF,MMP9,MYC,GADD45B,NKX3-1,NOTCH1,WNT16,PDGFB,IL23A,PGF,PIM1,PIK3R1,PLD1,PMAIP1,GNG2,WNT4,DLL4,EGLN1,PRKACA,PRKACB,PRKCA,PRKCB,PRKC…	RASGRP1,LPAR6,CDK2,CDK4,CDK6,CDKN1B,CDKN2A,LAMC3,ADCY1,ADCY3,ADCY7,COL4A1,COL4A2,COL4A5,CTBP1,CTBP2,DDB2,DVL1,LPAR1,EDNRA,AKT1,AKT2,F2R,FGF2,FGFR4,FLT4,FRAT2,FZD2,APPL1,BBC3,GLI2,GNB1,GNB3,GNG10,GSTP1,HDAC1,BIRC5,HSP90AB1,FAS,IL4R,IL12A,IL15RA,AR,JAG2,KRAS,LAMA5,LRP5,ARNT,SMAD3,MDM2,MGST1,LEF1,PDGFA,PIK3R2,PLCB3,PLCG1,MAPK3,PTGER2,PLEKHG5,BAX,RAC3,RALGDS,GNB4,CCND1,RELA,BCR,RPS6KB2,RXRA,BID,SKP2,…
path:hsa05322	Systemic lupus erythematosus	52	35	3	9.57204e-12	0.999275	HIST3H2BB,FCGR2A,HIST1H2AE,H2AFX,HIST1H2BD,H3F3A,H3F3B,HLA-DQB1,HLA-DRB1,HLA-DRB5,H3F3C,HIST2H2BF,C1S,C3,C5,HIST1H4I,HIST1H2AI,HIST1H2AL,HIST1H2AC,HIST1H2BG,HIST1H2BN,HIST1H2BF,HIST1H2BC,HIST2H2BE,HIST1H3A,HIST1H3D,HIST1H3E,HIST1H3H,HIST1H3B,HIST1H4H,HIST1H4E,HIST1H2BK,HIST1H2AG,HIST1H2BJ,HIST3H2A	H2AFY2,SNRPD1,SNRPD3
path:hsa05034	Alcoholism	111	47	16	3.42452e-06	0.957874	ADCY5,HIST3H2BB,CREB3L4,FOSB,SHC2,GNAI1,GNAO1,GRIN1,HIST1H2AE,H2AFX,HIST1H2BD,H3F3A,H3F3B,SHC4,MAOA,H3F3C,HIST2H2BF,NTRK2,SHC3,GNG2,PRKACA,MAP2K1,BDNF,CALM1,CAMK4,HIST1H4I,HIST1H2AI,HIST1H2AL,HIST1H2AC,HIST1H2BG,HIST1H2BN,HIST1H2BF,HIST1H2BC,HIST2H2BE,HIST1H3A,HIST1H3D,HIST1H3E,HIST1H3H,HIST1H3B,HIST1H4H,HIST1H4E,HIST1H2BK,HIST1H2AG,HIST1H2BJ,CREB3L1,HIST3H2A,CREB5	CAMKK2,ADORA2B,SLC29A1,GNB1,GNB3,GNG10,HDAC1,KRAS,HDAC7,H2AFY2,MAPK3,GNB4,CALM3,HDAC10,CAMKK1,CALML4
path:hsa04970	Salivary secretion	46	24	8	1.34403e-05	0.745628	ADCY2,ADCY5,CHRM3,ADRA1B,ADRB2,GUCY1B1,ITPR1,ITPR2,KCNMA1,ATP1A3,ATP1B1,ATP1B2,ATP1B3,ATP2B1,ATP2B4,PRKACA,PRKACB,PRKCA,PRKCB,PRKCG,PRKG1,SLC9A1,SLC12A2,CALM1	ADCY1,ADCY3,ADCY7,ITPR3,PLCB3,SLC4A2,CALM3,CALML4
path:hsa04080	Neuroactive ligand-receptor interaction	97	41	18	1.48408e-05	0.707926	CALCRL,GPR83,CHRM3,CHRM4,CHRNA3,CHRNB1,ADCYAP1R1,CNR1,ADRA1B,ADRA2A,ADRB2,AGTR1,S1PR3,EDNRB,LPAR3,GABRP,GLRB,UTS2R,MLNR,GRIA2,GRIK5,GRIN1,NR3C1,GRM2,GRM4,LEPR,MC1R,P2RX7,AVPR1A,GABRQ,PTGER3,PTGER4,BDKRB2,SSTR1,SSTR2,TACR1,THRB,C5AR1,VIPR1,GPR50,GABBR2	LPAR6,ADORA2B,ADRA2C,LPAR1,EDNRA,F2R,GABRA5,GABRB3,GABRE,GRID1,P2RX5,P2RY11,PTGER2,TSPO,THRA,KISS1R,LPAR2,S1PR2
path:hsa04911	Insulin secretion	59	28	10	2.65895e-05	0.788016	ADCY2,ADCY5,CHRM3,ADCYAP1R1,CREB3L4,KCNMB3,PCLO,PDX1,KCNMA1,KCNN2,KCNN3,ATP1A3,ATP1B1,ATP1B2,ATP1B3,PRKACA,PRKACB,PRKCA,PRKCB,PRKCG,RAB3A,SLC2A1,SNAP25,ABCC8,CACNA1D,CREB3L1,CREB5,RIMS2	ADCY1,ADCY3,RAPGEF4,ADCY7,ITPR3,KCNJ11,PLCB3,TRPM4,CAMK2B,CAMK2G
path:hsa05202	Transcriptional misregulation in cancer	137	52	23	4.35059e-05	0.875467	CDKN1A,CEBPA,CEBPB,GADD45G,CSF1R,GADD45A,DDIT3,DUSP6,ETV1,ETV4,ETV5,EYA1,JMJD1C,FOXO1,FLT1,FUT8,TLX3,H3F3A,H3F3B,HOXA9,HOXA10,HOXA11,ID2,IGFBP3,CXCL8,MAF,MITF,MLF1,MLLT3,MMP9,H3F3C,MYC,GADD45B,NGFR,PAX5,PBX3,WNT16,ETV7,BMP2K,BCL6,NFKBIZ,TP53,KDM6A,NR4A3,HIST1H3A,HIST1H3D,HIST1H3E,HIST1H3H,HIST1H3B,CCNA1,BAIAP3,CD14	CDKN1B,DDB2,FUS,HDAC1,HHEX,MDM2,MEN1,KMT2A,PDGFA,BAX,RELA,RXRA,SP1,TCF3,TFE3,TSPAN7,NSD2,WT1,HMGA2,SUPT3H,SLC45A3,LDB1,CCND2
path:hsa05150	Staphylococcus aureus infection	15	11	0	4.60142e-05	1	FCGR2A,CFH,HLA-DQB1,HLA-DRB1,HLA-DRB5,ITGB2,KRT10,C1S,C3,C5,C5AR1	NA
path:hsa04060	Cytokine-cytokine receptor interaction	103	41	24	7.88559e-05	0.260989	CCR4,CNTFR,ACVR1C,CSF1R,CX3CR1,GDF9,TNFRSF21,IFNGR1,BMP8A,IL1R1,IL1RAP,IL6ST,CXCL8,IL10RA,IL11,IL12B,TNFRSF9,GDF6,LEPR,LIFR,NGF,NGFR,TNFRSF12A,IL23A,TNFRSF19,CXCL11,CXCL12,BMP2,BMP5,BMP8B,BMPR2,TNFSF4,CXCR4,TNFSF9,TNFRSF10C,ACVR1,OSMR,ACVR2A,TNFRSF8,GDF15,CD70	GDF11,TNFRSF13C,GDF7,AMH,FAS,IL4R,IL12A,IL15RA,LIF,CXCL16,EDA2R,BMP3,BMP7,BMPR1A,TGFB1,TSLP,TNFRSF25,TNFRSF10B,IL18R1,ACVR1B,IL32,ACVR2B,ACVRL1,IL27RA
path:hsa04010	MAPK signaling pathway	240	80	45	0.000111747	0.755079	GADD45G,DUSP10,CSF1R,GADD45A,DDIT3,DUSP1,DUSP4,DUSP5,DUSP6,EFNA5,EPHA2,ERBB4,FGF9,FGFR1,TAB2,FLNA,FLNB,FLT1,FOS,CACNG5,MKNK2,HGF,NR4A1,HSPA1A,HSPA1B,HSPA2,HSPA6,IL1R1,IL1RAP,JUN,JUND,AREG,KDR,MAP3K3,KITLG,MYC,GADD45B,NFATC3,NGF,NGFR,NTRK2,IRAK4,TAOK3,PDGFB,PGF,PPM1B,PPP3CA,PRKACA,PRKACB,PRKCA,PRKCB,PRKCG,MAP2K1,MAP2K3,RAC2,RASA1,CACNG8,CACNG7,CACNG6,RELB,RPS6KA2,BDNF,MAP2K4,STK3,MAP3K7,TGFA,TP53,…	RASGRP1,DUSP3,DUSP7,DUSP9,EFNA2,AKT1,AKT2,FGF2,FGFR4,FLNC,FLT4,HSPB1,FAS,IRAK1,KRAS,ARRB1,ARRB2,MAP3K5,MAP3K11,PAK1,PDGFA,PPP3R1,PPP5C,MAPK3,MAPK13,MAP4K2,RAC3,RASA2,RELA,MAPK12,SRF,TGFB1,TRAF2,VEGFB,CACNB2,CACNB3,CACNB4,MAPKAPK3,MAP4K3,FGF17,CACNA1H,RPS6KA4,MAP3K6,MAP4K4,CDC25B
path:hsa04925	Aldosterone synthesis and secretion	67	29	17	0.000154168	0.189158	ADCY2,ADCY5,CREB3L4,AGTR1,NR4A1,ITPR1,ITPR2,ATP1A3,ATP1B1,ATP1B2,ATP1B3,ATP2B1,NR4A2,ATP2B4,KCNK9,PDE2A,PRKACA,PRKACB,PRKCA,PRKCB,PRKCG,PRKD1,CACNA1D,CALM1,CAMK4,ORAI1,CACNA1G,CREB3L1,CREB5	ADCY1,ADCY3,ADCY7,PRKD3,ITPR3,LDLR,NPR1,PLCB3,CAMK1D,DAGLA,CALM3,CAMK2B,CAMK2G,CAMK1,CACNA1H,CALML4,SCARB1
path:hsa04971	Gastric acid secretion	51	23	12	0.000351725	0.336945	ADCY2,ADCY5,CHRM3,SLC26A7,GNAI1,MYLK4,ITPR1,ITPR2,KCNJ2,KCNJ10,ATP1A3,ATP1B1,ATP1B2,ATP1B3,PRKACA,PRKACB,PRKCA,PRKCB,PRKCG,ACTB,SLC9A1,SSTR2,CALM1	ADCY1,ADCY3,ADCY7,ITPR3,KCNK2,KCNQ1,PLCB3,SLC4A2,CALM3,CAMK2B,CAMK2G,CALML4
path:hsa05031	Amphetamine addiction	45	21	6	0.000354651	0.918651	ADCY5,CREB3L4,ARC,SIRT1,FOS,FOSB,GRIA2,GRIN1,JUN,MAOA,PPP3CA,PRKACA,PRKACB,PRKCA,PRKCB,PRKCG,CACNA1D,CALM1,CAMK4,CREB3L1,CREB5	HDAC1,PPP3R1,CALM3,CAMK2B,CAMK2G,CALML4
path:hsa05020	Prion diseases	20	12	3	0.000377163	0.804434	EGR1,FYN,HSPA1A,HSPA5,LAMC1,NCAM1,NCAM2,NOTCH1,PRKACA,PRKACB,MAP2K1,C5	STIP1,MAPK3,BAX
path:hsa04514	Cell adhesion molecules (CAMs)	68	28	9	0.000538355	0.952632	CDH2,CDH15,CLDN3,ALCAM,NFASC,CADM1,GLG1,CD274,HLA-B,HLA-DQB1,HLA-DRB1,HLA-DRB5,ITGA9,ITGAV,ITGB2,ITGB8,L1CAM,NCAM1,NCAM2,NEO1,SDC4,SELL,MADCAM1,NTNG2,ITGA8,CLDN1,NRXN3,NRXN2	ICAM3,ITGA4,NLGN2,PTPRF,NECTIN2,JAM2,SDC1,CD58,SDC3
path:hsa04919	Thyroid hormone signaling pathway	98	37	18	0.000586749	0.724823	RCAN2,DIO3,FOXO1,MED13L,GSK3B,HIF1A,ITGAV,ITGB3,MYC,ATP1A3,ATP1B1,ATP1B2,ATP1B3,NOTCH1,PDPK1,PFKFB2,PIK3R1,PLCD1,WNT4,PRKACA,PRKACB,PRKCA,PRKCB,PRKCG,MAP2K1,ACTB,SLC2A1,SLC9A1,STAT1,THRB,ACTG1,TP53,NCOA3,CASP9,PIK3R3,KAT2B,MED27	AKT1,AKT2,KAT2A,MED4,HDAC1,KRAS,MDM2,PFKP,PIK3R2,PLCB3,PLCG1,MAPK3,CCND1,RXRA,SRC,THRA,TBC1D4,MED12
path:hsa04928	Parathyroid hormone synthesis, secretion and action	86	33	13	0.000816697	0.914292	CDKN1A,SLC34A2,ADCY2,ADCY5,AKAP13,CREB3L4,HBEGF,EGR1,FGFR1,FOS,GNAI1,ITPR1,ITPR2,JUND,MMP13,MMP15,MMP16,MMP17,NR4A2,SOST,PDE4C,PLD1,PRKACA,PRKACB,PRKCA,PRKCB,PRKCG,MAP2K1,PTHLH,CREB3L1,SLC9A3R1,CREB5,MAFB	ADCY1,ADCY3,ADCY7,ITPR3,LRP5,ARRB1,ARRB2,NACA,PDE4A,PLCB3,MAPK3,RXRA,SP1
path:hsa04918	Thyroid hormone synthesis	48	21	10	0.00102292	0.523554	ADCY2,ADCY5,CREB3L4,GPX3,HSPA5,ITPR1,ITPR2,ATP1A3,ATP1B1,ATP1B2,ATP1B3,DUOX2,PRKACA,PRKACB,PRKCA,PRKCB,PRKCG,HSP90B1,CREB3L1,CREB5,PDIA4	ADCY1,ADCY3,ADCY7,GPX1,GSR,ITPR3,LRP2,GPX8,PLCB3,TTF2
path:hsa04915	Estrogen signaling pathway	91	34	18	0.00118725	0.594762	ADCY2,ADCY5,CREB3L4,HBEGF,FOS,SHC2,GNAI1,GNAO1,HSPA1A,HSPA1B,HSPA2,HSPA6,HSP90AA1,ITPR1,ITPR2,JUN,KRT10,SHC4,MMP9,PGR,PIK3R1,SHC3,PRKACA,PRKACB,MAP2K1,TGFA,HSP90B1,CALM1,NCOA3,PIK3R3,CREB3L1,EBAG9,GABBR2,CREB5	ADCY1,ADCY3,ADCY7,AKT1,AKT2,FKBP4,GPER1,HSP90AB1,ITPR3,KRAS,PIK3R2,PLCB3,PRKCD,MAPK3,SP1,SRC,CALM3,CALML4
path:hsa05030	Cocaine addiction	32	15	3	0.00230199	0.971444	ADCY5,CREB3L4,FOSB,GNAI1,GRIA2,GRIN1,GRM2,JUN,MAOA,PRKACA,PRKACB,BDNF,RGS9,CREB3L1,CREB5	CDK5,GPSM1,RELA
path:hsa04726	Serotonergic synapse	64	25	9	0.00251781	0.925689	ADCY5,DUSP1,ALOX15B,CYP4X1,GNAI1,GNAO1,ITPR1,ITPR2,KCNN2,MAOA,GNG2,PRKACA,PRKACB,PRKCA,PRKCB,PRKCG,MAP2K1,PTGS1,PTGS2,TPH1,TRPC1,CACNA1B,CACNA1D,CASP3,PLA2G4C	GABRB3,GNB1,GNB3,GNG10,ITPR3,KRAS,PLCB3,MAPK3,GNB4
path:hsa04020	Calcium signaling pathway	114	39	28	0.00354262	0.156882	ADCY2,CHRM3,ADRA1B,ADRB2,AGTR1,EDNRB,ERBB4,PTK2B,GRIN1,SLC25A4,MYLK4,ITPR1,ITPR2,ATP2B1,ATP2B4,P2RX7,PDE1C,PHKG1,PLCD1,AVPR1A,PPP3CA,PRKACA,PRKACB,PRKCA,PRKCB,PRKCG,PTGER3,STIM2,BDKRB2,SLC8A2,TACR1,CACNA1B,CACNA1D,CXCR4,CALM1,CAMK4,ORAI1,CACNA1G,ORAI3	PPIF,ADCY1,ADCY3,ADCY7,ADORA2B,EDNRA,F2R,GNAL,ITPKA,ITPR3,P2RX5,PDE1A,PHKA1,PHKA2,PHKG2,PLCB3,PLCG1,PPP3R1,SLC8A1,STIM1,VDAC1,VDAC3,ORAI2,CALM3,CAMK2B,CAMK2G,CACNA1H,CALML4
path:hsa04924	Renin secretion	49	20	9	0.00363113	0.689617	ADCY5,ADCYAP1R1,CTSB,ADRB2,AGTR1,GNAI1,GUCY1B1,AQP1,ITPR1,ITPR2,KCNJ2,KCNMA1,PDE1C,PPP3CA,PRKACA,PRKACB,PTGER4,CACNA1D,CALM1,ORAI1	EDNRA,ITPR3,NPR1,PDE1A,PLCB3,PPP3R1,PTGER2,CALM3,CALML4
path:hsa04725	Cholinergic synapse	81	29	20	0.00537404	0.198987	ADCY2,ADCY5,CHRM3,CHRM4,CHRNA3,CREB3L4,FOS,FYN,GNAI1,GNAO1,ITPR1,ITPR2,KCNJ2,KCNQ2,ACHE,PIK3R1,GNG2,PRKACA,PRKACB,PRKCA,PRKCB,PRKCG,MAP2K1,CACNA1B,CACNA1D,CAMK4,PIK3R3,CREB3L1,CREB5	ADCY1,ADCY3,ADCY7,AKT1,AKT2,PIK3R5,GNB1,GNB3,GNG10,ITPR3,KCNQ1,KRAS,PIK3R2,PLCB3,MAPK3,KCNQ5,GNB4,CAMK2B,CAMK2G,KCNQ4
path:hsa04976	Bile secretion	38	16	12	0.00622488	0.0691887	ADCY2,ADCY5,EPHX1,AQP1,KCNN2,ATP1A3,ATP1B1,ATP1B2,ATP1B3,ABCB1,PRKACA,PRKACB,NCEH1,SLC2A1,SLC9A1,NR1H4	ABCC4,ADCY1,ADCY3,SLC27A5,ADCY7,HMGCR,LDLR,RXRA,SLC4A2,SLC9A3,SLC4A4,SCARB1
path:hsa05321	Inflammatory bowel disease (IBD)	29	13	7	0.00710544	0.374788	HLA-DQB1,HLA-DRB1,HLA-DRB5,IFNGR1,IL12B,JUN,MAF,IL23A,RORA,STAT1,STAT3,STAT4,TLR5	IL4R,IL12A,SMAD3,RELA,STAT6,TGFB1,IL18R1
path:hsa04380	Osteoclast differentiation	86	30	14	0.00716189	0.859621	CSF1R,CYLD,FCGR2A,TAB2,FOS,FOSB,FOSL2,FYN,IFNGR1,IL1R1,ITGB3,JAK1,JUN,JUNB,JUND,MITF,NFATC2,PIK3R1,PPP3CA,MAP2K1,RELB,STAT1,STAT2,MAP3K7,BTK,CAMK4,PIK3R3,SOCS1,SQSTM1,MAP3K14	SIRPA,CYBA,AKT1,AKT2,PIK3R2,PPP3R1,MAPK3,MAPK13,RELA,MAPK12,SYK,TGFB1,TRAF2,GAB2
path:hsa04610	Complement and coagulation cascades	26	12	4	0.00724782	0.805213	CLU,CR2,F8,CFH,ITGB2,SERPINE1,BDKRB2,THBD,C1S,C3,C5,C5AR1	PROCR,F2R,F12,PROS1
path:hsa04145	Phagosome	97	33	10	0.00760221	0.997316	TUBB3,TUBB4B,CORO1A,CTSL,DYNC1I1,PIKFYVE,FCGR2A,STX12,HLA-B,HLA-DQB1,HLA-DRB1,HLA-DRB5,TUBB2B,ITGAV,ITGB2,ITGB3,LAMP2,ATP6V1D,ATP6V1H,ATP6V1B1,ATP6V1E1,ACTB,THBS2,ACTG1,C3,TUBA4A,TUBB2A,TUBA1A,STX7,TUBB6,ATP6V0D1,CD14,VAMP3	TCIRG1,TUBA1B,CYBA,ITGA5,ITGB5,RAB5B,DYNC2H1,COLEC12,TUBA1C,SCARB1
path:hsa05414	Dilated cardiomyopathy (DCM)	62	23	13	0.0076742	0.501595	ADCY2,ADCY5,DES,CACNG5,ITGA7,ITGA9,ITGAV,ITGB3,ITGB8,LAMA2,LMNA,PRKACA,PRKACB,CACNG8,CACNG7,CACNG6,ACTB,SGCB,ACTG1,TTN,CACNA1D,ITGA8,CACNA2D2	ADCY1,ADCY3,ADCY7,DMD,ITGA4,ITGA5,ITGB5,SLC8A1,TGFB1,TPM4,CACNB2,CACNB3,CACNB4
path:hsa05323	Rheumatoid arthritis	42	17	2	0.00779536	0.999177	CTSL,FLT1,FOS,HLA-DQB1,HLA-DRB1,HLA-DRB5,CXCL8,IL11,ITGB2,JUN,ATP6V1D,IL23A,ATP6V1H,ATP6V1B1,ATP6V1E1,CXCL12,ATP6V0D1	TCIRG1,TGFB1
path:hsa04216	Ferroptosis	36	15	6	0.00892087	0.769439	ATG7,ACSL1,ACSL3,ACSL6,FTL,GCLC,HMOX1,MAP1LC3C,PCBP2,ACSL5,SAT1,TF,TP53,NCOA4,MAP1LC3B	LPCAT3,SLC11A2,PCBP1,STEAP3,SLC39A8,VDAC3
path:hsa04650	Natural killer cell mediated cytotoxicity	63	23	13	0.00953069	0.527065	VAV3,PTK2B,FYN,SHC2,HLA-B,IFNGR1,RAET1G,ITGB2,SHC4,NFATC2,PIK3R1,SHC3,PPP3CA,PRKCA,PRKCB,PRKCG,MAP2K1,RAC2,ZAP70,ULBP2,ULBP1,CASP3,PIK3R3	FAS,KRAS,PAK1,PIK3R2,PLCG1,PPP3R1,MAPK3,RAC3,BID,SH3BP2,SYK,VAV2,TNFRSF10B
path:hsa05416	Viral myocarditis	30	13	5	0.0099632	0.759477	FYN,HLA-B,HLA-DQB1,HLA-DRB1,HLA-DRB5,ITGB2,LAMA2,RAC2,ACTB,SGCB,ACTG1,CASP3,CASP9	DMD,ABL2,RAC3,CCND1,BID
path:hsa05203	Viral carcinogenesis	154	48	37	0.0100967	0.149097	CDKN1A,CDKN2B,CCR4,HIST3H2BB,CREB3L4,EGR2,EGR3,UBR4,GSN,GTF2A1,GTF2B,GTF2E1,HIST1H2BD,HLA-B,IL6ST,JAK1,JUN,HIST2H2BF,PIK3R1,PMAIP1,PRKACA,PRKACB,SP100,STAT3,TP53,C3,YWHAG,HIST1H4I,HIST1H2BG,HIST1H2BN,HIST1H2BF,HIST1H2BC,HIST2H2BE,CASP3,HIST1H4H,HIST1H4E,PIK3R3,HIST1H2BK,SCIN,TRADD,KAT2B,CCNA1,CCND3,HIST1H2BJ,CREB3L1,ATP6V0D1,TBPL1,CREB5	CDK2,CDK4,CDK6,CDKN1B,CDKN2A,CHD4,DDB1,KAT2A,GTF2H1,GTF2H3,HDAC1,HNRNPK,KRAS,MDM2,HDAC7,PIK3R2,MAPK3,EIF2AK2,BAX,PXN,RANBP1,RASA2,CCND1,RELA,SKP2,SRC,SRF,SYK,TRAF2,TRAF3,TRAF5,VDAC3,YWHAH,HDAC10,CCNA2,CCND2,CDC20
path:hsa02010	ABC transporters	27	12	4	0.0103805	0.829034	ABCC5,ABCA7,ABCA8,ABCB8,ABCD1,ABCD2,ABCA5,ABCB1,ABCC8,ABCC11,ABCC10,ABCG1	ABCC4,ABCA2,ABCB10,ABCD4
path:hsa04960	Aldosterone-regulated sodium reabsorption	27	12	4	0.0103805	0.829034	ATP1A3,ATP1B1,ATP1B2,ATP1B3,PDPK1,PIK3R1,PRKCA,PRKCB,PRKCG,SCNN1G,SGK1,PIK3R3	KRAS,PIK3R2,MAPK3,SLC9A3R2
path:hsa05310	Asthma	3	3	0	0.0118517	1	HLA-DQB1,HLA-DRB1,HLA-DRB5	NA
path:hsa04024	cAMP signaling pathway	133	42	23	0.0121706	0.837836	VAV3,ADCY2,ADCY5,ADCYAP1R1,CNGA1,CREB3L4,ADRB2,FOS,GNAI1,GRIA2,GRIN1,JUN,ATP1A3,ATP1B1,ATP1B2,ATP1B3,ATP2B1,ATP2B4,PDE4C,PIK3R1,PLD1,PRKACA,PRKACB,ADCY10,MAP2K1,PTGER3,RAC2,BDNF,HHIP,SLC9A1,SOX9,SSTR1,SSTR2,TIAM1,CACNA1D,CALM1,CAMK4,ORAI1,PIK3R3,CREB3L1,GABBR2,CREB5	ABCC4,ADCY1,ADCY3,RAPGEF4,ADCY7,EDNRA,AKT1,AKT2,F2R,AMH,NPR1,PAK1,PDE4A,PIK3R2,MAPK3,PTGER2,RAC3,RELA,VAV2,CALM3,CAMK2B,CAMK2G,CALML4
path:hsa05164	Influenza A	108	35	22	0.0138283	0.535536	NXF1,DDX58,GSK3B,HLA-DQB1,HLA-DRB1,HLA-DRB5,HSPA1A,HSPA1B,HSPA2,HSPA6,DNAJB1,IFNGR1,CXCL8,IL12B,JAK1,JUN,MX1,OAS3,IRAK4,PIK3R1,PRKCA,PRKCB,MAP2K1,MAP2K3,DNAJC3,ACTB,RNASEL,MAP2K4,STAT1,STAT2,ACTG1,CASP9,PIK3R3,RSAD2,EIF2AK3	ADAR,HNRNPUL1,TICAM1,AKT1,AKT2,FDPS,FAS,IL12A,EIF2AK4,FURIN,PIK3R2,MAPK3,MAPK13,EIF2AK2,RELA,MAPK12,TLR3,VDAC1,XPO1,PABPN1,TNFRSF10B,IKBKE
path:hsa05145	Toxoplasmosis	83	28	14	0.0149035	0.821717	TAB2,GNAI1,GNAO1,HLA-DQB1,HLA-DRB1,HLA-DRB5,HSPA1A,HSPA1B,HSPA2,HSPA6,IFNGR1,IL10RA,IL12B,JAK1,LAMA2,LAMB2,LAMB3,LAMC1,LAMC2,IRAK4,PDPK1,MAP2K3,STAT1,STAT3,MAP3K7,CASP3,CASP9,SOCS1	PPIF,LAMC3,AKT1,AKT2,PIK3R5,IL12A,IRAK1,LAMA5,LDLR,MAPK3,MAPK13,RELA,MAPK12,TGFB1
path:hsa04923	Regulation of lipolysis in adipocytes	38	15	7	0.0155995	0.678777	ADCY2,ADCY5,ADRB2,GNAI1,ABHD5,PIK3R1,PRKACA,PRKACB,PRKG1,PNPLA2,PTGER3,PTGS1,PTGS2,PIK3R3,IRS2	ADCY1,ADCY3,ADCY7,AKT1,AKT2,NPR1,PIK3R2
path:hsa05140	Leishmaniasis	45	17	9	0.0167646	0.581941	FCGR2A,TAB2,FOS,HLA-DQB1,HLA-DRB1,HLA-DRB5,IFNGR1,IL12B,ITGB2,JAK1,JUN,IRAK4,PRKCB,PTGS2,STAT1,MAP3K7,C3	CYBA,IL12A,IRAK1,ITGA4,MAPK3,MAPK13,RELA,MAPK12,TGFB1
path:hsa04612	Antigen processing and presentation	35	14	6	0.0169155	0.744381	IFI30,CTSB,CTSL,HLA-B,HLA-DQB1,HLA-DRB1,HLA-DRB5,HSPA1A,HSPA1B,HSPA2,HSPA5,HSPA6,HSP90AA1,LGMN	HSP90AB1,NFYB,PSME2,RFX5,RFXAP,RFXANK
path:hsa04727	GABAergic synapse	59	21	13	0.0175023	0.423701	ADCY2,ADCY5,ABAT,GABRP,GNAI1,GNAO1,PLCL1,GNG2,PRKACA,PRKACB,PRKCA,PRKCB,PRKCG,GABRQ,SLC6A1,SLC6A13,TRAK2,CACNA1B,CACNA1D,HAP1,GABBR2	ADCY1,ADCY3,ADCY7,GABARAP,GABRA5,GABRB3,GABRE,GNB1,GNB3,GNG10,GNB4,SRC,SLC38A1
path:hsa05330	Allograft rejection	8	5	2	0.0184127	0.506718	HLA-B,HLA-DQB1,HLA-DRB1,HLA-DRB5,IL12B	FAS,IL12A
path:hsa04713	Circadian entrainment	71	24	16	0.0224538	0.367555	ADCY2,ADCY5,ADCYAP1R1,FOS,GNAI1,GNAO1,GRIA2,GRIN1,GUCY1B1,ITPR1,RASD1,PER1,GNG2,PRKACA,PRKACB,PRKCA,PRKCB,ADCY10,PRKCG,PRKG1,CACNA1D,CALM1,CACNA1G,NOS1AP	ADCY1,ADCY3,ADCY7,GNB1,GNB3,GNG10,ITPR3,PLCB3,MAPK3,GNB4,CALM3,CAMK2B,CAMK2G,PER3,CACNA1H,CALML4
path:hsa04022	cGMP-PKG signaling pathway	123	38	25	0.0233811	0.53794	MRVI1,ADCY2,ADCY5,CNGA1,ADRA1B,CREB3L4,ADRA2A,ADRB2,AGTR1,EDNRB,KCNMB3,GNAI1,SLC25A4,GUCY1B1,MYLK4,ITPR1,ITPR2,KCNMA1,NFATC2,NFATC3,ATP1A3,ATP1B1,ATP1B2,ATP1B3,ATP2B1,ATP2B4,PDE2A,PPP3CA,PRKG1,MAP2K1,RGS2,BDKRB2,SLC8A2,CACNA1D,CALM1,IRS2,CREB3L1,CREB5	PPIF,ADCY1,ADCY3,ADCY7,ADRA2C,EDNRA,AKT1,AKT2,PIK3R5,GTF2I,ITPR3,KCNJ8,NPR1,PLCB3,PPP3R1,MAPK3,SLC8A1,SRF,TRPC6,VDAC1,VDAC3,CALM3,PDE5A,CALML4,GTF2IRD1
path:hsa04672	Intestinal immune network for IgA production	14	7	4	0.0236407	0.313572	HLA-DQB1,HLA-DRB1,HLA-DRB5,CXCL12,CXCR4,MADCAM1,MAP3K14	TNFRSF13C,IL15RA,ITGA4,TGFB1
path:hsa04972	Pancreatic secretion	54	19	12	0.0261382	0.418099	ADCY2,ADCY5,CHRM3,CPA2,ITPR1,ITPR2,KCNMA1,ATP1A3,ATP1B1,ATP1B2,ATP1B3,ATP2B1,ATP2B4,PRKCA,PRKCB,PRKCG,SLC9A1,SLC12A2,TRPC1	ADCY1,ADCY3,ADCY7,CTRL,TPCN2,ITPR3,KCNQ1,PLCB3,SLC4A2,SLC4A4,RAB11A,RAB3D
path:hsa04721	Synaptic vesicle cycle	47	17	7	0.026182	0.869217	UNC13B,STX1B,RIMS1,UNC13A,DNM3,ATP6V1D,ATP6V1H,ATP6V1B1,ATP6V1E1,SLC17A7,RAB3A,SNAP25,STX3,STXBP1,SYT1,CACNA1B,ATP6V0D1	TCIRG1,CPLX1,AP2M1,AP2A2,AP2B1,DNM1,STX2
path:hsa04510	Focal adhesion	170	50	29	0.0266403	0.879673	MYL12B,VAV3,MYL12A,COL6A3,COL9A1,FLNA,FLNB,FLT1,FN1,FYN,SHC2,GSK3B,HGF,TNC,MYLK4,ITGA7,ITGA9,ITGAV,ITGB3,ITGB8,JUN,KDR,LAMA2,LAMB2,LAMB3,LAMC1,LAMC2,SHC4,PAK3,PDGFB,PDPK1,PGF,PIK3R1,SHC3,PPP1R12C,PRKCA,PRKCB,PRKCG,MAP2K1,RELN,PTEN,RAC2,ACTB,THBS2,ACTG1,VCL,TLN2,PIK3R3,ITGA8,CCND3	LAMC3,COL4A1,COL4A2,COL4A5,COL6A1,AKT1,AKT2,FLNC,FLT4,RAPGEF1,PARVB,ITGA4,ITGA5,ITGB5,LAMA5,PAK1,PDGFA,PIK3R2,MAPK3,PXN,RAC3,CCND1,PARVG,SRC,VAV2,VEGFB,CAPN2,CAV2,CCND2
path:hsa05162	Measles	83	27	23	0.0267908	0.0660421	CSNK2A2,TAB2,DDX58,FYN,GSK3B,HSPA1A,HSPA1B,HSPA2,HSPA6,IFNGR1,IL12B,JAK1,MX1,OAS3,IRAK4,RAB9B,PIK3R1,STAT1,STAT2,STAT3,TACR1,MAP3K7,TP53,PIK3R3,CBLB,CCND3,EIF2AK3	CDK2,CDK4,CDK6,CDKN1B,ADAR,CSNK2A1,AKT1,AKT2,RCHY1,BBC3,CSNK2A3,FAS,IL12A,IRAK1,EIF2AK4,MSN,PIK3R2,EIF2AK2,CCND1,RELA,TNFRSF10B,CCND2,IKBKE
path:hsa05320	Autoimmune thyroid disease	6	4	1	0.0271464	0.744572	HLA-B,HLA-DQB1,HLA-DRB1,HLA-DRB5	FAS
path:hsa05332	Graft-versus-host disease	6	4	1	0.0271464	0.744572	HLA-B,HLA-DQB1,HLA-DRB1,HLA-DRB5	FAS
path:hsa04927	Cortisol synthesis and secretion	44	16	10	0.0289692	0.40464	ADCY2,ADCY5,CREB3L4,AGTR1,NR4A1,ITPR1,ITPR2,KCNA4,PRKACA,PRKACB,NCEH1,CACNA1D,ORAI1,CACNA1G,CREB3L1,CREB5	ADCY1,ADCY3,ADCY7,ITPR3,KCNK2,LDLR,PLCB3,SP1,CACNA1H,SCARB1
path:hsa04974	Protein digestion and absorption	52	18	11	0.03515	0.496987	COL5A2,COL6A3,COL9A1,COL12A1,CPA2,DPP4,SLC7A8,COL24A1,MME,ATP1A3,ATP1B1,ATP1B2,ATP1B3,COL5A3,ACE2,SLC8A2,COL14A1,SLC7A7	COL4A1,COL4A2,COL4A5,COL6A1,COL13A1,CTRL,KCNQ1,SLC1A5,SLC8A1,SLC9A3,COL18A1
path:hsa04810	Regulation of actin cytoskeleton	169	49	28	0.035689	0.90957	APC2,MYL12B,VAV3,BAIAP2,MYL12A,CHRM3,CHRM4,PIKFYVE,FGF9,FGFR1,FN1,GIT1,GSN,NCKAP1L,MYLK4,ITGA7,ITGA9,ITGAV,ITGB2,ITGB3,ITGB8,PAK3,PDGFB,PIK3R1,PIP4K2A,PPP1R12C,MAP2K1,RAC2,ACTB,BDKRB2,CXCL12,SLC9A1,TIAM1,ACTG1,TMSB4X,VCL,WAS,CXCR4,MYH14,PIP4K2C,DIAPH3,PIP5K1B,PIK3R3,ITGA8,SSH2,SCIN,ARHGEF7,WASF1,WASL	ARPC1B,IQGAP2,DIAPH2,LPAR1,F2R,FGD1,FGF2,FGFR4,CYFIP1,ITGA4,ITGA5,ITGB5,KRAS,LIMK1,MSN,PAK1,ARHGEF4,PDGFA,PFN1,PFN2,PIK3R2,MAPK3,PXN,RAC3,SRC,VAV2,FGF17,LPAR2
path:hsa05224	Breast cancer	119	36	27	0.036298	0.294496	FRAT1,CDKN1A,APC2,GADD45G,GADD45A,JAG1,FGF9,FGFR1,HEY1,HEY2,FOS,SHC2,GSK3B,HES1,JUN,SHC4,MYC,GADD45B,NOTCH1,WNT16,PGR,PIK3R1,SHC3,WNT4,DLL4,MAP2K1,PTEN,BRCA1,TP53,WNT9A,NCOA3,FZD1,FZD4,FZD8,FZD9,PIK3R3	CDK4,CDK6,DDB2,DVL1,AKT1,AKT2,FGF2,FLT4,FRAT2,FZD2,JAG2,KRAS,LRP5,LEF1,PIK3R2,MAPK3,BAX,CCND1,RPS6KB2,SP1,TCF7,WNT10B,FZD3,AXIN1,TCF7L1,FGF17,WNT3A
path:hsa04360	Axon guidance	162	47	31	0.0386046	0.679638	PLXNC1,SEMA3C,EFNA5,EFNB2,EPHA2,EPHA3,EPHA4,EPHA5,EPHA7,EPHB1,EPHB2,EPHB3,UNC5B,SRGAP2,FYN,RND1,GNAI1,GSK3B,L1CAM,NFATC2,NFATC3,PAK3,PIK3R1,PLXNB3,WNT4,PPP3CA,PRKCA,SEMA6A,RAC2,RASA1,ROBO1,CXCL12,SHH,SLIT3,BMPR2,TRPC1,CXCR4,ABLIM2,NTNG2,SEMA7A,PIK3R3,SSH2,SEMA5A,PLXNA4,SLIT2,SEMA3E,SRGAP3	CDK5,SEMA3A,GDF7,EFNA2,EFNB3,EPHA8,EPHB4,KRAS,ABLIM1,LIMK1,PAK1,PDK1,PIK3R2,PLCG1,PLXNA1,SEMA4C,PPP3R1,MAPK3,DPYSL5,SEMA3G,SEMA4G,RAC3,BMP7,SLIT1,SMO,SRC,TRPC6,FZD3,CAMK2B,CAMK2G,PARD6G
path:hsa04540	Gap junction	67	22	13	0.0386102	0.624076	TUBB3,TUBB4B,ADCY2,ADCY5,GNAI1,GUCY1B1,TUBB2B,ITPR1,ITPR2,PDGFB,PRKACA,PRKACB,PRKCA,PRKCB,PRKCG,PRKG1,MAP2K1,TJP1,TUBA4A,TUBB2A,TUBA1A,TUBB6	TUBA1B,ADCY1,ADCY3,ADCY7,LPAR1,GJA1,ITPR3,KRAS,PDGFA,PLCB3,MAPK3,SRC,TUBA1C
path:hsa05130	Pathogenic Escherichia coli infection	46	16	5	0.0435038	0.9708	TUBB3,TUBB4B,FYN,TUBB2B,PRKCA,ACTB,ACTG1,TLR5,TUBA4A,TUBB2A,WAS,TUBA1A,TUBB6,WASL,CLDN1,CD14	ARPC1B,TUBA1B,CTTN,TUBA1C,ARHGEF2
path:hsa04916	Melanogenesis	79	25	18	0.044276	0.335978	ADCY2,ADCY5,CREB3L4,EDNRB,GNAI1,GNAO1,GSK3B,MC1R,KITLG,MITF,WNT16,WNT4,PRKACA,PRKACB,PRKCA,PRKCB,PRKCG,MAP2K1,WNT9A,CALM1,FZD1,FZD4,FZD8,FZD9,CREB3L1	ADCY1,ADCY3,ADCY7,DVL1,FZD2,KRAS,LEF1,PLCB3,MAPK3,TCF7,WNT10B,FZD3,CALM3,CAMK2B,CAMK2G,TCF7L1,WNT3A,CALML4
path:hsa04973	Carbohydrate digestion and absorption	22	9	4	0.0443541	0.682366	ATP1A3,ATP1B1,ATP1B2,ATP1B3,PIK3R1,PRKCB,CACNA1D,PIK3R3,G6PC3	AKT1,AKT2,SLC37A4,PIK3R2
path:hsa04921	Oxytocin signaling pathway	117	35	27	0.0449142	0.262318	CDKN1A,ADCY2,ADCY5,FOS,CACNG5,GNAI1,GNAO1,GUCY1B1,MYLK4,ITPR1,ITPR2,JUN,KCNJ2,NFATC2,NFATC3,PPP1R12C,PPP3CA,PRKACA,PRKACB,PRKCA,PRKCB,PRKCG,MAP2K1,PTGS2,CACNG8,CACNG7,CACNG6,RGS2,ACTB,ACTG1,CACNA1D,CALM1,CAMK4,PLA2G4C,CACNA2D2	CAMKK2,ADCY1,ADCY3,ADCY7,MYL6B,PIK3R5,EEF2K,ITPR3,KRAS,NPR1,PRKAG2,PLCB3,PPP3R1,PRKAA1,PRKAB2,MAPK3,CAMK1D,CCND1,SRC,CACNB2,CACNB3,CACNB4,CALM3,CAMK2B,CAMK2G,CAMK1,CALML4
path:hsa04659	Th17 cell differentiation	68	22	13	0.0451642	0.646752	AHR,FOS,HIF1A,HLA-DQB1,HLA-DRB1,HLA-DRB5,HSP90AA1,IFNGR1,IL1R1,IL1RAP,IL6ST,IRF4,JAK1,JUN,NFATC2,NFATC3,IL23A,PPP3CA,RORA,STAT1,STAT3,ZAP70	HSP90AB1,IL4R,SMAD3,PLCG1,PPP3R1,MAPK3,MAPK13,RELA,RXRA,MAPK12,STAT6,TGFB1,IL27RA
path:hsa05146	Amoebiasis	68	22	15	0.0451642	0.409104	SERPINB1,FN1,IL1R1,CXCL8,IL12B,ITGB2,LAMA2,LAMB2,LAMB3,LAMC1,LAMC2,SERPINB9,PIK3R1,PRKACA,PRKACB,PRKCA,PRKCB,PRKCG,VCL,CASP3,PIK3R3,CD14	LAMC3,ADCY1,COL4A1,COL4A2,COL4A5,GNAL,HSPB1,IL12A,LAMA5,SERPINB6,PIK3R2,PLCB3,RAB5B,RELA,TGFB1
path:hsa00534	Glycosaminoglycan biosynthesis - heparan sulfate / heparin	19	8	3	0.0479808	0.774289	B4GALT7,EXT1,EXT2,GLCE,XYLT1,NDST4,HS6ST1,HS3ST3B1	NDST1,XYLT2,HS6ST2
path:hsa04961	Endocrine and other factor-regulated calcium reabsorption	36	13	7	0.0490113	0.619091	DNM3,ATP1A3,ATP1B1,ATP1B2,ATP1B3,ATP2B1,PRKACA,PRKACB,PRKCA,PRKCB,PRKCG,BDKRB2,CALB1	AP2M1,AP2A2,AP2B1,DNM1,PLCB3,SLC8A1,RAB11A
path:hsa04740	Olfactory transduction	32	12	13	0.0434348	0.00696363	GUCY2D,PDE1C,PDE2A,PRKACA,PRKACB,PRKG1,ANO2,RGS2,SLC8A2,CALM1,OR51E2,NCALD	ADCY3,GRK2,GRK3,GNAL,GNB1,ARRB1,ARRB2,PDE1A,SLC8A1,CALM3,CAMK2B,CAMK2G,CALML4
path:hsa04210	Apoptosis	111	35	32	0.021191	0.0203893	BCL2L11,GADD45G,CTSB,CTSL,CTSV,GADD45A,DDIT3,ERN1,FOS,ITPR1,ITPR2,JUN,LMNA,MCL1,GADD45B,NGF,PDPK1,PIK3R1,PMAIP1,SEPT4,MAP2K1,PTPN13,ACTB,SPTAN1,ACTG1,TP53,TUBA4A,TUBA1A,CASP3,CASP9,PIK3R3,TRADD,RIPK1,MAP3K14,EIF2AK3	PARP2,TUBA1B,CTSC,DAB2IP,DFFA,DFFB,ENDOG,AKT1,AKT2,BBC3,BIRC5,FAS,ITPR3,KRAS,LMNB1,MAP3K5,PIK3R2,PIDD1,MAPK3,BAX,RELA,BID,TRAF2,CAPN1,CAPN2,CASP2,TUBA1C,LMNB2,HRK,TNFRSF10B,CFLAR,AIFM1
path:hsa04310	Wnt signaling pathway	122	39	33	0.0124034	0.044761	FRAT1,APC2,WIF1,PRICKLE1,CSNK2A2,PRICKLE2,DKK1,DAAM1,BAMBI,DKK2,GSK3B,JUN,MYC,NFATC2,NFATC3,SOST,WNT16,WNT4,PPP3CA,PRKACA,PRKACB,PRKCA,PRKCB,PRKCG,PSEN1,CTNNBIP1,RAC2,SENP2,SFRP1,SKP1,MAP3K7,TP53,WNT9A,FZD1,FZD4,FZD8,FZD9,NKD1,CCND3	CSNK2A1,CTBP1,CTBP2,DVL1,GPC4,FRAT2,FZD2,CACYBP,CSNK2A3,PRICKLE4,PRICKLE3,LRP5,SMAD3,LEF1,SERPINF1,PLCB3,PPP3R1,RAC3,CCND1,TBL1X,TCF7,WNT10B,TBL1XR1,FZD3,CXXC4,CAMK2B,CAMK2G,VANGL1,AXIN1,TCF7L1,CUL1,CCND2,WNT3A
