# Supplementary material for: Loss of TIP60 (KAT5) abolishes H2AZ lysine 7 acetylation and causes p53, INK4A, and ARF-independent cell cycle arrest
Source: Cell Death Dis. 2022 Jul 20;13(7):627. doi: 10.1038/s41419-022-05055-6 (PMC9296491; doi:10.1038/s41419-022-05055-6)
Supplement: Supplementary file 13 — Dataset S8 [file 41419_2022_5055_MOESM13_ESM.xlsx]

## Sheet: Read me
	Table S8 Genes DE in iC-TIP60 vs control U2OS cells 4 days after dox treatment

## Sheet: Data
GeneID	Symbol	Full_name_from_nomenclature_authority	logFC	AveExpr	t	P.Value	FDR
ENSG00000163283.7	ALPP	alkaline phosphatase, placental	5.86179	2.72793	17.013	8.08827e-65	1.0285e-60
ENSG00000130477.15	UNC13A	unc-13 homolog A	6.01868	-0.628877	15.3898	2.20106e-53	1.39943e-49
ENSG00000163286.9	ALPG	alkaline phosphatase, germ cell	6.02225	-0.759969	15.2782	1.22183e-52	5.17892e-49
ENSG00000065325.13	GLP2R	glucagon like peptide 2 receptor	5.92718	-0.941158	15.0231	5.88301e-51	1.87021e-47
ENSG00000162383.13	SLC1A7	solute carrier family 1 member 7	5.96114	-1.59507	14.7316	4.53975e-49	1.15455e-45
ENSG00000173432.12	SAA1	serum amyloid A1	5.31641	-0.401217	13.3757	9.07384e-41	1.92305e-37
ENSG00000139364.10	TMEM132B	transmembrane protein 132B	5.11812	-0.657089	12.965	2.07244e-38	3.76473e-35
ENSG00000265972.6	TXNIP	thioredoxin interacting protein	3.77917	5.42348	12.8996	4.84617e-38	7.70298e-35
ENSG00000154864.13	PIEZO2	piezo type mechanosensitive ion channel component 2	4.28689	2.33041	12.7248	4.59289e-37	6.48925e-34
ENSG00000064205.10	CCN5	cellular communication network factor 5	5.14814	-2.03342	12.3993	2.79565e-35	3.55494e-32
ENSG00000213030.5	CGB8	chorionic gonadotropin subunit beta 8	4.87582	-0.420483	12.3439	5.56946e-35	6.4383e-32
ENSG00000163395.17	IGFN1	immunoglobulin like and fibronectin type III domain containing 1	4.49877	1.01544	12.2217	2.51629e-34	2.66643e-31
ENSG00000162591.16	MEGF6	multiple EGF like domains 6	3.65034	4.31169	12.1595	5.38959e-34	5.27185e-31
ENSG00000149043.16	SYT8	synaptotagmin 8	4.88446	-1.84184	11.7949	4.35367e-32	3.95437e-29
ENSG00000169067.4	ACTBL2	actin beta like 2	4.90523	-2.16125	11.7323	9.12967e-32	7.30254e-29
ENSG00000154027.19	AK5	adenylate kinase 5	3.94582	2.06754	11.7317	9.18847e-32	7.30254e-29
ENSG00000132639.13	SNAP25	synaptosome associated protein 25	4.6423	-0.493238	11.66	2.13565e-31	1.59746e-28
ENSG00000165323.15	FAT3	FAT atypical cadherin 3	4.50759	0.0474502	11.6316	2.97925e-31	2.10467e-28
ENSG00000140798.16	ABCC12	ATP binding cassette subfamily C member 12	4.66652	-0.877279	11.589	4.90109e-31	3.28012e-28
ENSG00000153404.14	PLEKHG4B	pleckstrin homology and RhoGEF domain containing G4B	4.59831	-0.59257	11.5032	1.32753e-30	8.44046e-28
ENSG00000198125.13	MB	myoglobin	4.73829	-1.6275	11.4849	1.64125e-30	9.93813e-28
ENSG00000085117.12	CD82	CD82 molecule	3.37962	4.80448	11.4404	2.74281e-30	1.58535e-27
ENSG00000138131.4	LOXL4	lysyl oxidase like 4	4.43956	0.0100124	11.3556	7.25236e-30	4.00961e-27
ENSG00000168484.12	SFTPC	surfactant protein C	4.59173	-1.53566	11.2149	3.58591e-29	1.89993e-26
ENSG00000165092.13	ALDH1A1	aldehyde dehydrogenase 1 family member A1	4.6194	-1.99487	11.0723	1.77399e-28	9.02322e-26
ENSG00000072952.18	IRAG1	inositol 1,4,5-triphosphate receptor associated 1	3.9736	0.798762	10.9725	5.37237e-28	2.6275e-25
ENSG00000004948.16	CALCR	calcitonin receptor	4.29162	-0.280457	10.9073	1.10238e-27	5.19182e-25
ENSG00000211448.13	DIO2	iodothyronine deiodinase 2	3.90969	1.03648	10.8825	1.44707e-27	6.57175e-25
ENSG00000168874.13	ATOH8	atonal bHLH transcription factor 8	3.25784	4.15893	10.8717	1.62741e-27	7.13592e-25
ENSG00000084710.14	EFR3B	EFR3 homolog B	3.35603	3.14146	10.7111	9.32544e-27	3.95274e-24
ENSG00000136155.17	SCEL	sciellin	3.41185	2.77802	10.6655	1.52445e-26	6.2532e-24
ENSG00000109511.12	ANXA10	annexin A10	4.34506	-1.0637	10.6209	2.46008e-26	9.77574e-24
ENSG00000165181.16	SHOC1	shortage in chiasmata 1	3.40523	2.79414	10.5185	7.32058e-26	2.82086e-23
ENSG00000169896.18	ITGAM	integrin subunit alpha M	4.3276	-1.82588	10.3974	2.62402e-25	9.81384e-23
ENSG00000100302.7	RASD2	RASD family member 2	3.99368	0.0689734	10.2418	1.32469e-24	4.81279e-22
ENSG00000104055.16	TGM5	transglutaminase 5	4.18099	-1.14436	10.2082	1.87148e-24	6.61048e-22
ENSG00000174460.4	ZCCHC12	zinc finger CCHC-type containing 12	4.13256	-0.880198	10.1945	2.1547e-24	7.40518e-22
ENSG00000165272.16	AQP3	aquaporin 3 (Gill blood group)	2.96599	5.25873	10.1876	2.31377e-24	7.74262e-22
ENSG00000160179.19	ABCG1	ATP binding cassette subfamily G member 1	3.92389	-0.169004	10.1455	3.56354e-24	1.1619e-21
ENSG00000103196.12	CRISPLD2	cysteine rich secretory protein LCCL domain containing 2	3.22111	2.76112	10.0594	8.56658e-24	2.69111e-21
ENSG00000197497.11	ZNF665	zinc finger protein 665	3.88206	0.0393128	10.0581	8.67691e-24	2.69111e-21
ENSG00000103888.17	CEMIP	cell migration inducing hyaluronidase 1	2.93492	4.73655	10.0054	1.47905e-23	4.478e-21
ENSG00000165300.7	SLITRK5	SLIT and NTRK like family member 5	-2.97295	3.27307	-9.96948	2.12497e-23	6.28398e-21
ENSG00000158373.8	H2BC5	H2B clustered histone 5	2.97127	4.01556	9.88836	4.78985e-23	1.38427e-20
ENSG00000204291.11	COL15A1	collagen type XV alpha 1 chain	4.00256	-0.810622	9.87957	5.22868e-23	1.47751e-20
ENSG00000156886.12	ITGAD	integrin subunit alpha D	4.23521	-2.54082	9.85352	6.77647e-23	1.87325e-20
ENSG00000178773.15	CPNE7	copine 7	4.01132	-1.1157	9.84257	7.55543e-23	2.04415e-20
ENSG00000188613.7	NANOS1	nanos C2HC-type zinc finger 1	3.041	3.31081	9.80368	1.11104e-22	2.94333e-20
ENSG00000186417.14	GLDN	gliomedin	4.13899	-2.01064	9.79739	1.18234e-22	3.0683e-20
ENSG00000103723.16	AP3B2	adaptor related protein complex 3 subunit beta 2	3.89438	-0.949065	9.78974	1.2752e-22	3.2431e-20
ENSG00000079263.19	SP140	SP140 nuclear body protein	3.20357	2.35662	9.77068	1.53912e-22	3.78199e-20
ENSG00000221866.9	PLXNA4	plexin A4	3.54736	0.682971	9.77019	1.54658e-22	3.78199e-20
ENSG00000180332.6	KCTD4	potassium channel tetramerization domain containing 4	3.6938	0.54995	9.73244	2.24252e-22	5.38034e-20
ENSG00000136960.13	ENPP2	ectonucleotide pyrophosphatase/phosphodiesterase 2	3.02222	2.98705	9.66786	4.22068e-22	9.93892e-20
ENSG00000163435.16	ELF3	E74 like ETS transcription factor 3	3.57335	0.471962	9.6506	4.99462e-22	1.15476e-19
ENSG00000101222.12	SPEF1	sperm flagellar 1	4.01392	-1.69195	9.63545	5.7883e-22	1.31436e-19
ENSG00000163993.7	S100P	S100 calcium binding protein P	3.70457	-0.269299	9.47781	2.64993e-21	5.91167e-19
ENSG00000259207.9	ITGB3	integrin subunit beta 3	2.87852	3.43515	9.44755	3.53867e-21	7.75822e-19
ENSG00000215182.8	MUC5AC	mucin 5AC, oligomeric mucus/gel-forming	2.7801	4.09274	9.38584	6.36476e-21	1.37177e-18
ENSG00000168453.15	HR	HR lysine demethylase and nuclear receptor corepressor	3.35708	0.866591	9.38136	6.64064e-21	1.38817e-18
ENSG00000188001.10	TPRG1	tumor protein p63 regulated 1	3.76085	-0.427264	9.38107	6.65918e-21	1.38817e-18
ENSG00000139304.16	PTPRQ	protein tyrosine phosphatase receptor type Q	3.60938	-0.0847941	9.36223	7.95902e-21	1.63237e-18
ENSG00000165816.13	VWA2	von Willebrand factor A domain containing 2	3.90273	-1.6072	9.36052	8.08933e-21	1.63276e-18
ENSG00000006747.15	SCIN	scinderin	2.88588	3.04391	9.32952	1.08393e-20	2.15363e-18
ENSG00000050165.18	DKK3	dickkopf WNT signaling pathway inhibitor 3	2.89957	3.07447	9.31589	1.23245e-20	2.41104e-18
ENSG00000169129.15	AFAP1L2	actin filament associated protein 1 like 2	2.86321	3.23862	9.30011	1.42965e-20	2.75446e-18
ENSG00000274180.1	NATD1	N-acetyltransferase domain containing 1	2.83349	3.2594	9.24309	2.43918e-20	4.62935e-18
ENSG00000006606.8	CCL26	C-C motif chemokine ligand 26	2.98843	2.44189	9.22432	2.90608e-20	5.43437e-18
ENSG00000154556.18	SORBS2	sorbin and SH3 domain containing 2	2.76629	3.7656	9.20978	3.32756e-20	6.13235e-18
ENSG00000151388.11	ADAMTS12	ADAM metallopeptidase with thrombospondin type 1 motif 12	3.1183	1.82784	9.18469	4.20183e-20	7.63292e-18
ENSG00000182580.3	EPHB3	EPH receptor B3	3.43227	0.159508	9.18262	4.28298e-20	7.67075e-18
ENSG00000170412.18	GPRC5C	G protein-coupled receptor class C group 5 member C	3.24261	0.912343	9.12673	7.18437e-20	1.25888e-17
ENSG00000175874.10	CREG2	cellular repressor of E1A stimulated genes 2	3.85213	-1.78721	9.12609	7.227e-20	1.25888e-17
ENSG00000081237.20	PTPRC	protein tyrosine phosphatase receptor type C	3.4887	0.187149	9.10444	8.82222e-20	1.51599e-17
ENSG00000121236.21	TRIM6	tripartite motif containing 6	2.8792	2.79986	9.08424	1.0623e-19	1.80109e-17
ENSG00000164746.14	C7orf57	chromosome 7 open reading frame 57	3.68436	-0.802264	9.03161	1.72016e-19	2.87809e-17
ENSG00000036530.9	CYP46A1	cytochrome P450 family 46 subfamily A member 1	3.67554	-0.92106	9.02564	1.81662e-19	3.00002e-17
ENSG00000042062.13	RIPOR3	RIPOR family member 3	3.47053	-0.0309605	9.01793	1.94885e-19	3.17712e-17
ENSG00000151892.14	GFRA1	GDNF family receptor alpha 1	3.21184	1.04749	9.01169	2.06298e-19	3.32061e-17
ENSG00000154493.19	C10orf90	chromosome 10 open reading frame 90	3.16939	1.06523	8.98828	2.55282e-19	4.0577e-17
ENSG00000138435.16	CHRNA1	cholinergic receptor nicotinic alpha 1 subunit	3.872	-2.71579	8.93555	4.11697e-19	6.46313e-17
ENSG00000185860.13	CCDC190	coiled-coil domain containing 190	2.97845	1.85132	8.90278	5.53336e-19	8.58076e-17
ENSG00000105251.11	SHD	Src homology 2 domain containing transforming protein D	3.71919	-1.49769	8.89013	6.20032e-19	9.49919e-17
ENSG00000147689.16	FAM83A	family with sequence similarity 83 member A	3.53169	-0.371369	8.86899	7.49738e-19	1.13496e-16
ENSG00000130176.8	CNN1	calponin 1	3.52232	-0.624775	8.83022	1.06086e-18	1.58705e-16
ENSG00000163536.13	SERPINI1	serpin family I member 1	2.61969	4.17581	8.81074	1.26225e-18	1.86636e-16
ENSG00000166963.13	MAP1A	microtubule associated protein 1A	3.30291	0.0182338	8.79017	1.51601e-18	2.21582e-16
ENSG00000101441.4	CST4	cystatin S	3.68602	-1.99945	8.78592	1.57432e-18	2.2749e-16
ENSG00000142623.11	PADI1	peptidyl arginine deiminase 1	3.17534	0.812158	8.77324	1.76202e-18	2.51751e-16
ENSG00000138100.14	TRIM54	tripartite motif containing 54	3.64861	-1.54916	8.76519	1.89263e-18	2.67407e-16
ENSG00000196092.14	PAX5	paired box 5	3.62088	-1.0575	8.75981	1.98496e-18	2.77371e-16
ENSG00000189052.7	CGB5	chorionic gonadotropin subunit beta 5	3.65143	-1.56488	8.74489	2.26551e-18	3.13133e-16
ENSG00000196542.8	SPTSSB	serine palmitoyltransferase small subunit B	3.06416	1.05092	8.73729	2.42295e-18	3.31292e-16
ENSG00000138823.13	MTTP	microsomal triglyceride transfer protein	3.15609	0.616365	8.72459	2.71065e-18	3.66687e-16
ENSG00000181652.19	ATG9B	autophagy related 9B	3.54388	-0.913282	8.72054	2.80932e-18	3.76035e-16
ENSG00000064886.14	CHI3L2	chitinase 3 like 2	3.68192	-1.89683	8.6941	3.54646e-18	4.69758e-16
ENSG00000137834.15	SMAD6	SMAD family member 6	2.77406	2.38614	8.68717	3.76966e-18	4.94175e-16
ENSG00000111052.7	LIN7A	lin-7 homolog A, crumbs cell polarity complex component	3.5098	-0.895717	8.65789	4.87452e-18	6.32493e-16
ENSG00000137843.12	PAK6	p21 (RAC1) activated kinase 6	3.53269	-1.00895	8.63928	5.73674e-18	7.36852e-16
ENSG00000214814.7	FER1L6	fer-1 like family member 6	3.65563	-1.82867	8.62048	6.76065e-18	8.59684e-16
ENSG00000196557.13	CACNA1H	calcium voltage-gated channel subunit alpha1 H	2.84476	1.89189	8.5999	8.08914e-18	1.01843e-15
ENSG00000221955.10	SLC12A8	solute carrier family 12 member 8	2.91513	1.59676	8.56923	1.05609e-17	1.31659e-15
ENSG00000125966.10	MMP24	matrix metallopeptidase 24	3.01046	1.03762	8.56723	1.07454e-17	1.32659e-15
ENSG00000126353.3	CCR7	C-C motif chemokine receptor 7	3.52817	-1.204	8.53932	1.3684e-17	1.67313e-15
ENSG00000124678.20	TCP11	t-complex 11	3.24316	0.235503	8.53307	1.44429e-17	1.74911e-15
ENSG00000144218.19	AFF3	AF4/FMR2 family member 3	3.0147	1.0295	8.51323	1.71405e-17	2.05621e-15
ENSG00000174669.12	SLC29A2	solute carrier family 29 member 2	-2.48401	3.90447	-8.50727	1.80439e-17	2.14436e-15
ENSG00000128510.12	CPA4	carboxypeptidase A4	2.48617	4.63686	8.49842	1.94728e-17	2.29275e-15
ENSG00000132164.10	SLC6A11	solute carrier family 6 member 11	3.61002	-2.20166	8.47164	2.45137e-17	2.83705e-15
ENSG00000173621.9	LRFN4	leucine rich repeat and fibronectin type III domain containing 4	-2.47291	3.91872	-8.4715	2.45419e-17	2.83705e-15
ENSG00000134827.8	TCN1	transcobalamin 1	3.267	-0.109431	8.45701	2.7788e-17	3.16748e-15
ENSG00000265190.7	ANXA8	annexin A8	3.54577	-1.63712	8.45655	2.78985e-17	3.16748e-15
ENSG00000261371.6	PECAM1	platelet and endothelial cell adhesion molecule 1	2.70256	2.47734	8.44943	2.96512e-17	3.33668e-15
ENSG00000167995.17	BEST1	bestrophin 1	3.25097	-0.515297	8.4209	3.78362e-17	4.22039e-15
ENSG00000165140.11	FBP1	fructose-bisphosphatase 1	3.51703	-1.4096	8.39605	4.67585e-17	5.14001e-15
ENSG00000175161.13	CADM2	cell adhesion molecule 2	3.43342	-1.00431	8.39572	4.68891e-17	5.14001e-15
ENSG00000153896.19	ZNF599	zinc finger protein 599	3.6341	-2.53945	8.3848	5.14525e-17	5.59205e-15
ENSG00000147041.12	SYTL5	synaptotagmin like 5	3.57323	-1.95094	8.36395	6.14052e-17	6.61719e-15
ENSG00000119508.18	NR4A3	nuclear receptor subfamily 4 group A member 3	3.25558	-0.253691	8.31771	9.07679e-17	9.6992e-15
ENSG00000100027.16	YPEL1	yippee like 1	3.41171	-1.51252	8.23441	1.82557e-16	1.9345e-14
ENSG00000172349.17	IL16	interleukin 16	2.73336	1.85251	8.22467	1.98004e-16	2.08084e-14
ENSG00000160539.6	PLPP7	phospholipid phosphatase 7 (inactive)	3.47278	-2.11987	8.21533	2.1403e-16	2.23082e-14
ENSG00000160323.18	ADAMTS13	ADAM metallopeptidase with thrombospondin type 1 motif 13	2.86357	1.1094	8.21076	2.22331e-16	2.29851e-14
ENSG00000167964.13	RAB26	RAB26, member RAS oncogene family	2.63586	2.30157	8.18738	2.70015e-16	2.76896e-14
ENSG00000055955.17	ITIH4	inter-alpha-trypsin inhibitor heavy chain 4	3.433	-2.00856	8.18386	2.78033e-16	2.82838e-14
ENSG00000168843.14	FSTL5	follistatin like 5	3.43977	-1.83813	8.16426	3.27063e-16	3.30074e-14
ENSG00000112782.19	CLIC5	chloride intracellular channel 5	3.3721	-1.09712	8.16324	3.29839e-16	3.30254e-14
ENSG00000173898.14	SPTBN2	spectrin beta, non-erythrocytic 2	-2.38521	3.61134	-8.14172	3.94064e-16	3.91478e-14
ENSG00000174600.14	CMKLR1	chemerin chemokine-like receptor 1	3.30476	-0.693279	8.10807	5.19946e-16	5.1253e-14
ENSG00000100767.17	PAPLN	papilin, proteoglycan like sulfated glycoprotein	3.28416	-0.531357	8.09991	5.56043e-16	5.43896e-14
ENSG00000164867.11	NOS3	nitric oxide synthase 3	3.46186	-2.15323	8.0947	5.80334e-16	5.63322e-14
ENSG00000082074.18	FYB1	FYN binding protein 1	3.36262	-1.69691	8.06822	7.20989e-16	6.94553e-14
ENSG00000086696.11	HSD17B2	hydroxysteroid 17-beta dehydrogenase 2	3.32995	-0.915139	8.0217	1.05392e-15	1.00764e-13
ENSG00000188404.10	SELL	selectin L	2.68609	1.71209	8.00983	1.16073e-15	1.10148e-13
ENSG00000172061.9	LRRC15	leucine rich repeat containing 15	3.17951	-0.386548	8.0033	1.22392e-15	1.15284e-13
ENSG00000115738.10	ID2	inhibitor of DNA binding 2	2.63548	2.02694	7.97823	1.49982e-15	1.40233e-13
ENSG00000112796.10	ENPP5	ectonucleotide pyrophosphatase/phosphodiesterase family member 5	3.02932	0.105024	7.96527	1.66551e-15	1.54588e-13
ENSG00000095370.20	SH2D3C	SH2 domain containing 3C	3.42126	-2.33375	7.95116	1.86649e-15	1.71987e-13
ENSG00000029534.21	ANK1	ankyrin 1	2.43969	3.01436	7.94485	1.96391e-15	1.78718e-13
ENSG00000124406.16	ATP8A1	ATPase phospholipid transporting 8A1	2.3434	4.04099	7.94462	1.96764e-15	1.78718e-13
ENSG00000139438.6	FAM222A	family with sequence similarity 222 member A	2.36233	3.80622	7.93839	2.06893e-15	1.86585e-13
ENSG00000283247.2	CCDC201	coiled-coil domain containing 201	3.27501	-1.21064	7.93361	2.15011e-15	1.9254e-13
ENSG00000138316.11	ADAMTS14	ADAM metallopeptidase with thrombospondin type 1 motif 14	3.32743	-1.58283	7.92365	2.32955e-15	2.07151e-13
ENSG00000182866.17	LCK	LCK proto-oncogene, Src family tyrosine kinase	3.1665	-0.404946	7.90377	2.73283e-15	2.41324e-13
ENSG00000182795.13	C1orf116	chromosome 1 open reading frame 116	2.92717	0.485781	7.89947	2.82863e-15	2.46382e-13
ENSG00000130755.13	GMFG	glia maturation factor gamma	2.49389	2.57493	7.89946	2.82886e-15	2.46382e-13
ENSG00000092969.12	TGFB2	transforming growth factor beta 2	2.29345	7.07492	7.89717	2.88125e-15	2.49238e-13
ENSG00000183010.17	PYCR1	pyrroline-5-carboxylate reductase 1	-2.28889	6.03569	-7.87985	3.30982e-15	2.84376e-13
ENSG00000186517.14	ARHGAP30	Rho GTPase activating protein 30	3.34385	-1.99121	7.87751	3.37242e-15	2.8781e-13
ENSG00000169884.14	WNT10B	Wnt family member 10B	-2.62355	1.11109	-7.87454	3.45336e-15	2.92753e-13
ENSG00000123454.12	DBH	dopamine beta-hydroxylase	3.08679	-0.245443	7.86868	3.61897e-15	3.0476e-13
ENSG00000259803.7	SLC22A31	solute carrier family 22 member 31	3.34065	-2.18559	7.86407	3.75466e-15	3.14107e-13
ENSG00000112303.14	VNN2	vanin 2	3.2574	-1.16463	7.85894	3.91159e-15	3.25097e-13
ENSG00000105523.3	FAM83E	family with sequence similarity 83 member E	3.32376	-2.0868	7.85545	4.02217e-15	3.32117e-13
ENSG00000133687.16	TMTC1	transmembrane O-mannosyltransferase targeting cadherins 1	2.8204	0.461945	7.84775	4.27661e-15	3.49472e-13
ENSG00000144481.17	TRPM8	transient receptor potential cation channel subfamily M member 8	3.25398	-1.22727	7.84744	4.28733e-15	3.49472e-13
ENSG00000142619.4	PADI3	peptidyl arginine deiminase 3	2.86948	0.368837	7.83127	4.87593e-15	3.94919e-13
ENSG00000155511.18	GRIA1	glutamate ionotropic receptor AMPA type subunit 1	3.22273	-1.00148	7.81458	5.56729e-15	4.48061e-13
ENSG00000146250.7	PRSS35	serine protease 35	3.13765	-0.708435	7.81162	5.69917e-15	4.5579e-13
ENSG00000078549.15	ADCYAP1R1	ADCYAP receptor type I	2.96002	0.086678	7.81038	5.75545e-15	4.57414e-13
ENSG00000183128.7	CALHM3	calcium homeostasis modulator 3	3.11978	-0.467975	7.79889	6.30447e-15	4.97936e-13
ENSG00000185634.12	SHC4	SHC adaptor protein 4	2.9057	0.131276	7.79804	6.34668e-15	4.98175e-13
ENSG00000166979.13	EVA1C	eva-1 homolog C	-2.39365	2.34743	-7.78276	7.1624e-15	5.58755e-13
ENSG00000105967.16	TFEC	transcription factor EC	3.27476	-1.6985	7.77275	7.7516e-15	6.01033e-13
ENSG00000206077.12	ZDHHC11B	zinc finger DHHC-type containing 11B	3.31781	-2.23779	7.7684	8.02246e-15	6.18264e-13
ENSG00000173715.18	C11orf80	chromosome 11 open reading frame 80	-2.38567	2.40724	-7.76707	8.10681e-15	6.21001e-13
ENSG00000166396.13	SERPINB7	serpin family B member 7	2.63697	1.58871	7.76214	8.42809e-15	6.41746e-13
ENSG00000188517.16	COL25A1	collagen type XXV alpha 1 chain	3.31142	-2.14639	7.74985	9.285e-15	7.02786e-13
ENSG00000116701.15	NCF2	neutrophil cytosolic factor 2	2.32383	3.51873	7.73993	1.00381e-14	7.55294e-13
ENSG00000168079.17	SCARA5	scavenger receptor class A member 5	3.31983	-2.37528	7.73093	1.07737e-14	8.05875e-13
ENSG00000140459.18	CYP11A1	cytochrome P450 family 11 subfamily A member 1	2.73224	0.891542	7.7211	1.16379e-14	8.65426e-13
ENSG00000150051.14	MKX	mohawk homeobox	-2.37853	2.33985	-7.71533	1.21764e-14	9.00207e-13
ENSG00000184678.10	H2BC21	H2B clustered histone 21	2.44358	2.54418	7.70963	1.27321e-14	9.35374e-13
ENSG00000214456.8	PLIN5	perilipin 5	3.21851	-1.23926	7.70896	1.27992e-14	9.35374e-13
ENSG00000164418.20	GRIK2	glutamate ionotropic receptor kainate type subunit 2	2.49659	2.18069	7.69341	1.44547e-14	1.05032e-12
ENSG00000078114.19	NEBL	nebulette	2.354	3.06981	7.69019	1.4823e-14	1.07096e-12
ENSG00000198483.13	ANKRD35	ankyrin repeat domain 35	3.14767	-0.991764	7.68424	1.55274e-14	1.11552e-12
ENSG00000102290.22	PCDH11X	protocadherin 11 X-linked	2.99178	-0.318477	7.65839	1.89934e-14	1.35685e-12
ENSG00000174640.15	SLCO2A1	solute carrier organic anion transporter family member 2A1	2.83843	0.330356	7.64521	2.10426e-14	1.49484e-12
ENSG00000125864.14	BFSP1	beaded filament structural protein 1	2.25597	3.95789	7.62464	2.46833e-14	1.74373e-12
ENSG00000187017.17	ESPN	espin	3.14714	-1.50382	7.60292	2.91982e-14	2.05129e-12
ENSG00000148357.16	HMCN2	hemicentin 2	3.23008	-2.08671	7.58872	3.25815e-14	2.27641e-12
ENSG00000198574.6	SH2D1B	SH2 domain containing 1B	2.88198	0.0373423	7.58038	3.47457e-14	2.41435e-12
ENSG00000055813.6	CCDC85A	coiled-coil domain containing 85A	3.16488	-1.34652	7.5707	3.74341e-14	2.58702e-12
ENSG00000173868.12	PHOSPHO1	phosphoethanolamine/phosphocholine phosphatase 1	2.97253	-0.452268	7.5663	3.87213e-14	2.66151e-12
ENSG00000171219.9	CDC42BPG	CDC42 binding protein kinase gamma	2.73293	0.598609	7.55713	4.15499e-14	2.84058e-12
ENSG00000172717.16	FAM71D	family with sequence similarity 71 member D	2.28305	3.37587	7.54838	4.44353e-14	3.0216e-12
ENSG00000156920.11	ADGRG4	adhesion G protein-coupled receptor G4	2.48155	1.99697	7.54427	4.58599e-14	3.10189e-12
ENSG00000175899.15	A2M	alpha-2-macroglobulin	2.99406	-1.1967	7.5372	4.84138e-14	3.2573e-12
ENSG00000197380.11	DACT3	dishevelled binding antagonist of beta catenin 3	2.62484	1.01975	7.52639	5.25897e-14	3.51963e-12
ENSG00000197568.14	HHLA3	HERV-H LTR-associating 3	2.78176	0.30442	7.5143	5.76803e-14	3.84012e-12
ENSG00000147614.4	ATP6V0D2	ATPase H+ transporting V0 subunit d2	3.23575	-2.14395	7.51148	5.89368e-14	3.90334e-12
ENSG00000180638.18	SLC47A2	solute carrier family 47 member 2	2.94691	-0.659272	7.50007	6.43015e-14	4.23657e-12
ENSG00000183778.17	B3GALT5	beta-1,3-galactosyltransferase 5	2.19394	4.29876	7.49104	6.88815e-14	4.51493e-12
ENSG00000138378.19	STAT4	signal transducer and activator of transcription 4	2.6961	0.664037	7.46275	8.54089e-14	5.56954e-12
ENSG00000170498.9	KISS1	KiSS-1 metastasis suppressor	2.22578	3.73899	7.45163	9.29211e-14	6.02849e-12
ENSG00000120708.17	TGFBI	transforming growth factor beta induced	2.15657	6.34398	7.44595	9.70084e-14	6.26172e-12
ENSG00000106537.8	TSPAN13	tetraspanin 13	2.17609	4.40868	7.44418	9.83139e-14	6.31394e-12
ENSG00000135636.14	DYSF	dysferlin	2.20696	3.7251	7.4303	1.09193e-13	6.97738e-12
ENSG00000167676.4	PLIN4	perilipin 4	2.67359	0.49382	7.42688	1.12052e-13	7.09662e-12
ENSG00000121281.13	ADCY7	adenylate cyclase 7	-2.1483	4.36904	-7.42674	1.12175e-13	7.09662e-12
ENSG00000139292.13	LGR5	leucine rich repeat containing G protein-coupled receptor 5	2.87233	-0.271773	7.41183	1.25528e-13	7.90205e-12
ENSG00000184271.17	POU6F1	POU class 6 homeobox 1	-2.57183	0.414658	-7.39783	1.39484e-13	8.73731e-12
ENSG00000111859.17	NEDD9	neural precursor cell expressed, developmentally down-regulated 9	2.17889	4.07632	7.3949	1.426e-13	8.88874e-12
ENSG00000184221.13	OLIG1	oligodendrocyte transcription factor 1	3.17611	-2.29333	7.38936	1.48661e-13	9.22133e-12
ENSG00000154451.14	GBP5	guanylate binding protein 5	2.85933	-0.178968	7.37965	1.59915e-13	9.87126e-12
ENSG00000180573.9	H2AC6	H2A clustered histone 6	2.13222	5.18908	7.36316	1.80959e-13	1.11163e-11
ENSG00000143858.12	SYT2	synaptotagmin 2	3.05336	-0.999001	7.35478	1.92676e-13	1.17792e-11
ENSG00000166250.12	CLMP	CXADR like membrane protein	-2.40519	1.44561	-7.35158	1.97343e-13	1.20067e-11
ENSG00000134802.18	SLC43A3	solute carrier family 43 member 3	-2.12774	5.67954	-7.34162	2.12599e-13	1.28734e-11
ENSG00000125730.17	C3	complement C3	3.05333	-1.32963	7.3391	2.16637e-13	1.30557e-11
ENSG00000131016.17	AKAP12	A-kinase anchoring protein 12	-2.13869	7.71225	-7.32571	2.39381e-13	1.43583e-11
ENSG00000128849.10	CGNL1	cingulin like 1	2.47566	1.44885	7.32397	2.42506e-13	1.44775e-11
ENSG00000077942.19	FBLN1	fibulin 1	2.32439	2.36033	7.31943	2.50846e-13	1.49054e-11
ENSG00000164266.10	SPINK1	serine peptidase inhibitor Kazal type 1	3.13403	-2.04002	7.31832	2.52929e-13	1.49593e-11
ENSG00000151117.9	TMEM86A	transmembrane protein 86A	2.59301	0.94828	7.30448	2.80376e-13	1.65058e-11
ENSG00000137473.17	TTC29	tetratricopeptide repeat domain 29	3.13247	-2.12051	7.27659	3.44813e-13	2.02057e-11
ENSG00000206538.9	VGLL3	vestigial like family member 3	2.31132	2.49365	7.27568	3.47145e-13	2.02491e-11
ENSG00000162407.9	PLPP3	phospholipid phosphatase 3	2.10339	5.59597	7.27359	3.52573e-13	2.04717e-11
ENSG00000127324.9	TSPAN8	tetraspanin 8	3.01251	-0.816903	7.26723	3.69548e-13	2.13599e-11
ENSG00000113302.5	IL12B	interleukin 12B	3.07067	-1.52433	7.26443	3.77271e-13	2.17076e-11
ENSG00000072657.9	TRHDE	thyrotropin releasing hormone degrading enzyme	3.03419	-1.28191	7.26037	3.88778e-13	2.22689e-11
ENSG00000140465.14	CYP1A1	cytochrome P450 family 1 subfamily A member 1	2.35318	2.20243	7.23802	4.58465e-13	2.61428e-11
ENSG00000022267.19	FHL1	four and a half LIM domains 1	2.27239	2.53734	7.22611	5.00475e-13	2.84109e-11
ENSG00000167637.18	ZNF283	zinc finger protein 283	2.96372	-0.718454	7.22192	5.16164e-13	2.91713e-11
ENSG00000147488.11	ST18	ST18 C2H2C-type zinc finger transcription factor	2.87425	-0.377439	7.19285	6.38875e-13	3.59466e-11
ENSG00000169083.18	AR	androgen receptor	2.81255	-0.311432	7.18614	6.71057e-13	3.7591e-11
ENSG00000152779.14	SLC16A12	solute carrier family 16 member 12	2.31803	2.11811	7.18472	6.78066e-13	3.78171e-11
ENSG00000168811.7	IL12A	interleukin 12A	-2.24814	2.01184	-7.16018	8.11121e-13	4.50403e-11
ENSG00000167100.15	SAMD14	sterile alpha motif domain containing 14	3.08056	-2.04546	7.15005	8.7326e-13	4.82799e-11
ENSG00000185361.9	TNFAIP8L1	TNF alpha induced protein 8 like 1	-2.12345	2.99178	-7.13963	9.42043e-13	5.17998e-11
ENSG00000160862.13	AZGP1	alpha-2-glycoprotein 1, zinc-binding	3.00511	-1.33913	7.13919	9.45074e-13	5.17998e-11
ENSG00000140450.9	ARRDC4	arrestin domain containing 4	2.21887	2.83632	7.13474	9.7611e-13	5.32713e-11
ENSG00000183671.12	GPR1	G protein-coupled receptor 1	2.17252	3.25889	7.13399	9.8147e-13	5.33349e-11
ENSG00000172379.21	ARNT2	aryl hydrocarbon receptor nuclear translocator 2	2.11396	3.74789	7.13023	1.00862e-12	5.45772e-11
ENSG00000068078.19	FGFR3	fibroblast growth factor receptor 3	2.13324	3.53547	7.12717	1.03134e-12	5.55699e-11
ENSG00000183044.12	ABAT	4-aminobutyrate aminotransferase	2.7285	-0.104948	7.11418	1.13315e-12	6.0798e-11
ENSG00000160460.16	SPTBN4	spectrin beta, non-erythrocytic 4	2.9341	-1.15886	7.11309	1.14221e-12	6.10265e-11
ENSG00000275395.6	FCGBP	Fc fragment of IgG binding protein	2.79099	-0.606989	7.11241	1.14783e-12	6.10701e-11
ENSG00000179869.15	ABCA13	ATP binding cassette subfamily A member 13	3.03062	-1.91293	7.10997	1.16828e-12	6.18996e-11
ENSG00000161681.15	SHANK1	SH3 and multiple ankyrin repeat domains 1	-2.04802	4.4312	-7.08699	1.37947e-12	7.27856e-11
ENSG00000101443.18	WFDC2	WAP four-disulfide core domain 2	2.98765	-1.43309	7.08161	1.43409e-12	7.53547e-11
ENSG00000110799.14	VWF	von Willebrand factor	2.75293	-0.212385	7.07765	1.47564e-12	7.72192e-11
ENSG00000099812.9	MISP	mitotic spindle positioning	2.35976	1.56634	7.05227	1.77139e-12	9.21451e-11
ENSG00000176490.5	DIRAS1	DIRAS family GTPase 1	2.97952	-1.764	7.05196	1.77537e-12	9.21451e-11
ENSG00000132915.11	PDE6A	phosphodiesterase 6A	2.83263	-0.780837	7.02176	2.20453e-12	1.13955e-10
ENSG00000173391.9	OLR1	oxidized low density lipoprotein receptor 1	2.96795	-1.62097	7.01585	2.29977e-12	1.18397e-10
ENSG00000146678.10	IGFBP1	insulin like growth factor binding protein 1	2.02889	5.24528	7.01391	2.33192e-12	1.19567e-10
ENSG00000124491.16	F13A1	coagulation factor XIII A chain	2.04981	4.20207	7.01166	2.36963e-12	1.21013e-10
ENSG00000132561.14	MATN2	matrilin 2	2.03702	4.6651	7.00943	2.40776e-12	1.22468e-10
ENSG00000188580.15	NKAIN2	sodium/potassium transporting ATPase interacting 2	2.96375	-1.85843	6.99506	2.66767e-12	1.35148e-10
ENSG00000095637.22	SORBS1	sorbin and SH3 domain containing 1	2.04102	4.27454	6.98705	2.82438e-12	1.42519e-10
ENSG00000170703.15	TTLL6	tubulin tyrosine ligase like 6	2.99499	-1.96779	6.97717	3.03012e-12	1.52066e-10
ENSG00000221890.5	NPTXR	neuronal pentraxin receptor	2.01871	5.16448	6.97683	3.0375e-12	1.52066e-10
ENSG00000244274.8	DBNDD2	dysbindin domain containing 2	-2.06314	3.15099	-6.96759	3.24367e-12	1.61751e-10
ENSG00000158887.19	MPZ	myelin protein zero	2.80237	-0.362411	6.96652	3.26851e-12	1.62353e-10
ENSG00000105246.6	EBI3	Epstein-Barr virus induced 3	2.80711	-0.744794	6.95691	3.49917e-12	1.73134e-10
ENSG00000198691.13	ABCA4	ATP binding cassette subfamily A member 4	2.28236	1.91991	6.93707	4.02684e-12	1.9847e-10
ENSG00000274290.3	H2BC6	H2B clustered histone 6	2.72252	-0.200541	6.93597	4.05846e-12	1.99256e-10
ENSG00000198624.13	CCDC69	coiled-coil domain containing 69	2.0604	3.66912	6.91939	4.56256e-12	2.22711e-10
ENSG00000033327.13	GAB2	GRB2 associated binding protein 2	-2.01362	3.78228	-6.91912	4.57121e-12	2.22711e-10
ENSG00000100583.4	SAMD15	sterile alpha motif domain containing 15	2.67938	-0.427146	6.9183	4.59794e-12	2.23158e-10
ENSG00000111319.13	SCNN1A	sodium channel epithelial 1 subunit alpha	2.4546	0.775584	6.90267	5.13321e-12	2.4743e-10
ENSG00000113494.17	PRLR	prolactin receptor	2.16707	2.58359	6.90256	5.13695e-12	2.4743e-10
ENSG00000041982.16	TNC	tenascin C	-2.00093	5.94285	-6.88892	5.65421e-12	2.71317e-10
ENSG00000106003.13	LFNG	LFNG O-fucosylpeptide 3-beta-N-acetylglucosaminyltransferase	2.07218	3.31182	6.87709	6.14394e-12	2.93708e-10
ENSG00000164512.18	ANKRD55	ankyrin repeat domain 55	2.84252	-1.35264	6.87554	6.21105e-12	2.95804e-10
ENSG00000151490.15	PTPRO	protein tyrosine phosphatase receptor type O	2.97427	-1.76021	6.87356	6.29771e-12	2.98812e-10
ENSG00000178033.6	CALHM5	calcium homeostasis modulator family member 5	2.93357	-1.76525	6.8576	7.04249e-12	3.32908e-10
ENSG00000145491.12	ROPN1L	rhophilin associated tail protein 1 like	2.9405	-1.82577	6.84579	7.64822e-12	3.60203e-10
ENSG00000107738.20	VSIR	V-set immunoregulatory receptor	2.0901	3.07346	6.82934	8.57841e-12	4.0252e-10
ENSG00000105290.13	APLP1	amyloid beta precursor like protein 1	2.02839	3.62463	6.82539	8.81736e-12	4.12211e-10
ENSG00000158825.6	CDA	cytidine deaminase	2.25434	1.82719	6.79131	1.11731e-11	5.20428e-10
ENSG00000135437.10	RDH5	retinol dehydrogenase 5	2.58565	-0.0366337	6.78704	1.1508e-11	5.34072e-10
ENSG00000173208.4	ABCD2	ATP binding cassette subfamily D member 2	2.88025	-1.4829	6.7716	1.28058e-11	5.92138e-10
ENSG00000170004.17	CHD3	chromodomain helicase DNA binding protein 3	-1.976	7.27362	-6.76829	1.31021e-11	6.03644e-10
ENSG00000143401.15	ANP32E	acidic nuclear phosphoprotein 32 family member E	-1.97434	7.72608	-6.76061	1.38148e-11	6.34184e-10
ENSG00000177807.10	KCNJ10	potassium inwardly rectifying channel subfamily J member 10	2.82255	-1.41244	6.75521	1.43392e-11	6.55888e-10
ENSG00000101194.18	SLC17A9	solute carrier family 17 member 9	-1.95577	5.69895	-6.74588	1.52914e-11	6.96938e-10
ENSG00000104833.12	TUBB4A	tubulin beta 4A class IVa	2.13605	2.24731	6.73608	1.63582e-11	7.42895e-10
ENSG00000102996.5	MMP15	matrix metallopeptidase 15	2.00258	3.66853	6.73346	1.66548e-11	7.53674e-10
ENSG00000115705.22	TPO	thyroid peroxidase	2.7008	-0.659603	6.72914	1.7157e-11	7.73646e-10
ENSG00000187134.14	AKR1C1	aldo-keto reductase family 1 member C1	2.57476	-0.170065	6.72733	1.73713e-11	7.80541e-10
ENSG00000140678.17	ITGAX	integrin subunit alpha X	2.53165	0.0277621	6.72389	1.77867e-11	7.96393e-10
ENSG00000179674.4	ARL14	ADP ribosylation factor like GTPase 14	2.56473	0.099208	6.7148	1.89305e-11	8.44631e-10
ENSG00000132718.9	SYT11	synaptotagmin 11	2.40854	0.744156	6.71097	1.94337e-11	8.64053e-10
ENSG00000101203.16	COL20A1	collagen type XX alpha 1 chain	2.63988	-0.429041	6.69805	2.12312e-11	9.40682e-10
ENSG00000163584.18	RPL22L1	ribosomal protein L22 like 1	-1.93719	5.5127	-6.69302	2.19744e-11	9.70229e-10
ENSG00000266714.9	MYO15B	myosin XVB	2.20132	1.68158	6.68926	2.25459e-11	9.9202e-10
ENSG00000160219.12	GAB3	GRB2 associated binding protein 3	2.43087	0.501971	6.68545	2.314e-11	1.01465e-09
ENSG00000196972.9	SMIM10L2B	small integral membrane protein 10 like 2B	2.57858	-0.492974	6.68149	2.37743e-11	1.03888e-09
ENSG00000156453.13	PCDH1	protocadherin 1	2.29318	1.14815	6.66668	2.62988e-11	1.14526e-09
ENSG00000164761.9	TNFRSF11B	TNF receptor superfamily member 11b	2.46486	0.362067	6.66432	2.67244e-11	1.15982e-09
ENSG00000136928.7	GABBR2	gamma-aminobutyric acid type B receptor subunit 2	2.75851	-1.27398	6.66277	2.70069e-11	1.16809e-09
ENSG00000152926.15	ZNF117	zinc finger protein 117	2.02246	3.19951	6.659	2.77089e-11	1.19439e-09
ENSG00000137573.14	SULF1	sulfatase 1	2.67944	-0.908216	6.65773	2.79494e-11	1.20069e-09
ENSG00000156042.18	CFAP70	cilia and flagella associated protein 70	2.14034	2.13809	6.64381	3.07201e-11	1.31528e-09
ENSG00000133985.3	TTC9	tetratricopeptide repeat domain 9	2.254	1.46639	6.63365	3.29124e-11	1.40441e-09
ENSG00000174059.17	CD34	CD34 molecule	2.79846	-1.61345	6.627	3.44281e-11	1.46417e-09
ENSG00000115896.16	PLCL1	phospholipase C like 1 (inactive)	2.47463	0.185792	6.62233	3.5533e-11	1.50613e-09
ENSG00000154359.13	LONRF1	LON peptidase N-terminal domain and ring finger 1	-1.91973	3.83834	-6.61422	3.75349e-11	1.58569e-09
ENSG00000133135.14	RNF128	ring finger protein 128	2.69851	-0.763623	6.61205	3.80905e-11	1.60384e-09
ENSG00000099994.11	SUSD2	sushi domain containing 2	2.18316	1.77811	6.61017	3.85779e-11	1.619e-09
ENSG00000166439.6	RNF169	ring finger protein 169	-1.90249	4.85756	-6.59162	4.37154e-11	1.82857e-09
ENSG00000007255.10	TRAPPC6A	trafficking protein particle complex 6A	2.39134	0.58673	6.58875	4.45704e-11	1.85822e-09
ENSG00000095739.11	BAMBI	BMP and activin membrane bound inhibitor	1.9576	3.70315	6.58711	4.50649e-11	1.8727e-09
ENSG00000142798.20	HSPG2	heparan sulfate proteoglycan 2	1.9195	7.72183	6.58164	4.67551e-11	1.9366e-09
ENSG00000090447.12	TFAP4	transcription factor AP-4	-1.90128	4.29209	-6.58021	4.72047e-11	1.94888e-09
ENSG00000106211.10	HSPB1	heat shock protein family B (small) member 1	-1.91947	7.75273	-6.57228	4.97872e-11	2.04885e-09
ENSG00000183111.12	ARHGEF37	Rho guanine nucleotide exchange factor 37	2.55413	-0.450779	6.53709	6.30231e-11	2.58517e-09
ENSG00000065534.19	MYLK	myosin light chain kinase	1.8898	5.8667	6.52649	6.76431e-11	2.76575e-09
ENSG00000105499.14	PLA2G4C	phospholipase A2 group IVC	2.32174	0.777714	6.51766	7.1745e-11	2.91678e-09
ENSG00000171385.9	KCND3	potassium voltage-gated channel subfamily D member 3	2.76604	-1.75931	6.51755	7.17956e-11	2.91678e-09
ENSG00000141338.14	ABCA8	ATP binding cassette subfamily A member 8	2.41915	0.234851	6.51112	7.49399e-11	3.03483e-09
ENSG00000030304.14	MUSK	muscle associated receptor tyrosine kinase	2.0822	2.30758	6.50931	7.58451e-11	3.06174e-09
ENSG00000178971.16	CTC1	CST telomere replication complex component 1	-1.88568	5.69133	-6.50631	7.73765e-11	3.11367e-09
ENSG00000050628.20	PTGER3	prostaglandin E receptor 3	2.76293	-1.62943	6.49442	8.37382e-11	3.35904e-09
ENSG00000123685.9	BATF3	basic leucine zipper ATF-like transcription factor 3	-1.97093	2.54707	-6.48897	8.68211e-11	3.47175e-09
ENSG00000171502.15	COL24A1	collagen type XXIV alpha 1 chain	2.2692	1.0113	6.46982	9.85619e-11	3.92888e-09
ENSG00000118596.12	SLC16A7	solute carrier family 16 member 7	-1.86387	5.04802	-6.45651	1.07628e-10	4.26425e-09
ENSG00000175591.12	P2RY2	purinergic receptor P2Y2	-1.9771	2.27302	-6.45648	1.07646e-10	4.26425e-09
ENSG00000135127.11	BICDL1	BICD family like cargo adaptor 1	2.04478	2.3407	6.45599	1.07996e-10	4.26482e-09
ENSG00000130513.6	GDF15	growth differentiation factor 15	1.90211	3.77323	6.44524	1.15933e-10	4.56409e-09
ENSG00000099617.4	EFNA2	ephrin A2	2.73543	-1.94529	6.4443	1.16656e-10	4.57387e-09
ENSG00000107731.12	UNC5B	unc-5 netrin receptor B	2.17341	1.48048	6.44398	1.16901e-10	4.57387e-09
ENSG00000171408.14	PDE7B	phosphodiesterase 7B	2.13327	1.65611	6.44146	1.18854e-10	4.6326e-09
ENSG00000186469.8	GNG2	G protein subunit gamma 2	2.70187	-1.25112	6.44111	1.1913e-10	4.6326e-09
ENSG00000148926.10	ADM	adrenomedullin	1.86306	4.79126	6.42458	1.32813e-10	5.14895e-09
ENSG00000067191.16	CACNB1	calcium voltage-gated channel auxiliary subunit beta 1	-1.89008	3.2471	-6.42185	1.35218e-10	5.22624e-09
ENSG00000112530.11	PACRG	parkin coregulated	2.72908	-1.68213	6.42083	1.36131e-10	5.24559e-09
ENSG00000077984.6	CST7	cystatin F	2.75659	-2.0512	6.41933	1.37471e-10	5.28122e-09
ENSG00000152475.7	ZNF837	zinc finger protein 837	2.10833	1.84954	6.4058	1.50237e-10	5.75425e-09
ENSG00000112139.16	MDGA1	MAM domain containing glycosylphosphatidylinositol anchor 1	1.92822	3.20435	6.3901	1.66489e-10	6.35759e-09
ENSG00000187479.8	C11orf96	chromosome 11 open reading frame 96	2.44535	-0.00415462	6.38933	1.67329e-10	6.37052e-09
ENSG00000140682.19	TGFB1I1	transforming growth factor beta 1 induced transcript 1	-1.84406	4.29189	-6.38609	1.70913e-10	6.48757e-09
ENSG00000102178.13	UBL4A	ubiquitin like 4A	-1.84491	5.36793	-6.38052	1.77247e-10	6.70795e-09
ENSG00000146409.12	SLC18B1	solute carrier family 18 member B1	-1.84908	3.96296	-6.37903	1.78979e-10	6.75342e-09
ENSG00000166033.13	HTRA1	HtrA serine peptidase 1	1.84699	4.73509	6.37398	1.84971e-10	6.95886e-09
ENSG00000169933.16	FRMPD4	FERM and PDZ domain containing 4	2.55789	-0.922385	6.37143	1.88069e-10	7.05454e-09
ENSG00000108448.21	TRIM16L	tripartite motif containing 16 like	1.87175	3.92175	6.36813	1.92161e-10	7.18683e-09
ENSG00000169750.9	RAC3	Rac family small GTPase 3	-1.86304	3.40728	-6.35956	2.03183e-10	7.57678e-09
ENSG00000151632.17	AKR1C2	aldo-keto reductase family 1 member C2	2.6308	-1.31672	6.35284	2.1227e-10	7.89247e-09
ENSG00000221821.4	C6orf226	chromosome 6 open reading frame 226	2.31741	0.518541	6.35141	2.14254e-10	7.94301e-09
ENSG00000054277.14	OPN3	opsin 3	1.93807	3.04202	6.34718	2.20213e-10	8.14019e-09
ENSG00000110169.11	HPX	hemopexin	2.67734	-1.7955	6.33808	2.33617e-10	8.61066e-09
ENSG00000152689.18	RASGRP3	RAS guanyl releasing protein 3	1.9081	3.24742	6.33165	2.43568e-10	8.95148e-09
ENSG00000205683.11	DPF3	double PHD fingers 3	1.87757	3.72474	6.32856	2.48488e-10	9.10599e-09
ENSG00000021300.14	PLEKHB1	pleckstrin homology domain containing B1	2.19373	0.906147	6.32675	2.5141e-10	9.18386e-09
ENSG00000041353.10	RAB27B	RAB27B, member RAS oncogene family	1.83232	4.7377	6.32636	2.52058e-10	9.18386e-09
ENSG00000169330.9	MINAR1	membrane integral NOTCH2 associated receptor 1	-1.96439	2.10894	-6.32417	2.55645e-10	9.28794e-09
ENSG00000081181.8	ARG2	arginase 2	-1.82626	4.15244	-6.31286	2.75053e-10	9.9646e-09
ENSG00000060982.15	BCAT1	branched chain amino acid transaminase 1	-1.84234	7.95797	-6.30843	2.83031e-10	1.02245e-08
ENSG00000082126.18	MPP4	membrane palmitoylated protein 4	1.82178	5.56891	6.3043	2.90688e-10	1.04714e-08
ENSG00000277758.5	NA	NA	2.45452	-0.221221	6.29867	3.01425e-10	1.08275e-08
ENSG00000164296.7	TIGD6	tigger transposable element derived 6	2.09346	1.7329	6.28903	3.2075e-10	1.14892e-08
ENSG00000006062.17	MAP3K14	mitogen-activated protein kinase kinase kinase 14	1.81713	5.69109	6.28549	3.28147e-10	1.17211e-08
ENSG00000107798.18	LIPA	lipase A, lysosomal acid type	1.83227	7.75489	6.28102	3.37708e-10	1.20289e-08
ENSG00000173991.6	TCAP	titin-cap	2.29138	0.300702	6.27721	3.46091e-10	1.2293e-08
ENSG00000260802.1	SERTM2	serine rich and transmembrane domain containing 2	2.64224	-1.00184	6.27525	3.50463e-10	1.24136e-08
ENSG00000165376.11	CLDN2	claudin 2	2.52347	-0.667592	6.2725	3.56708e-10	1.25997e-08
ENSG00000136840.19	ST6GALNAC4	ST6 N-acetylgalactosaminide alpha-2,6-sialyltransferase 4	-1.82472	3.66371	-6.26178	3.82132e-10	1.34517e-08
ENSG00000005156.12	LIG3	DNA ligase 3	-1.81091	5.36041	-6.26144	3.82943e-10	1.34517e-08
ENSG00000133321.11	PLAAT4	phospholipase A and acyltransferase 4	2.56346	-1.0211	6.25132	4.08612e-10	1.43138e-08
ENSG00000118307.20	NA	NA	2.5413	-1.35425	6.22144	4.94511e-10	1.72753e-08
ENSG00000177599.13	ZNF491	zinc finger protein 491	2.32015	0.0916795	6.22047	4.97575e-10	1.73347e-08
ENSG00000128165.9	ADM2	adrenomedullin 2	-1.84019	3.05168	-6.20921	5.34555e-10	1.85721e-08
ENSG00000119514.7	GALNT12	polypeptide N-acetylgalactosaminyltransferase 12	2.29498	0.248762	6.20772	5.39657e-10	1.86983e-08
ENSG00000103154.9	NECAB2	N-terminal EF-hand calcium binding protein 2	2.65526	-1.81861	6.19862	5.71785e-10	1.97576e-08
ENSG00000234602.9	MCIDAS	multiciliate differentiation and DNA synthesis associated cell cycle protein	-1.98341	1.67357	-6.19686	5.78189e-10	1.99248e-08
ENSG00000167083.7	GNGT2	G protein subunit gamma transducin 2	2.65727	-1.6528	6.18455	6.25161e-10	2.14853e-08
ENSG00000182575.8	NXPH3	neurexophilin 3	2.61235	-1.65366	6.17968	6.4474e-10	2.20984e-08
ENSG00000168918.14	INPP5D	inositol polyphosphate-5-phosphatase D	2.59972	-1.28493	6.17393	6.68627e-10	2.28555e-08
ENSG00000135454.14	B4GALNT1	beta-1,4-N-acetyl-galactosaminyltransferase 1	-1.92517	2.09723	-6.17141	6.79382e-10	2.31119e-08
ENSG00000161653.11	NAGS	N-acetylglutamate synthase	-1.81702	3.21451	-6.17132	6.79762e-10	2.31119e-08
ENSG00000163040.14	CCDC74A	coiled-coil domain containing 74A	2.20145	0.817934	6.16786	6.94796e-10	2.35601e-08
ENSG00000156510.13	HKDC1	hexokinase domain containing 1	2.31213	0.131094	6.16434	7.10404e-10	2.40252e-08
ENSG00000106278.12	PTPRZ1	protein tyrosine phosphatase receptor type Z1	2.29714	0.13539	6.16335	7.14864e-10	2.4112e-08
ENSG00000049130.16	KITLG	KIT ligand	1.78439	4.7265	6.16195	7.21233e-10	2.42624e-08
ENSG00000116791.14	CRYZ	crystallin zeta	-1.78998	6.07241	-6.16138	7.23817e-10	2.42851e-08
ENSG00000175315.3	CST6	cystatin E/M	2.47817	-0.833152	6.15854	7.369e-10	2.4659e-08
ENSG00000129354.12	AP1M2	adaptor related protein complex 1 subunit mu 2	-1.78334	5.67732	-6.1564	7.46952e-10	2.48762e-08
ENSG00000198074.10	AKR1B10	aldo-keto reductase family 1 member B10	2.5469	-1.49463	6.15632	7.47302e-10	2.48762e-08
ENSG00000165914.15	TTC7B	tetratricopeptide repeat domain 7B	-1.7746	4.50721	-6.15301	7.63067e-10	2.53346e-08
ENSG00000205744.10	DENND1C	DENN domain containing 1C	2.3121	0.153225	6.15141	7.708e-10	2.55247e-08
ENSG00000164120.14	HPGD	15-hydroxyprostaglandin dehydrogenase	1.95481	2.24978	6.14949	7.80228e-10	2.57698e-08
ENSG00000154134.15	ROBO3	roundabout guidance receptor 3	-1.77184	4.81398	-6.14299	8.1281e-10	2.67764e-08
ENSG00000147573.17	TRIM55	tripartite motif containing 55	2.58989	-1.74023	6.12666	9.00725e-10	2.95959e-08
ENSG00000132846.6	ZBED3	zinc finger BED-type containing 3	-1.79579	3.27262	-6.11485	9.69971e-10	3.1789e-08
ENSG00000196220.16	SRGAP3	SLIT-ROBO Rho GTPase activating protein 3	1.98335	1.99051	6.11414	9.74295e-10	3.18487e-08
ENSG00000197506.8	SLC28A3	solute carrier family 28 member 3	2.52303	-0.936746	6.10945	1.00337e-09	3.27152e-08
ENSG00000116983.13	HPCAL4	hippocalcin like 4	2.2261	0.477956	6.09964	1.06688e-09	3.46966e-08
ENSG00000274070.2	CASTOR2	cytosolic arginine sensor for mTORC1 subunit 2	1.77611	4.24651	6.09853	1.07431e-09	3.48493e-08
ENSG00000169906.5	S100G	S100 calcium binding protein G	2.42921	-0.737775	6.08508	1.16848e-09	3.78076e-08
ENSG00000172269.19	DPAGT1	dolichyl-phosphate N-acetylglucosaminephosphotransferase 1	-1.75356	5.06969	-6.07568	1.23898e-09	3.99871e-08
ENSG00000169184.6	MN1	MN1 proto-oncogene, transcriptional regulator	2.21196	0.435794	6.06528	1.32185e-09	4.25537e-08
ENSG00000181418.8	DDN	dendrin	-1.9949	1.28911	-6.06162	1.35227e-09	4.3423e-08
ENSG00000100346.18	CACNA1I	calcium voltage-gated channel subunit alpha1 I	2.58313	-1.95876	6.05803	1.38282e-09	4.4292e-08
ENSG00000074706.13	IPCEF1	interaction protein for cytohesin exchange factors 1	2.35893	-0.373492	6.03448	1.60026e-09	5.11278e-08
ENSG00000184363.10	PKP3	plakophilin 3	-1.7376	4.37345	-6.02362	1.71142e-09	5.45424e-08
ENSG00000129951.19	PLPPR3	phospholipid phosphatase related 3	2.58921	-2.00433	6.00543	1.91473e-09	6.08692e-08
ENSG00000164938.14	TP53INP1	tumor protein p53 inducible nuclear protein 1	1.86216	2.60711	6.00243	1.95042e-09	6.18491e-08
ENSG00000185238.13	PRMT3	protein arginine methyltransferase 3	-1.74134	5.9041	-6.00118	1.9655e-09	6.21723e-08
ENSG00000154646.9	TMPRSS15	transmembrane serine protease 15	-1.72904	4.76948	-5.99739	2.01184e-09	6.34803e-08
ENSG00000182985.17	CADM1	cell adhesion molecule 1	-1.82282	2.4798	-5.99504	2.04116e-09	6.41375e-08
ENSG00000099998.18	GGT5	gamma-glutamyltransferase 5	2.30474	-0.362478	5.99491	2.04276e-09	6.41375e-08
ENSG00000149968.12	MMP3	matrix metallopeptidase 3	2.07459	1.29515	5.9917	2.08351e-09	6.52559e-08
ENSG00000135218.19	CD36	CD36 molecule	2.56325	-1.54534	5.99071	2.09629e-09	6.54948e-08
ENSG00000176597.12	B3GNT5	UDP-GlcNAc:betaGal beta-1,3-N-acetylglucosaminyltransferase 5	-1.73461	3.89147	-5.98695	2.14529e-09	6.68615e-08
ENSG00000196569.13	LAMA2	laminin subunit alpha 2	2.07341	1.01782	5.98501	2.17102e-09	6.7498e-08
ENSG00000163898.10	LIPH	lipase H	1.80696	3.15305	5.98076	2.22833e-09	6.91108e-08
ENSG00000139971.15	ARMH4	armadillo like helical domain containing 4	1.74153	4.26709	5.977	2.28043e-09	7.05546e-08
ENSG00000163683.12	SMIM14	small integral membrane protein 14	1.73378	4.39685	5.97163	2.35669e-09	7.25644e-08
ENSG00000117983.17	MUC5B	mucin 5B, oligomeric mucus/gel-forming	1.73132	4.5197	5.97162	2.3568e-09	7.25644e-08
ENSG00000125458.7	NT5C	5', 3'-nucleotidase, cytosolic	-1.71927	4.56322	-5.96361	2.47529e-09	7.60284e-08
ENSG00000149257.16	SERPINH1	serpin family H member 1	-1.73353	6.17582	-5.96257	2.49113e-09	7.63306e-08
ENSG00000162496.9	DHRS3	dehydrogenase/reductase 3	2.24283	-0.0759122	5.95357	2.63207e-09	8.04553e-08
ENSG00000157657.14	ZNF618	zinc finger protein 618	-1.7148	4.39767	-5.94604	2.75598e-09	8.40409e-08
ENSG00000125247.15	TMTC4	transmembrane O-mannosyltransferase targeting cadherins 4	-1.75461	3.11521	-5.9442	2.78712e-09	8.47871e-08
ENSG00000138061.12	CYP1B1	cytochrome P450 family 1 subfamily B member 1	1.76477	3.62387	5.94132	2.83656e-09	8.59415e-08
ENSG00000100979.15	PLTP	phospholipid transfer protein	2.30656	-0.164925	5.94102	2.84173e-09	8.59415e-08
ENSG00000120318.16	ARAP3	ArfGAP with RhoGAP domain, ankyrin repeat and PH domain 3	-1.71392	4.9857	-5.94063	2.84844e-09	8.59415e-08
ENSG00000117643.14	MAN1C1	mannosidase alpha class 1C member 1	2.43766	-0.947648	5.94039	2.8526e-09	8.59415e-08
ENSG00000104081.14	BMF	Bcl2 modifying factor	2.14907	0.42161	5.94003	2.85886e-09	8.59415e-08
ENSG00000115255.11	REEP6	receptor accessory protein 6	1.78676	3.24501	5.9352	2.94438e-09	8.83036e-08
ENSG00000145604.16	SKP2	S-phase kinase associated protein 2	-1.7208	5.83607	-5.9328	2.98764e-09	8.93901e-08
ENSG00000171346.16	KRT15	keratin 15	1.75336	3.67698	5.92697	3.09557e-09	9.24021e-08
ENSG00000170442.12	KRT86	keratin 86	1.92691	1.97228	5.92226	3.18568e-09	9.48692e-08
ENSG00000186952.15	TMEM232	transmembrane protein 232	2.19274	0.408071	5.91934	3.24272e-09	9.63421e-08
ENSG00000241935.9	HOGA1	4-hydroxy-2-oxoglutarate aldolase 1	2.36345	-0.579642	5.91732	3.2827e-09	9.73025e-08
ENSG00000117586.11	TNFSF4	TNF superfamily member 4	2.11768	0.571385	5.91202	3.39011e-09	1.00253e-07
ENSG00000164294.14	GPX8	glutathione peroxidase 8 (putative)	-1.71567	6.06723	-5.90623	3.5113e-09	1.03596e-07
ENSG00000152611.12	CAPSL	calcyphosine like	2.32788	-0.617979	5.90059	3.63348e-09	1.06952e-07
ENSG00000146966.13	DENND2A	DENN domain containing 2A	1.96339	1.70621	5.89882	3.67256e-09	1.07853e-07
ENSG00000182389.19	CACNB4	calcium voltage-gated channel auxiliary subunit beta 4	-1.7117	3.74635	-5.89811	3.68844e-09	1.0807e-07
ENSG00000136378.15	ADAMTS7	ADAM metallopeptidase with thrombospondin type 1 motif 7	2.05593	1.00996	5.89398	3.78192e-09	1.10554e-07
ENSG00000173706.14	HEG1	heart development protein with EGF like domains 1	1.7204	8.16937	5.89332	3.79709e-09	1.10743e-07
ENSG00000165730.16	STOX1	storkhead box 1	2.06566	0.970045	5.89101	3.85048e-09	1.12043e-07
ENSG00000152518.8	ZFP36L2	ZFP36 ring finger protein like 2	-1.69593	4.79331	-5.88247	4.05453e-09	1.17711e-07
ENSG00000169439.12	SDC2	syndecan 2	1.70751	6.94405	5.87091	4.34761e-09	1.25932e-07
ENSG00000165644.11	COMTD1	catechol-O-methyltransferase domain containing 1	-1.69179	4.09912	-5.8524	4.86003e-09	1.40455e-07
ENSG00000141753.7	IGFBP4	insulin like growth factor binding protein 4	1.70091	9.42971	5.84358	5.12465e-09	1.47766e-07
ENSG00000143507.18	DUSP10	dual specificity phosphatase 10	1.72769	3.63677	5.83169	5.50341e-09	1.58329e-07
ENSG00000110395.7	CBL	Cbl proto-oncogene	-1.69118	6.01684	-5.81974	5.91159e-09	1.69688e-07
ENSG00000162004.18	CCDC78	coiled-coil domain containing 78	1.76056	2.98261	5.81117	6.22216e-09	1.78201e-07
ENSG00000146072.6	TNFRSF21	TNF receptor superfamily member 21	1.69648	8.07244	5.81072	6.23903e-09	1.78282e-07
ENSG00000173557.15	FAM166C	family with sequence similarity 166 member C	-2.18698	-0.300896	-5.80439	6.47933e-09	1.8435e-07
ENSG00000152932.8	RAB3C	RAB3C, member RAS oncogene family	2.4018	-0.998332	5.80436	6.48038e-09	1.8435e-07
ENSG00000160161.9	CILP2	cartilage intermediate layer protein 2	2.09806	0.484107	5.8011	6.60737e-09	1.87543e-07
ENSG00000258311.5	NA	NA	2.06917	0.760824	5.79944	6.67317e-09	1.88989e-07
ENSG00000187605.15	TET3	tet methylcytosine dioxygenase 3	-1.67399	5.12626	-5.79859	6.70714e-09	1.89529e-07
ENSG00000107833.10	NPM3	nucleophosmin/nucleoplasmin 3	-1.68673	6.34811	-5.79592	6.81454e-09	1.92137e-07
ENSG00000174844.14	DNAH12	dynein axonemal heavy chain 12	2.39215	-0.870412	5.78628	7.21717e-09	2.03039e-07
ENSG00000188659.9	SAXO2	stabilizer of axonemal microtubules 2	2.419	-1.05631	5.78464	7.28817e-09	2.04583e-07
ENSG00000077713.19	SLC25A43	solute carrier family 25 member 43	-1.66692	4.6205	-5.78323	7.3494e-09	2.05848e-07
ENSG00000186648.15	CARMIL3	capping protein regulator and myosin 1 linker 3	2.36775	-1.2302	5.77759	7.6e-09	2.12399e-07
ENSG00000147234.10	FRMPD3	FERM and PDZ domain containing 3	1.7789	2.71553	5.77671	7.63955e-09	2.12929e-07
ENSG00000111863.13	ADTRP	androgen dependent TFPI regulating protein	1.92861	1.6651	5.77612	7.66632e-09	2.12929e-07
ENSG00000135678.12	CPM	carboxypeptidase M	2.48426	-2.0515	5.77606	7.66918e-09	2.12929e-07
ENSG00000142227.11	EMP3	epithelial membrane protein 3	-1.67971	6.27665	-5.77231	7.84177e-09	2.16849e-07
ENSG00000103942.13	HOMER2	homer scaffold protein 2	-1.66381	4.48146	-5.77225	7.84449e-09	2.16849e-07
ENSG00000095303.17	PTGS1	prostaglandin-endoperoxide synthase 1	2.20757	-0.102665	5.77152	7.87881e-09	2.17325e-07
ENSG00000144847.13	IGSF11	immunoglobulin superfamily member 11	2.46825	-1.74476	5.7655	8.16496e-09	2.24731e-07
ENSG00000135253.14	KCP	kielin cysteine rich BMP regulator	2.17604	-0.0124203	5.75825	8.52353e-09	2.34093e-07
ENSG00000123453.18	SARDH	sarcosine dehydrogenase	1.83123	2.18447	5.74509	9.21324e-09	2.5249e-07
ENSG00000111450.14	STX2	syntaxin 2	-1.66837	6.06991	-5.74209	9.37796e-09	2.56452e-07
ENSG00000113721.14	PDGFRB	platelet derived growth factor receptor beta	1.75873	2.80642	5.73936	9.53026e-09	2.60058e-07
ENSG00000047617.15	ANO2	anoctamin 2	1.89958	1.62287	5.72937	1.01087e-08	2.75252e-07
ENSG00000155846.17	PPARGC1B	PPARG coactivator 1 beta	-1.65682	3.91927	-5.7251	1.03664e-08	2.81665e-07
ENSG00000124762.14	CDKN1A	cyclin dependent kinase inhibitor 1A	1.6554	5.81039	5.72219	1.05455e-08	2.8592e-07
ENSG00000101665.9	SMAD7	SMAD family member 7	1.7385	3	5.71786	1.08172e-08	2.92662e-07
ENSG00000180098.9	TRNAU1AP	tRNA selenocysteine 1 associated protein 1	-1.65684	3.86829	-5.71578	1.09507e-08	2.95646e-07
ENSG00000185432.12	METTL7A	methyltransferase like 7A	1.91435	1.46323	5.71324	1.11155e-08	2.99459e-07
ENSG00000139970.17	RTN1	reticulon 1	1.70071	3.46349	5.71263	1.11553e-08	2.99895e-07
ENSG00000145632.15	PLK2	polo like kinase 2	1.66433	7.51556	5.70632	1.15767e-08	3.10569e-07
ENSG00000118898.16	PPL	periplakin	2.37614	-1.17603	5.69968	1.20361e-08	3.22213e-07
ENSG00000118707.11	TGIF2	TGFB induced factor homeobox 2	-1.64236	4.7808	-5.69903	1.2082e-08	3.22762e-07
ENSG00000178965.14	ERICH3	glutamate rich 3	2.26056	-0.445518	5.69363	1.24705e-08	3.32443e-07
ENSG00000169594.13	BNC1	basonuclin 1	2.37599	-1.28061	5.68643	1.30077e-08	3.46036e-07
ENSG00000108389.9	MTMR4	myotubularin related protein 4	-1.65232	6.11076	-5.68318	1.32571e-08	3.51935e-07
ENSG00000177483.11	RBM44	RNA binding motif protein 44	-2.15388	-0.56924	-5.67182	1.41666e-08	3.75297e-07
ENSG00000108846.16	ABCC3	ATP binding cassette subfamily C member 3	1.64825	4.24751	5.67127	1.42123e-08	3.75724e-07
ENSG00000140297.13	GCNT3	glucosaminyl (N-acetyl) transferase 3, mucin type	2.36841	-1.38607	5.66243	1.49648e-08	3.94797e-07
ENSG00000166578.10	IQCD	IQ motif containing D	1.93719	1.22446	5.65839	1.53206e-08	4.02745e-07
ENSG00000198482.14	ZNF808	zinc finger protein 808	2.02585	0.675662	5.65829	1.53294e-08	4.02745e-07
ENSG00000114739.14	ACVR2B	activin A receptor type 2B	-1.64149	3.75669	-5.65729	1.5419e-08	4.04264e-07
ENSG00000130775.16	THEMIS2	thymocyte selection associated family member 2	1.75271	2.54476	5.65161	1.5938e-08	4.1701e-07
ENSG00000189410.12	SH2D5	SH2 domain containing 5	-1.63008	4.22892	-5.64954	1.6131e-08	4.21196e-07
ENSG00000157212.19	PAXIP1	PAX interacting protein 1	-1.63017	5.15829	-5.64718	1.63537e-08	4.26135e-07
ENSG00000161249.21	DMKN	dermokine	-1.69957	2.6824	-5.63747	1.73021e-08	4.49926e-07
ENSG00000137700.18	SLC37A4	solute carrier family 37 member 4	-1.62375	4.75343	-5.63549	1.75022e-08	4.54199e-07
ENSG00000164749.13	HNF4G	hepatocyte nuclear factor 4 gamma	-1.67226	2.95838	-5.63323	1.77332e-08	4.59256e-07
ENSG00000149485.19	FADS1	fatty acid desaturase 1	-1.64194	7.08246	-5.62222	1.89016e-08	4.88523e-07
ENSG00000154678.18	PDE1C	phosphodiesterase 1C	1.62414	4.77428	5.61819	1.9347e-08	4.99018e-07
ENSG00000121858.11	TNFSF10	TNF superfamily member 10	1.8631	1.71958	5.61075	2.0197e-08	5.19889e-07
ENSG00000142910.16	TINAGL1	tubulointerstitial nephritis antigen like 1	1.62939	6.66972	5.60917	2.03829e-08	5.22897e-07
ENSG00000165757.9	JCAD	junctional cadherin 5 associated	1.63643	3.99886	5.60905	2.03961e-08	5.22897e-07
ENSG00000010803.16	SCMH1	Scm polycomb group protein homolog 1	-1.6158	4.75679	-5.60655	2.06928e-08	5.29435e-07
ENSG00000172403.11	SYNPO2	synaptopodin 2	2.0645	0.237013	5.6053	2.08427e-08	5.32201e-07
ENSG00000122420.10	PTGFR	prostaglandin F receptor	1.68369	3.14392	5.59843	2.16861e-08	5.52627e-07
ENSG00000145198.14	VWA5B2	von Willebrand factor A domain containing 5B2	2.07742	0.00990006	5.5959	2.20046e-08	5.59622e-07
ENSG00000105737.9	GRIK5	glutamate ionotropic receptor kainate type subunit 5	2.41016	-2.06085	5.58435	2.35168e-08	5.96885e-07
ENSG00000188488.14	SERPINA5	serpin family A member 5	2.27088	-1.06161	5.58046	2.40497e-08	6.09196e-07
ENSG00000136235.17	GPNMB	glycoprotein nmb	1.62934	3.99805	5.57956	2.41743e-08	6.11135e-07
ENSG00000167216.17	KATNAL2	katanin catalytic subunit A1 like 2	2.31687	-1.01862	5.57694	2.45402e-08	6.19153e-07
ENSG00000001630.17	CYP51A1	cytochrome P450 family 51 subfamily A member 1	-1.61105	3.95089	-5.569	2.56849e-08	6.46752e-07
ENSG00000158636.16	EMSY	EMSY transcriptional repressor, BRCA2 interacting	-1.60409	4.75997	-5.56685	2.6003e-08	6.53467e-07
ENSG00000128917.8	DLL4	delta like canonical Notch ligand 4	2.21468	-0.679427	5.56445	2.63641e-08	6.61233e-07
ENSG00000163083.6	INHBB	inhibin subunit beta B	1.62265	4.03348	5.56342	2.65201e-08	6.63838e-07
ENSG00000163359.16	COL6A3	collagen type VI alpha 3 chain	2.13414	-0.308298	5.55466	2.78841e-08	6.96609e-07
ENSG00000143321.19	HDGF	heparin binding growth factor	-1.61922	8.56091	-5.54997	2.86422e-08	7.14147e-07
ENSG00000160606.11	TLCD1	TLC domain containing 1	-1.61202	3.6715	-5.54066	3.02076e-08	7.51701e-07
ENSG00000043143.20	JADE2	jade family PHD finger 2	-1.60513	6.01596	-5.52462	3.30999e-08	8.22068e-07
ENSG00000197635.10	DPP4	dipeptidyl peptidase 4	2.3433	-1.57005	5.51193	3.55778e-08	8.81886e-07
ENSG00000141569.12	TRIM65	tripartite motif containing 65	-1.59118	5.32563	-5.50658	3.66754e-08	9.07324e-07
ENSG00000123908.12	AGO2	argonaute RISC catalytic component 2	-1.60852	7.28838	-5.50508	3.69896e-08	9.13319e-07
ENSG00000155016.18	CYP2U1	cytochrome P450 family 2 subfamily U member 1	1.62379	3.66609	5.50025	3.80165e-08	9.36856e-07
ENSG00000151364.17	KCTD14	potassium channel tetramerization domain containing 14	-1.59268	3.82837	-5.4944	3.92974e-08	9.66548e-07
ENSG00000186487.20	MYT1L	myelin transcription factor 1 like	2.26115	-1.05922	5.49167	3.99109e-08	9.79743e-07
ENSG00000150961.15	SEC24D	SEC24 homolog D, COPII coat complex component	-1.58888	5.53435	-5.48745	4.08756e-08	9.99739e-07
ENSG00000187486.5	KCNJ11	potassium inwardly rectifying channel subfamily J member 11	-2.17872	-0.918901	-5.48742	4.08827e-08	9.99739e-07
ENSG00000250479.9	CHCHD10	coiled-coil-helix-coiled-coil-helix domain containing 10	-2.08376	-0.764924	-5.48685	4.10145e-08	1.00104e-06
ENSG00000135679.25	MDM2	MDM2 proto-oncogene	-1.59422	6.20212	-5.48177	4.22094e-08	1.02823e-06
ENSG00000102904.14	TSNAXIP1	translin associated factor X interacting protein 1	1.84583	1.41301	5.47871	4.29442e-08	1.04413e-06
ENSG00000165698.16	SPACA9	sperm acrosome associated 9	1.66232	2.95408	5.47768	4.31966e-08	1.04826e-06
ENSG00000204767.4	INSYN2B	inhibitory synaptic factor family member 2B	-1.58203	5.4042	-5.47364	4.41919e-08	1.07037e-06
ENSG00000187583.11	PLEKHN1	pleckstrin homology domain containing N1	-1.61929	3.0791	-5.47234	4.45169e-08	1.07619e-06
ENSG00000135333.14	EPHA7	EPH receptor A7	1.963	0.756848	5.46991	4.51317e-08	1.08899e-06
ENSG00000164744.13	SUN3	Sad1 and UNC84 domain containing 3	1.85832	1.26238	5.46819	4.55729e-08	1.09755e-06
ENSG00000171016.12	PYGO1	pygopus family PHD finger 1	-1.57598	4.15228	-5.46258	4.70371e-08	1.13067e-06
ENSG00000112208.11	BAG2	BAG cochaperone 2	-1.58647	6.06298	-5.46136	4.73598e-08	1.13628e-06
ENSG00000165732.13	DDX21	DExD-box helicase 21	-1.58829	9.37839	-5.461	4.74558e-08	1.13644e-06
ENSG00000205426.10	KRT81	keratin 81	1.5906	4.06676	5.45331	4.95548e-08	1.18264e-06
ENSG00000122986.14	HVCN1	hydrogen voltage gated channel 1	2.07721	-0.15983	5.45325	4.95713e-08	1.18264e-06
ENSG00000184675.11	AMER1	APC membrane recruitment protein 1	-1.61142	3.07222	-5.45139	5.00932e-08	1.19286e-06
ENSG00000196358.11	NTNG2	netrin G2	1.94464	0.725258	5.45047	5.03525e-08	1.19679e-06
ENSG00000196787.3	H2AC11	H2A clustered histone 11	1.76448	2.02709	5.44529	5.18405e-08	1.22986e-06
ENSG00000004838.14	ZMYND10	zinc finger MYND-type containing 10	2.24953	-1.33867	5.44424	5.21478e-08	1.23484e-06
ENSG00000137819.14	PAQR5	progestin and adipoQ receptor family member 5	-1.56861	4.38189	-5.44309	5.24836e-08	1.24048e-06
ENSG00000152661.9	GJA1	gap junction protein alpha 1	-1.57861	5.86972	-5.4426	5.26288e-08	1.24161e-06
ENSG00000145362.20	ANK2	ankyrin 2	-1.56639	4.53649	-5.43613	5.45736e-08	1.28511e-06
ENSG00000164509.15	IL31RA	interleukin 31 receptor A	-1.57783	3.63951	-5.42932	5.66971e-08	1.33264e-06
ENSG00000148356.14	LRSAM1	leucine rich repeat and sterile alpha motif containing 1	-1.57115	3.85717	-5.42727	5.73513e-08	1.34553e-06
ENSG00000182759.4	MAFA	MAF bZIP transcription factor A	2.07795	-0.323564	5.42485	5.81337e-08	1.36138e-06
ENSG00000102743.15	SLC25A15	solute carrier family 25 member 15	-1.56685	5.3523	-5.42223	5.8995e-08	1.37901e-06
ENSG00000172977.13	KAT5	lysine acetyltransferase 5	-1.56605	4.01448	-5.41767	6.05184e-08	1.41202e-06
ENSG00000182809.11	CRIP2	cysteine rich protein 2	1.99026	0.272562	5.41165	6.25869e-08	1.4568e-06
ENSG00000134909.18	ARHGAP32	Rho GTPase activating protein 32	-1.55904	4.74135	-5.41142	6.26665e-08	1.4568e-06
ENSG00000198771.11	RCSD1	RCSD domain containing 1	1.56233	4.91452	5.40989	6.32039e-08	1.46436e-06
ENSG00000151322.19	NPAS3	neuronal PAS domain protein 3	1.64684	2.99883	5.40984	6.32221e-08	1.46436e-06
ENSG00000105576.15	TNPO2	transportin 2	-1.57493	6.59117	-5.40152	6.62247e-08	1.53112e-06
ENSG00000188015.10	S100A3	S100 calcium binding protein A3	1.71504	2.12922	5.39801	6.7533e-08	1.55853e-06
ENSG00000153574.9	RPIA	ribose 5-phosphate isomerase A	-1.56146	5.54432	-5.3971	6.78767e-08	1.56362e-06
ENSG00000198203.10	SULT1C2	sulfotransferase family 1C member 2	1.63861	2.90893	5.39576	6.83875e-08	1.57254e-06
ENSG00000143603.19	KCNN3	potassium calcium-activated channel subfamily N member 3	1.96646	0.284129	5.39433	6.89331e-08	1.58223e-06
ENSG00000140548.10	ZNF710	zinc finger protein 710	-1.59258	3.06783	-5.39144	7.00486e-08	1.60493e-06
ENSG00000125968.9	ID1	inhibitor of DNA binding 1, HLH protein	1.5585	5.84445	5.39041	7.04536e-08	1.61131e-06
ENSG00000171368.12	TPPP	tubulin polymerization promoting protein	1.78137	1.60998	5.38923	7.09158e-08	1.61897e-06
ENSG00000180596.7	H2BC4	H2B clustered histone 4	1.78809	1.64621	5.38728	7.16882e-08	1.63156e-06
ENSG00000183605.17	SFXN4	sideroflexin 4	-1.55181	4.54412	-5.3872	7.17239e-08	1.63156e-06
ENSG00000089127.14	OAS1	2'-5'-oligoadenylate synthetase 1	1.6928	2.14315	5.38136	7.40897e-08	1.68237e-06
ENSG00000170537.13	TMC7	transmembrane channel like 7	-1.6813	1.96576	-5.37943	7.48852e-08	1.6965e-06
ENSG00000156858.12	PRR14	proline rich 14	-1.54953	4.75695	-5.37921	7.49788e-08	1.6965e-06
ENSG00000126249.8	PDCD2L	programmed cell death 2 like	-1.55896	3.86274	-5.37875	7.51713e-08	1.69783e-06
ENSG00000122375.12	OPN4	opsin 4	2.32795	-1.97778	5.37785	7.55467e-08	1.70328e-06
ENSG00000075643.6	MOCOS	molybdenum cofactor sulfurase	-1.56034	5.82322	-5.37746	7.57096e-08	1.70394e-06
ENSG00000186635.14	ARAP1	ArfGAP with RhoGAP domain, ankyrin repeat and PH domain 1	-1.55614	5.55391	-5.37639	7.616e-08	1.71104e-06
ENSG00000110811.20	P3H3	prolyl 3-hydroxylase 3	-1.56059	3.73354	-5.37598	7.63323e-08	1.71189e-06
ENSG00000132330.18	SCLY	selenocysteine lyase	-1.5921	3.06638	-5.37116	7.84027e-08	1.75523e-06
ENSG00000179088.14	C12orf42	chromosome 12 open reading frame 42	2.09892	-0.450074	5.3707	7.86024e-08	1.75661e-06
ENSG00000130303.13	BST2	bone marrow stromal cell antigen 2	-1.54912	4.20098	-5.37012	7.88559e-08	1.75918e-06
ENSG00000108788.11	MLX	MAX dimerization protein MLX	-1.56219	6.29867	-5.36841	7.96052e-08	1.77278e-06
ENSG00000130511.16	SSBP4	single stranded DNA binding protein 4	-1.54693	4.97011	-5.36698	8.02392e-08	1.78378e-06
ENSG00000164675.11	IQUB	IQ motif and ubiquitin domain containing	2.04034	0.0227507	5.36665	8.03858e-08	1.78392e-06
ENSG00000196605.7	ZNF846	zinc finger protein 846	1.97697	0.426685	5.36076	8.30511e-08	1.83781e-06
ENSG00000007264.15	MATK	megakaryocyte-associated tyrosine kinase	2.23898	-1.43884	5.36065	8.31031e-08	1.83781e-06
ENSG00000196268.12	ZNF493	zinc finger protein 493	1.65493	2.66639	5.35717	8.47206e-08	1.87033e-06
ENSG00000149499.12	EML3	EMAP like 3	-1.54118	4.73433	-5.35056	8.78705e-08	1.9365e-06
ENSG00000108509.21	CAMTA2	calmodulin binding transcription activator 2	-1.5487	5.62842	-5.34549	9.03682e-08	1.9881e-06
ENSG00000153993.13	SEMA3D	semaphorin 3D	-1.60784	2.69068	-5.33423	9.6155e-08	2.11176e-06
ENSG00000136938.9	ANP32B	acidic nuclear phosphoprotein 32 family member B	-1.55737	8.00209	-5.33063	9.80783e-08	2.15028e-06
ENSG00000203791.15	EEF1AKMT2	EEF1A lysine methyltransferase 2	-1.53535	4.37083	-5.32832	9.9335e-08	2.17409e-06
ENSG00000112186.12	CAP2	cyclase associated actin cytoskeleton regulatory protein 2	-1.54349	5.69851	-5.32591	1.00661e-07	2.19933e-06
ENSG00000133056.13	PIK3C2B	phosphatidylinositol-4-phosphate 3-kinase catalytic subunit type 2 beta	1.73752	1.68097	5.32552	1.0088e-07	2.20032e-06
ENSG00000152556.17	PFKM	phosphofructokinase, muscle	-1.55279	6.62275	-5.32487	1.01238e-07	2.20434e-06
ENSG00000253304.2	TMEM200B	transmembrane protein 200B	-1.54039	3.84654	-5.31834	1.0494e-07	2.28106e-06
ENSG00000149212.12	SESN3	sestrin 3	1.53692	5.71653	5.31334	1.07857e-07	2.34046e-06
ENSG00000103522.16	IL21R	interleukin 21 receptor	2.29419	-1.7724	5.31189	1.08722e-07	2.35412e-06
ENSG00000114853.14	ZBTB47	zinc finger and BTB domain containing 47	-1.54653	3.5271	-5.31166	1.08857e-07	2.35412e-06
ENSG00000196950.14	SLC39A10	solute carrier family 39 member 10	-1.54541	6.78668	-5.29677	1.18114e-07	2.54997e-06
ENSG00000104881.16	PPP1R13L	protein phosphatase 1 regulatory subunit 13 like	-1.52702	4.99369	-5.29597	1.18633e-07	2.55685e-06
ENSG00000167460.17	TPM4	tropomyosin 4	-1.54192	9.09606	-5.29485	1.19362e-07	2.56821e-06
ENSG00000166888.12	STAT6	signal transducer and activator of transcription 6	-1.54092	6.36911	-5.29138	1.21648e-07	2.61296e-06
ENSG00000129173.13	E2F8	E2F transcription factor 8	-1.52366	4.92393	-5.28724	1.2443e-07	2.66823e-06
ENSG00000167363.14	FN3K	fructosamine 3 kinase	1.75529	1.66641	5.28655	1.249e-07	2.67379e-06
ENSG00000162643.13	NA	NA	1.80928	1.14131	5.27942	1.29862e-07	2.77533e-06
ENSG00000121053.6	EPX	eosinophil peroxidase	2.2963	-1.80337	5.27507	1.32973e-07	2.83705e-06
ENSG00000146469.13	VIP	vasoactive intestinal peptide	2.21953	-0.994893	5.27214	1.35115e-07	2.87794e-06
ENSG00000154175.18	ABI3BP	ABI family member 3 binding protein	1.72494	1.77041	5.2701	1.36629e-07	2.9053e-06
ENSG00000124635.9	H2BC11	H2B clustered histone 11	1.71767	1.92871	5.26513	1.4037e-07	2.97988e-06
ENSG00000076770.14	MBNL3	muscleblind like splicing regulator 3	-1.52001	5.18991	-5.26408	1.41178e-07	2.99204e-06
ENSG00000164284.15	GRPEL2	GrpE like 2, mitochondrial	-1.52695	5.88179	-5.26366	1.41499e-07	2.99384e-06
ENSG00000272325.2	NUDT3	nudix hydrolase 3	-1.54816	3.20743	-5.26265	1.42281e-07	3.00539e-06
ENSG00000168404.13	MLKL	mixed lineage kinase domain like pseudokinase	-1.5182	5.31069	-5.2557	1.47756e-07	3.11586e-06
ENSG00000111845.5	PAK1IP1	PAK1 interacting protein 1	-1.52574	6.00762	-5.2552	1.48162e-07	3.11925e-06
ENSG00000109576.14	AADAT	aminoadipate aminotransferase	-1.51206	4.07241	-5.23636	1.64102e-07	3.44912e-06
ENSG00000176406.23	RIMS2	regulating synaptic membrane exocytosis 2	-1.50846	5.01539	-5.2338	1.66392e-07	3.49111e-06
ENSG00000173227.14	SYT12	synaptotagmin 12	1.95458	0.0596802	5.23351	1.66649e-07	3.49111e-06
ENSG00000127415.13	IDUA	alpha-L-iduronidase	1.57368	3.14486	5.23203	1.67991e-07	3.51344e-06
ENSG00000171827.11	ZNF570	zinc finger protein 570	2.07958	-0.560317	5.23085	1.69068e-07	3.53017e-06
ENSG00000102007.11	PLP2	proteolipid protein 2	-1.52188	6.28341	-5.23053	1.69356e-07	3.53037e-06
ENSG00000174672.16	BRSK2	BR serine/threonine kinase 2	-1.76517	0.80851	-5.2253	1.74216e-07	3.62574e-06
ENSG00000255561.7	FDXACB1	ferredoxin-fold anticodon binding domain containing 1	-1.73745	1.27181	-5.22471	1.74766e-07	3.6272e-06
ENSG00000107130.10	NCS1	neuronal calcium sensor 1	-1.51384	5.68526	-5.22431	1.75147e-07	3.6272e-06
ENSG00000040633.13	PHF23	PHD finger protein 23	-1.5075	5.15552	-5.22413	1.75321e-07	3.6272e-06
ENSG00000177839.7	PCDHB9	protocadherin beta 9	2.24046	-1.98323	5.22402	1.75427e-07	3.6272e-06
ENSG00000143303.12	RRNAD1	ribosomal RNA adenine dimethylase domain containing 1	1.51178	4.52392	5.22243	1.76934e-07	3.65242e-06
ENSG00000073008.15	PVR	PVR cell adhesion molecule	-1.52507	7.07301	-5.22106	1.7825e-07	3.67363e-06
ENSG00000196782.12	MAML3	mastermind like transcriptional coactivator 3	-1.61781	1.99669	-5.21602	1.83167e-07	3.76325e-06
ENSG00000124429.18	POF1B	POF1B actin binding protein	2.21992	-1.79014	5.21599	1.8319e-07	3.76325e-06
ENSG00000116016.14	EPAS1	endothelial PAS domain protein 1	1.5069	5.35337	5.21446	1.84717e-07	3.78848e-06
ENSG00000169715.15	MT1E	metallothionein 1E	-1.51864	6.41699	-5.21316	1.86013e-07	3.80892e-06
ENSG00000173013.6	CCDC96	coiled-coil domain containing 96	1.86345	0.622099	5.20797	1.91291e-07	3.91071e-06
ENSG00000114812.13	VIPR1	vasoactive intestinal peptide receptor 1	1.59829	2.78263	5.20674	1.92557e-07	3.93026e-06
ENSG00000084636.18	COL16A1	collagen type XVI alpha 1 chain	1.64232	2.35865	5.20208	1.97449e-07	4.02366e-06
ENSG00000197889.10	MEIG1	meiosis/spermiogenesis associated 1	2.03774	-0.44762	5.19468	2.05463e-07	4.17262e-06
ENSG00000138738.10	PRDM5	PR/SET domain 5	-1.50062	4.01652	-5.19449	2.05679e-07	4.17262e-06
ENSG00000172824.16	CES4A	carboxylesterase 4A	1.85356	0.831921	5.19443	2.05743e-07	4.17262e-06
ENSG00000141905.19	NFIC	nuclear factor I C	-1.51538	6.78417	-5.19195	2.08507e-07	4.22193e-06
ENSG00000154330.13	PGM5	phosphoglucomutase 5	1.71114	1.69975	5.18924	2.11563e-07	4.277e-06
ENSG00000181472.5	ZBTB2	zinc finger and BTB domain containing 2	-1.49655	5.25055	-5.18436	2.17175e-07	4.38348e-06
ENSG00000083454.22	P2RX5	purinergic receptor P2X 5	-1.52956	3.08876	-5.18209	2.19834e-07	4.43013e-06
ENSG00000125772.14	GPCPD1	glycerophosphocholine phosphodiesterase 1	-1.49365	4.25977	-5.18093	2.21206e-07	4.44513e-06
ENSG00000165071.14	TMEM71	transmembrane protein 71	-1.49254	4.36069	-5.18087	2.21278e-07	4.44513e-06
ENSG00000106484.16	MEST	mesoderm specific transcript	-1.49283	4.22741	-5.17617	2.26918e-07	4.55125e-06
ENSG00000086717.18	PPEF1	protein phosphatase with EF-hand domain 1	2.19434	-1.8699	5.17574	2.27441e-07	4.55455e-06
ENSG00000168497.5	CAVIN2	caveolae associated protein 2	1.50434	9.5244	5.17033	2.3412e-07	4.68092e-06
ENSG00000168032.10	ENTPD3	ectonucleoside triphosphate diphosphohydrolase 3	1.73963	1.41936	5.16932	2.35388e-07	4.6989e-06
ENSG00000105519.18	CAPS	calcyphosine	1.78029	1.00252	5.16777	2.37347e-07	4.73057e-06
ENSG00000163346.17	PBXIP1	PBX homeobox interacting protein 1	1.49237	4.70157	5.16475	2.41214e-07	4.80012e-06
ENSG00000181577.16	C6orf223	chromosome 6 open reading frame 223	-1.93259	-0.454334	-5.16249	2.44144e-07	4.85083e-06
ENSG00000174804.4	FZD4	frizzled class receptor 4	1.50307	4.09244	5.16105	2.46027e-07	4.88062e-06
ENSG00000137460.8	FHDC1	FH2 domain containing 1	1.69388	1.62449	5.15901	2.4873e-07	4.92656e-06
ENSG00000164430.16	CGAS	cyclic GMP-AMP synthase	-1.48967	5.43693	-5.15299	2.56842e-07	5.07933e-06
ENSG00000135424.18	ITGA7	integrin subunit alpha 7	1.76579	1.13939	5.1513	2.59169e-07	5.11738e-06
ENSG00000139629.16	GALNT6	polypeptide N-acetylgalactosaminyltransferase 6	-1.55486	2.55098	-5.1505	2.60274e-07	5.13123e-06
ENSG00000119862.13	LGALSL	galectin like	-1.50702	3.26579	-5.14516	2.67782e-07	5.27107e-06
ENSG00000143157.12	POGK	pogo transposable element derived with KRAB domain	-1.49536	6.19567	-5.14114	2.73576e-07	5.37681e-06
ENSG00000164647.9	STEAP1	STEAP family member 1	-1.4803	4.74637	-5.1407	2.74227e-07	5.38127e-06
ENSG00000122367.20	LDB3	LIM domain binding 3	2.20712	-1.74836	5.1404	2.74656e-07	5.3814e-06
ENSG00000145012.13	LPP	LIM domain containing preferred translocation partner in lipoma	-1.48844	5.8149	-5.1288	2.92124e-07	5.71484e-06
ENSG00000172348.14	RCAN2	regulator of calcineurin 2	1.55344	2.98551	5.12587	2.96712e-07	5.79182e-06
ENSG00000233822.4	H2BC15	H2B clustered histone 15	1.74762	1.30261	5.12553	2.97247e-07	5.79182e-06
ENSG00000149564.12	ESAM	endothelial cell adhesion molecule	-1.47724	4.28644	-5.12541	2.97425e-07	5.79182e-06
ENSG00000117472.10	TSPAN1	tetraspanin 1	1.85	0.446316	5.11971	3.06555e-07	5.96048e-06
ENSG00000132470.14	ITGB4	integrin subunit beta 4	1.48359	4.3127	5.11804	3.09281e-07	6.0043e-06
ENSG00000073536.18	NLE1	notchless homolog 1	-1.48139	5.65111	-5.11539	3.13668e-07	6.08018e-06
ENSG00000173926.6	MARCHF3	membrane associated ring-CH-type finger 3	1.48209	4.39534	5.11403	3.15925e-07	6.11461e-06
ENSG00000112299.8	VNN1	vanin 1	1.85728	0.478136	5.11156	3.20086e-07	6.18574e-06
ENSG00000074219.14	TEAD2	TEA domain transcription factor 2	-1.47676	3.96599	-5.11111	3.20854e-07	6.19117e-06
ENSG00000138395.17	CDK15	cyclin dependent kinase 15	1.4808	4.38734	5.1093	3.23934e-07	6.24114e-06
ENSG00000146674.15	IGFBP3	insulin like growth factor binding protein 3	1.4769	5.77703	5.10817	3.25886e-07	6.26923e-06
ENSG00000159023.21	EPB41	erythrocyte membrane protein band 4.1	-1.4716	4.91978	-5.10714	3.27657e-07	6.28844e-06
ENSG00000134824.14	FADS2	fatty acid desaturase 2	-1.49231	7.19344	-5.10702	3.27873e-07	6.28844e-06
ENSG00000183570.16	PCBP3	poly(rC) binding protein 3	1.5893	2.5032	5.10407	3.33022e-07	6.37757e-06
ENSG00000179954.16	SSC5D	scavenger receptor cysteine rich family member with 5 domains	1.88568	0.213578	5.1007	3.39004e-07	6.48237e-06
ENSG00000175793.12	SFN	stratifin	-1.48039	5.97398	-5.09823	3.4346e-07	6.5547e-06
ENSG00000004478.8	FKBP4	FKBP prolyl isomerase 4	-1.48994	7.80675	-5.09803	3.43818e-07	6.5547e-06
ENSG00000149260.18	CAPN5	calpain 5	1.48189	4.11218	5.09518	3.49028e-07	6.64407e-06
ENSG00000103021.9	CCDC113	coiled-coil domain containing 113	1.64519	1.78511	5.08172	3.7469e-07	7.12192e-06
ENSG00000145526.12	CDH18	cadherin 18	2.15228	-1.43787	5.07623	3.85683e-07	7.31992e-06
ENSG00000110723.12	EXPH5	exophilin 5	-1.48548	3.39857	-5.07509	3.87995e-07	7.35282e-06
ENSG00000128309.16	MPST	mercaptopyruvate sulfurtransferase	-1.47485	6.16316	-5.07422	3.89778e-07	7.37562e-06
ENSG00000198963.11	RORB	RAR related orphan receptor B	1.68189	1.63104	5.07335	3.91563e-07	7.39838e-06
ENSG00000123843.13	C4BPB	complement component 4 binding protein beta	1.4616	4.89829	5.06437	4.10463e-07	7.74399e-06
ENSG00000176222.9	ZNF404	zinc finger protein 404	1.52908	3.0982	5.06258	4.1434e-07	7.80555e-06
ENSG00000188895.12	MSL1	MSL complex subunit 1	-1.47577	6.55165	-5.06179	4.16071e-07	7.82657e-06
ENSG00000213923.13	CSNK1E	casein kinase 1 epsilon	-1.47496	6.68878	-5.05627	4.2827e-07	8.04414e-06
ENSG00000146197.9	SCUBE3	signal peptide, CUB domain and EGF like domain containing 3	1.62006	2.01594	5.05177	4.3849e-07	8.22396e-06
ENSG00000127863.15	TNFRSF19	TNF receptor superfamily member 19	1.5757	2.50276	5.04162	4.62398e-07	8.65958e-06
ENSG00000120337.8	TNFSF18	TNF superfamily member 18	1.93355	0.233072	5.03964	4.67216e-07	8.73695e-06
ENSG00000130475.14	FCHO1	FCH and mu domain containing endocytic adaptor 1	-1.4544	3.92596	-5.03261	4.84679e-07	9.05018e-06
ENSG00000182272.12	B4GALNT4	beta-1,4-N-acetyl-galactosaminyltransferase 4	-1.44631	4.45112	-5.02286	5.0993e-07	9.50772e-06
ENSG00000171992.13	SYNPO	synaptopodin	1.44983	5.40285	5.02063	5.15899e-07	9.59402e-06
ENSG00000107551.21	RASSF4	Ras association domain family member 4	1.56271	2.47837	5.02056	5.16067e-07	9.59402e-06
ENSG00000141198.16	TOM1L1	target of myb1 like 1 membrane trafficking protein	-1.45413	5.65974	-5.01981	5.18094e-07	9.61765e-06
ENSG00000163694.15	RBM47	RNA binding motif protein 47	1.57392	2.22136	5.01667	5.2663e-07	9.76184e-06
ENSG00000167355.8	OR51B5	olfactory receptor family 51 subfamily B member 5	-1.44523	5.07266	-5.0132	5.36213e-07	9.92502e-06
ENSG00000120254.15	MTHFD1L	methylenetetrahydrofolate dehydrogenase (NADP+ dependent) 1 like	-1.45803	6.22082	-5.01215	5.39157e-07	9.96078e-06
ENSG00000143434.16	SEMA6C	semaphorin 6C	1.58378	2.19715	5.01194	5.39749e-07	9.96078e-06
ENSG00000137801.11	THBS1	thrombospondin 1	1.46094	9.13078	5.01154	5.40851e-07	9.96078e-06
ENSG00000006756.16	ARSD	arylsulfatase D	1.48877	3.36052	5.01139	5.41278e-07	9.96078e-06
ENSG00000105048.17	TNNT1	troponin T1, slow skeletal type	-1.45222	5.72387	-5.01003	5.45131e-07	1.00172e-05
ENSG00000048162.21	NOP16	NOP16 nucleolar protein	-1.45804	6.3412	-5.00969	5.46087e-07	1.00203e-05
ENSG00000255346.10	NOX5	NADPH oxidase 5	1.83408	0.375475	5.0025	5.66865e-07	1.03865e-05
ENSG00000152076.19	CCDC74B	coiled-coil domain containing 74B	1.9921	-0.614833	5.00143	5.70011e-07	1.04291e-05
ENSG00000140350.15	ANP32A	acidic nuclear phosphoprotein 32 family member A	-1.46076	7.04557	-5.00046	5.72876e-07	1.04665e-05
ENSG00000173457.11	PPP1R14B	protein phosphatase 1 regulatory inhibitor subunit 14B	-1.455	6.36661	-4.998	5.8024e-07	1.05858e-05
ENSG00000196565.15	HBG2	hemoglobin subunit gamma 2	-1.56395	1.87844	-4.99305	5.95307e-07	1.08452e-05
ENSG00000100714.17	MTHFD1	methylenetetrahydrofolate dehydrogenase, cyclohydrolase and formyltetrahydrofolate synthetase 1	-1.45824	7.31539	-4.98919	6.07317e-07	1.10481e-05
ENSG00000164683.18	HEY1	hes related family bHLH transcription factor with YRPW motif 1	1.57811	2.31102	4.98697	6.14337e-07	1.11599e-05
ENSG00000213199.8	ASIC3	acid sensing ion channel subunit 3	1.57248	2.23206	4.98321	6.2641e-07	1.1363e-05
ENSG00000167604.14	NFKBID	NFKB inhibitor delta	-1.62273	1.44205	-4.98283	6.27644e-07	1.13643e-05
ENSG00000078403.17	MLLT10	MLLT10 histone lysine methyltransferase DOT1L cofactor	-1.43992	5.37793	-4.98238	6.29099e-07	1.13643e-05
ENSG00000178150.10	ZNF114	zinc finger protein 114	1.90356	-0.135507	4.98236	6.29167e-07	1.13643e-05
ENSG00000054392.13	HHAT	hedgehog acyltransferase	1.47477	3.51673	4.98138	6.32343e-07	1.14055e-05
ENSG00000181773.7	GPR3	G protein-coupled receptor 3	-1.50186	2.59594	-4.97852	6.41759e-07	1.15473e-05
ENSG00000071626.17	DAZAP1	DAZ associated protein 1	-1.45527	7.48982	-4.97844	6.42022e-07	1.15473e-05
ENSG00000182704.8	TSKU	tsukushi, small leucine rich proteoglycan	-1.46961	3.02737	-4.97207	6.63504e-07	1.19168e-05
ENSG00000072071.16	ADGRL1	adhesion G protein-coupled receptor L1	-1.4302	4.73566	-4.96732	6.7993e-07	1.21946e-05
ENSG00000196497.17	IPO4	importin 4	-1.6299	1.3243	-4.96666	6.82242e-07	1.22189e-05
ENSG00000174851.16	YIF1A	Yip1 interacting factor homolog A, membrane trafficking protein	-1.42877	4.83347	-4.96291	6.95553e-07	1.24397e-05
ENSG00000144426.18	NBEAL1	neurobeachin like 1	-1.42802	4.27306	-4.95672	7.18083e-07	1.28246e-05
ENSG00000204936.10	CD177	CD177 molecule	2.09875	-1.52858	4.95313	7.31469e-07	1.30454e-05
ENSG00000173511.9	VEGFB	vascular endothelial growth factor B	-1.43162	3.93449	-4.95242	7.34145e-07	1.30748e-05
ENSG00000153029.14	MR1	major histocompatibility complex, class I-related	1.45836	3.58815	4.94938	7.45677e-07	1.32616e-05
ENSG00000143256.5	PFDN2	prefoldin subunit 2	-1.44266	6.58435	-4.94815	7.50412e-07	1.33272e-05
ENSG00000090861.17	AARS1	alanyl-tRNA synthetase 1	-1.44566	7.93613	-4.94761	7.52488e-07	1.33454e-05
ENSG00000184575.12	XPOT	exportin for tRNA	-1.4456	7.59934	-4.94557	7.60405e-07	1.34579e-05
ENSG00000003249.14	DBNDD1	dysbindin domain containing 1	-1.45521	3.17427	-4.94544	7.60948e-07	1.34579e-05
ENSG00000081189.16	MEF2C	myocyte enhancer factor 2C	1.44199	3.97942	4.94484	7.6329e-07	1.34805e-05
ENSG00000105472.13	CLEC11A	C-type lectin domain containing 11A	1.76907	0.508498	4.94381	7.67318e-07	1.35329e-05
ENSG00000077092.19	RARB	retinoic acid receptor beta	1.91803	-0.424086	4.94154	7.76316e-07	1.36726e-05
ENSG00000148297.16	MED22	mediator complex subunit 22	-1.42385	5.00587	-4.94013	7.81929e-07	1.37524e-05
ENSG00000185519.9	FAM131C	family with sequence similarity 131 member C	-1.99254	-1.22566	-4.9371	7.94177e-07	1.39486e-05
ENSG00000187091.14	PLCD1	phospholipase C delta 1	1.49091	2.9586	4.93547	8.00832e-07	1.4046e-05
ENSG00000048540.15	LMO3	LIM domain only 3	1.57382	2.03714	4.93269	8.12309e-07	1.42277e-05
ENSG00000102967.12	DHODH	dihydroorotate dehydrogenase (quinone)	-1.42302	4.10308	-4.9313	8.18115e-07	1.43097e-05
ENSG00000180113.16	TDRD6	tudor domain containing 6	2.03294	-1.15169	4.92699	8.36362e-07	1.46088e-05
ENSG00000155506.18	LARP1	La ribonucleoprotein 1, translational regulator	-1.43615	8.75019	-4.92608	8.40263e-07	1.46568e-05
ENSG00000153832.12	FBXO36	F-box protein 36	-1.61056	1.33036	-4.92463	8.46514e-07	1.47456e-05
ENSG00000130518.17	IQCN	IQ motif containing N	1.92337	-0.486313	4.92187	8.58536e-07	1.49345e-05
ENSG00000171450.6	CDK5R2	cyclin dependent kinase 5 regulatory subunit 2	1.78824	0.657154	4.91771	8.77004e-07	1.52349e-05
ENSG00000160049.12	DFFA	DNA fragmentation factor subunit alpha	-1.43534	6.78968	-4.91744	8.78201e-07	1.52349e-05
ENSG00000167772.12	ANGPTL4	angiopoietin like 4	1.46046	3.43819	4.91528	8.87945e-07	1.5383e-05
ENSG00000169583.13	CLIC3	chloride intracellular channel 3	1.67155	1.15653	4.91387	8.94352e-07	1.54729e-05
ENSG00000189001.11	SBSN	suprabasin	2.10555	-1.40691	4.91198	9.03016e-07	1.56016e-05
ENSG00000233493.4	TMEM238	transmembrane protein 238	-1.69769	0.765323	-4.90899	9.16884e-07	1.58197e-05
ENSG00000156113.24	KCNMA1	potassium calcium-activated channel subfamily M alpha 1	1.70435	0.869082	4.90832	9.20025e-07	1.58523e-05
ENSG00000119608.13	PROX2	prospero homeobox 2	2.0905	-1.71074	4.90625	9.29763e-07	1.59985e-05
ENSG00000112984.12	KIF20A	kinesin family member 20A	-1.43178	6.89323	-4.90284	9.46044e-07	1.62566e-05
ENSG00000152822.14	GRM1	glutamate metabotropic receptor 1	2.02464	-1.05121	4.90038	9.58002e-07	1.64399e-05
ENSG00000187634.12	SAMD11	sterile alpha motif domain containing 11	1.85409	-0.156319	4.89834	9.67964e-07	1.65884e-05
ENSG00000158406.5	H4C8	H4 clustered histone 8	1.5167	2.65341	4.8976	9.71643e-07	1.66291e-05
ENSG00000162641.20	AKNAD1	AKNA domain containing 1	1.96371	-0.496864	4.8963	9.78064e-07	1.67165e-05
ENSG00000143816.8	WNT9A	Wnt family member 9A	1.71818	0.944726	4.89538	9.82637e-07	1.67721e-05
ENSG00000170802.16	FOXN2	forkhead box N2	-1.4179	5.65339	-4.89503	9.84405e-07	1.67797e-05
ENSG00000156804.7	FBXO32	F-box protein 32	1.42069	4.16611	4.89338	9.92704e-07	1.68986e-05
ENSG00000163884.4	KLF15	Kruppel like factor 15	-1.49299	2.39394	-4.8911	1.00428e-06	1.70728e-05
ENSG00000073282.13	TP63	tumor protein p63	1.81216	0.0108088	4.88877	1.01624e-06	1.7253e-05
ENSG00000175084.12	DES	desmin	2.10343	-1.78291	4.88808	1.01979e-06	1.72901e-05
ENSG00000136160.17	EDNRB	endothelin receptor type B	1.68282	1.10536	4.88684	1.02622e-06	1.7376e-05
ENSG00000170961.7	HAS2	hyaluronan synthase 2	1.52403	2.51322	4.8862	1.02956e-06	1.74046e-05
ENSG00000155858.6	LSM11	LSM11, U7 small nuclear RNA associated	-1.40741	4.28693	-4.88595	1.03089e-06	1.74046e-05
ENSG00000108557.19	RAI1	retinoic acid induced 1	-1.41245	5.42	-4.88552	1.03313e-06	1.74046e-05
ENSG00000171316.12	CHD7	chromodomain helicase DNA binding protein 7	-1.40639	4.51564	-4.88547	1.03338e-06	1.74046e-05
ENSG00000171604.12	CXXC5	CXXC finger protein 5	1.42446	3.90643	4.88303	1.04625e-06	1.75981e-05
ENSG00000187650.4	VMAC	vimentin type intermediate filament associated coiled-coil protein	1.64834	1.24588	4.88126	1.0557e-06	1.77336e-05
ENSG00000115414.20	FN1	fibronectin 1	1.42327	7.65807	4.87412	1.09461e-06	1.83628e-05
ENSG00000124839.13	RAB17	RAB17, member RAS oncogene family	1.67904	0.984754	4.87315	1.09998e-06	1.84287e-05
ENSG00000054965.10	FAM168A	family with sequence similarity 168 member A	-1.40817	5.37528	-4.87249	1.10366e-06	1.84659e-05
ENSG00000166689.16	PLEKHA7	pleckstrin homology domain containing A7	1.56258	1.91752	4.8707	1.11372e-06	1.86098e-05
ENSG00000042286.15	AIFM2	apoptosis inducing factor mitochondria associated 2	-1.40433	5.22234	-4.86591	1.14103e-06	1.90411e-05
ENSG00000120899.18	PTK2B	protein tyrosine kinase 2 beta	1.70755	0.751601	4.85898	1.18167e-06	1.96935e-05
ENSG00000189007.16	ADAT2	adenosine deaminase tRNA specific 2	-1.40108	4.10139	-4.85512	1.20493e-06	2.00549e-05
ENSG00000092758.18	COL9A3	collagen type IX alpha 3 chain	1.91443	-0.69558	4.85058	1.2328e-06	2.04669e-05
ENSG00000117569.19	PTBP2	polypyrimidine tract binding protein 2	-1.40058	5.34077	-4.8504	1.23396e-06	2.04669e-05
ENSG00000141934.10	PLPP2	phospholipid phosphatase 2	-1.39627	4.83229	-4.85021	1.23512e-06	2.04669e-05
ENSG00000263465.4	SRSF8	serine and arginine rich splicing factor 8	-1.40382	5.6145	-4.85005	1.23613e-06	2.04669e-05
ENSG00000198466.12	ZNF587	zinc finger protein 587	-1.39591	4.72397	-4.84956	1.2392e-06	2.04911e-05
ENSG00000181026.15	AEN	apoptosis enhancing nuclease	-1.40623	5.84181	-4.84874	1.24429e-06	2.05486e-05
ENSG00000120885.22	CLU	clusterin	1.40248	5.9714	4.84692	1.25579e-06	2.07115e-05
ENSG00000196793.13	ZNF239	zinc finger protein 239	-1.45251	2.7602	-4.8453	1.26604e-06	2.08536e-05
ENSG00000125630.16	POLR1B	RNA polymerase I subunit B	-1.40924	6.25056	-4.84275	1.28241e-06	2.1096e-05
ENSG00000182578.14	CSF1R	colony stimulating factor 1 receptor	1.77786	0.325116	4.84092	1.29429e-06	2.12639e-05
ENSG00000186094.17	AGBL4	ATP/GTP binding protein like 4	2.08092	-1.79916	4.84058	1.29651e-06	2.12687e-05
ENSG00000111664.11	GNB3	G protein subunit beta 3	-1.57417	1.33904	-4.84036	1.29793e-06	2.12687e-05
ENSG00000169957.10	ZNF768	zinc finger protein 768	-1.39964	5.51683	-4.83964	1.30268e-06	2.1319e-05
ENSG00000124784.9	RIOK1	RIO kinase 1	-1.39784	5.42164	-4.83773	1.31522e-06	2.14965e-05
ENSG00000105429.13	MEGF8	multiple EGF like domains 8	1.39553	5.46653	4.83148	1.35718e-06	2.21149e-05
ENSG00000188747.8	NOXA1	NADPH oxidase activator 1	-1.47718	2.23676	-4.83143	1.35751e-06	2.21149e-05
ENSG00000187994.14	RINL	Ras and Rab interactor like	1.7758	0.252404	4.83132	1.35827e-06	2.21149e-05
ENSG00000167994.13	RAB3IL1	RAB3A interacting protein like 1	-1.53431	1.71705	-4.82977	1.36891e-06	2.22596e-05
ENSG00000254726.3	MEX3A	mex-3 RNA binding family member A	-1.52014	1.80697	-4.82848	1.37778e-06	2.23753e-05
ENSG00000114270.17	COL7A1	collagen type VII alpha 1 chain	1.42011	3.60615	4.82691	1.38869e-06	2.25237e-05
ENSG00000198646.14	NCOA6	nuclear receptor coactivator 6	-1.39791	5.63353	-4.82611	1.39427e-06	2.25854e-05
ENSG00000173145.11	NOC3L	NOC3 like DNA replication regulator	-1.40985	7.36482	-4.82301	1.41612e-06	2.29101e-05
ENSG00000183625.15	CCR3	C-C motif chemokine receptor 3	2.08132	-1.73394	4.81825	1.45034e-06	2.34277e-05
ENSG00000126583.11	PRKCG	protein kinase C gamma	1.84777	-0.388184	4.81805	1.4518e-06	2.34277e-05
ENSG00000130038.10	CRACR2A	calcium release activated channel regulator 2A	-1.38871	5.04836	-4.81762	1.45493e-06	2.34485e-05
ENSG00000087077.14	TRIP6	thyroid hormone receptor interactor 6	-1.40724	7.13041	-4.8157	1.46896e-06	2.36447e-05
ENSG00000158528.12	PPP1R9A	protein phosphatase 1 regulatory subunit 9A	-1.38643	4.40763	-4.81543	1.47095e-06	2.36468e-05
ENSG00000103326.12	CAPN15	calpain 15	-1.40173	6.37726	-4.81258	1.4921e-06	2.39565e-05
ENSG00000184887.13	BTBD6	BTB domain containing 6	-1.38471	4.84672	-4.80929	1.51684e-06	2.4323e-05
ENSG00000074935.14	TUBE1	tubulin epsilon 1	-1.38706	5.26836	-4.80583	1.54331e-06	2.46943e-05
ENSG00000147100.11	SLC16A2	solute carrier family 16 member 2	2.02648	-1.02709	4.80576	1.54388e-06	2.46943e-05
ENSG00000074966.11	TXK	TXK tyrosine kinase	1.61817	1.28838	4.80492	1.55033e-06	2.47664e-05
ENSG00000087510.7	TFAP2C	transcription factor AP-2 gamma	1.39483	4.14006	4.80066	1.58371e-06	2.52678e-05
ENSG00000100060.18	MFNG	MFNG O-fucosylpeptide 3-beta-N-acetylglucosaminyltransferase	1.94348	-1.25888	4.80003	1.5887e-06	2.53156e-05
ENSG00000100814.18	CCNB1IP1	cyclin B1 interacting protein 1	-1.38358	5.1863	-4.79779	1.60652e-06	2.55676e-05
ENSG00000159131.17	GART	phosphoribosylglycinamide formyltransferase, phosphoribosylglycinamide synthetase, phosphoribosylaminoimidazole synthetase	-1.40216	7.31021	-4.79687	1.61396e-06	2.56538e-05
ENSG00000249242.8	TMEM150C	transmembrane protein 150C	1.57278	1.77836	4.79657	1.61635e-06	2.56599e-05
ENSG00000169994.18	MYO7B	myosin VIIB	1.44317	3.12041	4.79511	1.62815e-06	2.57858e-05
ENSG00000167771.6	RCOR2	REST corepressor 2	2.06862	-1.80894	4.7949	1.62985e-06	2.57858e-05
ENSG00000154734.15	ADAMTS1	ADAM metallopeptidase with thrombospondin type 1 motif 1	1.38525	5.77922	4.79479	1.63074e-06	2.57858e-05
ENSG00000263874.2	LINC00672	long intergenic non-protein coding RNA 672	1.95973	-1.01997	4.79459	1.6324e-06	2.57858e-05
ENSG00000140545.15	MFGE8	milk fat globule EGF and factor V/VIII domain containing	1.39806	7.43782	4.79027	1.66794e-06	2.63145e-05
ENSG00000276180.1	H4C9	H4 clustered histone 9	1.40133	3.82099	4.78911	1.67759e-06	2.64294e-05
ENSG00000046604.13	DSG2	desmoglein 2	-1.39991	7.37059	-4.7889	1.67938e-06	2.64294e-05
ENSG00000148843.15	PDCD11	programmed cell death 11	-1.39915	7.54772	-4.78605	1.70333e-06	2.67732e-05
ENSG00000158079.16	PTPDC1	protein tyrosine phosphatase domain containing 1	-1.3775	4.88851	-4.78314	1.72816e-06	2.713e-05
ENSG00000150510.17	FAM124A	family with sequence similarity 124 member A	-1.56726	1.29324	-4.78056	1.75048e-06	2.74464e-05
ENSG00000154328.16	NEIL2	nei like DNA glycosylase 2	-1.37979	4.02016	-4.78013	1.75429e-06	2.74724e-05
ENSG00000101189.7	MRGBP	MRG domain binding protein	-1.38299	5.61251	-4.77884	1.76553e-06	2.76144e-05
ENSG00000171204.13	TMEM126B	transmembrane protein 126B	-1.38268	5.76299	-4.77526	1.79727e-06	2.80763e-05
ENSG00000197646.8	PDCD1LG2	programmed cell death 1 ligand 2	1.52451	2.17539	4.77297	1.81779e-06	2.8362e-05
ENSG00000185338.6	SOCS1	suppressor of cytokine signaling 1	1.77702	0.202378	4.7667	1.87524e-06	2.92225e-05
ENSG00000116574.6	RHOU	ras homolog family member U	-1.39923	3.13702	-4.7579	1.95888e-06	3.04885e-05
ENSG00000160953.16	PWWP3A	PWWP domain containing 3A, DNA repair factor	-1.37924	5.81823	-4.75661	1.97145e-06	3.06466e-05
ENSG00000135976.20	ANKRD36	ankyrin repeat domain 36	-1.44588	2.42004	-4.75574	1.97987e-06	3.07355e-05
ENSG00000162458.13	FBLIM1	filamin binding LIM protein 1	-1.44787	2.31841	-4.75553	1.982e-06	3.07355e-05
ENSG00000130830.15	MPP1	membrane palmitoylated protein 1	1.3728	5.57279	4.75263	2.01065e-06	3.11418e-05
ENSG00000042088.14	TDP1	tyrosyl-DNA phosphodiesterase 1	-1.3712	5.31192	-4.74999	2.037e-06	3.15116e-05
ENSG00000175115.13	PACS1	phosphofurin acidic cluster sorting protein 1	-1.3766	5.74412	-4.74892	2.04786e-06	3.16173e-05
ENSG00000172893.16	DHCR7	7-dehydrocholesterol reductase	-1.38368	6.48851	-4.74882	2.04881e-06	3.16173e-05
ENSG00000187942.12	LDLRAD2	low density lipoprotein receptor class A domain containing 2	2.02107	-1.3669	4.74697	2.06769e-06	3.187e-05
ENSG00000113248.6	PCDHB15	protocadherin beta 15	1.78467	-0.109461	4.7444	2.09404e-06	3.2237e-05
ENSG00000134516.18	DOCK2	dedicator of cytokinesis 2	1.52287	1.94802	4.73483	2.19533e-06	3.37556e-05
ENSG00000186310.10	NAP1L3	nucleosome assembly protein 1 like 3	1.82526	-0.336013	4.73395	2.20482e-06	3.38606e-05
ENSG00000081051.8	AFP	alpha fetoprotein	1.74427	0.407588	4.72961	2.25253e-06	3.45515e-05
ENSG00000108799.13	EZH1	enhancer of zeste 1 polycomb repressive complex 2 subunit	-1.36032	4.80464	-4.72523	2.30162e-06	3.52619e-05
ENSG00000173698.18	ADGRG2	adhesion G protein-coupled receptor G2	1.43986	2.78021	4.72363	2.31986e-06	3.54986e-05
ENSG00000163013.11	FBXO41	F-box protein 41	-1.35954	4.66494	-4.72304	2.32651e-06	3.55576e-05
ENSG00000128052.10	KDR	kinase insert domain receptor	1.66546	0.774387	4.72183	2.34047e-06	3.5728e-05
ENSG00000116212.15	LRRC42	leucine rich repeat containing 42	-1.35757	4.89657	-4.71429	2.42881e-06	3.7032e-05
ENSG00000143314.12	MRPL24	mitochondrial ribosomal protein L24	-1.36684	5.86895	-4.71229	2.45274e-06	3.73522e-05
ENSG00000203722.8	RAET1G	retinoic acid early transcript 1G	1.57485	1.56395	4.71193	2.4571e-06	3.73738e-05
ENSG00000119915.5	ELOVL3	ELOVL fatty acid elongase 3	1.69726	0.620414	4.71109	2.46717e-06	3.74821e-05
ENSG00000074657.14	ZNF532	zinc finger protein 532	-1.3591	5.21973	-4.70924	2.48967e-06	3.77787e-05
ENSG00000144061.14	NPHP1	nephrocystin 1	1.41992	3.0695	4.70765	2.50922e-06	3.80301e-05
ENSG00000241343.10	RPL36A	ribosomal protein L36a	-1.38773	3.08832	-4.70357	2.55988e-06	3.87516e-05
ENSG00000126785.13	RHOJ	ras homolog family member J	1.71548	0.283759	4.70182	2.58192e-06	3.90389e-05
ENSG00000058600.16	POLR3E	RNA polymerase III subunit E	-1.36152	5.80304	-4.6955	2.66301e-06	4.02171e-05
ENSG00000128298.17	BAIAP2L2	BAR/IMD domain containing adaptor protein 2 like 2	1.82632	-0.47152	4.69126	2.71884e-06	4.09695e-05
ENSG00000172932.16	ANKRD13D	ankyrin repeat domain 13D	-1.35159	4.27066	-4.69122	2.71927e-06	4.09695e-05
ENSG00000182919.15	C11orf54	chromosome 11 open reading frame 54	-1.35625	3.91775	-4.68874	2.75247e-06	4.14206e-05
ENSG00000147130.14	ZMYM3	zinc finger MYM-type containing 3	-1.35922	5.95561	-4.68028	2.8685e-06	4.31156e-05
ENSG00000176928.7	GCNT4	glucosaminyl (N-acetyl) transferase 4	1.89249	-0.8814	4.67945	2.88011e-06	4.32391e-05
ENSG00000139567.13	ACVRL1	activin A receptor like type 1	1.7872	-0.153747	4.6784	2.89495e-06	4.34105e-05
ENSG00000198598.6	MMP17	matrix metallopeptidase 17	1.82717	-0.507885	4.6759	2.93039e-06	4.38902e-05
ENSG00000130921.8	C12orf65	chromosome 12 open reading frame 65	-1.34705	5.1287	-4.67141	2.99515e-06	4.48074e-05
ENSG00000180198.16	RCC1	regulator of chromosome condensation 1	-1.36244	6.65496	-4.67073	3.00507e-06	4.49031e-05
ENSG00000138442.10	WDR12	WD repeat domain 12	-1.35845	6.22761	-4.66958	3.02201e-06	4.51032e-05
ENSG00000137054.16	POLR1E	RNA polymerase I subunit E	-1.36277	6.96023	-4.66546	3.08319e-06	4.59623e-05
ENSG00000137103.20	TMEM8B	transmembrane protein 8B	1.43423	2.64064	4.66454	3.09706e-06	4.6115e-05
ENSG00000198832.10	SELENOM	selenoprotein M	1.34742	4.56224	4.66174	3.13941e-06	4.66909e-05
ENSG00000090975.12	PITPNM2	phosphatidylinositol transfer protein membrane associated 2	-1.34794	3.76089	-4.6576	3.20322e-06	4.75843e-05
ENSG00000166851.15	PLK1	polo like kinase 1	-1.35823	6.68981	-4.65465	3.24944e-06	4.82146e-05
ENSG00000070182.21	SPTB	spectrin beta, erythrocytic	1.65506	0.654748	4.65367	3.26481e-06	4.83861e-05
ENSG00000169116.11	PARM1	prostate androgen-regulated mucin-like protein 1	1.37899	3.37465	4.6514	3.30106e-06	4.88665e-05
ENSG00000134508.12	CABLES1	Cdk5 and Abl enzyme substrate 1	1.38104	3.3648	4.65107	3.30624e-06	4.88862e-05
ENSG00000173281.5	PPP1R3B	protein phosphatase 1 regulatory subunit 3B	-1.38917	2.75905	-4.65014	3.3212e-06	4.90504e-05
ENSG00000157502.13	PWWP3B	PWWP domain containing 3B	1.39633	3.08336	4.6496	3.32992e-06	4.91221e-05
ENSG00000132003.9	ZSWIM4	zinc finger SWIM-type containing 4	1.54178	1.48812	4.64308	3.43681e-06	5.06403e-05
ENSG00000170439.7	METTL7B	methyltransferase like 7B	1.516	1.7972	4.64172	3.45955e-06	5.09163e-05
ENSG00000157107.14	FCHO2	FCH and mu domain containing endocytic adaptor 2	-1.33865	5.1727	-4.64076	3.47555e-06	5.10335e-05
ENSG00000180616.9	SSTR2	somatostatin receptor 2	1.50996	1.86422	4.64069	3.47685e-06	5.10335e-05
ENSG00000178104.19	PDE4DIP	phosphodiesterase 4D interacting protein	1.33961	4.66892	4.64053	3.47956e-06	5.10335e-05
ENSG00000169598.17	DFFB	DNA fragmentation factor subunit beta	-1.47898	1.67212	-4.63678	3.54316e-06	5.19065e-05
ENSG00000129910.8	CDH15	cadherin 15	1.91888	-0.983981	4.63647	3.54845e-06	5.19242e-05
ENSG00000019485.13	PRDM11	PR/SET domain 11	-1.34313	3.74278	-4.63572	3.56133e-06	5.20527e-05
ENSG00000044090.10	CUL7	cullin 7	-1.33673	4.06068	-4.6352	3.57037e-06	5.21249e-05
ENSG00000132382.15	MYBBP1A	MYB binding protein 1a	-1.35492	7.5103	-4.63447	3.58297e-06	5.22489e-05
ENSG00000122376.11	SHLD2	shieldin complex subunit 2	-1.34292	5.75579	-4.63409	3.58948e-06	5.22839e-05
ENSG00000196912.12	ANKRD36B	ankyrin repeat domain 36B	-1.48287	1.56172	-4.63356	3.59883e-06	5.23601e-05
ENSG00000116885.18	OSCP1	organic solute carrier partner 1	1.54775	1.54784	4.63313	3.60631e-06	5.24089e-05
ENSG00000229415.9	SFTA3	surfactant associated 3	1.41164	2.75306	4.63209	3.62435e-06	5.2611e-05
ENSG00000169213.7	RAB3B	RAB3B, member RAS oncogene family	1.39227	2.96427	4.62478	3.75452e-06	5.44384e-05
ENSG00000143194.13	MAEL	maelstrom spermatogenic transposon silencer	1.71848	0.14189	4.62442	3.76114e-06	5.44723e-05
ENSG00000065183.16	WDR3	WD repeat domain 3	-1.34916	8.44419	-4.62196	3.80601e-06	5.50594e-05
ENSG00000139223.4	ANP32D	acidic nuclear phosphoprotein 32 family member D	-1.69785	-0.0441861	-4.62104	3.8228e-06	5.52394e-05
ENSG00000115107.20	STEAP3	STEAP3 metalloreductase	-1.33649	5.53068	-4.62073	3.82867e-06	5.52615e-05
ENSG00000149639.15	SOGA1	suppressor of glucose, autophagy associated 1	-1.34533	6.31669	-4.61837	3.87235e-06	5.58286e-05
ENSG00000145040.4	UCN2	urocortin 2	1.51727	1.71652	4.6176	3.88679e-06	5.59733e-05
ENSG00000171914.16	TLN2	talin 2	1.3346	5.69598	4.61621	3.91291e-06	5.62857e-05
ENSG00000185100.11	ADSS1	adenylosuccinate synthase 1	1.68315	0.262761	4.61422	3.9506e-06	5.67636e-05
ENSG00000111335.13	OAS2	2'-5'-oligoadenylate synthetase 2	1.62849	0.666407	4.61377	3.95917e-06	5.68226e-05
ENSG00000101773.19	RBBP8	RB binding protein 8, endonuclease	-1.34508	6.61995	-4.61254	3.98261e-06	5.70946e-05
ENSG00000135324.6	MRAP2	melanocortin 2 receptor accessory protein 2	1.69558	0.338813	4.61147	4.00314e-06	5.72623e-05
ENSG00000150768.16	DLAT	dihydrolipoamide S-acetyltransferase	-1.3455	6.69834	-4.61146	4.00332e-06	5.72623e-05
ENSG00000135476.12	ESPL1	extra spindle pole bodies like 1, separase	-1.33461	5.60858	-4.60825	4.06556e-06	5.80264e-05
ENSG00000167257.11	RNF214	ring finger protein 214	-1.32934	4.07419	-4.60824	4.06587e-06	5.80264e-05
ENSG00000096433.11	ITPR3	inositol 1,4,5-trisphosphate receptor type 3	-1.34678	7.54514	-4.60715	4.08717e-06	5.82651e-05
ENSG00000068354.16	TBC1D25	TBC1 domain family member 25	-1.34755	3.32005	-4.60401	4.14928e-06	5.90843e-05
ENSG00000162415.7	ZSWIM5	zinc finger SWIM-type containing 5	1.49521	1.66426	4.60275	4.17444e-06	5.9376e-05
ENSG00000101096.20	NFATC2	nuclear factor of activated T cells 2	-1.32526	4.2502	-4.60163	4.19712e-06	5.96319e-05
ENSG00000181031.16	RPH3AL	rabphilin 3A like (without C2 domains)	-1.41735	2.09203	-4.60097	4.21034e-06	5.9753e-05
ENSG00000060749.16	QSER1	glutamine and serine rich 1	-1.34431	7.19375	-4.5992	4.24616e-06	6.01942e-05
ENSG00000148468.17	FAM171A1	family with sequence similarity 171 member A1	-1.33231	5.71764	-4.59851	4.26033e-06	6.03279e-05
ENSG00000119772.17	DNMT3A	DNA methyltransferase 3 alpha	-1.32383	4.21106	-4.59581	4.31586e-06	6.10461e-05
ENSG00000137936.18	BCAR3	BCAR3 adaptor protein, NSP family member	-1.34324	7.22167	-4.59536	4.32512e-06	6.11092e-05
ENSG00000188958.9	UTS2B	urotensin 2B	1.95111	-1.11561	4.59494	4.33396e-06	6.11661e-05
ENSG00000103024.7	NME3	NME/NM23 nucleoside diphosphate kinase 3	-1.32996	3.77597	-4.59327	4.36873e-06	6.15885e-05
ENSG00000197093.11	GAL3ST4	galactose-3-O-sulfotransferase 4	1.91977	-1.32679	4.59186	4.39836e-06	6.19374e-05
ENSG00000122133.17	PAEP	progestagen associated endometrial protein	1.92157	-1.53148	4.59094	4.41773e-06	6.21414e-05
ENSG00000169851.15	PCDH7	protocadherin 7	1.45198	2.35083	4.58962	4.44591e-06	6.24688e-05
ENSG00000143502.15	SUSD4	sushi domain containing 4	1.42891	2.44003	4.58422	4.56221e-06	6.40321e-05
ENSG00000162999.13	DUSP19	dual specificity phosphatase 19	1.50912	1.65937	4.58363	4.5751e-06	6.41421e-05
ENSG00000170959.14	DCDC1	doublecortin domain containing 1	1.94467	-1.84079	4.5833	4.58238e-06	6.41735e-05
ENSG00000170801.10	HTRA3	HtrA serine peptidase 3	1.66652	0.556919	4.58272	4.59504e-06	6.428e-05
ENSG00000156970.13	BUB1B	BUB1 mitotic checkpoint serine/threonine kinase B	-1.33272	6.24383	-4.58046	4.64497e-06	6.49071e-05
ENSG00000164362.21	TERT	telomerase reverse transcriptase	-1.35165	2.9879	-4.57295	4.81482e-06	6.72066e-05
ENSG00000254470.3	AP5B1	adaptor related protein complex 5 subunit beta 1	-1.31527	4.50356	-4.57092	4.86161e-06	6.77422e-05
ENSG00000142102.16	PGGHG	protein-glucosylgalactosylhydroxylysine glucosidase	-1.3156	4.71667	-4.57082	4.86384e-06	6.77422e-05
ENSG00000147003.7	CLTRN	collectrin, amino acid transport regulator	1.83559	-0.634604	4.56845	4.91931e-06	6.84397e-05
ENSG00000170011.14	MYRIP	myosin VIIA and Rab interacting protein	1.94255	-1.65947	4.56539	4.99147e-06	6.93152e-05
ENSG00000165548.11	TMEM63C	transmembrane protein 63C	1.9854	-1.79379	4.56532	4.99314e-06	6.93152e-05
ENSG00000102786.15	INTS6	integrator complex subunit 6	-1.31251	4.63916	-4.56152	5.08432e-06	7.05041e-05
ENSG00000228594.4	FNDC10	fibronectin type III domain containing 10	1.60496	0.797673	4.5593	5.13842e-06	7.11766e-05
ENSG00000110066.15	KMT5B	lysine methyltransferase 5B	-1.3129	4.92639	-4.55903	5.14513e-06	7.1192e-05
ENSG00000151881.14	TMEM267	transmembrane protein 267	-1.31144	4.85201	-4.55734	5.18655e-06	7.16871e-05
ENSG00000180357.9	ZNF609	zinc finger protein 609	-1.3213	5.74804	-4.55652	5.20676e-06	7.18883e-05
ENSG00000153814.13	JAZF1	JAZF zinc finger 1	-1.34091	3.10121	-4.55338	5.28531e-06	7.28937e-05
ENSG00000160191.18	PDE9A	phosphodiesterase 9A	-1.32026	3.70487	-4.55292	5.29681e-06	7.29732e-05
ENSG00000172967.7	XKR3	XK related 3	1.67202	0.304545	4.55227	5.31313e-06	7.30825e-05
ENSG00000121864.10	ZNF639	zinc finger protein 639	-1.31766	5.66491	-4.55215	5.31624e-06	7.30825e-05
ENSG00000146038.12	DCDC2	doublecortin domain containing 2	1.71016	-0.018981	4.55122	5.33967e-06	7.33253e-05
ENSG00000125731.13	SH2D3A	SH2 domain containing 3A	-1.31892	3.69251	-4.54961	5.38077e-06	7.381e-05
ENSG00000103495.14	MAZ	MYC associated zinc finger protein	-1.31442	5.4292	-4.549	5.39628e-06	7.3943e-05
ENSG00000112658.8	SRF	serum response factor	-1.3215	6.10874	-4.54639	5.46372e-06	7.47866e-05
ENSG00000160193.12	WDR4	WD repeat domain 4	-1.31265	3.91756	-4.54379	5.5315e-06	7.56329e-05
ENSG00000124116.19	WFDC3	WAP four-disulfide core domain 3	1.57911	0.966867	4.54125	5.59862e-06	7.64128e-05
ENSG00000164889.14	SLC4A2	solute carrier family 4 member 2	-1.32773	7.56799	-4.54118	5.60056e-06	7.64128e-05
ENSG00000152377.14	SPOCK1	SPARC (osteonectin), cwcv and kazal like domains proteoglycan 1	1.33434	3.57823	4.53903	5.65794e-06	7.71129e-05
ENSG00000139190.16	VAMP1	vesicle associated membrane protein 1	1.33193	3.6714	4.53701	5.71223e-06	7.77695e-05
ENSG00000100580.8	TMED8	transmembrane p24 trafficking protein family member 8	-1.31365	5.68158	-4.53406	5.79252e-06	7.87783e-05
ENSG00000203697.12	CAPN8	calpain 8	1.48229	1.62019	4.53361	5.80506e-06	7.88644e-05
ENSG00000188191.15	PRKAR1B	protein kinase cAMP-dependent type I regulatory subunit beta	-1.30543	5.04573	-4.53025	5.89822e-06	8.00445e-05
ENSG00000149480.7	MTA2	metastasis associated 1 family member 2	-1.32196	6.70247	-4.52978	5.91131e-06	8.01367e-05
ENSG00000142235.11	LMTK3	lemur tyrosine kinase 3	1.69145	0.155707	4.52942	5.92129e-06	8.01865e-05
ENSG00000063761.16	ADCK1	aarF domain containing kinase 1	1.48081	1.74352	4.52909	5.9306e-06	8.02271e-05
ENSG00000179912.20	R3HDM2	R3H domain containing 2	-1.30407	4.98661	-4.52603	6.01694e-06	8.13086e-05
ENSG00000177045.10	SIX5	SIX homeobox 5	-1.38259	2.29971	-4.52466	6.05618e-06	8.17519e-05
ENSG00000141101.13	NOB1	NIN1 (RPN12) binding protein 1 homolog	-1.30737	5.55012	-4.51985	6.19541e-06	8.35428e-05
ENSG00000135926.15	TMBIM1	transmembrane BAX inhibitor motif containing 1	-1.31429	6.16437	-4.51945	6.2069e-06	8.36091e-05
ENSG00000101311.16	FERMT1	fermitin family member 1	-1.30911	5.68636	-4.51814	6.2454e-06	8.40386e-05
ENSG00000198837.10	DENND4B	DENN domain containing 4B	-1.31416	6.232	-4.5168	6.28502e-06	8.44824e-05
ENSG00000178980.15	SELENOW	selenoprotein W	-1.3084	5.78722	-4.5154	6.32677e-06	8.49538e-05
ENSG00000174928.16	C3orf33	chromosome 3 open reading frame 33	-1.65527	-0.0532803	-4.51361	6.3806e-06	8.55862e-05
ENSG00000149782.12	PLCB3	phospholipase C beta 3	-1.31045	6.00879	-4.51129	6.45069e-06	8.64352e-05
ENSG00000170175.11	CHRNB1	cholinergic receptor nicotinic beta 1 subunit	-1.29862	4.96002	-4.50996	6.49122e-06	8.68867e-05
ENSG00000154856.13	APCDD1	APC down-regulated 1	1.76995	-0.493321	4.50899	6.52109e-06	8.71948e-05
ENSG00000196305.18	IARS1	isoleucyl-tRNA synthetase 1	-1.31549	8.54586	-4.50839	6.53949e-06	8.73489e-05
ENSG00000155229.21	MMS19	MMS19 homolog, cytosolic iron-sulfur assembly component	-1.31754	7.15812	-4.50779	6.55781e-06	8.75017e-05
ENSG00000139508.15	SLC46A3	solute carrier family 46 member 3	1.31835	3.80195	4.50568	6.62354e-06	8.82861e-05
ENSG00000175582.20	RAB6A	RAB6A, member RAS oncogene family	-1.31326	6.51583	-4.50532	6.63474e-06	8.83427e-05
ENSG00000140543.15	DET1	DET1 partner of COP1 E3 ubiquitin ligase	1.72781	-0.292435	4.50162	6.7513e-06	8.97992e-05
ENSG00000171951.5	SCG2	secretogranin II	1.47343	1.73886	4.5014	6.75824e-06	8.97992e-05
ENSG00000166037.11	CEP57	centrosomal protein 57	-1.30358	5.77382	-4.49845	6.85248e-06	9.09563e-05
ENSG00000114841.17	DNAH1	dynein axonemal heavy chain 1	1.3532	2.99542	4.49769	6.87725e-06	9.11898e-05
ENSG00000150779.12	TIMM8B	translocase of inner mitochondrial membrane 8 homolog B	-1.29439	4.27348	-4.49328	7.02117e-06	9.30013e-05
ENSG00000275793.1	RIMBP3	RIMS binding protein 3	1.6875	0.0272743	4.49208	7.06077e-06	9.34285e-05
ENSG00000172602.11	RND1	Rho family GTPase 1	1.62642	0.448729	4.48955	7.14529e-06	9.44486e-05
ENSG00000133706.19	LARS1	leucyl-tRNA synthetase 1	-1.31166	7.97253	-4.48832	7.18645e-06	9.4894e-05
ENSG00000141391.14	PRELID3A	PRELI domain containing 3A	-1.34016	2.77436	-4.48245	7.38716e-06	9.74431e-05
ENSG00000165507.9	DEPP1	DEPP1 autophagy regulator	1.56803	0.747791	4.48214	7.39775e-06	9.74816e-05
ENSG00000144908.14	ALDH1L1	aldehyde dehydrogenase 1 family member L1	-1.38604	2.13702	-4.4817	7.41327e-06	9.7585e-05
ENSG00000197879.17	MYO1C	myosin IC	-1.30754	8.27539	-4.47785	7.54791e-06	9.92546e-05
ENSG00000134072.11	CAMK1	calcium/calmodulin dependent protein kinase I	-1.31586	3.13361	-4.47399	7.68571e-06	0.000100962
ENSG00000197043.14	ANXA6	annexin A6	-1.30633	7.20709	-4.46893	7.86966e-06	0.000103272
ENSG00000153233.13	PTPRR	protein tyrosine phosphatase receptor type R	1.43882	2.06024	4.46617	7.97164e-06	0.000104502
ENSG00000102755.12	FLT1	fms related receptor tyrosine kinase 1	1.77817	-0.568756	4.46577	7.98667e-06	0.000104592
ENSG00000087303.18	NID2	nidogen 2	1.89764	-1.65653	4.46514	8.01006e-06	0.00010479
ENSG00000111641.12	NOP2	NOP2 nucleolar protein	-1.30715	3.30773	-4.46404	8.0513e-06	0.000105221
ENSG00000167740.10	CYB5D2	cytochrome b5 domain containing 2	1.3134	3.57443	4.46317	8.08443e-06	0.000105546
ENSG00000136943.11	CTSV	cathepsin V	1.3583	2.89347	4.46261	8.10527e-06	0.000105709
ENSG00000171813.14	PWWP2B	PWWP domain containing 2B	-1.30174	3.41619	-4.46124	8.15748e-06	0.000106281
ENSG00000180875.5	GREM2	gremlin 2, DAN family BMP antagonist	1.71112	-0.12518	4.46077	8.17537e-06	0.000106405
ENSG00000187957.8	DNER	delta/notch like EGF repeat containing	1.57626	0.801737	4.46037	8.19048e-06	0.000106493
ENSG00000185015.8	CA13	carbonic anhydrase 13	-1.28251	4.83297	-4.45599	8.35965e-06	0.000108582
ENSG00000165238.16	WNK2	WNK lysine deficient protein kinase 2	1.89571	-1.34713	4.45543	8.38144e-06	0.000108753
ENSG00000148835.11	TAF5	TATA-box binding protein associated factor 5	-1.29019	5.77244	-4.45173	8.52706e-06	0.00011053
ENSG00000157578.13	LCA5L	lebercilin LCA5 like	1.63231	0.399922	4.44934	8.62243e-06	0.000111653
ENSG00000063046.18	EIF4B	eukaryotic translation initiation factor 4B	-1.29989	7.85497	-4.44733	8.70366e-06	0.00011259
ENSG00000121577.13	POPDC2	popeye domain containing 2	1.89551	-1.65267	4.44616	8.75127e-06	0.000113091
ENSG00000172031.7	EPHX4	epoxide hydrolase 4	-1.28212	4.06124	-4.44415	8.83351e-06	0.000114037
ENSG00000101353.15	MROH8	maestro heat like repeat family member 8	1.67006	0.141489	4.44336	8.86593e-06	0.000114255
ENSG00000105639.20	JAK3	Janus kinase 3	1.87711	-1.10723	4.4433	8.86829e-06	0.000114255
ENSG00000006704.10	GTF2IRD1	GTF2I repeat domain containing 1	-1.28377	5.43302	-4.44228	8.91035e-06	0.000114615
ENSG00000184949.16	FAM227A	family with sequence similarity 227 member A	1.48443	1.42632	4.44202	8.92109e-06	0.000114615
ENSG00000112972.15	HMGCS1	3-hydroxy-3-methylglutaryl-CoA synthase 1	-1.29871	7.42846	-4.44197	8.92334e-06	0.000114615
ENSG00000145242.13	EPHA5	EPH receptor A5	1.71081	-0.385119	4.4384	9.07235e-06	0.000116412
ENSG00000178921.14	PFAS	phosphoribosylformylglycinamidine synthase	-1.2952	6.73753	-4.43744	9.11305e-06	0.000116816
ENSG00000196917.6	HCAR1	hydroxycarboxylic acid receptor 1	1.51834	1.21295	4.43543	9.19869e-06	0.000117795
ENSG00000067798.16	NAV3	neuron navigator 3	-1.28905	6.11167	-4.43458	9.23502e-06	0.000118015
ENSG00000074201.9	CLNS1A	chloride nucleotide-sensitive channel 1A	-1.29064	6.32301	-4.43439	9.24281e-06	0.000118015
ENSG00000213366.13	GSTM2	glutathione S-transferase mu 2	1.76547	-0.74708	4.43424	9.24954e-06	0.000118015
ENSG00000151422.13	FER	FER tyrosine kinase	-1.28641	5.84174	-4.43416	9.25301e-06	0.000118015
ENSG00000140511.12	HAPLN3	hyaluronan and proteoglycan link protein 3	1.29331	3.85564	4.42936	9.46102e-06	0.000120547
ENSG00000197903.8	H2BC12	H2B clustered histone 12	1.27748	4.68842	4.42753	9.54182e-06	0.000121455
ENSG00000146122.17	DAAM2	dishevelled associated activator of morphogenesis 2	1.46565	1.48134	4.42657	9.5842e-06	0.000121781
ENSG00000140931.20	CMTM3	CKLF like MARVEL transmembrane domain containing 3	-1.27655	5.153	-4.42652	9.5866e-06	0.000121781
ENSG00000092470.12	WDR76	WD repeat domain 76	-1.27305	4.73153	-4.42503	9.65307e-06	0.000122503
ENSG00000162769.13	FLVCR1	FLVCR heme transporter 1	-1.2726	4.57425	-4.4238	9.70802e-06	0.000123078
ENSG00000176619.13	LMNB2	lamin B2	-1.28982	8.57647	-4.42048	9.85815e-06	0.000124857
ENSG00000160305.18	DIP2A	disco interacting protein 2 homolog A	-1.27604	5.30266	-4.42002	9.87955e-06	0.000125003
ENSG00000118058.23	KMT2A	lysine methyltransferase 2A	-1.28726	6.37758	-4.41884	9.93324e-06	0.000125558
ENSG00000166046.11	TCP11L2	t-complex 11 like 2	1.31501	3.19329	4.41847	9.95039e-06	0.000125561
ENSG00000170558.10	CDH2	cadherin 2	1.57404	0.533039	4.41841	9.95327e-06	0.000125561
ENSG00000123096.12	SSPN	sarcospan	1.52866	1.06886	4.41681	1.00273e-05	0.00012637
ENSG00000005981.13	ASB4	ankyrin repeat and SOCS box containing 4	1.89329	-1.51619	4.41292	1.02091e-05	0.000128533
ENSG00000035141.8	FAM136A	family with sequence similarity 136 member A	-1.28808	6.79067	-4.41249	1.02294e-05	0.000128661
ENSG00000138375.13	SMARCAL1	SWI/SNF related, matrix associated, actin dependent regulator of chromatin, subfamily a like 1	-1.26964	4.40749	-4.41206	1.02495e-05	0.000128787
ENSG00000140848.17	CPNE2	copine 2	-1.27096	4.95799	-4.41174	1.02648e-05	0.000128852
ENSG00000080608.10	PUM3	pumilio RNA binding family member 3	-1.28946	7.79317	-4.41062	1.03182e-05	0.000129395
ENSG00000165689.17	ENTR1	endosome associated trafficking regulator 1	-1.28383	6.39667	-4.40871	1.04096e-05	0.000130412
ENSG00000155324.10	GRAMD2B	GRAM domain containing 2B	1.27159	5.18964	4.40848	1.04206e-05	0.000130422
ENSG00000254598.3	CSNK2A3	casein kinase 2 alpha 3	-1.2714	5.22083	-4.40741	1.04719e-05	0.000130935
ENSG00000213462.5	ERV3-1	endogenous retrovirus group 3 member 1, envelope	1.38677	2.23913	4.40645	1.05186e-05	0.000131389
ENSG00000183853.18	KIRREL1	kirre like nephrin family adhesion molecule 1	-1.28093	6.18219	-4.4037	1.06531e-05	0.000132939
ENSG00000139579.13	NABP2	nucleic acid binding protein 2	-1.26964	5.19523	-4.40301	1.06865e-05	0.000133226
ENSG00000076053.11	RBM7	RNA binding motif protein 7	-1.26662	4.81457	-4.40226	1.07237e-05	0.000133558
ENSG00000111305.19	GSG1	germ cell associated 1	1.63374	0.286707	4.4006	1.08064e-05	0.000134456
ENSG00000144460.12	NYAP2	neuronal tyrosine-phosphorylated phosphoinositide-3-kinase adaptor 2	1.79634	-0.821443	4.3991	1.08809e-05	0.00013525
ENSG00000196420.7	S100A5	S100 calcium binding protein A5	1.88476	-1.55542	4.39837	1.09177e-05	0.000135576
ENSG00000167077.13	MEI1	meiotic double-stranded break formation protein 1	1.56318	0.575201	4.39657	1.10088e-05	0.000136453
ENSG00000181585.7	TMIE	transmembrane inner ear	1.8929	-1.5993	4.39655	1.10098e-05	0.000136453
ENSG00000120913.23	PDLIM2	PDZ and LIM domain 2	-1.28197	3.44889	-4.39542	1.10672e-05	0.00013703
ENSG00000243335.9	KCTD7	potassium channel tetramerization domain containing 7	-1.2645	4.70036	-4.39457	1.11107e-05	0.000137435
ENSG00000163637.13	PRICKLE2	prickle planar cell polarity protein 2	1.32724	2.88517	4.39418	1.11304e-05	0.000137545
ENSG00000167186.11	COQ7	coenzyme Q7, hydroxylase	1.26669	5.1308	4.39389	1.11452e-05	0.000137594
ENSG00000257315.3	ZBED6	zinc finger BED-type containing 6	-1.57369	-0.0462128	-4.39296	1.11932e-05	0.000137938
ENSG00000155903.13	RASA2	RAS p21 protein activator 2	-1.26528	4.96171	-4.39293	1.11947e-05	0.000137938
ENSG00000007402.11	CACNA2D2	calcium voltage-gated channel auxiliary subunit alpha2delta 2	1.67001	-0.26884	4.39226	1.12291e-05	0.000138228
ENSG00000155367.15	PPM1J	protein phosphatase, Mg2+/Mn2+ dependent 1J	1.67456	-0.258543	4.39144	1.12718e-05	0.000138497
ENSG00000165606.8	DRGX	dorsal root ganglia homeobox	1.8535	-1.46635	4.39142	1.12728e-05	0.000138497
ENSG00000161642.18	ZNF385A	zinc finger protein 385A	1.27835	3.8941	4.38957	1.13689e-05	0.000139543
ENSG00000125266.8	EFNB2	ephrin B2	1.26507	4.79054	4.38696	1.1506e-05	0.000141067
ENSG00000146950.13	SHROOM2	shroom family member 2	1.27874	3.82261	4.38679	1.15152e-05	0.000141067
ENSG00000142453.12	CARM1	coactivator associated arginine methyltransferase 1	-1.27567	6.169	-4.38615	1.15491e-05	0.000141346
ENSG00000188396.4	TCTEX1D4	Tctex1 domain containing 4	1.67243	-0.260695	4.3855	1.15834e-05	0.00014163
ENSG00000183914.14	DNAH2	dynein axonemal heavy chain 2	1.26625	5.3897	4.38446	1.16391e-05	0.000142173
ENSG00000161381.14	PLXDC1	plexin domain containing 1	1.86253	-1.53175	4.38331	1.17007e-05	0.000142789
ENSG00000137090.12	DMRT1	doublesex and mab-3 related transcription factor 1	1.60677	0.435168	4.38115	1.18173e-05	0.000144074
ENSG00000213413.2	PVRIG	PVR related immunoglobulin domain containing	1.8435	-1.42158	4.38064	1.18449e-05	0.000144271
ENSG00000179044.16	EXOC3L1	exocyst complex component 3 like 1	1.88977	-1.67278	4.37982	1.18894e-05	0.000144675
ENSG00000151835.16	SACS	sacsin molecular chaperone	-1.27903	7.13225	-4.37588	1.21064e-05	0.000147165
ENSG00000277258.5	PCGF2	polycomb group ring finger 2	-1.67052	-0.497618	-4.37569	1.21172e-05	0.000147165
ENSG00000151503.13	NCAPD3	non-SMC condensin II complex subunit D3	-1.27742	6.89924	-4.37358	1.22347e-05	0.000148451
ENSG00000128283.7	CDC42EP1	CDC42 effector protein 1	-1.2699	6.00442	-4.37233	1.23047e-05	0.000149158
ENSG00000119929.13	CUTC	cutC copper transporter	-1.25767	4.75167	-4.37171	1.234e-05	0.000149443
ENSG00000163811.12	WDR43	WD repeat domain 43	-1.27765	7.35159	-4.36986	1.24449e-05	0.00015057
ENSG00000113739.10	STC2	stanniocalcin 2	1.36665	2.29657	4.36832	1.25329e-05	0.000151491
ENSG00000026751.17	SLAMF7	SLAM family member 7	1.26802	6.43743	4.36787	1.25585e-05	0.000151656
ENSG00000141519.15	CCDC40	coiled-coil domain containing 40	1.4993	1.05501	4.36727	1.25934e-05	0.000151934
ENSG00000109610.6	SOD3	superoxide dismutase 3	1.28899	3.48972	4.36636	1.26459e-05	0.000152422
ENSG00000143498.18	TAF1A	TATA-box binding protein associated factor, RNA polymerase I subunit A	-1.256	4.73787	-4.36583	1.26766e-05	0.000152634
ENSG00000140043.11	PTGR2	prostaglandin reductase 2	-1.29488	2.97432	-4.36561	1.26896e-05	0.000152634
ENSG00000110944.9	IL23A	interleukin 23 subunit alpha	1.59891	0.326454	4.36543	1.26995e-05	0.000152634
ENSG00000114315.4	HES1	hes family bHLH transcription factor 1	1.29228	3.31584	4.36506	1.27216e-05	0.000152716
ENSG00000130731.16	METTL26	methyltransferase like 26	-1.25652	4.90472	-4.3649	1.27304e-05	0.000152716
ENSG00000079308.19	TNS1	tensin 1	-1.26779	3.51496	-4.36358	1.28075e-05	0.000153497
ENSG00000160255.18	ITGB2	integrin subunit beta 2	1.35602	2.49754	4.36255	1.28679e-05	0.000154075
ENSG00000116711.10	PLA2G4A	phospholipase A2 group IVA	-1.26983	3.47185	-4.36145	1.29332e-05	0.000154712
ENSG00000214706.10	IFRD2	interferon related developmental regulator 2	-1.27349	6.90712	-4.36045	1.29922e-05	0.000155271
ENSG00000140057.9	AK7	adenylate kinase 7	1.82647	-1.26907	4.35948	1.305e-05	0.000155815
ENSG00000112578.10	BYSL	bystin like	-1.26233	5.64865	-4.35892	1.30834e-05	0.000156068
ENSG00000265763.4	ZNF488	zinc finger protein 488	1.28668	3.44737	4.35493	1.3324e-05	0.000158789
ENSG00000185862.7	EVI2B	ecotropic viral integration site 2B	1.39869	2.09957	4.35351	1.34104e-05	0.00015967
ENSG00000102384.13	CENPI	centromere protein I	-1.25661	5.34186	-4.35263	1.34645e-05	0.000160163
ENSG00000182054.10	IDH2	isocitrate dehydrogenase (NADP(+)) 2	1.27597	3.63647	4.34858	1.37154e-05	0.000162996
ENSG00000181804.15	SLC9A9	solute carrier family 9 member A9	1.54255	0.696455	4.34827	1.37347e-05	0.000163072
ENSG00000138449.11	SLC40A1	solute carrier family 40 member 1	1.53612	0.68204	4.34584	1.38875e-05	0.000164733
ENSG00000189057.11	FAM111B	family with sequence similarity 111 member B	-1.25391	5.27418	-4.34538	1.39168e-05	0.000164806
ENSG00000196517.13	SLC6A9	solute carrier family 6 member 9	-1.32032	2.40986	-4.34534	1.39196e-05	0.000164806
ENSG00000075142.14	SRI	sorcin	-1.26822	6.87166	-4.34264	1.40916e-05	0.000166683
ENSG00000140263.15	SORD	sorbitol dehydrogenase	-1.25759	5.68394	-4.34244	1.41043e-05	0.000166683
ENSG00000133104.14	SPART	spartin	-1.26512	6.44326	-4.3421	1.41265e-05	0.000166771
ENSG00000010361.14	FUZ	fuzzy planar cell polarity protein	1.66935	-0.246515	4.34192	1.41381e-05	0.000166771
ENSG00000069869.16	NEDD4	NEDD4 E3 ubiquitin protein ligase	-1.26886	7.26872	-4.3401	1.42554e-05	0.000168
ENSG00000105220.17	GPI	glucose-6-phosphate isomerase	-1.26867	7.60313	-4.33912	1.43191e-05	0.000168594
ENSG00000168488.18	ATXN2L	ataxin 2 like	-1.26856	7.45047	-4.33862	1.43516e-05	0.000168821
ENSG00000197496.6	SLC2A10	solute carrier family 2 member 10	1.56905	0.447478	4.3384	1.43664e-05	0.000168839
ENSG00000135372.9	NAT10	N-acetyltransferase 10	-1.26754	7.11926	-4.33676	1.44736e-05	0.000169941
ENSG00000085788.14	DDHD2	DDHD domain containing 2	-1.24932	5.20869	-4.33054	1.48889e-05	0.000174657
ENSG00000005483.21	KMT2E	lysine methyltransferase 2E (inactive)	-1.25153	5.40066	-4.3299	1.4932e-05	0.000175
ENSG00000188596.11	CFAP54	cilia and flagella associated protein 54	1.58897	0.278112	4.32866	1.50164e-05	0.000175828
ENSG00000135919.14	SERPINE2	serpin family E member 2	1.25493	6.28139	4.3276	1.50886e-05	0.00017651
ENSG00000019549.13	SNAI2	snail family transcriptional repressor 2	1.2498	4.49706	4.32541	1.52394e-05	0.00017811
ENSG00000099866.15	MADCAM1	mucosal vascular addressin cell adhesion molecule 1	1.64974	-0.278419	4.32337	1.53809e-05	0.000179599
ENSG00000263001.6	GTF2I	general transcription factor IIi	-1.25528	6.14581	-4.31485	1.59861e-05	0.000186494
ENSG00000132535.21	DLG4	discs large MAGUK scaffold protein 4	-1.24111	4.64047	-4.31425	1.60298e-05	0.000186833
ENSG00000149483.12	TMEM138	transmembrane protein 138	-1.24118	4.80127	-4.31392	1.60538e-05	0.000186941
ENSG00000111490.15	TBC1D30	TBC1 domain family member 30	-1.39978	1.5094	-4.3127	1.61426e-05	0.000187683
ENSG00000183340.7	JRKL	JRK like	-1.24125	4.85875	-4.31244	1.61616e-05	0.000187683
ENSG00000197498.13	RPF2	ribosome production factor 2 homolog	-1.25624	6.44347	-4.31244	1.61617e-05	0.000187683
ENSG00000158683.9	PKD1L1	polycystin 1 like 1, transient receptor potential channel interacting	1.80691	-1.58841	4.31048	1.63053e-05	0.000189177
ENSG00000103126.15	AXIN1	axin 1	-1.24334	5.41755	-4.30295	1.68696e-05	0.000195546
ENSG00000133083.15	DCLK1	doublecortin like kinase 1	1.32951	2.61214	4.30132	1.69941e-05	0.00019681
ENSG00000119899.13	SLC17A5	solute carrier family 17 member 5	-1.23898	4.15089	-4.30004	1.70925e-05	0.000197732
ENSG00000182979.18	MTA1	metastasis associated 1	-1.25004	6.14343	-4.29988	1.71049e-05	0.000197732
ENSG00000165899.11	OTOGL	otogelin like	1.52288	0.757007	4.29897	1.7175e-05	0.000198363
ENSG00000262814.8	MRPL12	mitochondrial ribosomal protein L12	-1.23957	5.39186	-4.29591	1.74138e-05	0.000200763
ENSG00000071539.14	TRIP13	thyroid hormone receptor interactor 13	-1.25047	6.30346	-4.2959	1.74144e-05	0.000200763
ENSG00000113013.15	HSPA9	heat shock protein family A (Hsp70) member 9	-1.24818	9.46846	-4.29229	1.77003e-05	0.000203875
ENSG00000188177.14	ZC3H6	zinc finger CCCH-type containing 6	1.3826	1.82307	4.28902	1.79629e-05	0.000206712
ENSG00000170264.13	FAM161A	FAM161 centrosomal protein A	-1.23523	4.12098	-4.28703	1.81246e-05	0.000208384
ENSG00000147687.19	TATDN1	TatD DNase domain containing 1	-1.26081	3.17813	-4.28615	1.81964e-05	0.000209021
ENSG00000189046.11	ALKBH2	alkB homolog 2, alpha-ketoglutarate dependent dioxygenase	-1.23638	4.03492	-4.285	1.82907e-05	0.000209914
ENSG00000137693.14	YAP1	Yes1 associated transcriptional regulator	-1.25278	7.40025	-4.28451	1.8331e-05	0.000210186
ENSG00000099899.15	TRMT2A	tRNA methyltransferase 2 homolog A	-1.23312	4.95505	-4.28357	1.84089e-05	0.00021089
ENSG00000121892.15	PDS5A	PDS5 cohesin associated factor A	-1.25212	7.74564	-4.28294	1.84606e-05	0.000211292
ENSG00000084110.11	HAL	histidine ammonia-lyase	1.56972	0.379871	4.2791	1.87823e-05	0.00021474
ENSG00000165458.14	INPPL1	inositol polyphosphate phosphatase like 1	-1.24738	6.49277	-4.27894	1.87957e-05	0.00021474
ENSG00000133069.17	TMCC2	transmembrane and coiled-coil domain family 2	1.26243	3.45451	4.2784	1.8841e-05	0.000215064
ENSG00000149150.9	SLC43A1	solute carrier family 43 member 1	-1.27359	2.85852	-4.27813	1.88644e-05	0.000215138
ENSG00000198826.11	ARHGAP11A	Rho GTPase activating protein 11A	-1.34928	1.88552	-4.2723	1.93642e-05	0.000220525
ENSG00000147649.10	MTDH	metadherin	-1.24663	8.62381	-4.27222	1.93714e-05	0.000220525
ENSG00000107404.20	DVL1	dishevelled segment polarity protein 1	-1.2472	6.81803	-4.27156	1.94282e-05	0.000220975
ENSG00000109472.14	CPE	carboxypeptidase E	1.23126	5.29962	4.26998	1.95669e-05	0.000222352
ENSG00000278615.5	C11orf98	chromosome 11 open reading frame 98	-1.50231	0.705812	-4.26955	1.96041e-05	0.000222576
ENSG00000241945.8	PWP2	PWP2 small subunit processome component	-1.24991	3.2173	-4.26647	1.98765e-05	0.000225468
ENSG00000124496.12	TRERF1	transcriptional regulating factor 1	-1.23109	5.20428	-4.26583	1.99341e-05	0.00022592
ENSG00000188760.10	TMEM198	transmembrane protein 198	1.44487	1.23829	4.26186	2.02916e-05	0.000229767
ENSG00000166311.10	SMPD1	sphingomyelin phosphodiesterase 1	1.22776	5.02122	4.25971	2.04876e-05	0.00023178
ENSG00000008735.14	MAPK8IP2	mitogen-activated protein kinase 8 interacting protein 2	1.46055	1.17318	4.25825	2.0622e-05	0.000233092
ENSG00000104936.19	DMPK	DM1 protein kinase	1.22759	4.79269	4.25795	2.06497e-05	0.000233198
ENSG00000113368.12	LMNB1	lamin B1	-1.24451	7.23053	-4.25688	2.07481e-05	0.000234093
ENSG00000163872.16	YEATS2	YEATS domain containing 2	-1.22847	5.26045	-4.25669	2.07657e-05	0.000234093
ENSG00000145087.13	STXBP5L	syntaxin binding protein 5 like	1.55357	0.433742	4.25539	2.08874e-05	0.000235208
ENSG00000179399.15	GPC5	glypican 5	1.7147	-0.611389	4.25523	2.09017e-05	0.000235208
ENSG00000116337.19	AMPD2	adenosine monophosphate deaminase 2	-1.24057	6.51357	-4.25483	2.09397e-05	0.000235429
ENSG00000113356.13	POLR3G	RNA polymerase III subunit G	-1.23026	5.66483	-4.25138	2.12644e-05	0.000238868
ENSG00000239697.11	TNFSF12	TNF superfamily member 12	-1.27177	2.73309	-4.2504	2.13577e-05	0.000239704
ENSG00000278828.1	H3C10	H3 clustered histone 10	1.40799	1.58964	4.24877	2.15143e-05	0.000241249
ENSG00000284946.1	NA	NA	-1.27422	2.66347	-4.24745	2.16407e-05	0.000242452
ENSG00000076043.11	REXO2	RNA exonuclease 2	-1.23508	6.25247	-4.24597	2.17847e-05	0.00024385
ENSG00000100982.12	PCIF1	PDX1 C-terminal inhibiting factor 1	-1.22239	5.0123	-4.24463	2.1915e-05	0.000245093
ENSG00000160803.8	UBQLN4	ubiquilin 4	-1.22574	5.34308	-4.24392	2.19845e-05	0.000245627
ENSG00000174996.12	KLC2	kinesin light chain 2	-1.2328	6.06168	-4.24375	2.20013e-05	0.000245627
ENSG00000007968.7	E2F2	E2F transcription factor 2	-1.2432	3.21889	-4.24056	2.23162e-05	0.000248923
ENSG00000110931.19	CAMKK2	calcium/calmodulin dependent protein kinase kinase 2	-1.22873	5.7952	-4.23763	2.26093e-05	0.000251756
ENSG00000169744.13	LDB2	LIM domain binding 2	-1.33866	1.86715	-4.23762	2.26098e-05	0.000251756
ENSG00000130299.17	GTPBP3	GTP binding protein 3, mitochondrial	-1.22357	5.35188	-4.23708	2.26643e-05	0.000252143
ENSG00000109685.18	NSD2	nuclear receptor binding SET domain protein 2	-1.2362	8.446	-4.2349	2.28854e-05	0.000254276
ENSG00000074582.15	BCS1L	BCS1 homolog, ubiquinol-cytochrome c reductase complex chaperone	-1.22475	5.56895	-4.23466	2.29095e-05	0.000254276
ENSG00000091482.8	SMPX	small muscle protein X-linked	1.59619	-0.00114036	4.23452	2.29243e-05	0.000254276
ENSG00000154263.17	ABCA10	ATP binding cassette subfamily A member 10	1.42912	1.28476	4.2344	2.2936e-05	0.000254276
ENSG00000008283.16	CYB561	cytochrome b561	-1.23062	6.11525	-4.23375	2.30024e-05	0.000254786
ENSG00000141696.13	P3H4	prolyl 3-hydroxylase family member 4 (inactive)	-1.21932	5.00793	-4.23356	2.30221e-05	0.000254786
ENSG00000118513.19	MYB	MYB proto-oncogene, transcription factor	-1.28263	2.48495	-4.23205	2.31771e-05	0.000256278
ENSG00000184613.11	NELL2	neural EGFL like 2	1.23605	3.86308	4.23136	2.3249e-05	0.00025685
ENSG00000004799.8	PDK4	pyruvate dehydrogenase kinase 4	1.3124	2.39022	4.2281	2.35874e-05	0.000260363
ENSG00000166592.12	RRAD	RRAD, Ras related glycolysis inhibitor and calcium channel regulator	1.59397	-0.102484	4.22771	2.36284e-05	0.000260588
ENSG00000198520.12	ARMH1	armadillo like helical domain containing 1	1.78507	-1.45715	4.22369	2.40539e-05	0.000265051
ENSG00000061337.15	LZTS1	leucine zipper tumor suppressor 1	1.65604	-0.569692	4.2234	2.40854e-05	0.000265169
ENSG00000100276.10	RASL10A	RAS like family 10 member A	1.61576	-0.381901	4.22158	2.42801e-05	0.000267081
ENSG00000170448.12	NFXL1	nuclear transcription factor, X-box binding like 1	-1.21524	4.91611	-4.2209	2.43536e-05	0.000267658
ENSG00000175395.16	ZNF25	zinc finger protein 25	-1.24922	2.96839	-4.22052	2.43955e-05	0.000267887
ENSG00000105202.9	FBL	fibrillarin	-1.23385	7.47829	-4.21947	2.45088e-05	0.000268899
ENSG00000115541.11	HSPE1	heat shock protein family E (Hsp10) member 1	-1.22757	6.35933	-4.2177	2.4702e-05	0.000270785
ENSG00000218891.5	ZNF579	zinc finger protein 579	-1.21408	4.27502	-4.21718	2.47586e-05	0.000271172
ENSG00000124126.14	PREX1	phosphatidylinositol-3,4,5-trisphosphate dependent Rac exchange factor 1	1.74028	-1.24196	4.21679	2.48017e-05	0.00027141
ENSG00000180815.14	MAP3K15	mitogen-activated protein kinase kinase kinase 15	-1.30822	2.10662	-4.21649	2.48347e-05	0.000271537
ENSG00000119397.16	CNTRL	centriolin	-1.21363	4.86706	-4.21603	2.4886e-05	0.000271865
ENSG00000140451.13	PIF1	PIF1 5'-to-3' DNA helicase	-1.21289	4.85562	-4.2153	2.49661e-05	0.000272505
ENSG00000115211.16	EIF2B4	eukaryotic translation initiation factor 2B subunit delta	-1.2137	4.99432	-4.21497	2.50023e-05	0.000272666
ENSG00000161647.19	MPP3	membrane palmitoylated protein 3	-1.21327	4.9865	-4.21385	2.51267e-05	0.000273788
ENSG00000150776.18	NKAPD1	NKAP domain containing 1	-1.21686	5.39324	-4.21355	2.51609e-05	0.000273926
ENSG00000168056.16	LTBP3	latent transforming growth factor beta binding protein 3	1.21427	5.01723	4.21262	2.52643e-05	0.000274674
ENSG00000173581.8	CCDC106	coiled-coil domain containing 106	-1.21586	3.97114	-4.21252	2.52753e-05	0.000274674
ENSG00000104356.11	POP1	POP1 homolog, ribonuclease P/MRP subunit	-1.21836	5.5352	-4.21235	2.52944e-05	0.000274674
ENSG00000144730.19	IL17RD	interleukin 17 receptor D	-1.21226	4.27048	-4.21159	2.53794e-05	0.000275363
ENSG00000157193.18	LRP8	LDL receptor related protein 8	-1.21771	5.61625	-4.20764	2.58268e-05	0.000279915
ENSG00000107968.10	MAP3K8	mitogen-activated protein kinase kinase kinase 8	1.35602	1.8999	4.2075	2.5843e-05	0.000279915
ENSG00000136161.12	RCBTB2	RCC1 and BTB domain containing protein 2	1.21234	4.96288	4.20648	2.59604e-05	0.000280947
ENSG00000197776.8	KLHDC1	kelch domain containing 1	1.42343	1.30227	4.20554	2.60685e-05	0.000281877
ENSG00000143248.13	RGS5	regulator of G protein signaling 5	1.24152	3.44075	4.1997	2.67494e-05	0.000288993
ENSG00000171163.16	ZNF692	zinc finger protein 692	-1.20831	4.88919	-4.19887	2.68479e-05	0.000289433
ENSG00000168026.18	TTC21A	tetratricopeptide repeat domain 21A	1.35868	1.83998	4.19886	2.68495e-05	0.000289433
ENSG00000135473.15	PAN2	poly(A) specific ribonuclease subunit PAN2	1.21158	5.4007	4.19878	2.68584e-05	0.000289433
ENSG00000161243.9	FBXO27	F-box protein 27	-1.20751	4.68821	-4.19785	2.69685e-05	0.000290374
ENSG00000109771.15	LRP2BP	LRP2 binding protein	-1.2203	3.52704	-4.1968	2.70937e-05	0.000291475
ENSG00000178814.17	OPLAH	5-oxoprolinase, ATP-hydrolysing	-1.25707	2.68031	-4.19586	2.72067e-05	0.000292443
ENSG00000137124.8	ALDH1B1	aldehyde dehydrogenase 1 family member B1	-1.22197	6.43748	-4.194	2.74305e-05	0.0002946
ENSG00000198626.17	RYR2	ryanodine receptor 2	1.69403	-1.15319	4.19317	2.75321e-05	0.000295441
ENSG00000153933.10	DGKE	diacylglycerol kinase epsilon	-1.26258	2.7115	-4.19248	2.76151e-05	0.000296082
ENSG00000117411.16	B4GALT2	beta-1,4-galactosyltransferase 2	-1.2073	5.07286	-4.19109	2.77856e-05	0.000297487
ENSG00000142544.7	CTU1	cytosolic thiouridylase subunit 1	-1.22417	3.43252	-4.19086	2.78131e-05	0.000297487
ENSG00000138829.12	FBN2	fibrillin 2	1.55822	0.14177	4.19084	2.78163e-05	0.000297487
ENSG00000196421.8	C20orf204	chromosome 20 open reading frame 204	1.42813	1.12069	4.18966	2.79604e-05	0.000298777
ENSG00000115290.10	GRB14	growth factor receptor bound protein 14	-1.36908	1.36963	-4.18261	2.88422e-05	0.000307941
ENSG00000030066.13	NUP160	nucleoporin 160	-1.22207	8.02485	-4.1819	2.89319e-05	0.000308639
ENSG00000113119.13	TMCO6	transmembrane and coiled-coil domains 6	-1.20296	4.37654	-4.18118	2.9024e-05	0.000309176
ENSG00000162302.13	RPS6KA4	ribosomal protein S6 kinase A4	-1.21488	6.06651	-4.18113	2.90309e-05	0.000309176
ENSG00000164674.15	SYTL3	synaptotagmin like 3	1.35199	1.80447	4.18032	2.91348e-05	0.000310024
ENSG00000110367.13	DDX6	DEAD-box helicase 6	-1.22182	7.11568	-4.17991	2.91862e-05	0.000310311
ENSG00000173020.11	GRK2	G protein-coupled receptor kinase 2	-1.20901	5.6348	-4.17715	2.95429e-05	0.000313841
ENSG00000158710.15	TAGLN2	transgelin 2	1.21747	8.97822	4.17576	2.97238e-05	0.000315499
ENSG00000116679.16	IVNS1ABP	influenza virus NS1A binding protein	-1.22022	7.13556	-4.17452	2.98866e-05	0.000316963
ENSG00000128573.26	FOXP2	forkhead box P2	-1.27959	2.22	-4.17275	3.01198e-05	0.000319169
ENSG00000115109.14	EPB41L5	erythrocyte membrane protein band 4.1 like 5	1.20282	4.86203	4.1723	3.01791e-05	0.000319409
ENSG00000261221.3	ZNF865	zinc finger protein 865	-1.20142	4.19881	-4.1722	3.01927e-05	0.000319409
ENSG00000144401.14	METTL21A	methyltransferase like 21A	-1.20069	4.24128	-4.17032	3.04425e-05	0.000321784
ENSG00000145687.16	SSBP2	single stranded DNA binding protein 2	1.25112	3.04104	4.16863	3.06686e-05	0.000323905
ENSG00000132026.14	RTBDN	retbindin	1.72145	-1.21223	4.16781	3.07792e-05	0.000324804
ENSG00000129682.16	FGF13	fibroblast growth factor 13	-1.21318	6.34439	-4.16616	3.10031e-05	0.000326895
ENSG00000178904.19	DPY19L3	dpy-19 like C-mannosyltransferase 3	-1.20263	5.49085	-4.16087	3.17301e-05	0.000334284
ENSG00000153531.13	ADPRHL1	ADP-ribosylhydrolase like 1	1.20965	3.95781	4.15953	3.19166e-05	0.00033597
ENSG00000166012.17	TAF1D	TATA-box binding protein associated factor, RNA polymerase I subunit D	-1.21524	7.03057	-4.15912	3.19734e-05	0.000336289
ENSG00000110841.14	PPFIBP1	PPFIA binding protein 1	-1.21461	6.79503	-4.15891	3.20035e-05	0.000336327
ENSG00000175220.12	ARHGAP1	Rho GTPase activating protein 1	-1.20831	6.04155	-4.15749	3.22029e-05	0.000338144
ENSG00000100462.16	PRMT5	protein arginine methyltransferase 5	-1.21441	7.38105	-4.15309	3.28287e-05	0.000344431
ENSG00000161082.13	CELF5	CUGBP Elav-like family member 5	1.77205	-1.79385	4.15248	3.29165e-05	0.000344794
ENSG00000205129.8	C4orf47	chromosome 4 open reading frame 47	1.7044	-1.01155	4.15247	3.29176e-05	0.000344794
ENSG00000184371.14	CSF1	colony stimulating factor 1	1.2109	7.15854	4.15014	3.32539e-05	0.00034803
ENSG00000160447.7	PKN3	protein kinase N3	-1.19462	4.20308	-4.14947	3.33517e-05	0.000348767
ENSG00000101335.10	MYL9	myosin light chain 9	-1.19411	4.93051	-4.14739	3.36553e-05	0.000351527
ENSG00000120802.14	TMPO	thymopoietin	-1.20786	9.10974	-4.14729	3.3671e-05	0.000351527
ENSG00000111676.15	ATN1	atrophin 1	-1.21164	7.02085	-4.14599	3.38623e-05	0.000353234
ENSG00000174332.5	GLIS1	GLIS family zinc finger 1	1.53112	0.0801204	4.14527	3.39693e-05	0.00035406
ENSG00000145014.17	TMEM44	transmembrane protein 44	-1.26686	2.35143	-4.14506	3.40001e-05	0.000354091
ENSG00000170854.18	RIOX2	ribosomal oxygenase 2	-1.20352	6.01185	-4.14429	3.4115e-05	0.000354891
ENSG00000134684.11	YARS1	tyrosyl-tRNA synthetase 1	-1.21179	7.57571	-4.14417	3.41327e-05	0.000354891
ENSG00000071564.17	TCF3	transcription factor 3	-1.20977	6.82345	-4.14316	3.42836e-05	0.000356168
ENSG00000149418.11	ST14	ST14 transmembrane serine protease matriptase	1.50552	0.526386	4.14154	3.45257e-05	0.000358391
ENSG00000251503.8	CENPS-CORT	CENPS-CORT readthrough	1.6553	-0.717767	4.14134	3.45558e-05	0.000358411
ENSG00000156050.10	FAM161B	FAM161 centrosomal protein B	1.2667	2.72597	4.14086	3.46287e-05	0.000358874
ENSG00000158292.7	GPR153	G protein-coupled receptor 153	1.26717	2.57314	4.13722	3.51814e-05	0.000364305
ENSG00000168952.15	STXBP6	syntaxin binding protein 6	1.27892	2.59801	4.13066	3.62011e-05	0.000374559
ENSG00000168758.11	SEMA4C	semaphorin 4C	-1.18725	4.38008	-4.12667	3.68344e-05	0.000380802
ENSG00000101842.14	VSIG1	V-set and immunoglobulin domain containing 1	1.58953	-0.386423	4.12616	3.69168e-05	0.000381343
ENSG00000101384.12	JAG1	jagged canonical Notch ligand 1	1.19986	6.65677	4.12356	3.73361e-05	0.000385362
ENSG00000166292.12	TMEM100	transmembrane protein 100	1.73543	-1.29599	4.12283	3.74536e-05	0.000385919
ENSG00000114738.11	MAPKAPK3	MAPK activated protein kinase 3	-1.20171	6.48979	-4.12278	3.7462e-05	0.000385919
ENSG00000175066.16	GK5	glycerol kinase 5	-1.18599	4.75991	-4.12266	3.74811e-05	0.000385919
ENSG00000120217.14	CD274	CD274 molecule	-1.19937	6.33005	-4.1217	3.76385e-05	0.000387226
ENSG00000198901.14	PRC1	protein regulator of cytokinesis 1	-1.18596	4.27426	-4.1207	3.78018e-05	0.000388591
ENSG00000157470.12	FAM81A	family with sequence similarity 81 member A	-1.2012	3.47015	-4.12037	3.78556e-05	0.00038883
ENSG00000111300.10	NAA25	N-alpha-acetyltransferase 25, NatB auxiliary subunit	-1.20297	7.20717	-4.11476	3.87884e-05	0.000397981
ENSG00000179958.9	DCTPP1	dCTP pyrophosphatase 1	-1.19081	5.69365	-4.11464	3.88091e-05	0.000397981
ENSG00000179598.6	PLD6	phospholipase D family member 6	-1.20897	3.25229	-4.11184	3.92834e-05	0.00040252
ENSG00000184634.16	MED12	mediator complex subunit 12	-1.18575	5.11707	-4.11124	3.93852e-05	0.000402994
ENSG00000012211.13	PRICKLE3	prickle planar cell polarity protein 3	-1.24708	2.49662	-4.11119	3.9393e-05	0.000402994
ENSG00000103174.13	NAGPA	N-acetylglucosamine-1-phosphodiester alpha-N-acetylglucosaminidase	1.20148	3.82456	4.1096	3.9665e-05	0.00040545
ENSG00000092445.12	TYRO3	TYRO3 protein tyrosine kinase	-1.18816	3.81443	-4.10886	3.97926e-05	0.000406428
ENSG00000088876.13	ZNF343	zinc finger protein 343	-1.19596	3.46783	-4.10744	4.0038e-05	0.000408606
ENSG00000177666.17	PNPLA2	patatin like phospholipase domain containing 2	1.1988	7.3242	4.10649	4.02037e-05	0.000409968
ENSG00000130312.6	MRPL34	mitochondrial ribosomal protein L34	-1.18289	5.10928	-4.10627	4.0242e-05	0.00041003
ENSG00000163453.11	IGFBP7	insulin like growth factor binding protein 7	1.19546	6.80885	4.10582	4.032e-05	0.000410471
ENSG00000172732.12	MUS81	MUS81 structure-specific endonuclease subunit	-1.18169	4.97554	-4.10565	4.03499e-05	0.000410471
ENSG00000165572.8	KBTBD6	kelch repeat and BTB domain containing 6	-1.18295	5.13973	-4.10399	4.06401e-05	0.000412958
ENSG00000137960.6	GIPC2	GIPC PDZ domain containing family member 2	1.57686	-0.34697	4.10388	4.06592e-05	0.000412958
ENSG00000182326.15	C1S	complement C1s	1.48883	0.415697	4.10253	4.08976e-05	0.000415047
ENSG00000142621.19	FHAD1	forkhead associated phosphopeptide binding domain 1	1.67226	-0.906768	4.10078	4.12071e-05	0.000417854
ENSG00000155629.15	PIK3AP1	phosphoinositide-3-kinase adaptor protein 1	-1.23057	2.6266	-4.09884	4.15539e-05	0.000421035
ENSG00000173275.13	ZNF449	zinc finger protein 449	-1.19144	3.48881	-4.09659	4.19614e-05	0.000424825
ENSG00000134717.18	BTF3L4	basic transcription factor 3 like 4	-1.18253	5.38036	-4.09578	4.21076e-05	0.000425967
ENSG00000177042.14	TMEM80	transmembrane protein 80	1.18226	4.49493	4.09546	4.21654e-05	0.000426195
ENSG00000105323.17	HNRNPUL1	heterogeneous nuclear ribonucleoprotein U like 1	-1.19439	8.69814	-4.09513	4.22253e-05	0.000426195
ENSG00000196104.11	SPOCK3	SPARC (osteonectin), cwcv and kazal like domains proteoglycan 3	1.46124	0.778527	4.0951	4.22307e-05	0.000426195
ENSG00000112078.14	KCTD20	potassium channel tetramerization domain containing 20	-1.19724	7.56312	-4.09431	4.23751e-05	0.000427313
ENSG00000129194.8	SOX15	SRY-box transcription factor 15	1.34909	1.54978	4.09254	4.26997e-05	0.000430246
ENSG00000140474.14	ULK3	unc-51 like kinase 3	-1.17623	4.55063	-4.09001	4.3168e-05	0.000434619
ENSG00000185955.5	C7orf61	chromosome 7 open reading frame 61	1.51646	0.222824	4.08836	4.34762e-05	0.000437376
ENSG00000173153.16	ESRRA	estrogen related receptor alpha	-1.17762	5.08232	-4.08753	4.36323e-05	0.000438599
ENSG00000082438.17	COBLL1	cordon-bleu WH2 repeat protein like 1	-1.18195	3.8095	-4.08651	4.38254e-05	0.000440193
ENSG00000099204.20	ABLIM1	actin binding LIM protein 1	-1.19306	6.78692	-4.08566	4.39855e-05	0.000441451
ENSG00000132603.15	NIP7	nucleolar pre-rRNA processing protein NIP7	-1.19409	7.08708	-4.08543	4.40288e-05	0.000441538
ENSG00000149273.15	RPS3	ribosomal protein S3	-1.19071	8.9929	-4.08511	4.40888e-05	0.000441791
ENSG00000165424.7	ZCCHC24	zinc finger CCHC-type containing 24	1.17742	5.19467	4.08233	4.46196e-05	0.000446758
ENSG00000109971.14	HSPA8	heat shock protein family A (Hsp70) member 8	-1.17706	11.3092	-4.08188	4.4707e-05	0.000447281
ENSG00000100600.15	LGMN	legumain	1.18254	6.19664	4.08072	4.49316e-05	0.000449174
ENSG00000157693.15	TMEM268	transmembrane protein 268	-1.17397	4.34704	-4.08051	4.49714e-05	0.00044922
ENSG00000164920.9	OSR2	odd-skipped related transciption factor 2	1.31713	1.85008	4.07778	4.55025e-05	0.000454167
ENSG00000126709.15	IFI6	interferon alpha inducible protein 6	1.17682	4.49697	4.07587	4.5878e-05	0.000457556
ENSG00000187045.19	TMPRSS6	transmembrane serine protease 6	1.51751	-0.0204475	4.07463	4.61222e-05	0.000459632
ENSG00000126217.21	MCF2L	MCF.2 cell line derived transforming sequence like	1.53405	-0.0115463	4.0743	4.61871e-05	0.000459918
ENSG00000189045.14	ANKDD1B	ankyrin repeat and death domain containing 1B	1.64178	-0.89229	4.07178	4.66911e-05	0.000464572
ENSG00000178531.6	CTXN1	cortexin 1	-1.18225	3.6032	-4.07157	4.67333e-05	0.000464629
ENSG00000101079.21	NDRG3	NDRG family member 3	-1.17853	5.63101	-4.07079	4.68884e-05	0.000465807
ENSG00000186665.9	C17orf58	chromosome 17 open reading frame 58	-1.18895	3.38858	-4.06834	4.73845e-05	0.000470368
ENSG00000137547.9	MRPL15	mitochondrial ribosomal protein L15	-1.18078	5.98193	-4.06746	4.75639e-05	0.00047178
ENSG00000102048.16	ASB9	ankyrin repeat and SOCS box containing 9	1.22745	2.91807	4.06709	4.76403e-05	0.00047217
ENSG00000198142.5	SOWAHC	sosondowah ankyrin repeat domain family member C	-1.17864	5.77952	-4.06624	4.78139e-05	0.000473521
ENSG00000165029.16	ABCA1	ATP binding cassette subfamily A member 1	1.2046	3.37888	4.06581	4.7902e-05	0.000474025
ENSG00000175356.13	SCUBE2	signal peptide, CUB domain and EGF like domain containing 2	1.56884	-0.469019	4.0652	4.80266e-05	0.000474889
ENSG00000108387.15	SEPTIN4	septin 4	1.56948	-0.248833	4.06429	4.82152e-05	0.000476383
ENSG00000104884.16	ERCC2	ERCC excision repair 2, TFIIH core complex helicase subunit	-1.1854	6.5948	-4.06405	4.82647e-05	0.000476502
ENSG00000140386.13	SCAPER	S-phase cyclin A associated protein in the ER	-1.17193	3.97607	-4.06368	4.83419e-05	0.000476894
ENSG00000128050.9	PAICS	phosphoribosylaminoimidazole carboxylase and phosphoribosylaminoimidazolesuccinocarboxamide synthase	-1.1848	8.73956	-4.0628	4.85239e-05	0.000478318
ENSG00000125454.12	SLC25A19	solute carrier family 25 member 19	-1.17352	3.90824	-4.06198	4.86946e-05	0.000479628
ENSG00000066923.17	STAG3	stromal antigen 3	1.3723	1.16718	4.06129	4.88391e-05	0.00048068
ENSG00000213160.10	KLHL23	kelch like family member 23	-1.17337	5.46842	-4.06071	4.89594e-05	0.000481491
ENSG00000109917.11	ZPR1	ZPR1 zinc finger	-1.18139	6.30267	-4.05994	4.91229e-05	0.000482725
ENSG00000187741.15	FANCA	FA complementation group A	-1.18195	6.36818	-4.05929	4.92585e-05	0.000483684
ENSG00000125505.17	MBOAT7	membrane bound O-acyltransferase domain containing 7	-1.41181	0.526876	-4.05607	4.99426e-05	0.000490023
ENSG00000231274.5	SBK3	SH3 domain binding kinase family member 3	1.4562	0.512652	4.04993	5.12715e-05	0.000502674
ENSG00000090924.15	PLEKHG2	pleckstrin homology and RhoGEF domain containing G2	-1.16438	4.48966	-4.04845	5.15965e-05	0.000505471
ENSG00000175182.15	FAM131A	family with sequence similarity 131 member A	-1.16888	3.92553	-4.04803	5.16879e-05	0.000505977
ENSG00000099800.8	TIMM13	translocase of inner mitochondrial membrane 13	-1.17381	5.89059	-4.0474	5.18285e-05	0.000506962
ENSG00000180817.12	PPA1	inorganic pyrophosphatase 1	-1.18319	7.66321	-4.04605	5.21268e-05	0.000509488
ENSG00000116750.13	UCHL5	ubiquitin C-terminal hydrolase L5	-1.17769	6.38925	-4.044	5.25861e-05	0.000513583
ENSG00000121957.15	GPSM2	G protein signaling modulator 2	-1.17716	6.29734	-4.04376	5.26403e-05	0.000513717
ENSG00000198455.4	ZXDB	zinc finger X-linked duplicated B	-1.16371	4.94174	-4.04176	5.30905e-05	0.000517182
ENSG00000169710.9	FASN	fatty acid synthase	-1.17548	9.37167	-4.04153	5.31426e-05	0.000517182
ENSG00000140835.10	CHST4	carbohydrate sulfotransferase 4	1.48723	0.253025	4.04148	5.3154e-05	0.000517182
ENSG00000143162.9	CREG1	cellular repressor of E1A stimulated genes 1	1.17259	6.34118	4.04141	5.317e-05	0.000517182
ENSG00000101417.12	PXMP4	peroxisomal membrane protein 4	1.17574	3.91977	4.04128	5.31986e-05	0.000517182
ENSG00000144354.14	CDCA7	cell division cycle associated 7	-1.17809	6.66871	-4.03764	5.403e-05	0.000524863
ENSG00000163293.12	NIPAL1	NIPA like domain containing 1	-1.17308	3.60171	-4.03566	5.44893e-05	0.00052892
ENSG00000127946.17	HIP1	huntingtin interacting protein 1	-1.16058	4.71078	-4.03409	5.48554e-05	0.000532068
ENSG00000176542.10	USF3	upstream transcription factor family member 3	-1.16103	4.90768	-4.03187	5.53756e-05	0.000536463
ENSG00000197355.11	UAP1L1	UDP-N-acetylglucosamine pyrophosphorylase 1 like 1	-1.15967	4.39602	-4.03166	5.5425e-05	0.000536463
ENSG00000167767.14	KRT80	keratin 80	1.17156	6.43049	4.03162	5.54351e-05	0.000536463
ENSG00000182310.14	SPACA6	sperm acrosome associated 6	-1.26183	1.91551	-4.03057	5.56817e-05	0.00053844
ENSG00000159403.18	C1R	complement C1r	1.40504	0.847599	4.02991	5.58376e-05	0.000539538
ENSG00000124571.18	XPO5	exportin 5	-1.17654	6.79924	-4.02902	5.60503e-05	0.000541181
ENSG00000171791.13	BCL2	BCL2 apoptosis regulator	-1.16654	3.7016	-4.02876	5.61113e-05	0.00054136
ENSG00000140937.14	CDH11	cadherin 11	1.17583	7.28117	4.02747	5.64209e-05	0.000543617
ENSG00000105245.9	NUMBL	NUMB like endocytic adaptor protein	-1.1606	4.11326	-4.02743	5.64308e-05	0.000543617
ENSG00000146247.14	PHIP	pleckstrin homology domain interacting protein	-1.17569	6.78487	-4.02596	5.67843e-05	0.00054625
ENSG00000134910.14	STT3A	STT3 oligosaccharyltransferase complex catalytic subunit A	-1.17705	7.23287	-4.02594	5.67901e-05	0.00054625
ENSG00000101255.11	TRIB3	tribbles pseudokinase 3	-1.16177	3.91161	-4.02534	5.69349e-05	0.000547229
ENSG00000169247.14	SH3TC2	SH3 domain and tetratricopeptide repeats 2	1.16359	5.58483	4.02516	5.69785e-05	0.000547235
ENSG00000102057.10	KCND1	potassium voltage-gated channel subfamily D member 1	1.3451	1.30595	4.02429	5.71883e-05	0.000548835
ENSG00000103544.15	VPS35L	VPS35 endosomal protein sorting factor like	1.23499	2.53269	4.02329	5.74321e-05	0.000550759
ENSG00000092295.12	TGM1	transglutaminase 1	1.37276	1.11473	4.02204	5.77389e-05	0.000553284
ENSG00000015285.11	WAS	WASP actin nucleation promoting factor	1.63361	-1.01015	4.02171	5.78193e-05	0.000553637
ENSG00000112365.5	ZBTB24	zinc finger and BTB domain containing 24	-1.15643	4.795	-4.02056	5.81021e-05	0.000555927
ENSG00000121743.4	GJA3	gap junction protein alpha 3	1.30713	1.76218	4.01959	5.83406e-05	0.000557788
ENSG00000116299.17	ELAPOR1	endosome-lysosome associated apoptosis and autophagy regulator 1	1.37965	1.17216	4.01928	5.84178e-05	0.000558107
ENSG00000163362.11	INAVA	innate immunity activator	1.40738	0.755121	4.01866	5.85732e-05	0.000559172
ENSG00000007516.14	BAIAP3	BAI1 associated protein 3	1.18202	3.45536	4.01587	5.92698e-05	0.000565398
ENSG00000073111.14	MCM2	minichromosome maintenance complex component 2	-1.16969	6.62868	-4.00914	6.09844e-05	0.000581317
ENSG00000172725.14	CORO1B	coronin 1B	-1.1669	6.32462	-4.00885	6.10583e-05	0.000581559
ENSG00000123178.15	SPRYD7	SPRY domain containing 7	-1.15452	4.149	-4.00869	6.11012e-05	0.000581559
ENSG00000180773.15	SLC36A4	solute carrier family 36 member 4	-1.15622	5.33637	-4.00759	6.13856e-05	0.000583829
ENSG00000176946.12	THAP4	THAP domain containing 4	-1.15941	5.62923	-4.00738	6.14402e-05	0.000583912
ENSG00000086730.17	LAT2	linker for activation of T cells family member 2	-1.15349	4.19289	-4.00605	6.17861e-05	0.000586761
ENSG00000131469.15	RPL27	ribosomal protein L27	-1.16618	9.17143	-4.00422	6.22678e-05	0.000590894
ENSG00000080839.12	RBL1	RB transcriptional corepressor like 1	-1.16241	5.98945	-4.0038	6.23778e-05	0.000591496
ENSG00000123329.20	ARHGAP9	Rho GTPase activating protein 9	1.5001	0.0447895	4.00314	6.25503e-05	0.00059269
ENSG00000183943.6	PRKX	protein kinase X-linked	-1.15179	4.28229	-4.00245	6.27337e-05	0.000593566
ENSG00000103404.14	USP31	ubiquitin specific peptidase 31	-1.15118	4.41217	-4.00244	6.27362e-05	0.000593566
ENSG00000253731.3	PCDHGA6	protocadherin gamma subfamily A, 6	1.66207	-1.45543	4.0019	6.28807e-05	0.000594488
ENSG00000132359.15	RAP1GAP2	RAP1 GTPase activating protein 2	-1.16257	6.02515	-4.00172	6.29271e-05	0.000594488
ENSG00000148334.15	PTGES2	prostaglandin E synthase 2	-1.15791	5.77155	-3.99711	6.41668e-05	0.00060557
ENSG00000198042.11	MAK16	MAK16 homolog	-1.15922	5.915	-3.997	6.41953e-05	0.00060557
ENSG00000179409.11	GEMIN4	gem nuclear organelle associated protein 4	-1.16622	6.74884	-3.99496	6.4751e-05	0.000610358
ENSG00000153064.12	BANK1	B cell scaffold protein with ankyrin repeats 1	1.19804	2.93794	3.99162	6.56697e-05	0.00061856
ENSG00000119285.11	HEATR1	HEAT repeat containing 1	-1.16493	6.70483	-3.99073	6.59165e-05	0.000620425
ENSG00000120896.13	SORBS3	sorbin and SH3 domain containing 3	-1.14781	4.73891	-3.98973	6.61957e-05	0.000622592
ENSG00000198911.12	SREBF2	sterol regulatory element binding transcription factor 2	-1.16612	7.59703	-3.98776	6.67479e-05	0.000627322
ENSG00000158470.5	B4GALT5	beta-1,4-galactosyltransferase 5	-1.16388	6.7648	-3.98622	6.71803e-05	0.000630919
ENSG00000213931.7	HBE1	hemoglobin subunit epsilon 1	-1.24768	1.98583	-3.98599	6.72464e-05	0.000631074
ENSG00000224578.5	HNRNPA1P48	heterogeneous nuclear ribonucleoprotein A1 pseudogene 48	-1.16494	7.44216	-3.98349	6.79567e-05	0.00063727
ENSG00000115380.20	EFEMP1	EGF containing fibulin extracellular matrix protein 1	1.16613	3.75042	3.98216	6.83406e-05	0.000640397
ENSG00000080031.10	PTPRH	protein tyrosine phosphatase receptor type H	1.43252	0.478332	3.98179	6.84446e-05	0.0006409
ENSG00000170006.12	TMEM154	transmembrane protein 154	-1.1569	6.0662	-3.98073	6.87521e-05	0.000643305
ENSG00000068489.13	PRR11	proline rich 11	-1.16308	8.02382	-3.98003	6.89546e-05	0.000644588
ENSG00000089351.14	GRAMD1A	GRAM domain containing 1A	-1.14502	4.83068	-3.97991	6.89906e-05	0.000644588
ENSG00000146858.8	ZC3HAV1L	zinc finger CCCH-type containing, antiviral 1 like	-1.1543	3.54582	-3.97613	7.00947e-05	0.000654423
ENSG00000145220.14	LYAR	Ly1 antibody reactive	-1.16129	6.89734	-3.97542	7.03044e-05	0.000655899
ENSG00000171517.6	LPAR3	lysophosphatidic acid receptor 3	1.62497	-0.866633	3.97417	7.06727e-05	0.000658852
ENSG00000185133.14	INPP5J	inositol polyphosphate-5-phosphatase J	1.28914	1.822	3.97396	7.07369e-05	0.000658967
ENSG00000024422.12	EHD2	EH domain containing 2	-1.15858	6.54102	-3.97194	7.13377e-05	0.000664078
ENSG00000186409.18	CCDC30	coiled-coil domain containing 30	1.38767	0.900043	3.97147	7.1481e-05	0.000664868
ENSG00000111885.7	MAN1A1	mannosidase alpha class 1A member 1	1.14686	5.52673	3.97131	7.15272e-05	0.000664868
ENSG00000170396.9	ZNF804A	zinc finger protein 804A	-1.15297	3.60566	-3.97067	7.17206e-05	0.000666179
ENSG00000221843.4	C2orf16	chromosome 2 open reading frame 16	1.39841	0.757404	3.97043	7.17915e-05	0.000666351
ENSG00000197566.10	ZNF624	zinc finger protein 624	-1.23335	2.17763	-3.96931	7.21314e-05	0.000669018
ENSG00000107821.15	KAZALD1	Kazal type serine peptidase inhibitor domain 1	-1.15867	3.34862	-3.96886	7.22657e-05	0.000669774
ENSG00000197191.6	CYSRT1	cysteine rich tail 1	1.52587	-0.193878	3.96681	7.28911e-05	0.000675079
ENSG00000197872.11	CYRIA	CYFIP related Rac1 interactor A	1.15861	3.67874	3.9651	7.34164e-05	0.000679449
ENSG00000131067.17	GGT7	gamma-glutamyltransferase 7	1.39482	0.828087	3.96368	7.38529e-05	0.000682992
ENSG00000143341.12	HMCN1	hemicentin 1	1.21254	2.62978	3.9628	7.41273e-05	0.000685031
ENSG00000114450.11	GNB4	G protein subunit beta 4	-1.15409	6.35992	-3.96221	7.43094e-05	0.000685984
ENSG00000196659.10	TTC30B	tetratricopeptide repeat domain 30B	1.39123	0.925101	3.96212	7.43384e-05	0.000685984
ENSG00000116991.11	SIPA1L2	signal induced proliferation associated 1 like 2	1.16026	3.62627	3.9618	7.4439e-05	0.000686415
ENSG00000168685.15	IL7R	interleukin 7 receptor	1.14929	6.35613	3.96066	7.47924e-05	0.000689174
ENSG00000174791.11	RIN1	Ras and Rab interactor 1	-1.139	4.39782	-3.95996	7.50121e-05	0.000690698
ENSG00000105711.13	SCN1B	sodium voltage-gated channel beta subunit 1	1.34205	1.22244	3.95856	7.5455e-05	0.000694273
ENSG00000170191.5	NANP	N-acetylneuraminic acid phosphatase	-1.13801	4.75595	-3.95744	7.58092e-05	0.000697028
ENSG00000117280.13	RAB29	RAB29, member RAS oncogene family	-1.13996	5.07087	-3.95685	7.59973e-05	0.000698252
ENSG00000134815.19	DHX34	DExH-box helicase 34	-1.14659	5.81983	-3.95536	7.64722e-05	0.000702109
ENSG00000127616.19	SMARCA4	SWI/SNF related, matrix associated, actin dependent regulator of chromatin, subfamily a, member 4	-1.15643	7.52595	-3.95445	7.67621e-05	0.000704262
ENSG00000125944.21	HNRNPR	heterogeneous nuclear ribonucleoprotein R	-1.1544	8.30807	-3.95265	7.73423e-05	0.000709073
ENSG00000132763.15	MMACHC	metabolism of cobalamin associated C	-1.13909	4.0065	-3.95056	7.80206e-05	0.000714776
ENSG00000177732.8	SOX12	SRY-box transcription factor 12	-1.13621	4.34643	-3.94985	7.82513e-05	0.000716374
ENSG00000164253.14	WDR41	WD repeat domain 41	-1.14145	5.50004	-3.94815	7.88097e-05	0.000720967
ENSG00000029153.14	ARNTL2	aryl hydrocarbon receptor nuclear translocator like 2	-1.14846	6.24722	-3.94744	7.9044e-05	0.000722486
ENSG00000198569.10	SLC34A3	solute carrier family 34 member 3	1.4781	-0.035406	3.9473	7.90894e-05	0.000722486
ENSG00000166986.15	MARS1	methionyl-tRNA synthetase 1	-1.15431	7.51338	-3.94709	7.91594e-05	0.000722607
ENSG00000107443.16	CCNJ	cyclin J	-1.13855	5.28333	-3.94671	7.92865e-05	0.000723247
ENSG00000240583.13	AQP1	aquaporin 1 (Colton blood group)	1.70828	-1.73266	3.94641	7.93855e-05	0.000723631
ENSG00000170638.9	TRABD	TraB domain containing	-1.14445	5.90636	-3.94553	7.96779e-05	0.000725776
ENSG00000116035.4	VAX2	ventral anterior homeobox 2	1.55757	-0.649947	3.94425	8.01031e-05	0.000729127
ENSG00000106178.7	CCL24	C-C motif chemokine ligand 24	1.34709	1.02485	3.94351	8.03498e-05	0.000730849
ENSG00000118162.14	KPTN	kaptin, actin binding protein	1.13984	4.33127	3.94258	8.06634e-05	0.000733178
ENSG00000204856.12	FAM216A	family with sequence similarity 216 member A	-1.13714	5.3094	-3.94238	8.07311e-05	0.000733269
ENSG00000112624.12	BICRAL	BRD4 interacting chromatin remodeling complex associated protein like	-1.13397	4.36343	-3.94208	8.08309e-05	0.000733652
ENSG00000135451.13	TROAP	trophinin associated protein	-1.14757	6.36715	-3.94109	8.11664e-05	0.000736171
ENSG00000185730.8	ZNF696	zinc finger protein 696	-1.1334	4.39662	-3.94061	8.13298e-05	0.000737127
ENSG00000163590.14	PPM1L	protein phosphatase, Mg2+/Mn2+ dependent 1L	1.15414	3.64444	3.93858	8.20191e-05	0.000742845
ENSG00000100490.9	CDKL1	cyclin dependent kinase like 1	-1.13396	4.15786	-3.93761	8.23523e-05	0.000745332
ENSG00000275464.5	NA	NA	-1.1376	3.81968	-3.93723	8.24827e-05	0.000745982
ENSG00000167972.14	ABCA3	ATP binding cassette subfamily A member 3	-1.14948	3.31958	-3.93648	8.27394e-05	0.000747772
ENSG00000113657.13	DPYSL3	dihydropyrimidinase like 3	1.20153	2.72695	3.93595	8.29247e-05	0.000748914
ENSG00000250305.9	TRMT9B	tRNA methyltransferase 9B (putative)	1.4544	0.259757	3.93524	8.31671e-05	0.00075057
ENSG00000139263.12	LRIG3	leucine rich repeats and immunoglobulin like domains 3	-1.16618	2.98276	-3.93505	8.32343e-05	0.000750644
ENSG00000173113.7	TRMT112	tRNA methyltransferase subunit 11-2	-1.14659	6.46161	-3.93484	8.33079e-05	0.000750775
ENSG00000134538.3	SLCO1B1	solute carrier organic anion transporter family member 1B1	-1.3454	0.94694	-3.93289	8.39865e-05	0.000756066
ENSG00000105479.16	CCDC114	coiled-coil domain containing 114	1.47432	-0.0754142	3.93278	8.4024e-05	0.000756066
ENSG00000106785.15	TRIM14	tripartite motif containing 14	-1.14221	6.01648	-3.93264	8.40734e-05	0.000756066
ENSG00000077348.9	EXOSC5	exosome component 5	-1.13215	5.04174	-3.93209	8.42668e-05	0.00075727
ENSG00000162341.18	TPCN2	two pore segment channel 2	-1.19465	2.43144	-3.93181	8.43631e-05	0.000757599
ENSG00000205090.9	TMEM240	transmembrane protein 240	1.25781	1.98675	3.92986	8.50511e-05	0.000763239
ENSG00000173638.19	SLC19A1	solute carrier family 19 member 1	1.53523	-0.418229	3.92869	8.54677e-05	0.000766436
ENSG00000165591.6	FAAH2	fatty acid amide hydrolase 2	1.52598	-0.330041	3.92829	8.56088e-05	0.000767161
ENSG00000197724.11	PHF2	PHD finger protein 2	-1.1316	5.08402	-3.92736	8.59414e-05	0.000769599
ENSG00000129675.16	ARHGEF6	Rac/Cdc42 guanine nucleotide exchange factor 6	1.22944	2.19237	3.92713	8.60234e-05	0.000769791
ENSG00000178035.12	IMPDH2	inosine monophosphate dehydrogenase 2	-1.14557	8.59361	-3.92566	8.65475e-05	0.000773936
ENSG00000078018.20	MAP2	microtubule associated protein 2	1.13423	4.32507	3.92539	8.66467e-05	0.00077428
ENSG00000065150.21	IPO5	importin 5	-1.14424	8.73784	-3.92347	8.73381e-05	0.00077991
ENSG00000070759.17	TESK2	testis associated actin remodelling kinase 2	1.19593	2.71491	3.92295	8.7528e-05	0.000781057
ENSG00000239388.9	ASB14	ankyrin repeat and SOCS box containing 14	-1.43864	-0.24362	-3.92264	8.76411e-05	0.000781518
ENSG00000143320.9	CRABP2	cellular retinoic acid binding protein 2	-1.165	2.92574	-3.92239	8.77312e-05	0.000781773
ENSG00000197122.12	SRC	SRC proto-oncogene, non-receptor tyrosine kinase	-1.12851	4.93343	-3.92025	8.85157e-05	0.000788211
ENSG00000167525.14	PROCA1	protein interacting with cyclin A1	1.44558	0.187871	3.91782	8.94104e-05	0.000795585
ENSG00000196935.9	SRGAP1	SLIT-ROBO Rho GTPase activating protein 1	-1.13182	5.42434	-3.91767	8.94689e-05	0.000795585
ENSG00000173930.9	SLCO4C1	solute carrier organic anion transporter family member 4C1	-1.14348	3.34903	-3.916	9.00892e-05	0.000800541
ENSG00000239672.8	NME1	NME/NM23 nucleoside diphosphate kinase 1	-1.14352	6.90017	-3.91567	9.02115e-05	0.000801068
ENSG00000114850.7	SSR3	signal sequence receptor subunit 3	-1.14119	8.98202	-3.91508	9.04339e-05	0.000802206
ENSG00000142534.7	RPS11	ribosomal protein S11	-1.14131	8.85692	-3.91485	9.05202e-05	0.000802206
ENSG00000125378.16	BMP4	bone morphogenetic protein 4	1.13403	6.00547	3.91482	9.05289e-05	0.000802206
ENSG00000105649.10	RAB3A	RAB3A, member RAS oncogene family	1.35212	0.900322	3.91452	9.06435e-05	0.000802662
ENSG00000131848.9	ZSCAN5A	zinc finger and SCAN domain containing 5A	1.18733	2.84224	3.91339	9.10688e-05	0.000805867
ENSG00000272333.7	KMT2B	lysine methyltransferase 2B	-1.13891	6.2439	-3.91302	9.12074e-05	0.000805986
ENSG00000087053.20	MTMR2	myotubularin related protein 2	-1.14104	6.5894	-3.91302	9.1209e-05	0.000805986
ENSG00000168439.17	STIP1	stress induced phosphoprotein 1	-1.14303	8.1415	-3.91198	9.16013e-05	0.000808697
ENSG00000033178.13	UBA6	ubiquitin like modifier activating enzyme 6	-1.14307	6.96188	-3.91187	9.1643e-05	0.000808697
ENSG00000162194.12	LBHD1	LBH domain containing 1	1.38989	0.638303	3.91068	9.20947e-05	0.000812119
ENSG00000091129.21	NRCAM	neuronal cell adhesion molecule	1.63827	-1.31512	3.90995	9.23742e-05	0.00081402
ENSG00000170153.11	RNF150	ring finger protein 150	1.48114	-0.298757	3.90903	9.27261e-05	0.000816554
ENSG00000104408.10	EIF3E	eukaryotic translation initiation factor 3 subunit E	-1.14034	8.60689	-3.90748	9.33247e-05	0.000821257
ENSG00000132635.17	PCED1A	PC-esterase domain containing 1A	1.12648	5.3393	3.90651	9.37005e-05	0.000823994
ENSG00000082898.17	XPO1	exportin 1	-1.13945	8.62323	-3.90557	9.40639e-05	0.000826619
ENSG00000149269.10	PAK1	p21 (RAC1) activated kinase 1	-1.12635	5.27557	-3.90484	9.4349e-05	0.000828551
ENSG00000169972.12	PUSL1	pseudouridine synthase like 1	-1.12435	4.17645	-3.90451	9.44785e-05	0.000829115
ENSG00000147145.12	LPAR4	lysophosphatidic acid receptor 4	1.26525	1.80072	3.90413	9.46268e-05	0.000829844
ENSG00000113460.13	BRIX1	biogenesis of ribosomes BRX1	-1.13989	6.81951	-3.90387	9.47276e-05	0.000830156
ENSG00000164520.11	RAET1E	retinoic acid early transcript 1E	1.1717	3.0956	3.90173	9.55676e-05	0.000836941
ENSG00000144455.14	SUMF1	sulfatase modifying factor 1	1.12415	4.71116	3.90046	9.60728e-05	0.000840786
ENSG00000118363.12	SPCS2	signal peptidase complex subunit 2	-1.1217	4.40972	-3.89994	9.62794e-05	0.000842014
ENSG00000167333.13	TRIM68	tripartite motif containing 68	1.14036	3.67996	3.89831	9.69268e-05	0.000847093
ENSG00000189079.17	ARID2	AT-rich interaction domain 2	-1.1228	5.04964	-3.89731	9.73303e-05	0.000850035
ENSG00000092929.12	UNC13D	unc-13 homolog D	-1.13905	7.06977	-3.8967	9.75732e-05	0.000851272
ENSG00000110660.15	SLC35F2	solute carrier family 35 member F2	-1.13185	6.08456	-3.89662	9.76058e-05	0.000851272
ENSG00000132405.19	TBC1D14	TBC1 domain family member 14	-1.12383	5.23234	-3.89584	9.79219e-05	0.000853111
ENSG00000136002.20	ARHGEF4	Rho guanine nucleotide exchange factor 4	-1.2133	2.04118	-3.89577	9.79508e-05	0.000853111
ENSG00000053747.16	LAMA3	laminin subunit alpha 3	1.31988	1.09104	3.89059	0.000100063	0.000870907
ENSG00000183765.22	CHEK2	checkpoint kinase 2	-1.12622	3.80092	-3.88977	0.000100404	0.000873281
ENSG00000114473.14	IQCG	IQ motif containing G	1.22833	2.28936	3.88817	0.000101069	0.000878465
ENSG00000183864.5	TOB2	transducer of ERBB2, 2	-1.12791	5.8765	-3.88719	0.000101474	0.00088138
ENSG00000127124.16	HIVEP3	HIVEP zinc finger 3	-1.12767	3.57299	-3.88641	0.000101802	0.000883626
ENSG00000048649.13	RSF1	remodeling and spacing factor 1	-1.12737	5.84766	-3.88624	0.000101872	0.000883632
ENSG00000167513.9	CDT1	chromatin licensing and DNA replication factor 1	-1.12726	5.92171	-3.88588	0.000102026	0.000884165
ENSG00000169371.14	SNUPN	snurportin 1	-1.12045	4.02327	-3.88577	0.000102073	0.000884165
ENSG00000186854.11	TRABD2A	TraB domain containing 2A	-1.12077	5.31172	-3.88552	0.000102174	0.000884444
ENSG00000147996.16	CBWD5	COBW domain containing 5	-1.13285	3.43425	-3.88509	0.000102355	0.000885408
ENSG00000075239.14	ACAT1	acetyl-CoA acetyltransferase 1	-1.13173	6.47196	-3.88361	0.000102982	0.000890223
ENSG00000126947.13	ARMCX1	armadillo repeat containing X-linked 1	-1.12228	5.48558	-3.88283	0.000103315	0.000892493
ENSG00000104964.15	TLE5	TLE family member 5, transcriptional modulator	-1.13147	6.44366	-3.88251	0.000103451	0.000893061
ENSG00000163328.13	GPR155	G protein-coupled receptor 155	1.13575	3.7067	3.88194	0.000103692	0.000894537
ENSG00000100934.15	SEC23A	Sec23 homolog A, COPII coat complex component	-1.13417	8.0183	-3.88092	0.000104128	0.000897335
ENSG00000196470.12	SIAH1	siah E3 ubiquitin protein ligase 1	-1.12384	3.73345	-3.88085	0.000104157	0.000897335
ENSG00000178105.11	DDX10	DEAD-box helicase 10	-1.12796	6.15363	-3.88062	0.000104258	0.000897592
ENSG00000128596.17	CCDC136	coiled-coil domain containing 136	1.28255	1.52619	3.88031	0.000104388	0.0008981
ENSG00000167695.15	TLCD3A	TLC domain containing 3A	-1.11745	4.14301	-3.87956	0.000104712	0.000900283
ENSG00000178761.15	FAM219B	family with sequence similarity 219 member B	-1.12222	3.77049	-3.87885	0.000105018	0.000902302
ENSG00000204128.6	C2orf72	chromosome 2 open reading frame 72	1.36535	0.672011	3.87577	0.000106357	0.000913187
ENSG00000139842.15	CUL4A	cullin 4A	-1.13039	6.62464	-3.87439	0.00010696	0.000917164
ENSG00000148584.15	A1CF	APOBEC1 complementation factor	1.39146	0.551234	3.87438	0.000106964	0.000917164
ENSG00000187240.16	DYNC2H1	dynein cytoplasmic 2 heavy chain 1	-1.1156	4.98983	-3.87419	0.000107045	0.000917244
ENSG00000004864.14	SLC25A13	solute carrier family 25 member 13	-1.13054	6.67652	-3.87391	0.000107169	0.000917687
ENSG00000131263.13	RLIM	ring finger protein, LIM domain interacting	-1.13161	7.06001	-3.87132	0.000108316	0.000926878
ENSG00000162714.12	ZNF496	zinc finger protein 496	-1.11819	5.44294	-3.87019	0.000108818	0.000930551
ENSG00000159199.14	ATP5MC1	ATP synthase membrane subunit c locus 1	-1.12347	6.2117	-3.86383	0.000111691	0.000954478
ENSG00000106105.15	GARS1	glycyl-tRNA synthetase 1	-1.1282	8.19776	-3.86193	0.000112566	0.000961308
ENSG00000171174.15	RBKS	ribokinase	1.29113	1.25745	3.85939	0.00011374	0.000970681
ENSG00000189056.14	RELN	reelin	1.21826	2.35482	3.85821	0.000114289	0.000974713
ENSG00000185250.16	PPIL6	peptidylprolyl isomerase like 6	1.47907	-0.317211	3.85392	0.000116315	0.000991325
ENSG00000152256.14	PDK1	pyruvate dehydrogenase kinase 1	-1.10722	4.67637	-3.85098	0.000117719	0.00100262
ENSG00000184916.9	JAG2	jagged canonical Notch ligand 2	1.19877	2.38875	3.8487	0.000118817	0.0010113
ENSG00000100156.10	SLC16A8	solute carrier family 16 member 8	1.37435	0.500001	3.84667	0.000119805	0.00101903
ENSG00000213516.10	RBMXL1	RBMX like 1	-1.11837	6.16221	-3.84596	0.000120153	0.00102041
ENSG00000140455.17	USP3	ubiquitin specific peptidase 3	-1.10583	4.64349	-3.8458	0.000120233	0.00102041
ENSG00000155530.3	LRGUK	leucine rich repeats and guanylate kinase domain containing	1.45293	-0.0694524	3.84574	0.000120261	0.00102041
ENSG00000162244.12	RPL29	ribosomal protein L29	-1.12373	8.138	-3.84569	0.000120289	0.00102041
ENSG00000108424.10	KPNB1	karyopherin subunit beta 1	-1.11662	9.74837	-3.84452	0.000120861	0.00102458
ENSG00000214309.5	MBLAC1	metallo-beta-lactamase domain containing 1	-1.22468	1.69753	-3.84406	0.000121091	0.00102585
ENSG00000179431.7	FJX1	four-jointed box kinase 1	-1.11431	5.89524	-3.84337	0.000121431	0.00102804
ENSG00000107779.14	BMPR1A	bone morphogenetic protein receptor type 1A	-1.10473	4.74794	-3.8419	0.000122162	0.00103354
ENSG00000161509.14	GRIN2C	glutamate ionotropic receptor NMDA type subunit 2C	1.4837	-0.368704	3.84103	0.000122592	0.00103649
ENSG00000175984.15	DENND2C	DENN domain containing 2C	1.13352	3.40855	3.84016	0.000123027	0.00103948
ENSG00000170325.14	PRDM10	PR/SET domain 10	-1.10409	4.44566	-3.83956	0.000123331	0.00104135
ENSG00000162572.21	SCNN1D	sodium channel epithelial 1 subunit delta	1.15925	2.87707	3.83928	0.00012347	0.00104183
ENSG00000141971.13	MVB12A	multivesicular body subunit 12A	-1.10361	4.54149	-3.83862	0.000123805	0.00104397
ENSG00000115112.8	TFCP2L1	transcription factor CP2 like 1	1.14078	3.22726	3.83671	0.000124767	0.00105138
ENSG00000112137.18	PHACTR1	phosphatase and actin regulator 1	-1.16693	2.47694	-3.83593	0.000125167	0.00105406
ENSG00000116833.14	NR5A2	nuclear receptor subfamily 5 group A member 2	1.57061	-0.962262	3.83563	0.000125316	0.00105462
ENSG00000185753.13	CXorf38	chromosome X open reading frame 38	-1.10599	3.98775	-3.83507	0.000125605	0.00105635
ENSG00000130363.12	RSPH3	radial spoke head 3	1.13138	3.36799	3.83461	0.000125841	0.00105664
ENSG00000140650.12	PMM2	phosphomannomutase 2	-1.10261	4.70717	-3.83454	0.000125875	0.00105664
ENSG00000229117.9	RPL41	ribosomal protein L41	-1.10244	4.60946	-3.83443	0.00012593	0.00105664
ENSG00000096063.16	SRPK1	SRSF protein kinase 1	-1.1212	7.75011	-3.83435	0.000125972	0.00105664
ENSG00000023892.11	DEF6	DEF6 guanine nucleotide exchange factor	-1.10389	4.16056	-3.83388	0.000126212	0.00105795
ENSG00000172456.18	FGGY	FGGY carbohydrate kinase domain containing	1.19621	2.34112	3.83202	0.00012717	0.00106527
ENSG00000066629.18	EML1	EMAP like 1	1.19308	2.30757	3.83186	0.000127253	0.00106527
ENSG00000198753.12	PLXNB3	plexin B3	-1.11351	3.51119	-3.83098	0.000127713	0.00106842
ENSG00000117318.9	ID3	inhibitor of DNA binding 3, HLH protein	1.10638	5.69791	3.83037	0.000128029	0.00107036
ENSG00000177200.17	CHD9	chromodomain helicase DNA binding protein 9	-1.11379	6.14595	-3.82967	0.000128395	0.00107271
ENSG00000104689.10	TNFRSF10A	TNF receptor superfamily member 10a	-1.10123	4.80355	-3.82944	0.00012851	0.00107282
ENSG00000141480.18	ARRB2	arrestin beta 2	-1.11219	3.53449	-3.82932	0.000128576	0.00107282
ENSG00000123977.10	DAW1	dynein assembly factor with WD repeats 1	1.30769	1.19865	3.82912	0.000128677	0.00107296
ENSG00000162377.6	COA7	cytochrome c oxidase assembly factor 7 (putative)	-1.10909	5.72474	-3.82873	0.000128884	0.00107397
ENSG00000166106.3	ADAMTS15	ADAM metallopeptidase with thrombospondin type 1 motif 15	1.16077	2.85796	3.82795	0.00012929	0.00107666
ENSG00000185187.13	SIGIRR	single Ig and TIR domain containing	1.15603	2.94374	3.8276	0.000129474	0.00107748
ENSG00000159399.10	HK2	hexokinase 2	-1.11891	7.38884	-3.82605	0.000130295	0.0010836
ENSG00000164304.16	CAGE1	cancer antigen 1	1.58494	-1.56774	3.82562	0.00013052	0.00108421
ENSG00000138074.15	SLC5A6	solute carrier family 5 member 6	-1.10587	5.55389	-3.82559	0.000130538	0.00108421
ENSG00000183323.13	CCDC125	coiled-coil domain containing 125	-1.43545	-0.109042	-3.82483	0.000130939	0.00108683
ENSG00000078177.14	N4BP2	NEDD4 binding protein 2	-1.10024	4.75924	-3.82452	0.000131106	0.00108751
ENSG00000248592.7	STIMATE-MUSTN1	STIMATE-MUSTN1 readthrough	1.58348	-1.04654	3.82393	0.000131421	0.0010894
ENSG00000262655.4	SPON1	spondin 1	1.38449	0.481615	3.82318	0.000131821	0.00109201
ENSG00000075290.8	WNT8B	Wnt family member 8B	1.28839	1.26849	3.82067	0.00013317	0.00110189
ENSG00000173757.10	STAT5B	signal transducer and activator of transcription 5B	-1.10813	5.84141	-3.82064	0.000133187	0.00110189
ENSG00000101057.16	MYBL2	MYB proto-oncogene like 2	-1.11629	6.99154	-3.82022	0.00013341	0.00110302
ENSG00000113649.11	TCERG1	transcription elongation regulator 1	-1.11703	7.27057	-3.81995	0.000133559	0.00110353
ENSG00000145715.15	RASA1	RAS p21 protein activator 1	1.11589	7.60689	3.81896	0.000134094	0.00110724
ENSG00000261884.2	NA	NA	-1.3657	0.394224	-3.81846	0.000134365	0.00110875
ENSG00000064102.15	INTS13	integrator complex subunit 13	-1.11271	6.52079	-3.81759	0.000134841	0.00111196
ENSG00000180884.10	ZNF792	zinc finger protein 792	1.44038	-0.115093	3.817	0.000135166	0.00111351
ENSG00000139174.12	PRICKLE1	prickle planar cell polarity protein 1	1.10307	5.70194	3.81689	0.000135225	0.00111351
ENSG00000163235.16	TGFA	transforming growth factor alpha	1.09995	4.72943	3.81677	0.000135292	0.00111351
ENSG00000070814.22	TCOF1	treacle ribosome biogenesis factor 1	-1.11561	7.88988	-3.81613	0.000135641	0.00111566
ENSG00000228672.4	PROB1	proline rich basic protein 1	1.19747	2.26705	3.8156	0.000135933	0.00111734
ENSG00000112159.12	MDN1	midasin AAA ATPase 1	-1.11463	6.87539	-3.81518	0.000136166	0.00111853
ENSG00000164403.14	SHROOM1	shroom family member 1	-1.0964	4.60538	-3.81278	0.000137492	0.0011287
ENSG00000178568.15	ERBB4	erb-b2 receptor tyrosine kinase 4	1.5353	-0.935272	3.81119	0.000138383	0.00113528
ENSG00000175600.16	SUGCT	succinyl-CoA:glutarate-CoA transferase	1.36551	0.666017	3.81016	0.000138959	0.00113927
ENSG00000100296.13	THOC5	THO complex 5	-1.10725	6.13659	-3.8092	0.000139498	0.00114295
ENSG00000198625.13	MDM4	MDM4 regulator of p53	-1.09799	5.22835	-3.80852	0.000139885	0.00114538
ENSG00000132821.12	VSTM2L	V-set and transmembrane domain containing 2 like	1.14866	2.79371	3.80789	0.00014024	0.00114717
ENSG00000184226.15	PCDH9	protocadherin 9	1.15418	2.83021	3.80781	0.000140284	0.00114717
ENSG00000188738.15	FSIP2	fibrous sheath interacting protein 2	1.14059	3.0235	3.80741	0.000140511	0.00114771
ENSG00000075218.19	GTSE1	G2 and S-phase expressed 1	-1.11187	6.7835	-3.80738	0.00014053	0.00114771
ENSG00000160551.11	TAOK1	TAO kinase 1	-1.11311	7.42343	-3.80657	0.000140987	0.0011507
ENSG00000100360.15	IFT27	intraflagellar transport 27	1.09599	5.00348	3.80449	0.000142178	0.00115968
ENSG00000121454.6	LHX4	LIM homeobox 4	1.2497	1.64129	3.80333	0.000142846	0.00116438
ENSG00000108561.8	C1QBP	complement C1q binding protein	-1.10904	8.74673	-3.80174	0.00014377	0.00117116
ENSG00000151612.18	ZNF827	zinc finger protein 827	-1.09229	4.37517	-3.79802	0.000145944	0.00118811
ENSG00000099399.6	MAGEB2	MAGE family member B2	1.11135	3.78709	3.79462	0.000147952	0.00120369
ENSG00000166889.14	PATL1	PAT1 homolog 1, processing body mRNA decay factor	-1.10621	6.50267	-3.79397	0.000148344	0.00120574
ENSG00000163945.18	UVSSA	UV stimulated scaffold protein A	-1.09226	4.1431	-3.79389	0.000148394	0.00120574
ENSG00000163882.9	POLR2H	RNA polymerase II, I and III subunit H	-1.09334	5.31243	-3.79202	0.000149513	0.00121405
ENSG00000116161.18	CACYBP	calcyclin binding protein	-1.10753	6.87618	-3.79144	0.00014986	0.0012161
ENSG00000160293.17	VAV2	vav guanine nucleotide exchange factor 2	-1.09349	5.26188	-3.79067	0.000150326	0.0012191
ENSG00000116273.6	PHF13	PHD finger protein 13	-1.08969	4.6788	-3.78978	0.000150869	0.00122272
ENSG00000142949.17	PTPRF	protein tyrosine phosphatase receptor type F	-1.10769	7.84024	-3.78856	0.000151608	0.00122793
ENSG00000136933.17	RABEPK	Rab9 effector protein with kelch motifs	-1.0909	5.17744	-3.78711	0.000152497	0.00123435
ENSG00000197565.16	COL4A6	collagen type IV alpha 6 chain	1.56465	-1.33592	3.78468	0.000153993	0.00124566
ENSG00000085415.16	SEH1L	SEH1 like nucleoporin	-1.10582	7.91991	-3.78251	0.000155341	0.00125576
ENSG00000143815.15	LBR	lamin B receptor	-1.10597	7.72518	-3.78172	0.00015584	0.00125881
ENSG00000101266.19	CSNK2A1	casein kinase 2 alpha 1	-1.10527	7.01182	-3.7816	0.000155916	0.00125881
ENSG00000100234.12	TIMP3	TIMP metallopeptidase inhibitor 3	1.09289	5.71277	3.78114	0.000156202	0.00125963
ENSG00000253729.8	PRKDC	protein kinase, DNA-activated, catalytic subunit	-1.09946	9.44075	-3.78112	0.000156216	0.00125963
ENSG00000146918.20	NCAPG2	non-SMC condensin II complex subunit G2	-1.10539	7.65438	-3.77997	0.000156938	0.00126465
ENSG00000103994.17	ZNF106	zinc finger protein 106	-1.10017	6.43709	-3.7746	0.000160353	0.00129136
ENSG00000109501.14	WFS1	wolframin ER transmembrane glycoprotein	1.08748	4.79677	3.77435	0.000160516	0.00129185
ENSG00000163935.14	SFMBT1	Scm like with four mbt domains 1	-1.08539	4.91319	-3.77197	0.000162057	0.00130274
ENSG00000176978.14	DPP7	dipeptidyl peptidase 7	-1.09597	6.12544	-3.7719	0.000162099	0.00130274
ENSG00000171150.9	SOCS5	suppressor of cytokine signaling 5	-1.08746	5.17033	-3.77178	0.000162176	0.00130274
ENSG00000106327.13	TFR2	transferrin receptor 2	-1.33466	0.477949	-3.7716	0.000162296	0.00130287
ENSG00000154222.14	CC2D1B	coiled-coil and C2 domain containing 1B	-1.08916	5.43002	-3.77135	0.000162457	0.00130334
ENSG00000185658.13	BRWD1	bromodomain and WD repeat domain containing 1	-1.09484	5.99606	-3.76964	0.000163577	0.0013115
ENSG00000158458.21	NRG2	neuregulin 2	1.12344	3.16128	3.7691	0.000163929	0.00131272
ENSG00000132613.15	MTSS2	MTSS I-BAR domain containing 2	-1.08461	4.21724	-3.76909	0.000163935	0.00131272
ENSG00000103507.14	BCKDK	branched chain keto acid dehydrogenase kinase	-1.08851	5.35756	-3.76875	0.000164163	0.00131371
ENSG00000104231.11	ZFAND1	zinc finger AN1-type containing 1	-1.09615	6.28834	-3.76812	0.000164575	0.00131565
ENSG00000187837.4	H1-2	H1.2 linker histone, cluster member	1.08589	5.44156	3.76794	0.000164691	0.00131565
ENSG00000116525.14	TRIM62	tripartite motif containing 62	1.12305	3.12293	3.76775	0.000164818	0.00131565
ENSG00000181924.7	COA4	cytochrome c oxidase assembly factor 4 homolog	-1.0905	5.73935	-3.76775	0.000164818	0.00131565
ENSG00000134755.17	DSC2	desmocollin 2	-1.09758	3.42767	-3.7669	0.000165378	0.00131885
ENSG00000069956.12	MAPK6	mitogen-activated protein kinase 6	-1.10012	6.80632	-3.76683	0.000165427	0.00131885
ENSG00000163938.17	GNL3	G protein nucleolar 3	-1.10018	8.08444	-3.76437	0.000167062	0.00133042
ENSG00000140262.18	TCF12	transcription factor 12	-1.09553	6.22559	-3.76433	0.000167087	0.00133042
ENSG00000080345.18	RIF1	replication timing regulatory factor 1	-1.10066	7.49255	-3.76348	0.000167662	0.00133416
ENSG00000115091.12	ACTR3	actin related protein 3	-1.09857	8.43337	-3.76286	0.000168077	0.00133662
ENSG00000158023.10	CFAP251	cilia and flagella associated protein 251	-1.09516	3.45367	-3.76259	0.000168258	0.00133703
ENSG00000164164.17	OTUD4	OTU deubiquitinase 4	-1.09927	6.89008	-3.76246	0.000168342	0.00133703
ENSG00000133812.16	SBF2	SET binding factor 2	-1.08849	5.55585	-3.76227	0.000168471	0.00133703
ENSG00000103148.17	NPRL3	NPR3 like, GATOR1 complex subunit	-1.08964	5.69739	-3.76216	0.000168548	0.00133703
ENSG00000166532.16	RIMKLB	ribosomal modification protein rimK like family member B	-1.08663	5.46566	-3.76147	0.000169016	0.0013399
ENSG00000093217.11	XYLB	xylulokinase	-1.09425	3.4652	-3.76036	0.000169761	0.00134498
ENSG00000165912.16	PACSIN3	protein kinase C and casein kinase substrate in neurons 3	-1.08098	4.57208	-3.76009	0.000169947	0.00134522
ENSG00000123545.6	NDUFAF4	NADH:ubiquinone oxidoreductase complex assembly factor 4	-1.08591	5.50951	-3.76001	0.000170003	0.00134522
ENSG00000155438.12	NIFK	nucleolar protein interacting with the FHA domain of MKI67	-1.09293	6.21243	-3.75853	0.000171008	0.00135232
ENSG00000110876.10	SELPLG	selectin P ligand	1.31847	0.826634	3.75775	0.000171547	0.00135548
ENSG00000100479.13	POLE2	DNA polymerase epsilon 2, accessory subunit	-1.08803	5.75133	-3.75764	0.00017162	0.00135548
ENSG00000114698.15	PLSCR4	phospholipid scramblase 4	1.10278	3.48662	3.75684	0.000172169	0.00135815
ENSG00000052802.13	MSMO1	methylsterol monooxygenase 1	-1.09878	7.53123	-3.75684	0.000172172	0.00135815
ENSG00000198055.11	GRK6	G protein-coupled receptor kinase 6	-1.09441	6.53794	-3.75401	0.000174121	0.00137268
ENSG00000137692.12	DCUN1D5	defective in cullin neddylation 1 domain containing 5	-1.0908	6.16295	-3.75382	0.000174258	0.0013729
ENSG00000041515.16	MYO16	myosin XVI	1.27538	1.07593	3.75239	0.000175251	0.00137987
ENSG00000160752.15	FDPS	farnesyl diphosphate synthase	-1.097	7.28118	-3.75128	0.000176033	0.00138517
ENSG00000143398.20	PIP5K1A	phosphatidylinositol-4-phosphate 5-kinase type 1 alpha	-1.0965	7.07514	-3.7509	0.000176302	0.00138643
ENSG00000135912.11	TTLL4	tubulin tyrosine ligase like 4	-1.08087	5.18775	-3.74989	0.000177007	0.00139111
ENSG00000118894.15	EEF2KMT	eukaryotic elongation factor 2 lysine methyltransferase	-1.09793	3.29706	-3.74917	0.000177519	0.00139427
ENSG00000160613.14	PCSK7	proprotein convertase subtilisin/kexin type 7	-1.07748	4.47293	-3.74757	0.000178651	0.0014023
ENSG00000071246.11	VASH1	vasohibin 1	1.13998	2.72154	3.74635	0.000179524	0.00140828
ENSG00000114942.14	EEF1B2	eukaryotic translation elongation factor 1 beta 2	-1.09444	6.92623	-3.74613	0.000179685	0.00140867
ENSG00000101972.19	STAG2	stromal antigen 2	-1.09397	6.91135	-3.74413	0.000181121	0.00141906
ENSG00000136011.15	STAB2	stabilin 2	1.35422	0.39218	3.74381	0.000181348	0.00141996
ENSG00000157500.12	APPL1	adaptor protein, phosphotyrosine interacting with PH domain and leucine zipper 1	-1.09362	6.92217	-3.74283	0.000182057	0.00142464
ENSG00000109113.20	RAB34	RAB34, member RAS oncogene family	-1.09276	6.8219	-3.74238	0.000182386	0.00142633
ENSG00000100316.16	RPL3	ribosomal protein L3	-1.08794	9.48939	-3.74145	0.000183062	0.00142986
ENSG00000166897.16	ELFN2	extracellular leucine rich repeat and fibronectin type III domain containing 2	-1.12497	2.59428	-3.74145	0.000183062	0.00142986
ENSG00000111371.16	SLC38A1	solute carrier family 38 member 1	-1.08883	9.26245	-3.74057	0.000183703	0.00143318
ENSG00000163814.8	CDCP1	CUB domain containing protein 1	-1.08675	6.04116	-3.74056	0.000183712	0.00143318
ENSG00000089195.15	TRMT6	tRNA methyltransferase 6	-1.08188	5.61478	-3.73939	0.000184567	0.00143897
ENSG00000241322.11	CDRT1	CMT1A duplicated region transcript 1	1.50651	-0.997282	3.73906	0.000184808	0.00143946
ENSG00000152433.15	ZNF547	zinc finger protein 547	1.15023	2.63287	3.739	0.000184856	0.00143946
ENSG00000119866.22	BCL11A	BAF chromatin remodeling complex subunit BCL11A	1.28964	0.963522	3.73792	0.000185652	0.00144408
ENSG00000101986.12	ABCD1	ATP binding cassette subfamily D member 1	1.10991	3.24029	3.73778	0.000185753	0.00144408
ENSG00000112715.24	VEGFA	vascular endothelial growth factor A	-1.08525	5.93429	-3.73773	0.00018579	0.00144408
ENSG00000136628.18	EPRS1	glutamyl-prolyl-tRNA synthetase 1	-1.09129	8.33247	-3.73688	0.000186421	0.0014481
ENSG00000087995.16	METTL2A	methyltransferase like 2A	-1.07385	4.74003	-3.73478	0.00018798	0.00145931
ENSG00000159335.18	PTMS	parathymosin	-1.09123	7.11435	-3.73257	0.000189642	0.00147132
ENSG00000077514.9	POLD3	DNA polymerase delta 3, accessory subunit	-1.07611	5.29269	-3.73147	0.000190466	0.00147681
ENSG00000156875.14	MFSD14A	major facilitator superfamily domain containing 14A	-1.0906	3.3695	-3.73108	0.000190768	0.00147824
ENSG00000131746.13	TNS4	tensin 4	1.1651	2.19582	3.73078	0.000190994	0.0014791
ENSG00000222014.6	RAB6C	RAB6C, member RAS oncogene family	-1.34151	0.395361	-3.72999	0.000191591	0.00148265
ENSG00000179163.12	FUCA1	alpha-L-fucosidase 1	1.0856	3.89303	3.72987	0.000191686	0.00148265
ENSG00000176390.12	CRLF3	cytokine receptor like factor 3	-1.07985	5.74026	-3.72851	0.000192721	0.00148975
ENSG00000183077.15	AFMID	arylformamidase	-1.07169	4.49238	-3.72771	0.000193328	0.00149354
ENSG00000015133.19	CCDC88C	coiled-coil domain containing 88C	-1.07168	4.49732	-3.72749	0.000193499	0.00149395
ENSG00000091592.16	NLRP1	NLR family pyrin domain containing 1	-1.07222	4.2488	-3.7267	0.000194111	0.00149777
ENSG00000089050.16	RBBP9	RB binding protein 9, serine hydrolase	-1.07179	4.81267	-3.72521	0.000195256	0.00150568
ENSG00000110104.13	CCDC86	coiled-coil domain containing 86	-1.08322	6.23024	-3.72402	0.000196179	0.00151158
ENSG00000116641.18	DOCK7	dedicator of cytokinesis 7	-1.08564	6.4573	-3.72392	0.000196258	0.00151158
ENSG00000130856.16	ZNF236	zinc finger protein 236	-1.07293	4.00679	-3.72264	0.000197256	0.00151835
ENSG00000118242.16	MREG	melanoregulin	-1.07757	3.70807	-3.7222	0.0001976	0.00152007
ENSG00000099822.3	HCN2	hyperpolarization activated cyclic nucleotide gated potassium and sodium channel 2	1.24923	1.26216	3.72158	0.000198084	0.00152222
ENSG00000163468.15	CCT3	chaperonin containing TCP1 subunit 3	-1.08267	9.41434	-3.72154	0.000198119	0.00152222
ENSG00000130684.14	ZNF337	zinc finger protein 337	-1.31067	0.550888	-3.72095	0.000198584	0.00152488
ENSG00000182359.15	KBTBD3	kelch repeat and BTB domain containing 3	-1.2004	1.63936	-3.72074	0.000198749	0.00152522
ENSG00000272398.6	CD24	CD24 molecule	1.14723	2.42938	3.71826	0.000200707	0.00153932
ENSG00000118181.11	RPS25	ribosomal protein S25	-1.08676	7.29897	-3.71616	0.000202383	0.00155085
ENSG00000099949.21	LZTR1	leucine zipper like transcription regulator 1	-1.06942	4.20612	-3.71607	0.000202455	0.00155085
ENSG00000165055.16	METTL2B	methyltransferase like 2B	-1.06967	5.05719	-3.71467	0.00020358	0.00155848
ENSG00000113389.16	NPR3	natriuretic peptide receptor 3	1.35171	0.297833	3.71452	0.000203696	0.00155848
ENSG00000164163.11	ABCE1	ATP binding cassette subfamily E member 1	-1.08459	8.30616	-3.71313	0.000204821	0.00156615
ENSG00000005436.14	GCFC2	GC-rich sequence DNA-binding factor 2	-1.07445	5.70295	-3.71141	0.000206215	0.00157586
ENSG00000144228.9	SPOPL	speckle type BTB/POZ protein like	-1.07241	5.46801	-3.71014	0.000207252	0.00158283
ENSG00000138798.13	EGF	epidermal growth factor	1.17667	2.14814	3.70861	0.000208511	0.00159149
ENSG00000104517.13	UBR5	ubiquitin protein ligase E3 component n-recognin 5	-1.08451	7.41901	-3.70833	0.000208745	0.00159233
ENSG00000117399.14	CDC20	cell division cycle 20	-1.08444	7.41814	-3.70783	0.000209153	0.00159448
ENSG00000176842.15	IRX5	iroquois homeobox 5	1.10739	3.14955	3.70755	0.000209381	0.00159526
ENSG00000133805.15	AMPD3	adenosine monophosphate deaminase 3	-1.07542	3.57262	-3.70679	0.000210014	0.00159912
ENSG00000167114.13	SLC27A4	solute carrier family 27 member 4	-1.06987	5.42116	-3.70601	0.000210658	0.00160307
ENSG00000119318.13	RAD23B	RAD23 homolog B, nucleotide excision repair protein	-1.08195	8.148	-3.70319	0.000213017	0.00162005
ENSG00000167962.14	ZNF598	zinc finger protein 598, E3 ubiquitin ligase	-1.07956	6.50957	-3.70294	0.000213231	0.00162071
ENSG00000163875.16	MEAF6	MYST/Esa1 associated factor 6	-1.06951	5.48099	-3.70241	0.000213677	0.00162313
ENSG00000169564.7	PCBP1	poly(rC) binding protein 1	-1.07064	5.58079	-3.70086	0.000214985	0.00163209
ENSG00000107816.17	LZTS2	leucine zipper tumor suppressor 2	-1.07109	5.57772	-3.7007	0.000215122	0.00163216
ENSG00000158560.14	DYNC1I1	dynein cytoplasmic 1 intermediate chain 1	1.14499	2.40894	3.69916	0.00021643	0.0016411
ENSG00000213190.4	MLLT11	MLLT11 transcription factor 7 cofactor	-1.19016	1.56205	-3.69847	0.000217021	0.0016446
ENSG00000112759.19	SLC29A1	solute carrier family 29 member 1 (Augustine blood group)	-1.07703	6.43731	-3.69743	0.000217904	0.00165031
ENSG00000183775.11	KCTD16	potassium channel tetramerization domain containing 16	1.36359	0.255197	3.69661	0.000218615	0.00165471
ENSG00000090339.9	ICAM1	intercellular adhesion molecule 1	1.24916	1.0826	3.69571	0.00021939	0.00165958
ENSG00000121753.12	ADGRB2	adhesion G protein-coupled receptor B2	1.09918	3.09638	3.6944	0.000220523	0.00166717
ENSG00000122678.17	POLM	DNA polymerase mu	-1.06535	5.19143	-3.69421	0.000220688	0.00166742
ENSG00000147202.18	DIAPH2	diaphanous related formin 2	-1.06265	4.27628	-3.69393	0.000220929	0.00166825
ENSG00000166432.15	ZMAT1	zinc finger matrin-type 1	1.07494	3.82739	3.6918	0.00022279	0.0016813
ENSG00000048028.11	USP28	ubiquitin specific peptidase 28	-1.06369	5.10932	-3.69147	0.00022308	0.0016825
ENSG00000110911.16	SLC11A2	solute carrier family 11 member 2	-1.06526	5.35513	-3.69058	0.000223862	0.00168739
ENSG00000076258.10	FMO4	flavin containing dimethylaniline monoxygenase 4	1.23096	1.46247	3.69	0.000224374	0.00168952
ENSG00000141076.18	UTP4	UTP4 small subunit processome component	-1.06524	5.28857	-3.68988	0.000224481	0.00168952
ENSG00000165084.16	C8orf34	chromosome 8 open reading frame 34	1.44776	-0.541369	3.6898	0.000224543	0.00168952
ENSG00000197385.6	ZNF860	zinc finger protein 860	-1.1085	2.59744	-3.68771	0.0002264	0.00170248
ENSG00000112539.15	C6orf118	chromosome 6 open reading frame 118	1.344	0.348753	3.68687	0.000227143	0.00170706
ENSG00000138759.19	FRAS1	Fraser extracellular matrix complex subunit 1	1.15555	2.24449	3.68655	0.000227431	0.00170822
ENSG00000177138.17	FAM9B	family with sequence similarity 9 member B	1.35251	0.449416	3.68557	0.000228311	0.00171381
ENSG00000111358.14	GTF2H3	general transcription factor IIH subunit 3	-1.07737	7.50977	-3.68358	0.000230101	0.00172623
ENSG00000148680.16	HTR7	5-hydroxytryptamine receptor 7	-1.05939	4.26045	-3.68189	0.000231633	0.00173599
ENSG00000175063.17	UBE2C	ubiquitin conjugating enzyme E2 C	-1.07678	7.33485	-3.68184	0.000231675	0.00173599
ENSG00000105655.19	ISYNA1	inositol-3-phosphate synthase 1	1.22897	1.37597	3.67932	0.000233979	0.00175223
ENSG00000197077.13	KIAA1671	KIAA1671	-1.06537	5.64595	-3.67893	0.000234333	0.00175384
ENSG00000196482.18	ESRRG	estrogen related receptor gamma	1.47348	-1.21572	3.67835	0.000234872	0.00175684
ENSG00000145016.16	RUBCN	rubicon autophagy regulator	-1.08342	3.11163	-3.67758	0.000235577	0.00176108
ENSG00000203778.8	FAM229B	family with sequence similarity 229 member B	1.11878	2.86915	3.67706	0.000236058	0.00176364
ENSG00000107897.19	ACBD5	acyl-CoA binding domain containing 5	-1.06561	5.75737	-3.67658	0.000236504	0.00176593
ENSG00000060688.13	SNRNP40	small nuclear ribonucleoprotein U5 subunit 40	-1.0664	5.90306	-3.6762	0.000236857	0.00176754
ENSG00000171793.16	CTPS1	CTP synthase 1	-1.07474	7.27881	-3.67509	0.000237887	0.00177418
ENSG00000123572.17	NRK	Nik related kinase	1.05839	5.11123	3.67306	0.000239788	0.00178731
ENSG00000109320.13	NFKB1	nuclear factor kappa B subunit 1	-1.06801	6.18863	-3.67123	0.000241508	0.00179811
ENSG00000042781.14	USH2A	usherin	1.56477	-1.68141	3.67114	0.000241595	0.00179811
ENSG00000138050.15	THUMPD2	THUMP domain containing 2	-1.0555	4.433	-3.67107	0.000241662	0.00179811
ENSG00000197977.4	ELOVL2	ELOVL fatty acid elongase 2	1.55181	-1.17046	3.67075	0.000241963	0.0017993
ENSG00000249693.3	THEGL	theg spermatid protein like	1.51233	-1.19855	3.66996	0.00024271	0.0018038
ENSG00000104756.16	KCTD9	potassium channel tetramerization domain containing 9	-1.06926	6.46292	-3.66889	0.00024373	0.00180955
ENSG00000159063.13	ALG8	ALG8 alpha-1,3-glucosyltransferase	-1.06542	6.08756	-3.66885	0.000243769	0.00180955
ENSG00000185010.15	F8	coagulation factor VIII	1.13422	2.44803	3.66845	0.000244148	0.00181131
ENSG00000164654.16	MIOS	meiosis regulator for oocyte development	-1.05912	5.40219	-3.6681	0.000244483	0.00181274
ENSG00000130653.16	PNPLA7	patatin like phospholipase domain containing 7	1.35595	0.0879014	3.66766	0.000244907	0.00181482
ENSG00000138363.15	ATIC	5-aminoimidazole-4-carboxamide ribonucleotide formyltransferase/IMP cyclohydrolase	-1.07224	7.57085	-3.66609	0.000246415	0.00182494
ENSG00000128805.15	ARHGAP22	Rho GTPase activating protein 22	-1.05726	3.98064	-3.66526	0.000247218	0.00182847
ENSG00000130713.16	EXOSC2	exosome component 2	-1.0639	6.01617	-3.66515	0.000247323	0.00182847
ENSG00000144579.7	CTDSP1	CTD small phosphatase 1	-1.05515	4.9664	-3.66515	0.000247324	0.00182847
ENSG00000186166.9	NA	NA	-1.0537	4.47105	-3.66432	0.000248124	0.00183321
ENSG00000125740.14	FOSB	FosB proto-oncogene, AP-1 transcription factor subunit	1.24466	1.23445	3.66418	0.000248254	0.00183321
ENSG00000167721.11	TSR1	TSR1 ribosome maturation factor	-1.07131	7.55881	-3.66281	0.000249593	0.00184203
ENSG00000123612.16	ACVR1C	activin A receptor type 1C	1.20504	1.60734	3.66252	0.000249874	0.00184304
ENSG00000130751.10	NPAS1	neuronal PAS domain protein 1	1.22914	1.30821	3.66169	0.000250685	0.00184795
ENSG00000142541.17	RPL13A	ribosomal protein L13a	-1.06965	8.19698	-3.66107	0.000251289	0.00185037
ENSG00000095139.14	ARCN1	archain 1	-1.0706	7.70353	-3.66106	0.000251304	0.00185037
ENSG00000065618.21	COL17A1	collagen type XVII alpha 1 chain	1.06502	3.89024	3.6605	0.00025185	0.00185331
ENSG00000138668.19	HNRNPD	heterogeneous nuclear ribonucleoprotein D	-1.06769	8.68362	-3.66	0.000252342	0.00185586
ENSG00000187688.15	TRPV2	transient receptor potential cation channel subfamily V member 2	1.23135	1.28893	3.65979	0.00025255	0.00185597
ENSG00000156136.10	DCK	deoxycytidine kinase	-1.06083	5.87013	-3.65969	0.00025265	0.00185597
ENSG00000111321.11	LTBR	lymphotoxin beta receptor	-1.06913	6.94439	-3.65953	0.000252811	0.00185609
ENSG00000109475.16	RPL34	ribosomal protein L34	-1.0702	7.43753	-3.65902	0.000253314	0.0018587
ENSG00000110700.7	RPS13	ribosomal protein S13	-1.06817	8.39697	-3.65759	0.000254726	0.00186799
ENSG00000186185.14	KIF18B	kinesin family member 18B	-1.06712	6.66006	-3.65661	0.000255702	0.00187329
ENSG00000188042.8	ARL4C	ADP ribosylation factor like GTPase 4C	1.06714	7.10882	3.65657	0.000255744	0.00187329
ENSG00000135002.12	RFK	riboflavin kinase	-1.06446	6.3867	-3.65633	0.000255983	0.00187397
ENSG00000172748.14	ZNF596	zinc finger protein 596	1.16197	2.0549	3.6557	0.000256611	0.00187748
ENSG00000110717.13	NDUFS8	NADH:ubiquinone oxidoreductase core subunit S8	-1.05704	5.60104	-3.65485	0.000257461	0.00188262
ENSG00000230667.5	SETSIP	SET like protein	-1.10801	2.48345	-3.65419	0.000258124	0.00188638
ENSG00000143643.13	TTC13	tetratricopeptide repeat domain 13	-1.05263	5.18944	-3.65327	0.00025905	0.00189207
ENSG00000063169.11	BICRA	BRD4 interacting chromatin remodeling complex associated protein	-1.05127	4.15195	-3.65203	0.000260307	0.00190015
ENSG00000167693.17	NXN	nucleoredoxin	1.05887	6.14865	3.65143	0.000260911	0.00190347
ENSG00000111271.15	ACAD10	acyl-CoA dehydrogenase family member 10	1.05193	5.13317	3.65123	0.000261115	0.00190387
ENSG00000188026.13	RILPL1	Rab interacting lysosomal protein like 1	-1.06236	3.4575	-3.64945	0.000262938	0.00191605
ENSG00000197748.13	CFAP43	cilia and flagella associated protein 43	1.26767	0.754459	3.64915	0.000263238	0.00191715
ENSG00000184508.12	HDDC3	HD domain containing 3	-1.11966	2.28558	-3.64736	0.000265085	0.00192907
ENSG00000087085.15	ACHE	acetylcholinesterase (Cartwright blood group)	1.43414	-0.515888	3.64726	0.000265179	0.00192907
ENSG00000129646.14	QRICH2	glutamine rich 2	1.15233	2.07193	3.64627	0.000266208	0.00193545
ENSG00000196792.12	STRN3	striatin 3	-1.06083	6.26113	-3.64504	0.000267488	0.00194365
ENSG00000272899.4	ATP6V1FNB	ATP6V1F neighbor	1.26177	0.987818	3.64487	0.000267656	0.00194375
ENSG00000160712.13	IL6R	interleukin 6 receptor	-1.04907	4.20021	-3.64455	0.000267997	0.00194512
ENSG00000183638.6	RP1L1	RP1 like 1	1.31322	0.411056	3.64395	0.000268621	0.00194854
ENSG00000105281.12	SLC1A5	solute carrier family 1 member 5	-1.06571	7.54736	-3.64356	0.000269025	0.00195036
ENSG00000203812.2	H2AC18	H2A clustered histone 18	1.38033	-0.0286132	3.6434	0.000269196	0.00195049
ENSG00000117305.15	HMGCL	3-hydroxy-3-methylglutaryl-CoA lyase	1.05135	4.38557	3.64242	0.000270222	0.00195611
ENSG00000231500.7	RPS18	ribosomal protein S18	-1.06785	3.27778	-3.64236	0.00027028	0.00195611
ENSG00000180574.3	EIF2S3B	eukaryotic translation initiation factor 2 subunit gamma B	-1.05332	5.59089	-3.64041	0.000272339	0.00196989
ENSG00000165521.15	EML5	EMAP like 5	-1.15114	1.78246	-3.63997	0.000272807	0.00197215
ENSG00000164976.9	MYORG	myogenesis regulating glycosidase (putative)	1.05149	4.2795	3.63961	0.000273185	0.00197274
ENSG00000189283.10	FHIT	fragile histidine triad diadenosine triphosphatase	-1.08555	2.79889	-3.6396	0.000273199	0.00197274
ENSG00000143450.17	OAZ3	ornithine decarboxylase antizyme 3	1.27755	0.698409	3.63934	0.000273474	0.00197361
ENSG00000243696.5	NA	NA	1.43788	-0.714493	3.6387	0.000274156	0.0019774
ENSG00000078804.13	TP53INP2	tumor protein p53 inducible nuclear protein 2	1.04782	5.05866	3.63759	0.000275332	0.00198392
ENSG00000005339.15	CREBBP	CREB binding protein	-1.05973	6.33196	-3.63749	0.000275449	0.00198392
ENSG00000135763.10	URB2	URB2 ribosome biogenesis homolog	-1.05306	5.65952	-3.63741	0.000275527	0.00198392
ENSG00000162241.12	SLC25A45	solute carrier family 25 member 45	1.23647	1.16089	3.63659	0.00027641	0.00198915
ENSG00000057657.17	PRDM1	PR/SET domain 1	1.26532	0.918525	3.63573	0.000277336	0.00199468
ENSG00000101546.13	RBFA	ribosome binding factor A	-1.05534	3.62363	-3.6354	0.000277689	0.0019961
ENSG00000134222.16	PSRC1	proline and serine rich coiled-coil 1	-1.05711	6.19661	-3.63491	0.000278217	0.00199876
ENSG00000129347.21	KRI1	KRI1 homolog	-1.05456	5.9479	-3.63472	0.000278421	0.0019991
ENSG00000135587.9	SMPD2	sphingomyelin phosphodiesterase 2	-1.09584	2.59756	-3.63446	0.000278705	0.00200001
ENSG00000143344.16	RGL1	ral guanine nucleotide dissociation stimulator like 1	1.07863	3.18604	3.63427	0.000278903	0.00200007
ENSG00000082516.9	GEMIN5	gem nuclear organelle associated protein 5	-1.06178	6.89547	-3.63416	0.000279028	0.00200007
ENSG00000120437.9	ACAT2	acetyl-CoA acetyltransferase 2	-1.06177	6.97809	-3.63368	0.000279547	0.00200266
ENSG00000100592.16	DAAM1	dishevelled associated activator of morphogenesis 1	1.04656	4.76698	3.6332	0.000280068	0.00200526
ENSG00000134291.12	TMEM106C	transmembrane protein 106C	-1.05609	6.1747	-3.63297	0.000280312	0.00200588
ENSG00000198755.11	RPL10A	ribosomal protein L10a	-1.06042	8.51688	-3.63253	0.000280789	0.00200817
ENSG00000184831.14	APOO	apolipoprotein O	-1.04559	4.20201	-3.63223	0.000281123	0.00200942
ENSG00000143772.9	ITPKB	inositol-trisphosphate 3-kinase B	-1.05256	3.61129	-3.63191	0.000281469	0.00201076
ENSG00000068323.17	TFE3	transcription factor binding to IGHM enhancer 3	-1.04695	5.1973	-3.63144	0.000281983	0.00201309
ENSG00000101868.12	POLA1	DNA polymerase alpha 1, catalytic subunit	-1.0561	6.20349	-3.63132	0.000282111	0.00201309
ENSG00000159713.11	TPPP3	tubulin polymerization promoting protein family member 3	1.54443	-1.30458	3.63107	0.000282384	0.0020139
ENSG00000181856.15	SLC2A4	solute carrier family 2 member 4	1.33846	0.335374	3.6309	0.000282574	0.00201413
ENSG00000103496.15	STX4	syntaxin 4	-1.0434	4.51754	-3.62967	0.000283925	0.00202263
ENSG00000196747.4	H2AC13	H2A clustered histone 13	1.51114	-1.07783	3.62865	0.000285044	0.00202946
ENSG00000196151.11	WDSUB1	WD repeat, sterile alpha motif and U-box domain containing 1	-1.05806	3.37299	-3.62846	0.000285254	0.00202982
ENSG00000123066.9	MED13L	mediator complex subunit 13L	-1.06064	7.06247	-3.6281	0.000285653	0.00203153
ENSG00000104883.8	PEX11G	peroxisomal biogenesis factor 11 gamma	1.49678	-1.08822	3.62598	0.000288004	0.0020471
ENSG00000205250.9	E2F4	E2F transcription factor 4	-1.05947	7.00704	-3.62501	0.000289093	0.00205369
ENSG00000107819.13	SFXN3	sideroflexin 3	-1.058	6.68335	-3.62462	0.000289524	0.00205439
ENSG00000064393.16	HIPK2	homeodomain interacting protein kinase 2	-1.05948	6.99707	-3.62461	0.000289534	0.00205439
ENSG00000085733.16	CTTN	cortactin	-1.05933	8.07603	-3.62449	0.000289675	0.00205439
ENSG00000084207.18	GSTP1	glutathione S-transferase pi 1	-1.04243	4.94218	-3.6228	0.000291575	0.00206671
ENSG00000107611.16	CUBN	cubilin	1.13733	2.12904	3.62105	0.000293552	0.00207956
ENSG00000119686.10	FLVCR2	FLVCR heme transporter 2	1.32222	0.197263	3.61987	0.000294899	0.00208777
ENSG00000188522.15	FAM83G	family with sequence similarity 83 member G	-1.05259	6.16331	-3.61974	0.000295039	0.00208777
ENSG00000176919.13	C8G	complement C8 gamma chain	1.49853	-1.13809	3.6175	0.000297609	0.00210478
ENSG00000087884.14	AAMDC	adipogenesis associated Mth938 domain containing	1.07101	3.35615	3.61733	0.000297797	0.00210494
ENSG00000253506.3	NACA2	nascent polypeptide associated complex subunit alpha 2	-1.04557	3.82618	-3.61686	0.000298344	0.00210763
ENSG00000183955.13	KMT5A	lysine methyltransferase 5A	-1.04697	5.70535	-3.61436	0.000301233	0.00212686
ENSG00000100219.16	XBP1	X-box binding protein 1	-1.05494	6.71862	-3.61385	0.000301829	0.00212989
ENSG00000151576.10	QTRT2	queuine tRNA-ribosyltransferase accessory subunit 2	-1.05067	6.14636	-3.61344	0.000302304	0.00213206
ENSG00000163808.17	KIF15	kinesin family member 15	-1.04529	5.66993	-3.61272	0.000303143	0.00213679
ENSG00000168092.14	PAFAH1B2	platelet activating factor acetylhydrolase 1b catalytic subunit 2	-1.05569	6.99815	-3.61224	0.00030371	0.00213847
ENSG00000160062.15	ZBTB8A	zinc finger and BTB domain containing 8A	-1.08058	2.62177	-3.61223	0.000303718	0.00213847
ENSG00000124098.10	FAM210B	family with sequence similarity 210 member B	1.04042	4.75862	3.6119	0.000304109	0.00213917
ENSG00000110172.12	CHORDC1	cysteine and histidine rich domain containing 1	-1.05346	6.63406	-3.61186	0.000304154	0.00213917
ENSG00000156697.13	UTP14A	UTP14A small subunit processome component	-1.04658	5.78508	-3.61114	0.000305001	0.00214394
ENSG00000104812.15	GYS1	glycogen synthase 1	-1.04493	5.58893	-3.6102	0.00030611	0.00215055
ENSG00000142347.19	MYO1F	myosin IF	1.29991	0.51221	3.61005	0.000306291	0.00215063
ENSG00000157224.16	CLDN12	claudin 12	-1.05565	7.80645	-3.6099	0.000306462	0.00215064
ENSG00000151553.15	FAM160B1	family with sequence similarity 160 member B1	-1.0423	5.38338	-3.60922	0.000307272	0.00215514
ENSG00000151655.19	ITIH2	inter-alpha-trypsin inhibitor heavy chain 2	1.36194	-0.100471	3.60804	0.000308663	0.00216371
ENSG00000090612.22	ZNF268	zinc finger protein 268	1.0426	5.74259	3.60636	0.000310669	0.00217587
ENSG00000010310.9	GIPR	gastric inhibitory polypeptide receptor	1.30261	0.353115	3.6063	0.000310741	0.00217587
ENSG00000177685.17	CRACR2B	calcium release activated channel regulator 2B	1.06359	3.39547	3.60539	0.000311837	0.00218234
ENSG00000148303.17	RPL7A	ribosomal protein L7a	-1.0539	7.73169	-3.60386	0.000313681	0.00219404
ENSG00000105810.10	CDK6	cyclin dependent kinase 6	-1.05335	7.93224	-3.60335	0.000314295	0.00219713
ENSG00000171984.15	SHLD1	shieldin complex subunit 1	1.21164	1.40637	3.60102	0.000317123	0.00221568
ENSG00000166860.3	ZBTB39	zinc finger and BTB domain containing 39	-1.03713	4.06884	-3.60077	0.000317423	0.00221656
ENSG00000149308.17	NPAT	nuclear protein, coactivator of histone transcription	-1.03618	5.09157	-3.59903	0.000319563	0.00222938
ENSG00000108984.15	MAP2K6	mitogen-activated protein kinase kinase 6	1.31336	0.207133	3.59896	0.000319649	0.00222938
ENSG00000205609.13	EIF3CL	eukaryotic translation initiation factor 3 subunit C like	-1.04898	6.42693	-3.59885	0.000319785	0.00222938
ENSG00000177076.6	ACER2	alkaline ceramidase 2	1.27669	0.700222	3.59725	0.00032175	0.00224185
ENSG00000166261.11	ZNF202	zinc finger protein 202	-1.0361	4.1066	-3.59701	0.000322052	0.00224272
ENSG00000107104.20	KANK1	KN motif and ankyrin repeat domains 1	-1.03732	5.2567	-3.59584	0.000323502	0.00225159
ENSG00000179546.4	HTR1D	5-hydroxytryptamine receptor 1D	-1.21125	0.873296	-3.59437	0.000325336	0.00226311
ENSG00000158122.12	PRXL2C	peroxiredoxin like 2C	-1.03453	4.12702	-3.59257	0.000327591	0.00227755
ENSG00000152284.5	TCF7L1	transcription factor 7 like 1	-1.20624	1.05772	-3.5923	0.000327922	0.00227861
ENSG00000148541.13	FAM13C	family with sequence similarity 13 member C	1.30244	0.398015	3.59186	0.000328486	0.00228128
ENSG00000132740.10	IGHMBP2	immunoglobulin mu DNA binding protein 2	-1.03271	4.37001	-3.59133	0.000329145	0.00228461
ENSG00000166228.9	PCBD1	pterin-4 alpha-carbinolamine dehydratase 1	-1.0333	4.94156	-3.591	0.000329568	0.0022863
ENSG00000082212.13	ME2	malic enzyme 2	-1.0422	6.02458	-3.58855	0.000332681	0.00230664
ENSG00000134709.12	HOOK1	hook microtubule tethering protein 1	-1.04466	3.37271	-3.58761	0.000333873	0.00231364
ENSG00000188677.15	PARVB	parvin beta	1.49906	-1.20856	3.58653	0.000335267	0.00232133
ENSG00000162063.13	CCNF	cyclin F	-1.03751	5.59806	-3.58647	0.000335347	0.00232133
ENSG00000072195.15	SPEG	striated muscle enriched protein kinase	-1.04822	3.26796	-3.5859	0.000336073	0.00232508
ENSG00000164323.14	CFAP97	cilia and flagella associated protein 97	-1.04852	7.26682	-3.58537	0.000336757	0.00232855
ENSG00000123136.15	DDX39A	DExD-box helicase 39A	-1.04718	6.86406	-3.58516	0.000337026	0.00232914
ENSG00000077782.21	FGFR1	fibroblast growth factor receptor 1	1.04538	6.99968	3.58478	0.000337523	0.00233131
ENSG00000110619.18	CARS1	cysteinyl-tRNA synthetase 1	-1.28375	0.163223	-3.58402	0.000338498	0.0023356
ENSG00000198720.13	ANKRD13B	ankyrin repeat domain 13B	-1.03199	5.06692	-3.58401	0.000338511	0.0023356
ENSG00000162711.18	NLRP3	NLR family pyrin domain containing 3	1.15833	1.84393	3.58104	0.000342389	0.00236107
ENSG00000169239.13	CA5B	carbonic anhydrase 5B	-1.11883	2.01216	-3.5795	0.000344416	0.00237376
ENSG00000168944.17	CEP120	centrosomal protein 120	-1.03673	5.71101	-3.57864	0.000345543	0.00238024
ENSG00000079931.15	MOXD1	monooxygenase DBH like 1	1.09147	2.73212	3.57815	0.000346192	0.00238342
ENSG00000158882.15	TOMM40L	translocase of outer mitochondrial membrane 40 like	-1.02887	4.34236	-3.57766	0.000346844	0.00238662
ENSG00000146205.14	ANO7	anoctamin 7	-1.27973	0.209591	-3.5773	0.000347323	0.00238862
ENSG00000177192.14	PUS1	pseudouridine synthase 1	-1.03264	5.45466	-3.57591	0.000349168	0.00240001
ENSG00000104064.17	GABPB1	GA binding protein transcription factor subunit beta 1	-1.03	5.2031	-3.57483	0.000350621	0.00240869
ENSG00000172366.20	MCRIP2	MAPK regulated corepressor interacting protein 2	-1.02868	4.22321	-3.57406	0.000351649	0.00241445
ENSG00000163655.16	GMPS	guanine monophosphate synthase	-1.0445	7.01423	-3.57368	0.000352155	0.00241662
ENSG00000157613.11	CREB3L1	cAMP responsive element binding protein 3 like 1	1.03975	3.76124	3.57345	0.000352465	0.00241745
ENSG00000171345.13	KRT19	keratin 19	-1.03495	5.68303	-3.57304	0.000353018	0.00241921
ENSG00000087263.17	OGFOD1	2-oxoglutarate and iron dependent oxygenase domain containing 1	-1.04048	6.33267	-3.57298	0.000353103	0.00241921
ENSG00000177374.13	HIC1	HIC ZBTB transcriptional repressor 1	-1.15395	1.52253	-3.57102	0.000355761	0.00243611
ENSG00000239779.7	WBP1	WW domain binding protein 1	1.10211	2.46476	3.56818	0.000359632	0.00246129
ENSG00000197181.12	PIWIL2	piwi like RNA-mediated gene silencing 2	1.43918	-0.883249	3.5669	0.000361395	0.00247203
ENSG00000134046.12	MBD2	methyl-CpG binding domain protein 2	-1.03383	5.83921	-3.56613	0.000362462	0.002478
ENSG00000111364.16	DDX55	DEAD-box helicase 55	-1.03837	6.4259	-3.56458	0.000364605	0.0024913
ENSG00000101935.10	AMMECR1	AMMECR nuclear protein 1	-1.02899	5.30718	-3.56369	0.000365844	0.00249843
ENSG00000177963.14	RIC8A	RIC8 guanine nucleotide exchange factor A	-1.04152	7.4298	-3.56089	0.000369771	0.00252389
ENSG00000145725.20	PPIP5K2	diphosphoinositol pentakisphosphate kinase 2	-1.03929	6.73994	-3.55956	0.000371644	0.00253532
ENSG00000137857.17	DUOX1	dual oxidase 1	-1.34167	-0.357	-3.55866	0.000372916	0.00254263
ENSG00000105855.10	ITGB8	integrin subunit beta 8	1.21669	1.06955	3.55826	0.000373486	0.00254515
ENSG00000104953.20	TLE6	TLE family member 6, subcortical maternal complex member	1.3975	-0.576677	3.5577	0.00037428	0.00254919
ENSG00000106367.15	AP1S1	adaptor related protein complex 1 subunit sigma 1	-1.0396	7.02335	-3.55675	0.000375636	0.00255706
ENSG00000182195.9	LDOC1	LDOC1 regulator of NFKB signaling	1.34049	-0.0186957	3.5548	0.000378434	0.00257473
ENSG00000167562.13	ZNF701	zinc finger protein 701	1.03221	3.97354	3.55449	0.000378879	0.00257621
ENSG00000152082.15	MZT2B	mitotic spindle organizing protein 2B	-1.02193	4.40337	-3.55437	0.000379057	0.00257621
ENSG00000109805.10	NCAPG	non-SMC condensin I complex subunit G	-1.03879	7.24408	-3.55223	0.000382148	0.00259583
ENSG00000116106.12	EPHA4	EPH receptor A4	1.03795	3.76251	3.5514	0.000383362	0.00260269
ENSG00000142733.17	MAP3K6	mitogen-activated protein kinase kinase kinase 6	-1.02144	4.25738	-3.551	0.000383947	0.00260353
ENSG00000148143.13	ZNF462	zinc finger protein 462	-1.02091	4.40212	-3.55099	0.000383957	0.00260353
ENSG00000183808.11	RBM12B	RNA binding motif protein 12B	-1.02305	5.12923	-3.55089	0.000384101	0.00260353
ENSG00000102893.16	PHKB	phosphorylase kinase regulatory subunit beta	-1.03609	6.678	-3.54981	0.000385688	0.0026129
ENSG00000278259.4	MYO19	myosin XIX	-1.42388	-1.45885	-3.54958	0.000386015	0.00261372
ENSG00000181827.15	RFX7	regulatory factor X7	-1.02646	5.55647	-3.54779	0.000388651	0.00263017
ENSG00000160867.15	FGFR4	fibroblast growth factor receptor 4	-1.03224	3.51247	-3.54757	0.000388973	0.00263094
ENSG00000159593.15	NAE1	NEDD8 activating enzyme E1 subunit 1	-1.03609	6.8734	-3.5473	0.000389372	0.00263225
ENSG00000161682.15	FAM171A2	family with sequence similarity 171 member A2	1.04573	3.42463	3.5432	0.000395476	0.00267162
ENSG00000168137.18	SETD5	SET domain containing 5	-1.03627	7.37961	-3.54311	0.000395616	0.00267162
ENSG00000139318.8	DUSP6	dual specificity phosphatase 6	1.03403	8.49272	3.54199	0.000397302	0.00268157
ENSG00000171097.14	KYAT1	kynurenine aminotransferase 1	-1.31649	-0.39969	-3.54182	0.00039755	0.00268183
ENSG00000149262.17	INTS4	integrator complex subunit 4	-1.01736	4.49791	-3.53929	0.00040139	0.0027063
ENSG00000196363.9	WDR5	WD repeat domain 5	-1.03275	6.65388	-3.53907	0.000401716	0.00270706
ENSG00000187193.9	MT1X	metallothionein 1X	-1.01817	4.20936	-3.53887	0.000402016	0.00270764
ENSG00000156374.16	PCGF6	polycomb group ring finger 6	-1.02521	5.77228	-3.53843	0.000402697	0.0027108
ENSG00000188707.6	ZBED6CL	ZBED6 C-terminal like	-1.12872	1.67566	-3.53795	0.000403432	0.00271309
ENSG00000055044.11	NOP58	NOP58 ribonucleoprotein	-1.03483	7.43504	-3.53792	0.000403464	0.00271309
ENSG00000139973.16	SYT16	synaptotagmin 16	1.27858	0.517358	3.53613	0.00040621	0.00273008
ENSG00000164897.14	TMUB1	transmembrane and ubiquitin like domain containing 1	-1.02048	5.37743	-3.536	0.00040642	0.00273008
ENSG00000187372.11	PCDHB13	protocadherin beta 13	1.41928	-0.973123	3.53517	0.000407694	0.00273719
ENSG00000188649.15	CC2D2B	coiled-coil and C2 domain containing 2B	1.41886	-0.728036	3.53457	0.000408613	0.00274191
ENSG00000114023.15	FAM162A	family with sequence similarity 162 member A	-1.0157	4.92619	-3.53158	0.000413272	0.00277171
ENSG00000124772.12	CPNE5	copine 5	1.25101	0.745345	3.53116	0.00041392	0.0027746
ENSG00000137055.15	PLAA	phospholipase A2 activating protein	-1.02976	6.56937	-3.53092	0.000414293	0.00277473
ENSG00000086827.9	ZW10	zw10 kinetochore protein	-1.02	5.45631	-3.53087	0.000414377	0.00277473
ENSG00000135316.18	SYNCRIP	synaptotagmin binding cytoplasmic RNA interacting protein	-1.03124	8.27083	-3.53056	0.000414867	0.00277622
ENSG00000178202.13	POGLUT3	protein O-glucosyltransferase 3	-1.03082	6.76979	-3.53045	0.000415035	0.00277622
ENSG00000160584.16	SIK3	SIK family kinase 3	-1.01435	4.53454	-3.52895	0.000417395	0.00279053
ENSG00000175573.7	C11orf68	chromosome 11 open reading frame 68	1.02659	6.66934	3.52859	0.000417968	0.0027929
ENSG00000178623.12	GPR35	G protein-coupled receptor 35	1.30914	0.207707	3.52683	0.000420748	0.00281
ENSG00000284753.2	EEF1AKMT4	EEF1A lysine methyltransferase 4	-1.1618	1.36463	-3.52558	0.000422742	0.00282077
ENSG00000170832.13	USP32	ubiquitin specific peptidase 32	-1.02631	6.26724	-3.52554	0.000422805	0.00282077
ENSG00000160678.12	S100A1	S100 calcium binding protein A1	1.28412	0.338299	3.52511	0.000423493	0.00282388
ENSG00000154099.18	DNAAF1	dynein axonemal assembly factor 1	1.43936	-0.977226	3.52389	0.000425443	0.0028354
ENSG00000196531.13	NACA	nascent polypeptide associated complex subunit alpha	-1.02765	8.80209	-3.52366	0.000425816	0.00283639
ENSG00000170689.10	HOXB9	homeobox B9	-1.01302	4.80738	-3.52239	0.000427858	0.0028485
ENSG00000164587.13	RPS14	ribosomal protein S14	-1.0257	9.15184	-3.52127	0.000429676	0.00285911
ENSG00000141367.12	CLTC	clathrin heavy chain	-1.02294	9.67613	-3.52102	0.000430086	0.00286034
ENSG00000171241.9	SHCBP1	SHC binding and spindle associated 1	-1.02962	7.65697	-3.52057	0.000430809	0.00286365
ENSG00000049618.24	ARID1B	AT-rich interaction domain 1B	-1.01678	5.40131	-3.51999	0.000431744	0.00286695
ENSG00000152620.13	NADK2	NAD kinase 2, mitochondrial	-1.01965	5.76112	-3.51999	0.000431755	0.00286695
ENSG00000170515.14	PA2G4	proliferation-associated 2G4	-1.02946	7.54111	-3.51961	0.000432373	0.00286955
ENSG00000039600.11	SOX30	SRY-box transcription factor 30	1.52209	-1.40425	3.51854	0.000434123	0.00287966
ENSG00000240038.6	AMY2B	amylase alpha 2B	1.35181	-0.307211	3.51779	0.000435353	0.00288631
ENSG00000173272.16	MZT2A	mitotic spindle organizing protein 2A	-1.01222	5.01096	-3.51734	0.000436083	0.00288965
ENSG00000065613.15	SLK	STE20 like kinase	-1.0286	7.57539	-3.51702	0.000436616	0.00289167
ENSG00000119729.12	RHOQ	ras homolog family member Q	-1.01288	5.11982	-3.51596	0.000438362	0.00290172
ENSG00000188064.10	WNT7B	Wnt family member 7B	1.01347	4.52715	3.51566	0.000438847	0.00290257
ENSG00000068654.16	POLR1A	RNA polymerase I subunit A	-1.02821	7.39369	-3.5156	0.000438947	0.00290257
ENSG00000109861.16	CTSC	cathepsin C	-1.02714	7.00662	-3.51517	0.000439669	0.00290584
ENSG00000185008.17	ROBO2	roundabout guidance receptor 2	1.3382	-0.0659162	3.51333	0.000442718	0.00292447
ENSG00000166750.10	SLFN5	schlafen family member 5	1.014	5.34772	3.51276	0.000443673	0.00292926
ENSG00000157326.19	DHRS4	dehydrogenase/reductase 4	1.10558	2.18592	3.51229	0.000444459	0.0029318
ENSG00000115884.11	SDC1	syndecan 1	-1.02705	7.2091	-3.51225	0.00044452	0.0029318
ENSG00000119335.17	SET	SET nuclear proto-oncogene	-1.02407	8.77835	-3.51166	0.000445507	0.00293679
ENSG00000100784.12	RPS6KA5	ribosomal protein S6 kinase A5	-1.01576	3.73658	-3.50937	0.000449358	0.00296064
ENSG00000171159.5	C9orf16	chromosome 9 open reading frame 16	1.01324	4.32614	3.50821	0.000451322	0.00297204
ENSG00000134057.15	CCNB1	cyclin B1	-1.02539	7.95188	-3.50724	0.000452978	0.0029814
ENSG00000116990.11	MYCL	MYCL proto-oncogene, bHLH transcription factor	1.3044	0.0525492	3.50681	0.0004537	0.00298461
ENSG00000152527.14	PLEKHH2	pleckstrin homology, MyTH4 and FERM domain containing H2	1.05161	2.99419	3.50646	0.000454308	0.00298707
ENSG00000105137.13	SYDE1	synapse defective Rho GTPase homolog 1	-1.02278	6.61068	-3.50608	0.000454954	0.00298977
ENSG00000125746.17	EML2	EMAP like 2	-1.0095	5.02934	-3.50586	0.000455322	0.00299064
ENSG00000198108.4	CHSY3	chondroitin sulfate synthase 3	1.06742	2.75248	3.50512	0.000456596	0.00299708
ENSG00000171798.18	KNDC1	kinase non-catalytic C-lobe domain containing 1	1.45375	-1.30374	3.50502	0.000456774	0.00299708
ENSG00000176454.14	LPCAT4	lysophosphatidylcholine acyltransferase 4	-1.01191	5.41513	-3.50427	0.000458051	0.00300391
ENSG00000129204.17	USP6	ubiquitin specific peptidase 6	1.41844	-0.861912	3.50376	0.000458944	0.00300821
ENSG00000160801.14	PTH1R	parathyroid hormone 1 receptor	-1.12859	1.52311	-3.50211	0.000461785	0.00302527
ENSG00000100246.13	DNAL4	dynein axonemal light chain 4	1.01139	4.27984	3.50158	0.000462706	0.00302975
ENSG00000265681.7	RPL17	ribosomal protein L17	-1.00641	4.8007	-3.50102	0.000463677	0.00303454
ENSG00000128951.14	DUT	deoxyuridine triphosphatase	-1.02384	7.47586	-3.50024	0.000465038	0.00304189
ENSG00000103653.16	CSK	C-terminal Src kinase	-1.02034	6.52519	-3.49931	0.000466671	0.003051
ENSG00000123080.12	CDKN2C	cyclin dependent kinase inhibitor 2C	1.01231	5.98389	3.4968	0.000471073	0.00307712
ENSG00000136045.12	PWP1	PWP1 homolog, endonuclein	-1.02263	7.26399	-3.49676	0.00047115	0.00307712
ENSG00000136206.4	SPDYE1	speedy/RINGO cell cycle regulator family member E1	1.46202	-1.40258	3.49502	0.000474228	0.00309563
ENSG00000198189.11	HSD17B11	hydroxysteroid 17-beta dehydrogenase 11	-1.01556	6.15835	-3.49433	0.000475462	0.00310209
ENSG00000129351.17	ILF3	interleukin enhancer binding factor 3	-1.01709	9.19512	-3.4934	0.000477119	0.0031113
ENSG00000146731.11	CCT6A	chaperonin containing TCP1 subunit 6A	-1.01485	9.7305	-3.49316	0.000477534	0.00311151
ENSG00000102780.17	DGKH	diacylglycerol kinase eta	-1.01285	5.79186	-3.49311	0.000477639	0.00311151
ENSG00000117013.17	KCNQ4	potassium voltage-gated channel subfamily Q member 4	-1.3745	-0.775043	-3.49293	0.000477956	0.00311197
ENSG00000066855.16	MTFR1	mitochondrial fission regulator 1	-1.01173	5.75902	-3.49264	0.000478465	0.00311282
ENSG00000005100.13	DHX33	DEAH-box helicase 33	-1.01887	6.59212	-3.49258	0.000478575	0.00311282
ENSG00000145414.9	NAF1	nuclear assembly factor 1 ribonucleoprotein	-1.01118	5.66988	-3.49183	0.000479929	0.00312003
ENSG00000167536.14	DHRS13	dehydrogenase/reductase 13	-1.09726	1.93133	-3.49136	0.000480774	0.00312393
ENSG00000153922.11	CHD1	chromodomain helicase DNA binding protein 1	-1.02091	7.36036	-3.49054	0.000482252	0.00313193
ENSG00000161267.12	BDH1	3-hydroxybutyrate dehydrogenase 1	-1.18558	0.844019	-3.4901	0.000483039	0.00313544
ENSG00000101166.16	PRELID3B	PRELI domain containing 3B	-1.02044	7.50299	-3.48862	0.000485735	0.00315133
ENSG00000184058.14	TBX1	T-box transcription factor 1	-1.02317	3.17754	-3.48774	0.000487335	0.0031601
ENSG00000185453.13	ZSWIM9	zinc finger SWIM-type containing 9	-1.01329	3.58581	-3.48636	0.00048984	0.00317472
ENSG00000139631.18	CSAD	cysteine sulfinic acid decarboxylase	1.03973	3.14561	3.48562	0.000491201	0.00318192
ENSG00000138347.16	MYPN	myopalladin	1.00585	4.36951	3.48533	0.000491738	0.00318378
ENSG00000140945.17	CDH13	cadherin 13	1.38464	-0.562188	3.48405	0.000494089	0.00319737
ENSG00000162775.16	RBM15	RNA binding motif protein 15	-1.00336	5.1185	-3.48357	0.000494981	0.00320152
ENSG00000125485.17	DDX31	DEAD-box helicase 31	-1.00196	4.91814	-3.48278	0.000496451	0.00320939
ENSG00000197557.7	TTC30A	tetratricopeptide repeat domain 30A	1.10578	2.08329	3.48168	0.000498486	0.00322091
ENSG00000158220.14	ESYT3	extended synaptotagmin 3	1.11251	1.99539	3.48137	0.000499061	0.00322155
ENSG00000150967.18	ABCB9	ATP binding cassette subfamily B member 9	1.01043	3.99886	3.48136	0.000499092	0.00322155
ENSG00000204311.15	PJVK	pejvakin	1.28181	0.0858697	3.48066	0.000500387	0.00322827
ENSG00000169714.17	CNBP	CCHC-type zinc finger nucleic acid binding protein	-1.01536	8.69558	-3.48007	0.000501496	0.00323378
ENSG00000162105.19	SHANK2	SH3 and multiple ankyrin repeat domains 2	-1.08989	1.88232	-3.47987	0.000501873	0.00323457
ENSG00000154127.10	UBASH3B	ubiquitin associated and SH3 domain containing B	-1.01162	6.1863	-3.47793	0.00050552	0.00325577
ENSG00000165124.18	SVEP1	sushi, von Willebrand factor type A, EGF and pentraxin domain containing 1	1.29166	0.0998204	3.47776	0.000505826	0.00325577
ENSG00000164062.13	APEH	acylaminoacyl-peptide hydrolase	-1.01443	6.58655	-3.47771	0.000505934	0.00325577
ENSG00000083642.19	PDS5B	PDS5 cohesin associated factor B	-1.00562	5.5611	-3.47757	0.000506185	0.00325577
ENSG00000198382.9	UVRAG	UV radiation resistance associated	-0.999563	4.7051	-3.4774	0.000506513	0.00325623
ENSG00000115318.12	LOXL3	lysyl oxidase like 3	-1.06994	2.2411	-3.47726	0.000506781	0.0032563
ENSG00000166323.13	C11orf65	chromosome 11 open reading frame 65	1.42897	-0.919431	3.47627	0.000508647	0.00326664
ENSG00000009413.16	REV3L	REV3 like, DNA directed polymerase zeta catalytic subunit	-1.00259	5.21453	-3.47589	0.000509373	0.00326804
ENSG00000110871.15	COQ5	coenzyme Q5, methyltransferase	1.00092	4.97711	3.47589	0.000509378	0.00326804
ENSG00000127564.17	PKMYT1	protein kinase, membrane associated tyrosine/threonine 1	-1.0073	5.91277	-3.47455	0.000511927	0.00328229
ENSG00000102172.16	SMS	spermine synthase	-1.0157	7.07602	-3.47445	0.000512117	0.00328229
ENSG00000182263.14	FIGN	fidgetin, microtubule severing factor	-1.00166	5.24349	-3.47431	0.000512373	0.00328229
ENSG00000214595.12	EML6	EMAP like 6	-1.00026	4.9581	-3.47412	0.000512753	0.00328307
ENSG00000090097.21	PCBP4	poly(rC) binding protein 4	-1.0012	5.18628	-3.47393	0.000513104	0.00328366
ENSG00000110237.5	ARHGEF17	Rho guanine nucleotide exchange factor 17	-0.998657	4.41658	-3.47378	0.000513401	0.00328391
ENSG00000170545.17	SMAGP	small cell adhesion glycoprotein	-0.997907	4.74711	-3.47182	0.000517151	0.00330623
ENSG00000184924.5	PTRHD1	peptidyl-tRNA hydrolase domain containing 1	1.0014	4.46612	3.4714	0.000517966	0.00330934
ENSG00000178896.9	EXOSC4	exosome component 4	-0.998744	4.23639	-3.4713	0.000518158	0.00330934
ENSG00000126464.14	PRR12	proline rich 12	-1.00294	5.43772	-3.47091	0.000518909	0.00331248
ENSG00000110080.19	ST3GAL4	ST3 beta-galactoside alpha-2,3-sialyltransferase 4	-1.00468	3.79577	-3.47022	0.000520241	0.00331931
ENSG00000280987.4	MATR3	matrin 3	-1.07009	2.23853	-3.46929	0.000522052	0.00332919
ENSG00000120256.11	LRP11	LDL receptor related protein 11	1.12313	1.79833	3.46817	0.000524235	0.00334144
ENSG00000166165.13	CKB	creatine kinase B	-1.02402	3.0219	-3.46801	0.000524546	0.00334174
ENSG00000073605.18	GSDMB	gasdermin B	1.09386	2.27021	3.46696	0.000526588	0.00335308
ENSG00000029725.17	RABEP1	rabaptin, RAB GTPase binding effector protein 1	-1.01206	6.72124	-3.46678	0.00052696	0.00335376
ENSG00000105419.18	MEIS3	Meis homeobox 3	1.18242	0.957304	3.46599	0.00052851	0.00336195
[truncated: 10,717 more rows]
