# Supplementary material for: Loss of TIP60 (KAT5) abolishes H2AZ lysine 7 acetylation and causes p53, INK4A, and ARF-independent cell cycle arrest
Source: Cell Death Dis. 2022 Jul 20;13(7):627. doi: 10.1038/s41419-022-05055-6 (PMC9296491; doi:10.1038/s41419-022-05055-6)
Supplement: Supplementary file 14 — Dataset S9 [file 41419_2022_5055_MOESM14_ESM.xlsx]

## Sheet: Read me
	Table S9 Comparison of RNA-seq and CUTnTag datat in iC-TIP60 vs. control U2OS cells

## Sheet: KO vs. C U2OS RNAseq and CnT
The number of up/down-regulated genes that show CUT&Tag peaks at their promoter region.
Histone mark	Up	Down
H2AZK4_7_11ac_CTL	1091	1941
H2AZK4_7_11ac_TIP60_KO	1053	1916
H2AZK4_7ac_CTL	1068	1939
H2AZK4_7ac_TIP60_KO	979	1884
H2AZ_CTL	1082	1938
H2AZ_TIP60_KO	1083	1923
The number of up/down-regulated genes that DO NOT show CUT&Tag peaks at their promoter region.
Histone mark	Up	Down
H2AZK4_7_11ac_CTL	1	2
H2AZK4_7_11ac_TIP60_KO	39	27
H2AZK4_7ac_CTL	24	4
H2AZK4_7ac_TIP60_KO	113	59
H2AZ_CTL	10	5
H2AZ_TIP60_KO	9	20
The number of genes that are not significantly changed and show CUT&Tag peaks at their promoter region.
Histone mark	Not significant
H2AZK4_7_11ac_CTL	5747
H2AZK4_7_11ac_TIP60_KO	5604
H2AZK4_7ac_CTL	5697
H2AZK4_7ac_TIP60_KO	5474
H2AZ_CTL	5723
H2AZ_TIP60_KO	5686
The number of genes that are not significantly changed and DO NOT show CUT&Tag peaks at their promoter region.
Histone mark	Not significant
H2AZK4_7_11ac_CTL	3
H2AZK4_7_11ac_TIP60_KO	146
H2AZK4_7ac_CTL	53
H2AZK4_7ac_TIP60_KO	276
H2AZ_CTL	27
H2AZ_TIP60_KO	64
